# Supplementary material for: Trends in bacterial and fungal communities in ant nests observed with Terminal-Restriction Fragment Length Polymorphism (T-RFLP) and Next Generation Sequencing (NGS) techniques—validity and compatibility in ecological studies
Source: PeerJ. 2018 Jul 20;6:e5289. doi: 10.7717/peerj.5289 (PMC6055595; doi:10.7717/peerj.5289)
Supplement: Supplemental Information 2 [file peerj-06-5289-s009.txt]

##BACTERIA
#HaeIII
DGe/Sample Peak	Sample File Name	Size	Height	Area	Data Point
B,17	F12_5_14	224.13	264	1849	2630
B,20	F12_5_14	241.42	281	1360	2728
B,21	F12_6_14	174.55	192	819	2391
B,24	F12_6_14	193.16	218	1569	2502
B,27	F12_6_14	205.11	114	1085	2572
B,28	F12_6_14	207.39	122	1397	2585
B,32	F12_6_14	220.51	139	1070	2660
B,34	F12_6_14	224.33	353	1879	2682
B,35	F12_6_14	227.8	373	3513	2702
B,36	F12_6_14	229.71	108	813	2713
B,39	F12_6_14	241.26	822	4145	2780
B,42	F12_6_14	256.12	113	948	2870
B,44	F12_6_14	260.04	118	663	2895
B,47	F12_6_14	290.91	178	1265	3092
B,53	F12_6_14	375.26	101	853	3599
B,27	F12_7_12	73.35	119	636	1805
B,30	F12_7_12	78.19	117	1172	1849
B,28	F12_7_12	78.24	135	1465	1833
B,33	F12_7_12	89.54	3665	35172	1913
B,30	F12_7_12	89.57	3680	35866	1896
B,31	F12_7_12	98.38	164	532	1945
B,32	F12_7_12	100.67	102	740	1958
B,34	F12_7_12	104.79	109	496	2001
B,35	F12_7_12	124.97	147	480	2102
B,36	F12_7_12	129.96	159	709	2131
B,36	F12_7_12	136.55	168	626	2188
B,38	F12_7_12	141.48	132	576	2196
B,40	F12_7_12	149.81	254	1201	2240
B,41	F12_7_12	159.66	2519	34222	2296
B,39	F12_7_12	159.67	2508	34343	2317
B,44	F12_7_12	188.51	189	1114	2469
B,45	F12_7_12	189.83	127	753	2477
B,41	F12_7_12	192.79	306	2706	2518
B,46	F12_7_12	193.12	701	4194	2497
B,42	F12_7_12	196.89	222	1405	2543
B,44	F12_7_12	204.48	193	1068	2588
B,49	F12_7_12	205.21	194	1577	2569
B,50	F12_7_12	207.8	130	890	2584
B,46	F12_7_12	212.72	328	2324	2636
B,51	F12_7_12	212.8	146	616	2613
B,47	F12_7_12	216.82	162	1694	2660
B,53	F12_7_12	217.96	127	512	2643
B,55	F12_7_12	222.24	135	558	2668
B,49	F12_7_12	222.6	269	1565	2694
B,56	F12_7_12	224.29	295	1804	2680
B,57	F12_7_12	226.68	111	936	2694
B,58	F12_7_12	230.25	155	799	2715
B,51	F12_7_12	236.45	112	542	2776
B,53	F12_7_12	241.15	626	3478	2804
B,62	F12_7_12	241.43	1406	7133	2781
B,54	F12_7_12	242.82	181	814	2814
B,63	F12_7_12	243.28	198	799	2792
B,55	F12_7_12	251.83	138	1035	2869
B,65	F12_7_12	252.92	126	1269	2851
B,56	F12_7_12	255.5	277	1484	2893
B,58	F12_7_12	267.07	374	3051	2969
B,69	F12_7_12	267.37	304	1939	2945
B,70	F12_7_12	282.85	102	436	3046
B,61	F12_7_12	282.87	310	2001	3073
B,71	F12_7_12	288.51	106	1087	3083
B,72	F12_7_12	290.96	231	2209	3099
B,62	F12_7_12	291.21	120	730	3128
B,73	F12_7_12	293.11	558	3714	3113
B,63	F12_7_12	293.18	313	3573	3141
B,64	F12_7_12	296.97	159	586	3166
B,66	F12_7_12	305.09	210	1467	3217
B,75	F12_7_12	305.31	105	682	3190
B,69	F12_7_12	319.42	111	562	3304
B,81	F12_7_12	377.37	113	1311	3631
B,17	F12_7_13	72.32	197	1725	1842
B,21	F12_7_13	98.07	226	1343	1986
B,26	F12_7_13	128.79	496	1971	2167
B,28	F12_7_13	132.24	130	649	2187
B,37	F12_7_13	169.49	119	515	2400
B,38	F12_7_13	172.81	200	1389	2420
B,42	F12_7_13	192.95	641	5216	2542
B,43	F12_7_13	196.4	710	3326	2563
B,44	F12_7_13	198.53	502	2401	2576
B,45	F12_7_13	205.2	330	3366	2615
B,46	F12_7_13	207.45	301	2417	2628
B,47	F12_7_13	208.84	172	932	2636
B,48	F12_7_13	212.8	208	1367	2659
B,49	F12_7_13	216.41	732	4164	2680
B,50	F12_7_13	218.3	399	2604	2691
B,51	F12_7_13	219.84	299	2328	2700
B,52	F12_7_13	222.75	113	532	2717
B,53	F12_7_13	224.29	414	3269	2726
B,54	F12_7_13	227.52	650	6069	2745
B,55	F12_7_13	229.57	364	2242	2757
B,57	F12_7_13	235.51	222	876	2792
B,58	F12_7_13	241.42	1234	6128	2827
B,60	F12_7_13	251.84	162	889	2890
B,61	F12_7_13	253.68	169	1463	2902
B,62	F12_7_13	255.37	220	1368	2913
B,63	F12_7_13	258.28	172	1101	2932
B,64	F12_7_13	260.12	158	785	2944
B,66	F12_7_13	267.47	159	915	2992
B,69	F12_7_13	290.99	686	4569	3146
B,70	F12_7_13	293.28	144	1550	3161
B,71	F12_7_13	308	159	1383	3253
B,73	F12_7_13	315.52	104	722	3298
B,75	F12_7_13	323.38	218	2393	3345
B,79	F12_7_13	375.41	262	2290	3668
B,80	F12_7_13	377.16	125	1126	3679
B,81	F12_7_13	398.55	267	1204	3813
B,11	F12_7_14	72.58	326	1616	1775
B,12	F12_7_14	78.52	102	647	1808
B,14	F12_7_14	128.91	122	478	2089
B,16	F12_7_14	138.09	168	944	2140
B,18	F12_7_14	150	155	604	2201
B,19	F12_7_14	172.77	549	2419	2332
B,20	F12_7_14	174.32	242	933	2341
B,22	F12_7_14	185.53	260	1624	2406
B,23	F12_7_14	189.84	100	435	2431
B,24	F12_7_14	193.11	1612	10398	2450
B,25	F12_7_14	196.38	231	1425	2469
B,26	F12_7_14	198.97	120	690	2484
B,27	F12_7_14	205.2	657	4412	2519
B,28	F12_7_14	207.7	1294	10886	2533
B,29	F12_7_14	212.69	322	2167	2561
B,31	F12_7_14	216.6	356	1448	2583
B,32	F12_7_14	218.2	241	900	2592
B,33	F12_7_14	220.51	938	6506	2605
B,34	F12_7_14	222.63	803	3396	2617
B,35	F12_7_14	224.22	3246	20390	2626
B,36	F12_7_14	226.52	2156	25463	2639
B,37	F12_7_14	229.52	970	7071	2656
B,38	F12_7_14	233.74	411	4709	2680
B,39	F12_7_14	235.32	512	1772	2689
B,40	F12_7_14	241.1	1856	9290	2722
B,41	F12_7_14	243.37	104	941	2735
B,42	F12_7_14	252.91	947	9775	2791
B,43	F12_7_14	255.17	825	10253	2805
B,44	F12_7_14	259.85	440	3831	2834
B,45	F12_7_14	267.27	305	1804	2880
B,49	F12_7_14	282.91	194	1283	2977
B,52	F12_7_14	291.13	1395	7875	3028
B,53	F12_7_14	293.23	641	4658	3041
B,54	F12_7_14	295.97	131	716	3058
B,55	F12_7_14	296.77	135	958	3063
B,56	F12_7_14	305.53	151	858	3115
B,57	F12_7_14	307.96	121	721	3129
B,58	F12_7_14	315.26	234	1603	3171
B,59	F12_7_14	317.17	131	1048	3182
B,61	F12_7_14	323.99	439	4162	3221
B,62	F12_7_14	325.74	240	2118	3231
B,64	F12_7_14	373.32	172	1484	3510
B,65	F12_7_14	375.5	551	4395	3523
B,66	F12_7_14	377.51	435	3915	3535
B,67	F12_7_14	388.63	100	809	3601
B,68	F12_7_14	399.15	210	2105	3663
B,9	F12_8_13	193.14	117	784	2498
B,10	F12_8_13	196.49	171	738	2518
B,13	F12_8_13	216.45	247	1534	2633
B,14	F12_8_13	218.53	153	774	2645
B,16	F12_8_13	227.37	205	1707	2696
B,18	F12_8_13	241.12	243	1338	2776
B,21	F12_8_13	291.05	188	1009	3089
B,9	F12_8_14	128.84	135	453	2120
B,13	F12_8_14	174.33	322	1280	2378
B,17	F12_8_14	193.03	762	4266	2490
B,18	F12_8_14	196.52	302	1721	2511
B,19	F12_8_14	198.67	577	2219	2524
B,20	F12_8_14	204.94	577	2958	2560
B,21	F12_8_14	207.4	256	2628	2574
B,23	F12_8_14	212.66	402	1970	2604
B,24	F12_8_14	216.51	298	1487	2626
B,25	F12_8_14	218.43	365	1724	2637
B,26	F12_8_14	220.69	348	2258	2650
B,27	F12_8_14	222.26	172	755	2659
B,28	F12_8_14	224.17	892	4542	2670
B,29	F12_8_14	226.6	642	8232	2684
B,30	F12_8_14	230.41	360	3288	2706
B,31	F12_8_14	235.59	184	551	2736
B,33	F12_8_14	241.44	4077	19247	2770
B,35	F12_8_14	253.74	431	3766	2844
B,36	F12_8_14	255.45	346	2385	2855
B,37	F12_8_14	258.25	134	896	2873
B,38	F12_8_14	259.8	310	1648	2883
B,39	F12_8_14	262.29	130	562	2899
B,40	F12_8_14	267.57	302	1642	2933
B,43	F12_8_14	291	416	2273	3084
B,44	F12_8_14	293.17	198	1951	3098
B,49	F12_8_14	316.65	146	1532	3240
B,50	F12_8_14	323.14	202	2063	3278
B,51	F12_8_14	326.4	107	830	3297
B,56	F12_8_14	377.15	113	1015	3605
B,58	F12_8_14	398.36	131	663	3735
B,59	F12_8_14	399.84	148	1544	3744
B,14	F12_9_13	72.48	324	1839	1792
B,15	F12_9_13	78.11	119	470	1823
B,27	F12_9_13	158.32	105	619	2279
B,30	F12_9_13	169.18	133	871	2344
B,31	F12_9_13	171.34	175	700	2357
B,35	F12_9_13	178.99	143	580	2403
B,36	F12_9_13	189.43	228	772	2466
B,37	F12_9_13	192.9	400	3401	2487
B,38	F12_9_13	195.05	118	677	2500
B,39	F12_9_13	196.37	178	835	2508
B,40	F12_9_13	197.69	120	521	2516
B,42	F12_9_13	205.09	351	1397	2559
B,43	F12_9_13	207.19	507	2227	2571
B,44	F12_9_13	208.93	233	909	2581
B,46	F12_9_13	212.59	119	708	2602
B,47	F12_9_13	216.07	639	2899	2622
B,48	F12_9_13	217.98	170	1142	2633
B,49	F12_9_13	220.74	301	3153	2649
B,50	F12_9_13	225.23	343	3666	2675
B,51	F12_9_13	227.47	331	3061	2688
B,52	F12_9_13	230.05	237	1571	2703
B,54	F12_9_13	234.16	233	1249	2727
B,55	F12_9_13	235.36	167	520	2734
B,57	F12_9_13	241.51	2004	9911	2770
B,58	F12_9_13	243.89	134	1296	2784
B,59	F12_9_13	247.12	132	745	2803
B,60	F12_9_13	251.84	136	424	2832
B,62	F12_9_13	255.68	142	1192	2857
B,63	F12_9_13	258.29	205	1500	2874
B,66	F12_9_13	263.35	129	482	2907
B,68	F12_9_13	267.48	418	2129	2934
B,70	F12_9_13	279.1	110	930	3010
B,71	F12_9_13	282.91	149	1511	3035
B,73	F12_9_13	290.85	575	3075	3087
B,74	F12_9_13	293.75	192	1499	3106
B,77	F12_9_13	315.65	114	828	3240
B,78	F12_9_13	320.53	128	757	3269
B,79	F12_9_13	323.21	264	2296	3285
B,80	F12_9_13	326.4	166	876	3304
B,81	F12_9_13	374.76	164	1982	3606
B,84	F12_9_13	399.02	104	752	3757
B,11	F12_9_14	128.71	239	832	2128
B,14	F12_9_14	160.51	106	595	2303
B,15	F12_9_14	169.17	198	1024	2354
B,16	F12_9_14	172.9	172	754	2376
B,17	F12_9_14	174.42	822	3255	2385
B,19	F12_9_14	185.56	178	625	2451
B,20	F12_9_14	188.42	113	615	2468
B,21	F12_9_14	189.94	177	853	2477
B,22	F12_9_14	193.13	1384	9273	2496
B,23	F12_9_14	196.99	500	3707	2519
B,24	F12_9_14	198.83	1338	5242	2530
B,25	F12_9_14	204.95	691	3951	2565
B,26	F12_9_14	207.59	666	5737	2580
B,27	F12_9_14	209	513	2321	2588
B,29	F12_9_14	212.69	674	3116	2609
B,30	F12_9_14	216.55	1258	5916	2631
B,31	F12_9_14	218.65	1484	8443	2643
B,32	F12_9_14	220.4	1069	7335	2653
B,33	F12_9_14	222.49	391	1771	2665
B,34	F12_9_14	224.06	1953	9431	2674
B,35	F12_9_14	226.33	2136	22239	2687
B,36	F12_9_14	230.15	1251	8174	2709
B,37	F12_9_14	233.1	234	2374	2726
B,38	F12_9_14	235.52	441	1510	2740
B,39	F12_9_14	241.23	7639	36889	2773
B,40	F12_9_14	243.64	264	1417	2787
B,43	F12_9_14	253.79	1320	12028	2848
B,44	F12_9_14	255.21	886	7733	2857
B,45	F12_9_14	257.58	276	2615	2872
B,46	F12_9_14	259.63	358	2506	2885
B,47	F12_9_14	262	113	445	2900
B,48	F12_9_14	267.2	588	3186	2933
B,49	F12_9_14	282.81	132	740	3032
B,52	F12_9_14	291.01	1202	7181	3084
B,53	F12_9_14	294.16	400	3277	3104
B,54	F12_9_14	295.42	137	651	3112
B,55	F12_9_14	296.69	126	789	3120
B,59	F12_9_14	315.23	210	1416	3230
B,60	F12_9_14	316.95	274	1806	3240
B,61	F12_9_14	322.98	431	3703	3275
B,62	F12_9_14	326.09	129	1390	3293
B,64	F12_9_14	336.51	105	689	3353
B,66	F12_9_14	375.42	246	2160	3588
B,67	F12_9_14	377.55	159	1591	3601
B,69	F12_9_14	398.84	299	1780	3730
B,9	F120_5_13	193.06	197	1742	2482
B,11	F120_5_13	204.92	162	612	2551
B,13	F120_5_13	209.64	137	630	2578
B,14	F120_5_13	211.74	308	1603	2590
B,15	F120_5_13	216.09	130	799	2615
B,16	F120_5_13	218.7	164	1440	2630
B,18	F120_5_13	224.08	166	1250	2661
B,19	F120_5_13	227.54	252	2583	2681
B,20	F120_5_13	229.61	108	627	2693
B,21	F120_5_13	240.95	199	1055	2759
B,24	F120_5_13	261.88	103	416	2887
B,27	F120_5_13	291.14	420	2715	3072
B,29	F120_5_13	323.8	133	934	3268
B,30	F120_5_13	375.7	136	1126	3579
B,18	F120_5_14	192.2	192	1036	2485
B,21	F120_5_14	204.97	236	961	2560
B,24	F120_5_14	211.34	417	1838	2596
B,26	F120_5_14	218.38	154	1187	2636
B,28	F120_5_14	224.34	1311	5672	2670
B,29	F120_5_14	227.83	226	2707	2690
B,33	F120_5_14	241.72	170	1047	2770
B,35	F120_5_14	253.28	239	1842	2839
B,37	F120_5_14	259.84	107	537	2881
B,43	F120_5_14	291.13	420	3310	3082
B,44	F120_5_14	293.46	181	1279	3097
B,51	F120_5_14	323.84	124	1065	3278
B,54	F120_5_14	375.04	192	1707	3589
B,58	F120_5_14	398.84	104	930	3734
B,10	F120_6_14	70.34	109	404	1770
B,12	F120_6_14	135.61	146	1027	2140
B,13	F120_6_14	138.46	127	824	2156
B,16	F120_6_14	149.81	217	855	2214
B,19	F120_6_14	187.78	114	922	2435
B,20	F120_6_14	189.99	158	1218	2448
B,21	F120_6_14	192.03	806	4104	2460
B,22	F120_6_14	193.22	757	3484	2467
B,24	F120_6_14	198.81	101	436	2500
B,25	F120_6_14	200.54	144	640	2510
B,26	F120_6_14	205.01	717	2693	2535
B,27	F120_6_14	207.33	357	1432	2548
B,28	F120_6_14	209.47	323	1468	2560
B,29	F120_6_14	211.42	1179	4831	2571
B,30	F120_6_14	216.21	479	3074	2598
B,31	F120_6_14	218.34	476	3902	2610
B,32	F120_6_14	220.63	255	1758	2623
B,33	F120_6_14	224.16	1962	10415	2643
B,34	F120_6_14	227.68	923	12933	2663
B,35	F120_6_14	229.61	382	2291	2674
B,37	F120_6_14	238.53	143	632	2725
B,38	F120_6_14	241.49	577	4518	2742
B,41	F120_6_14	253.16	307	2805	2811
B,42	F120_6_14	256.32	107	934	2831
B,43	F120_6_14	259.63	309	1507	2852
B,44	F120_6_14	262.32	304	1067	2869
B,45	F120_6_14	267.52	230	2259	2902
B,46	F120_6_14	283.44	156	1300	3003
B,48	F120_6_14	288.8	593	3233	3037
B,49	F120_6_14	291.01	2975	20341	3051
B,50	F120_6_14	293.21	589	4066	3065
B,51	F120_6_14	294.79	135	763	3075
B,53	F120_6_14	305.41	141	696	3139
B,54	F120_6_14	307.84	102	744	3153
B,55	F120_6_14	310.11	107	1123	3166
B,56	F120_6_14	314.63	128	1156	3192
B,58	F120_6_14	324.02	594	5646	3246
B,59	F120_6_14	326.11	285	3024	3258
B,62	F120_6_14	372.85	360	3246	3540
B,63	F120_6_14	374.83	1135	10653	3552
B,64	F120_6_14	376.97	372	3554	3565
B,65	F120_6_14	392.76	387	2755	3660
B,66	F120_6_14	398.82	264	4246	3696
B,27	F120_7_12	70.22	153	1024	1827
B,29	F120_7_12	77.45	150	1315	1870
B,31	F120_7_12	77.63	184	1596	1860
B,33	F120_7_12	84.98	126	1321	1902
B,34	F120_7_12	89	3355	32701	1925
B,31	F120_7_12	89	3630	35670	1936
B,32	F120_7_12	95.46	128	1015	1973
B,35	F120_7_12	102.29	206	839	2002
B,37	F120_7_12	123.09	109	474	2127
B,33	F120_7_12	124.84	449	1455	2149
B,35	F120_7_12	128.22	171	963	2169
B,39	F120_7_12	130.06	144	569	2168
B,41	F120_7_12	147.05	340	1535	2263
B,42	F120_7_12	158.68	2645	36837	2330
B,37	F120_7_12	159.01	2508	34704	2344
B,38	F120_7_12	170.17	106	522	2412
B,39	F120_7_12	188.39	121	925	2524
B,45	F120_7_12	189.85	201	1312	2521
B,46	F120_7_12	193.24	582	3212	2542
B,40	F120_7_12	193.24	606	3682	2554
B,43	F120_7_12	204.56	403	1339	2623
B,50	F120_7_12	204.73	466	2859	2612
B,51	F120_7_12	207.42	273	1568	2628
B,44	F120_7_12	207.6	104	355	2641
B,52	F120_7_12	209.27	107	557	2639
B,53	F120_7_12	212.8	277	1688	2660
B,45	F120_7_12	213.14	253	2152	2674
B,46	F120_7_12	215.99	148	686	2691
B,55	F120_7_12	218.32	316	1848	2693
B,47	F120_7_12	218.66	124	991	2707
B,56	F120_7_12	220.48	279	1703	2706
B,57	F120_7_12	221.98	166	868	2715
B,48	F120_7_12	222.49	152	858	2730
B,58	F120_7_12	224.31	126	759	2729
B,59	F120_7_12	226.64	136	1360	2743
B,50	F120_7_12	227.31	136	1141	2759
B,60	F120_7_12	228.46	257	1517	2754
B,61	F120_7_12	230.12	278	1535	2764
B,54	F120_7_12	241	359	3272	2842
B,65	F120_7_12	241.16	1490	7576	2831
B,66	F120_7_12	254.54	146	1650	2915
B,58	F120_7_12	254.67	286	2375	2928
B,67	F120_7_12	256.2	174	1137	2926
B,59	F120_7_12	257.38	106	582	2946
B,68	F120_7_12	259.82	156	934	2950
B,62	F120_7_12	267.01	402	3565	3010
B,69	F120_7_12	267.21	299	2167	2999
B,63	F120_7_12	280.37	112	567	3099
B,70	F120_7_12	282.87	157	961	3103
B,64	F120_7_12	282.92	342	2216	3116
B,72	F120_7_12	291.13	174	1459	3158
B,66	F120_7_12	291.31	197	1695	3172
B,67	F120_7_12	293.11	445	3246	3184
B,73	F120_7_12	293.24	341	2613	3172
B,74	F120_7_12	304.98	152	1022	3248
B,68	F120_7_12	305.01	383	2335	3261
B,71	F120_7_12	314.56	111	699	3320
B,76	F120_7_12	317.43	151	1217	3325
B,72	F120_7_12	317.97	203	1385	3341
B,75	F120_7_12	377.13	119	1041	3715
B,84	F120_7_12	377.82	101	1274	3705
B,19	F120_7_13	78.11	533	1913	1849
B,27	F120_7_13	124.91	232	789	2118
B,28	F120_7_13	127.16	119	573	2131
B,30	F120_7_13	133.23	170	771	2166
B,31	F120_7_13	144.15	138	747	2226
B,34	F120_7_13	170.06	111	613	2374
B,35	F120_7_13	174.4	777	3810	2400
B,36	F120_7_13	175.73	110	760	2408
B,38	F120_7_13	191.95	378	2658	2506
B,39	F120_7_13	195.24	521	3610	2526
B,40	F120_7_13	198.53	110	673	2546
B,42	F120_7_13	204.91	668	3598	2583
B,43	F120_7_13	207.53	328	1953	2598
B,44	F120_7_13	208.92	112	448	2606
B,45	F120_7_13	216.23	983	5945	2648
B,46	F120_7_13	218.48	2688	13106	2661
B,47	F120_7_13	220.9	196	1169	2675
B,48	F120_7_13	224.18	17256	72850	2694
B,49	F120_7_13	227.8	1927	14845	2715
B,50	F120_7_13	229.69	170	821	2726
B,51	F120_7_13	231.75	119	516	2738
B,52	F120_7_13	238.43	186	982	2777
B,53	F120_7_13	241.5	858	4700	2795
B,54	F120_7_13	253.09	1838	14705	2865
B,55	F120_7_13	256.33	286	2044	2886
B,57	F120_7_13	259.72	295	1502	2908
B,58	F120_7_13	262.34	444	2391	2925
B,59	F120_7_13	267.42	171	983	2958
B,60	F120_7_13	277.88	131	921	3026
B,61	F120_7_13	279.88	187	1283	3039
B,62	F120_7_13	291.4	1506	11685	3114
B,63	F120_7_13	293.7	613	3941	3129
B,64	F120_7_13	295.08	129	673	3138
B,65	F120_7_13	309.1	100	1046	3224
B,66	F120_7_13	317.03	260	3152	3271
B,67	F120_7_13	319.39	603	3309	3285
B,68	F120_7_13	323.95	630	6683	3312
B,69	F120_7_13	328.5	139	768	3339
B,71	F120_7_13	336.11	145	1139	3384
B,74	F120_7_13	375.19	355	3698	3628
B,75	F120_7_13	377.44	131	1066	3642
B,76	F120_7_13	398.69	393	3616	3773
B,17	F120_7_14	174.31	723	3454	2331
B,20	F120_7_14	191.97	926	6044	2434
B,21	F120_7_14	196.42	912	6203	2460
B,22	F120_7_14	204.9	734	4090	2508
B,23	F120_7_14	207.43	729	3926	2522
B,24	F120_7_14	209.42	180	858	2533
B,25	F120_7_14	211.4	692	3334	2544
B,26	F120_7_14	216.08	1020	7510	2570
B,27	F120_7_14	218.41	1616	8298	2583
B,28	F120_7_14	220.74	297	2164	2596
B,29	F120_7_14	224.14	11090	49256	2615
B,30	F120_7_14	227.71	2383	23047	2635
B,31	F120_7_14	229.49	544	3425	2645
B,32	F120_7_14	231.62	421	2215	2657
B,33	F120_7_14	238.54	124	431	2696
B,34	F120_7_14	241.55	984	5171	2713
B,35	F120_7_14	244.9	130	730	2732
B,36	F120_7_14	253.19	1305	11144	2781
B,37	F120_7_14	256.39	311	2322	2801
B,39	F120_7_14	259.74	779	3035	2822
B,40	F120_7_14	262.29	484	1893	2838
B,41	F120_7_14	267.54	154	1007	2871
B,42	F120_7_14	279	262	1916	2943
B,44	F120_7_14	289.02	138	798	3006
B,45	F120_7_14	290.93	4108	29191	3018
B,46	F120_7_14	293.63	853	5651	3035
B,47	F120_7_14	294.91	523	2660	3043
B,49	F120_7_14	308.72	115	1343	3125
B,50	F120_7_14	311.17	128	884	3139
B,51	F120_7_14	315.55	346	2933	3164
B,52	F120_7_14	317.3	208	1284	3174
B,54	F120_7_14	323.79	536	6751	3211
B,56	F120_7_14	372.97	136	1254	3502
B,57	F120_7_14	375.12	963	7669	3515
B,58	F120_7_14	377.27	257	2401	3528
B,60	F120_7_14	398.65	544	5219	3656
B,24	F120_8_13	71.07	120	478	1806
B,25	F120_8_13	72.68	142	547	1815
B,26	F120_8_13	75.36	125	492	1830
B,27	F120_8_13	78.07	936	3725	1845
B,28	F120_8_13	81.31	120	443	1863
B,29	F120_8_13	87.23	169	1052	1896
B,32	F120_8_13	95.05	109	518	1940
B,33	F120_8_13	96.65	455	2386	1949
B,34	F120_8_13	99.12	211	1488	1963
B,36	F120_8_13	103.88	681	2803	1991
B,37	F120_8_13	106.42	150	837	2006
B,38	F120_8_13	108.45	123	803	2018
B,39	F120_8_13	110.84	198	1190	2032
B,40	F120_8_13	114.77	128	1065	2055
B,43	F120_8_13	124.78	407	1254	2113
B,44	F120_8_13	127.04	606	3082	2126
B,45	F120_8_13	130.36	263	1281	2145
B,46	F120_8_13	133.7	210	1364	2164
B,47	F120_8_13	135.99	417	1648	2177
B,49	F120_8_13	141.11	176	921	2205
B,50	F120_8_13	144.16	326	1368	2221
B,51	F120_8_13	145.86	146	555	2230
B,52	F120_8_13	148.5	151	1179	2244
B,53	F120_8_13	151.41	187	683	2260
B,55	F120_8_13	156.44	101	360	2289
B,56	F120_8_13	158.14	210	688	2299
B,57	F120_8_13	161.18	109	514	2317
B,58	F120_8_13	162.86	357	1526	2327
B,63	F120_8_13	174.28	2609	12702	2395
B,64	F120_8_13	175.62	1617	6466	2403
B,65	F120_8_13	185.49	115	813	2462
B,66	F120_8_13	192	474	3065	2501
B,67	F120_8_13	195.34	275	1130	2521
B,68	F120_8_13	198.67	179	952	2541
B,69	F120_8_13	200.7	137	679	2553
B,70	F120_8_13	204.89	635	3020	2577
B,71	F120_8_13	207.67	472	2779	2593
B,72	F120_8_13	209.41	470	2079	2603
B,73	F120_8_13	211.66	333	1358	2616
B,74	F120_8_13	214.61	446	1832	2633
B,75	F120_8_13	217.03	1201	7257	2647
B,76	F120_8_13	218.58	1764	8441	2656
B,77	F120_8_13	220.48	213	974	2667
B,78	F120_8_13	223.92	30071	151609	2687
B,79	F120_8_13	227.7	4303	27428	2709
B,80	F120_8_13	229.41	265	1919	2719
B,81	F120_8_13	231.64	349	1250	2732
B,84	F120_8_13	241.01	752	3870	2787
B,85	F120_8_13	244.58	123	374	2808
B,87	F120_8_13	252.81	3872	23912	2858
B,88	F120_8_13	255.94	628	4423	2878
B,89	F120_8_13	259.53	245	1180	2901
B,90	F120_8_13	262.33	608	3058	2919
B,91	F120_8_13	267.17	173	1096	2950
B,92	F120_8_13	277.75	396	2635	3018
B,93	F120_8_13	279.78	304	2381	3031
B,94	F120_8_13	281.64	148	1484	3043
B,95	F120_8_13	282.89	106	617	3051
B,97	F120_8_13	292.22	10864	50360	3111
B,98	F120_8_13	293.78	1220	7160	3121
B,101	F120_8_13	308.74	129	1512	3213
B,104	F120_8_13	316.15	330	3651	3257
B,105	F120_8_13	319.18	750	3555	3275
B,106	F120_8_13	323.74	438	5730	3302
B,107	F120_8_13	328.14	228	1630	3328
B,108	F120_8_13	335.42	192	1508	3371
B,112	F120_8_13	375.27	360	3125	3617
B,113	F120_8_13	377.53	194	1373	3631
B,116	F120_8_13	399.18	634	5487	3764
B,12	F120_8_14	137.92	103	1022	2145
B,13	F120_8_14	141.53	112	446	2164
B,14	F120_8_14	149.81	117	552	2207
B,16	F120_8_14	173.95	243	1245	2345
B,17	F120_8_14	190.17	224	1610	2440
B,18	F120_8_14	192.21	1020	8579	2452
B,19	F120_8_14	196.45	117	467	2477
B,21	F120_8_14	204.98	286	1261	2526
B,22	F120_8_14	207.64	359	1805	2541
B,23	F120_8_14	209.58	241	1293	2552
B,24	F120_8_14	211.71	962	4838	2564
B,26	F120_8_14	216.12	621	4100	2589
B,27	F120_8_14	218.24	479	4011	2601
B,28	F120_8_14	220.52	210	1337	2614
B,29	F120_8_14	224.04	1010	6887	2634
B,30	F120_8_14	226.67	1391	15068	2649
B,31	F120_8_14	229.29	424	3178	2664
B,32	F120_8_14	232.97	290	1727	2685
B,33	F120_8_14	238.37	113	780	2716
B,34	F120_8_14	240.98	852	4506	2731
B,35	F120_8_14	244.63	200	1234	2752
B,36	F120_8_14	253.7	204	1969	2806
B,37	F120_8_14	254.83	208	1802	2813
B,38	F120_8_14	257.88	272	1727	2832
B,39	F120_8_14	259.33	772	4556	2841
B,40	F120_8_14	261.74	226	874	2856
B,42	F120_8_14	267.21	292	2264	2890
B,44	F120_8_14	282.96	201	1388	2988
B,45	F120_8_14	288.74	256	1622	3024
B,46	F120_8_14	291.15	3817	22209	3039
B,47	F120_8_14	293.08	484	2836	3051
B,48	F120_8_14	295.17	150	1043	3064
B,53	F120_8_14	314.83	220	1155	3180
B,54	F120_8_14	319.17	122	1078	3205
B,55	F120_8_14	323.35	496	3648	3229
B,56	F120_8_14	324.92	603	5186	3238
B,57	F120_8_14	373.2	123	1060	3522
B,58	F120_8_14	375.7	842	6692	3537
B,59	F120_8_14	377.86	221	1991	3550
B,61	F120_8_14	399.83	163	1954	3681
B,17	F120_9_13	100.5	127	507	1989
B,22	F120_9_13	138.12	135	836	2210
B,25	F120_9_13	157.12	167	824	2314
B,27	F120_9_13	167.02	118	726	2373
B,29	F120_9_13	173.69	634	3010	2413
B,31	F120_9_13	178.02	165	595	2439
B,32	F120_9_13	192.09	767	7730	2524
B,33	F120_9_13	196.54	1610	9195	2551
B,34	F120_9_13	198.52	166	828	2563
B,35	F120_9_13	205.9	828	4591	2606
B,36	F120_9_13	207.63	265	1379	2616
B,37	F120_9_13	209.01	297	1441	2624
B,38	F120_9_13	212.63	225	1744	2645
B,39	F120_9_13	216.59	1469	9554	2668
B,40	F120_9_13	218.47	1249	6490	2679
B,41	F120_9_13	220.53	230	1230	2691
B,42	F120_9_13	224.8	962	7787	2716
B,43	F120_9_13	227.53	1854	17394	2732
B,44	F120_9_13	229.57	621	4442	2744
B,45	F120_9_13	231.61	496	1618	2756
B,46	F120_9_13	241.59	685	3693	2815
B,47	F120_9_13	244.79	199	1495	2834
B,48	F120_9_13	247.32	140	672	2849
B,49	F120_9_13	252.15	337	1823	2879
B,50	F120_9_13	253.54	617	7978	2888
B,51	F120_9_13	257.99	280	1522	2917
B,52	F120_9_13	259.53	1703	7188	2927
B,53	F120_9_13	262.14	120	398	2944
B,54	F120_9_13	267.51	368	1940	2979
B,57	F120_9_13	282.83	198	1523	3079
B,58	F120_9_13	289.12	103	341	3120
B,59	F120_9_13	291.11	1650	12339	3133
B,60	F120_9_13	293.25	420	4354	3147
B,61	F120_9_13	296.32	115	931	3167
B,64	F120_9_13	308.72	516	3454	3243
B,65	F120_9_13	310.9	343	1938	3256
B,66	F120_9_13	315.6	474	2909	3284
B,67	F120_9_13	317.11	148	863	3293
B,68	F120_9_13	320.64	249	1333	3314
B,69	F120_9_13	323.5	655	3934	3331
B,70	F120_9_13	325.01	1351	7695	3340
B,72	F120_9_13	375.21	835	7131	3651
B,73	F120_9_13	377.28	257	2503	3664
B,76	F120_9_13	398.54	528	3545	3796
B,7	F120_9_14	70.38	233	1065	1825
B,10	F120_9_14	118.59	125	1039	2107
B,11	F120_9_14	127.03	318	1829	2157
B,12	F120_9_14	129.4	186	2187	2171
B,13	F120_9_14	134.19	174	737	2199
B,14	F120_9_14	135.73	163	1132	2208
B,15	F120_9_14	137.79	342	2559	2220
B,16	F120_9_14	141.44	199	805	2240
B,17	F120_9_14	143.87	502	1760	2253
B,18	F120_9_14	149.63	222	988	2284
B,21	F120_9_14	164.14	101	506	2369
B,22	F120_9_14	165.46	124	647	2377
B,23	F120_9_14	173.54	337	1918	2426
B,24	F120_9_14	179.29	304	1427	2461
B,25	F120_9_14	180.6	220	683	2469
B,26	F120_9_14	189.92	384	2571	2526
B,27	F120_9_14	192.04	1679	9559	2539
B,28	F120_9_14	193.18	1554	7758	2546
B,29	F120_9_14	195.29	144	577	2559
B,30	F120_9_14	198.54	127	462	2579
B,31	F120_9_14	200.52	473	1929	2591
B,32	F120_9_14	201.74	343	1528	2598
B,33	F120_9_14	204.86	808	3808	2616
B,34	F120_9_14	207.28	1068	5502	2630
B,35	F120_9_14	209.52	1058	5406	2643
B,36	F120_9_14	211.59	3437	17117	2655
B,37	F120_9_14	214	122	422	2669
B,38	F120_9_14	215.89	668	4987	2680
B,39	F120_9_14	218.46	972	8180	2695
B,40	F120_9_14	220.52	417	2834	2707
B,41	F120_9_14	224.28	3495	18690	2729
B,42	F120_9_14	227.68	1789	28421	2749
B,43	F120_9_14	229.56	808	4621	2760
B,44	F120_9_14	232.95	432	3316	2780
B,45	F120_9_14	237.19	128	315	2805
B,46	F120_9_14	238.71	493	2114	2814
B,47	F120_9_14	241.58	1246	11460	2831
B,48	F120_9_14	243.1	103	473	2840
B,49	F120_9_14	245.29	493	2917	2853
B,50	F120_9_14	247.31	158	1024	2865
B,51	F120_9_14	250	159	1345	2881
B,52	F120_9_14	253.2	634	4864	2902
B,53	F120_9_14	256.4	282	2648	2923
B,54	F120_9_14	258.38	411	2196	2936
B,55	F120_9_14	259.9	1246	7746	2946
B,56	F120_9_14	262.48	278	1077	2963
B,57	F120_9_14	265.83	223	2404	2985
B,58	F120_9_14	267.5	895	6026	2996
B,59	F120_9_14	268.86	147	714	3005
B,60	F120_9_14	282.99	390	3639	3098
B,61	F120_9_14	285.26	166	1005	3113
B,62	F120_9_14	286.78	134	570	3123
B,63	F120_9_14	288.76	741	3264	3136
B,64	F120_9_14	291.03	3949	25691	3151
B,65	F120_9_14	293.31	1302	7165	3166
B,66	F120_9_14	294.98	423	1788	3177
B,68	F120_9_14	303.37	112	499	3230
B,69	F120_9_14	305.39	362	2226	3242
B,70	F120_9_14	307.74	192	985	3256
B,71	F120_9_14	309.09	182	1183	3264
B,72	F120_9_14	311.1	330	1622	3276
B,73	F120_9_14	314.63	186	951	3297
B,75	F120_9_14	319.34	424	1655	3325
B,76	F120_9_14	320.85	178	1051	3334
B,77	F120_9_14	323.54	1403	10670	3350
B,78	F120_9_14	325.38	1051	9493	3361
B,79	F120_9_14	334.29	118	707	3414
B,82	F120_9_14	372.77	362	3300	3657
B,83	F120_9_14	374.82	1175	11064	3670
B,84	F120_9_14	377.67	522	5500	3688
B,87	F120_9_14	392.39	179	1759	3780
B,88	F120_9_14	396.75	123	436	3807
B,89	F120_9_14	399.02	285	3978	3821
B,13	J30_5_13	126.74	179	575	2106
B,14	J30_5_13	136.14	114	591	2159
B,16	J30_5_13	187.81	124	551	2454
B,18	J30_5_13	193.06	422	2997	2485
B,19	J30_5_13	198.65	105	1004	2518
B,20	J30_5_13	200.71	149	792	2530
B,22	J30_5_13	205.11	263	885	2555
B,23	J30_5_13	207.75	395	1583	2570
B,24	J30_5_13	209.33	106	422	2579
B,25	J30_5_13	211.61	556	2169	2592
B,26	J30_5_13	216.16	200	1329	2618
B,27	J30_5_13	219.3	317	4689	2636
B,29	J30_5_13	223.99	242	2015	2663
B,30	J30_5_13	226.94	395	4015	2680
B,31	J30_5_13	229.54	143	1195	2695
B,33	J30_5_13	240.92	258	2214	2761
B,36	J30_5_13	258.22	316	1574	2866
B,37	J30_5_13	259.8	223	1383	2876
B,39	J30_5_13	266.9	110	936	2921
B,40	J30_5_13	282.98	106	498	3023
B,41	J30_5_13	288.65	199	960	3059
B,42	J30_5_13	291.18	511	3219	3075
B,43	J30_5_13	293.22	130	970	3088
B,45	J30_5_13	323.8	281	2394	3271
B,46	J30_5_13	325.51	181	1244	3281
B,49	J30_5_13	375.62	145	1081	3581
B,11	J30_5_14	191.94	138	592	2481
B,12	J30_5_14	193.12	154	963	2488
B,17	J30_5_14	207.3	187	1285	2570
B,20	J30_5_14	216.33	101	685	2621
B,21	J30_5_14	218.45	196	1449	2633
B,23	J30_5_14	225.31	318	3533	2672
B,24	J30_5_14	227.58	256	2818	2685
B,33	J30_5_14	291.09	207	1564	3077
B,12	J30_6_13	193.13	114	826	2497
B,13	J30_6_13	207.72	197	1674	2582
B,15	J30_6_13	223.9	219	2131	2675
B,16	J30_6_13	227.36	207	2870	2695
B,17	J30_6_13	229.78	128	1013	2709
B,20	J30_6_13	291.24	158	996	3090
B,15	J30_6_14	124.97	112	615	2053
B,17	J30_6_14	140.79	722	2531	2140
B,19	J30_6_14	161.04	111	947	2249
B,24	J30_6_14	192.11	762	4012	2429
B,25	J30_6_14	193.14	706	3218	2435
B,26	J30_6_14	195.37	347	1884	2448
B,27	J30_6_14	198.29	744	4860	2465
B,28	J30_6_14	200.72	151	740	2479
B,29	J30_6_14	205.06	298	1635	2503
B,30	J30_6_14	207.58	867	5825	2517
B,31	J30_6_14	209.38	196	877	2527
B,32	J30_6_14	211.54	242	1634	2539
B,33	J30_6_14	216.38	878	4805	2566
B,34	J30_6_14	218.52	897	6669	2578
B,35	J30_6_14	220.49	319	2114	2589
B,36	J30_6_14	225.12	1049	11362	2615
B,37	J30_6_14	227.61	1055	12749	2629
B,38	J30_6_14	229.74	517	3210	2641
B,39	J30_6_14	232.22	209	1446	2655
B,40	J30_6_14	241.4	220	2547	2707
B,41	J30_6_14	243.69	102	985	2720
B,43	J30_6_14	253.85	301	3971	2780
B,44	J30_6_14	256.1	203	1908	2794
B,45	J30_6_14	258.35	106	553	2808
B,46	J30_6_14	259.95	130	768	2818
B,48	J30_6_14	267.17	105	1136	2863
B,49	J30_6_14	282.54	106	912	2959
B,50	J30_6_14	288.79	331	1924	2998
B,51	J30_6_14	291.03	1435	9584	3012
B,52	J30_6_14	293.27	399	4002	3026
B,55	J30_6_14	310.31	102	1341	3127
B,56	J30_6_14	315.38	156	822	3156
B,57	J30_6_14	317.66	112	698	3169
B,59	J30_6_14	323.8	525	4640	3204
B,60	J30_6_14	325.56	235	1765	3214
B,63	J30_6_14	372.93	236	1994	3494
B,64	J30_6_14	375.26	509	4337	3508
B,65	J30_6_14	377.26	219	2035	3520
B,67	J30_6_14	398.64	272	1788	3647
B,10	J30_7_13	140.91	379	1384	2194
B,14	J30_7_13	192.21	406	2763	2491
B,15	J30_7_13	196.36	156	1099	2516
B,16	J30_7_13	198.68	116	585	2530
B,18	J30_7_13	205.06	170	837	2567
B,19	J30_7_13	207.67	578	3805	2582
B,21	J30_7_13	216.34	434	2076	2632
B,22	J30_7_13	218.06	634	3215	2642
B,23	J30_7_13	220.3	159	1064	2655
B,24	J30_7_13	225.12	514	6170	2683
B,25	J30_7_13	227.18	440	5948	2695
B,26	J30_7_13	229.58	145	949	2709
B,31	J30_7_13	252.97	150	1776	2848
B,32	J30_7_13	255.31	103	935	2863
B,36	J30_7_13	291.12	369	2231	3093
B,37	J30_7_13	293.15	119	1060	3106
B,41	J30_7_13	317.24	116	610	3252
B,42	J30_7_13	323.51	208	1829	3289
B,43	J30_7_13	325.72	121	849	3302
B,46	J30_7_13	375.49	172	1237	3606
B,35	J30_7_14	141.19	1126	7073	2181
B,39	J30_7_14	192.16	143	961	2471
B,40	J30_7_14	193.35	115	807	2478
B,41	J30_7_14	196.42	409	3565	2496
B,44	J30_7_14	205.18	159	1208	2546
B,45	J30_7_14	207.85	334	3667	2561
B,47	J30_7_14	216.37	719	4954	2609
B,48	J30_7_14	218.32	394	3048	2620
B,49	J30_7_14	220.08	114	754	2630
B,50	J30_7_14	225.37	1054	13775	2660
B,51	J30_7_14	226.78	620	7078	2668
B,52	J30_7_14	229.59	157	1158	2684
B,54	J30_7_14	253.36	172	2986	2822
B,56	J30_7_14	259.6	102	456	2861
B,58	J30_7_14	291.37	289	2366	3060
B,59	J30_7_14	293.45	149	1362	3073
B,60	J30_7_14	294.73	127	1162	3081
B,61	J30_7_14	315.58	183	1275	3204
B,63	J30_7_14	325.31	157	2216	3260
B,64	J30_7_14	375.54	128	1185	3558
B,66	J30_7_14	398.65	137	955	3696
B,5	J30_8_13	196.27	100	614	2582
B,6	J30_8_13	216.46	178	890	2701
B,7	J30_8_13	218.17	116	586	2711
B,13	J30_8_14	71.27	357	1618	1802
B,14	J30_8_14	72.63	773	2889	1810
B,8	J30_8_14	112.68	119	448	2044
B,17	J30_8_14	121.32	235	1077	2087
B,18	J30_8_14	129.73	154	575	2135
B,11	J30_8_14	132.16	133	806	2157
B,19	J30_8_14	153.4	110	689	2262
B,20	J30_8_14	156.56	350	1456	2280
B,16	J30_8_14	158.97	117	707	2305
B,21	J30_8_14	158.98	105	640	2294
B,17	J30_8_14	164.07	338	1435	2335
B,22	J30_8_14	164.08	204	796	2324
B,23	J30_8_14	168.66	549	3526	2351
B,19	J30_8_14	169.15	132	679	2365
B,24	J30_8_14	170.69	2844	11695	2363
B,20	J30_8_14	170.84	116	483	2375
B,25	J30_8_14	172.89	3246	12516	2376
B,27	J30_8_14	176.78	100	552	2399
B,28	J30_8_14	184.54	448	2355	2445
B,29	J30_8_14	187.91	737	4210	2465
B,23	J30_8_14	187.99	250	1266	2477
B,24	J30_8_14	190	139	714	2489
B,30	J30_8_14	191.44	734	7260	2486
B,25	J30_8_14	193.17	566	4259	2508
B,31	J30_8_14	193.79	1010	4599	2500
B,32	J30_8_14	196.48	3484	12284	2516
B,26	J30_8_14	196.67	2440	8977	2529
B,33	J30_8_14	204.97	195	949	2565
B,28	J30_8_14	205.1	230	816	2578
B,34	J30_8_14	207.09	626	2265	2577
B,29	J30_8_14	209.3	1272	4379	2602
B,35	J30_8_14	210.44	204	1671	2596
B,36	J30_8_14	212.74	1461	8178	2609
B,30	J30_8_14	212.97	1661	8585	2623
B,37	J30_8_14	216.25	7835	34571	2629
B,31	J30_8_14	216.45	6367	33213	2643
B,38	J30_8_14	218.36	3949	18902	2641
B,32	J30_8_14	218.36	4144	18768	2654
B,33	J30_8_14	220.62	176	695	2667
B,39	J30_8_14	220.64	449	1836	2654
B,40	J30_8_14	223.97	539	3819	2673
B,41	J30_8_14	227.11	3193	16094	2691
B,35	J30_8_14	227.2	3028	18166	2705
B,42	J30_8_14	228.86	1173	7063	2701
B,36	J30_8_14	229.79	1469	7722	2720
B,43	J30_8_14	232.17	274	1651	2720
B,44	J30_8_14	234.08	860	3230	2731
B,37	J30_8_14	234.26	217	1236	2746
B,45	J30_8_14	236.34	615	1863	2744
B,47	J30_8_14	241.54	2608	13300	2774
B,38	J30_8_14	241.64	4269	20155	2789
B,48	J30_8_14	243.44	1007	4983	2785
B,39	J30_8_14	243.69	1191	4966	2801
B,40	J30_8_14	251.72	1502	8210	2849
B,49	J30_8_14	251.9	1385	8637	2835
B,41	J30_8_14	253.44	1119	5138	2860
B,50	J30_8_14	253.64	824	4725	2846
B,51	J30_8_14	255.22	485	2673	2856
B,42	J30_8_14	255.32	243	1995	2872
B,52	J30_8_14	257.28	149	1008	2869
B,54	J30_8_14	263.91	103	449	2911
B,43	J30_8_14	264.08	146	667	2928
B,55	J30_8_14	265.33	117	650	2920
B,44	J30_8_14	267.51	1011	4991	2950
B,56	J30_8_14	267.54	2568	13644	2934
B,45	J30_8_14	269.39	628	2626	2962
B,57	J30_8_14	269.43	6318	27104	2946
B,58	J30_8_14	277.16	118	980	2995
B,59	J30_8_14	280.15	123	711	3014
B,60	J30_8_14	282.04	163	1105	3026
B,47	J30_8_14	283.13	128	840	3050
B,61	J30_8_14	283.15	151	873	3033
B,62	J30_8_14	288.19	123	744	3065
B,48	J30_8_14	291.25	1010	7201	3102
B,63	J30_8_14	291.34	871	5123	3085
B,49	J30_8_14	293.28	595	4156	3115
B,64	J30_8_14	293.54	389	2205	3099
B,65	J30_8_14	295.43	120	768	3111
B,66	J30_8_14	297.64	486	3155	3125
B,51	J30_8_14	297.66	127	824	3143
B,67	J30_8_14	299.68	248	963	3138
B,68	J30_8_14	301.19	513	1812	3147
B,70	J30_8_14	305.6	153	708	3173
B,71	J30_8_14	307.13	170	920	3182
B,53	J30_8_14	307.93	165	651	3205
B,54	J30_8_14	314.55	339	3581	3244
B,72	J30_8_14	315.5	727	5272	3231
B,55	J30_8_14	316.6	294	2342	3256
B,73	J30_8_14	316.87	807	4251	3239
B,57	J30_8_14	323.78	204	1080	3298
B,74	J30_8_14	323.91	435	2356	3280
B,75	J30_8_14	326.15	147	1125	3293
B,59	J30_8_14	333.93	155	931	3357
B,76	J30_8_14	375.76	510	2987	3590
B,63	J30_8_14	375.77	409	3256	3610
B,64	J30_8_14	378.22	220	1768	3625
B,66	J30_8_14	392.11	156	1227	3710
B,79	J30_8_14	398.84	743	4661	3730
B,67	J30_8_14	398.85	992	5917	3751
B,14	J30_9_13	71.56	207	1360	1801
B,15	J30_9_13	77.58	132	578	1834
B,18	J30_9_13	140.95	223	837	2193
B,19	J30_9_13	174.21	3292	12370	2381
B,20	J30_9_13	176.4	224	1235	2394
B,21	J30_9_13	178.08	308	1298	2404
B,23	J30_9_13	193	427	2983	2493
B,24	J30_9_13	196.34	1050	6395	2513
B,26	J30_9_13	204.93	434	2536	2563
B,27	J30_9_13	207.75	962	6158	2579
B,28	J30_9_13	212.65	102	572	2607
B,29	J30_9_13	216.32	1768	8077	2628
B,30	J30_9_13	218.07	1224	5622	2638
B,31	J30_9_13	220.51	379	2235	2652
B,32	J30_9_13	225.2	4786	31618	2679
B,33	J30_9_13	229.88	470	3091	2706
B,34	J30_9_13	232.13	385	1976	2719
B,35	J30_9_13	241.09	243	1532	2771
B,36	J30_9_13	244.52	104	543	2791
B,37	J30_9_13	251.89	126	640	2835
B,38	J30_9_13	253.93	1040	5822	2848
B,39	J30_9_13	255.82	147	1188	2860
B,40	J30_9_13	257.39	213	1444	2870
B,41	J30_9_13	259.59	273	1275	2884
B,44	J30_9_13	278.72	137	776	3006
B,47	J30_9_13	291.08	798	4101	3085
B,48	J30_9_13	293.12	214	1255	3098
B,49	J30_9_13	294.68	338	2185	3108
B,50	J30_9_13	315.34	296	1436	3233
B,51	J30_9_13	317.03	152	856	3243
B,53	J30_9_13	323.67	287	2828	3282
B,54	J30_9_13	325.04	308	2099	3290
B,57	J30_9_13	375.55	283	2070	3594
B,58	J30_9_13	377.49	101	957	3606
B,60	J30_9_13	398.69	260	1472	3736
B,12	J30_9_14	140.95	249	961	2167
B,14	J30_9_14	174.07	316	1287	2352
B,15	J30_9_14	178.17	218	838	2376
B,17	J30_9_14	192.08	681	3947	2458
B,18	J30_9_14	193.26	301	1804	2465
B,19	J30_9_14	196.3	1154	5729	2483
B,20	J30_9_14	198.65	2273	8677	2497
B,21	J30_9_14	200	329	978	2505
B,22	J30_9_14	204.98	691	4707	2533
B,23	J30_9_14	207.64	631	3586	2548
B,24	J30_9_14	210.65	363	1780	2565
B,25	J30_9_14	216.48	1986	9826	2598
B,26	J30_9_14	218.06	941	5891	2607
B,27	J30_9_14	220.35	327	2014	2620
B,28	J30_9_14	225.09	3535	30969	2647
B,29	J30_9_14	227.2	2017	21559	2659
B,30	J30_9_14	229.47	637	4583	2672
B,31	J30_9_14	233.84	238	1758	2697
B,33	J30_9_14	241.33	240	2263	2740
B,34	J30_9_14	244.46	125	1199	2758
B,37	J30_9_14	251.92	353	1607	2802
B,38	J30_9_14	253.68	645	8000	2813
B,39	J30_9_14	257.36	443	2697	2836
B,40	J30_9_14	259.44	1292	4749	2849
B,43	J30_9_14	267.11	157	1339	2897
B,44	J30_9_14	278.77	140	955	2970
B,45	J30_9_14	282.92	124	637	2996
B,46	J30_9_14	288.66	142	648	3032
B,47	J30_9_14	291.22	1398	9068	3048
B,48	J30_9_14	293.13	583	3888	3060
B,49	J30_9_14	294.73	518	3395	3070
B,51	J30_9_14	310.27	148	1937	3163
B,52	J30_9_14	315.43	607	2967	3193
B,53	J30_9_14	317.16	239	1174	3203
B,54	J30_9_14	319.58	241	1371	3217
B,55	J30_9_14	322.7	588	5838	3235
B,56	J30_9_14	324.96	2144	12936	3248
B,57	J30_9_14	327.22	138	662	3261
B,58	J30_9_14	373.31	151	1167	3533
B,59	J30_9_14	375.63	605	4784	3547
B,60	J30_9_14	378.12	192	1803	3562
B,62	J30_9_14	398.83	529	2930	3686
B,7	J40_5_13	72.32	250	998	1822
B,10	J40_5_13	163.87	192	868	2343
B,12	J40_5_13	170.6	497	1816	2383
B,13	J40_5_13	172.78	321	1084	2396
B,15	J40_5_13	185.67	173	820	2473
B,16	J40_5_13	187.84	148	689	2486
B,17	J40_5_13	193.18	295	2881	2518
B,19	J40_5_13	205.22	124	810	2589
B,20	J40_5_13	206.61	100	480	2597
B,22	J40_5_13	213.01	628	3158	2634
B,23	J40_5_13	216.46	1278	5158	2654
B,24	J40_5_13	218.53	523	2323	2666
B,25	J40_5_13	220.59	167	925	2678
B,26	J40_5_13	222.65	118	484	2690
B,27	J40_5_13	227.1	1159	6436	2716
B,28	J40_5_13	229.49	214	1430	2730
B,30	J40_5_13	234.09	182	1112	2757
B,32	J40_5_13	241.56	1788	8273	2801
B,33	J40_5_13	243.42	140	970	2812
B,34	J40_5_13	251.56	366	1842	2861
B,35	J40_5_13	253.42	182	1011	2873
B,36	J40_5_13	255.14	120	727	2884
B,38	J40_5_13	267.41	337	1578	2963
B,39	J40_5_13	269.28	220	848	2975
B,40	J40_5_13	291.77	299	1949	3120
B,14	J40_5_14	212.67	211	978	2594
B,15	J40_5_14	216.21	166	717	2614
B,16	J40_5_14	218.51	193	793	2627
B,20	J40_5_14	241.67	374	2113	2759
B,22	J40_5_14	253.92	102	488	2832
B,9	J40_6_13	72.34	1033	3829	1838
B,10	J40_6_13	78.24	126	450	1871
B,12	J40_6_13	156.61	134	689	2320
B,13	J40_6_13	164.16	261	1350	2365
B,16	J40_6_13	170.78	603	2481	2405
B,17	J40_6_13	172.93	455	2083	2418
B,18	J40_6_13	176.73	216	1589	2441
B,19	J40_6_13	185.61	286	1388	2495
B,20	J40_6_13	187.74	326	1639	2508
B,21	J40_6_13	192.98	594	6092	2540
B,22	J40_6_13	196.58	123	817	2562
B,23	J40_6_13	205.03	218	1195	2612
B,24	J40_6_13	206.24	231	1212	2619
B,27	J40_6_13	212.96	997	5162	2658
B,28	J40_6_13	216.4	1233	5576	2678
B,29	J40_6_13	218.46	838	3993	2690
B,30	J40_6_13	220.68	299	2204	2703
B,31	J40_6_13	222.73	331	1909	2715
B,32	J40_6_13	223.93	109	559	2722
B,33	J40_6_13	227.17	1406	10032	2741
B,34	J40_6_13	229.55	510	3023	2755
B,35	J40_6_13	232.1	122	452	2770
B,36	J40_6_13	234.14	316	1867	2782
B,37	J40_6_13	235.49	215	1069	2790
B,38	J40_6_13	241.75	1936	10159	2827
B,39	J40_6_13	243.78	247	1767	2839
B,40	J40_6_13	251.69	326	2019	2887
B,41	J40_6_13	253.68	208	1289	2900
B,42	J40_6_13	255.37	104	728	2911
B,45	J40_6_13	267.62	372	2071	2991
B,46	J40_6_13	269.45	444	1950	3003
B,50	J40_6_13	291.6	438	3426	3148
B,51	J40_6_13	293.43	219	1246	3160
B,55	J40_6_13	375.39	102	842	3665
B,15	J40_6_14	72.46	521	1741	1772
B,16	J40_6_14	78.33	143	492	1805
B,17	J40_6_14	90.54	119	776	1871
B,19	J40_6_14	145.71	246	965	2178
B,20	J40_6_14	156.49	197	806	2236
B,21	J40_6_14	158.6	143	723	2248
B,22	J40_6_14	160.52	101	697	2259
B,23	J40_6_14	164.31	402	1768	2281
B,25	J40_6_14	168.43	167	908	2305
B,26	J40_6_14	170.67	1472	5488	2318
B,27	J40_6_14	172.9	813	3149	2331
B,28	J40_6_14	176.84	451	1938	2354
B,29	J40_6_14	185.72	528	2392	2406
B,30	J40_6_14	187.76	223	928	2418
B,31	J40_6_14	189.98	190	641	2431
B,32	J40_6_14	192.19	783	7008	2444
B,33	J40_6_14	195.59	185	1321	2464
B,34	J40_6_14	198.64	195	823	2482
B,35	J40_6_14	205.05	286	1255	2518
B,36	J40_6_14	207.21	191	1117	2530
B,37	J40_6_14	209.01	152	751	2540
B,38	J40_6_14	210.45	179	569	2548
B,39	J40_6_14	212.78	2143	10799	2561
B,40	J40_6_14	216.18	2015	7969	2580
B,41	J40_6_14	218.51	1972	8167	2593
B,42	J40_6_14	220.47	368	2051	2604
B,43	J40_6_14	222.61	472	1800	2616
B,44	J40_6_14	224.21	471	2268	2625
B,45	J40_6_14	227.06	1763	12887	2641
B,46	J40_6_14	229.54	492	2930	2655
B,47	J40_6_14	234.15	495	2537	2681
B,48	J40_6_14	236.45	345	1119	2694
B,50	J40_6_14	241.56	4508	23276	2723
B,51	J40_6_14	243.68	501	2510	2735
B,52	J40_6_14	251.76	752	4661	2782
B,53	J40_6_14	253.68	752	4793	2794
B,54	J40_6_14	255.44	504	3032	2805
B,55	J40_6_14	257.2	300	2244	2816
B,56	J40_6_14	262.32	100	440	2848
B,58	J40_6_14	267.59	1277	6772	2881
B,59	J40_6_14	269.35	1266	5166	2892
B,60	J40_6_14	281.16	137	1251	2966
B,61	J40_6_14	283.07	172	1212	2978
B,62	J40_6_14	284.99	121	701	2990
B,64	J40_6_14	291.69	902	7270	3032
B,65	J40_6_14	293.45	409	2787	3043
B,67	J40_6_14	297.6	197	1798	3069
B,68	J40_6_14	299.68	148	571	3082
B,69	J40_6_14	304.04	153	1099	3107
B,70	J40_6_14	305.62	116	551	3116
B,72	J40_6_14	314.92	219	1198	3169
B,73	J40_6_14	317.02	342	1778	3181
B,74	J40_6_14	323.86	114	1050	3220
B,78	J40_6_14	375.35	376	3368	3526
B,79	J40_6_14	377.36	149	1100	3538
B,81	J40_6_14	398.63	230	1682	3664
B,12	J40_7_13	72.48	242	933	1808
B,17	J40_7_13	145.86	183	623	2224
B,19	J40_7_13	164.03	111	556	2328
B,21	J40_7_13	170.73	955	3262	2368
B,22	J40_7_13	172.9	485	1757	2381
B,23	J40_7_13	185.57	753	3237	2457
B,25	J40_7_13	192.88	136	1213	2501
B,29	J40_7_13	210.6	202	590	2605
B,30	J40_7_13	212.67	982	4532	2617
B,31	J40_7_13	216.29	449	1781	2638
B,32	J40_7_13	218.53	678	2819	2651
B,33	J40_7_13	220.59	310	1590	2663
B,34	J40_7_13	222.65	434	1717	2675
B,35	J40_7_13	224.37	3003	12087	2685
B,36	J40_7_13	227.28	475	3200	2702
B,37	J40_7_13	229.33	259	1312	2714
B,39	J40_7_13	234.1	175	933	2742
B,40	J40_7_13	236.31	136	576	2755
B,41	J40_7_13	241.22	1202	6665	2784
B,43	J40_7_13	251.7	351	1869	2847
B,44	J40_7_13	253.25	777	5252	2857
B,45	J40_7_13	255.26	295	1502	2870
B,46	J40_7_13	257.12	179	1119	2882
B,47	J40_7_13	267.47	269	1552	2949
B,48	J40_7_13	269.32	168	682	2961
B,50	J40_7_13	281.2	102	607	3038
B,51	J40_7_13	291.83	127	844	3107
B,52	J40_7_13	293.84	167	969	3120
B,12	J40_7_14	72.63	566	1956	1812
B,14	J40_7_14	78.44	483	1703	1845
B,18	J40_7_14	145.78	554	1926	2223
B,19	J40_7_14	156.48	166	701	2281
B,20	J40_7_14	158.6	111	481	2293
B,21	J40_7_14	164.12	1103	5099	2325
B,22	J40_7_14	166.69	106	574	2340
B,23	J40_7_14	168.57	415	2132	2351
B,24	J40_7_14	170.79	5400	19101	2364
B,25	J40_7_14	173.01	1556	6088	2377
B,26	J40_7_14	176.92	229	1101	2400
B,27	J40_7_14	185.72	1241	5098	2452
B,28	J40_7_14	187.91	365	1925	2465
B,29	J40_7_14	192.96	844	9220	2495
B,30	J40_7_14	196.65	1813	7077	2517
B,31	J40_7_14	198.49	112	950	2528
B,32	J40_7_14	205.14	186	693	2566
B,33	J40_7_14	207.27	1445	5998	2578
B,34	J40_7_14	210.62	175	974	2597
B,35	J40_7_14	212.92	1561	8441	2610
B,36	J40_7_14	216.26	11500	50033	2629
B,37	J40_7_14	218.37	9055	36593	2641
B,38	J40_7_14	220.65	803	3191	2654
B,39	J40_7_14	222.57	571	2140	2665
B,40	J40_7_14	223.8	323	1206	2672
B,41	J40_7_14	227.12	2885	19853	2691
B,42	J40_7_14	229.04	891	5699	2702
B,43	J40_7_14	232	382	1853	2719
B,44	J40_7_14	234.09	834	3584	2731
B,45	J40_7_14	236.34	1171	3723	2744
B,46	J40_7_14	241.54	4174	19939	2774
B,47	J40_7_14	243.44	976	4657	2785
B,49	J40_7_14	248.1	132	727	2812
B,50	J40_7_14	251.74	2754	14395	2834
B,51	J40_7_14	253.48	2479	12087	2845
B,52	J40_7_14	255.23	1312	6564	2856
B,53	J40_7_14	257.13	692	4213	2868
B,55	J40_7_14	263.93	153	693	2911
B,56	J40_7_14	267.41	2011	10487	2933
B,57	J40_7_14	269.31	3261	13385	2945
B,59	J40_7_14	280.06	139	878	3013
B,60	J40_7_14	281.8	262	1869	3024
B,61	J40_7_14	282.91	226	1461	3031
B,64	J40_7_14	291.77	850	6718	3087
B,65	J40_7_14	293.35	345	2458	3097
B,66	J40_7_14	295.41	171	1201	3110
B,67	J40_7_14	297.62	404	3029	3124
B,68	J40_7_14	299.68	365	1197	3137
B,69	J40_7_14	301.03	367	1513	3145
B,70	J40_7_14	303.09	118	490	3157
B,71	J40_7_14	305.32	177	1195	3170
B,72	J40_7_14	314.96	755	5558	3226
B,73	J40_7_14	316.86	1025	5487	3237
B,76	J40_7_14	323.79	153	1015	3277
B,77	J40_7_14	326.22	439	2738	3291
B,78	J40_7_14	334.23	274	1505	3337
B,79	J40_7_14	336.15	202	1127	3348
B,82	J40_7_14	375.66	469	3751	3586
B,83	J40_7_14	377.63	144	964	3598
B,86	J40_7_14	398.67	984	7557	3725
B,13	J40_8_13	72.48	124	495	1792
B,14	J40_8_13	77.18	161	680	1818
B,15	J40_8_13	78.45	135	481	1825
B,16	J40_8_13	163.89	105	516	2307
B,17	J40_8_13	170.49	190	721	2346
B,18	J40_8_13	172.85	102	442	2360
B,20	J40_8_13	191.75	143	811	2472
B,21	J40_8_13	193.77	118	529	2484
B,22	J40_8_13	207.02	296	1286	2561
B,23	J40_8_13	212.44	140	859	2592
B,24	J40_8_13	216.45	783	3028	2615
B,25	J40_8_13	218.36	430	1745	2626
B,27	J40_8_13	226.85	1548	6331	2675
B,30	J40_8_13	241.46	597	2885	2760
B,31	J40_8_13	243.35	120	648	2771
B,32	J40_8_13	251.73	226	1070	2821
B,33	J40_8_13	253.47	128	686	2832
B,35	J40_8_13	267.32	247	1141	2920
B,36	J40_8_13	269.21	412	1741	2932
B,37	J40_8_13	291.36	194	1211	3073
B,42	J40_8_13	375.82	164	818	3583
B,43	J40_8_13	394.25	123	617	3696
B,9	J40_8_14	71.4	227	968	1795
B,10	J40_8_14	72.72	199	647	1803
B,11	J40_8_14	78.41	320	1028	1836
B,15	J40_8_14	112.56	181	694	2031
B,16	J40_8_14	118.33	149	594	2065
B,18	J40_8_14	124.16	143	647	2099
B,23	J40_8_14	145.59	177	598	2218
B,25	J40_8_14	156.55	110	506	2278
B,26	J40_8_14	158.63	118	672	2290
B,27	J40_8_14	164.23	1275	5532	2323
B,28	J40_8_14	166.76	174	929	2338
B,29	J40_8_14	169.11	187	1178	2352
B,30	J40_8_14	170.8	1295	5049	2362
B,31	J40_8_14	172.98	879	3486	2375
B,32	J40_8_14	177.01	641	2706	2399
B,33	J40_8_14	184.54	248	986	2444
B,34	J40_8_14	185.7	383	1210	2451
B,35	J40_8_14	187.87	315	1590	2464
B,36	J40_8_14	190.04	642	2978	2477
B,37	J40_8_14	193.03	984	8222	2495
B,38	J40_8_14	196.68	576	2381	2517
B,42	J40_8_14	207.23	1796	6144	2578
B,43	J40_8_14	209.16	431	1790	2589
B,44	J40_8_14	210.74	336	1247	2598
B,45	J40_8_14	213.01	3414	19900	2611
B,46	J40_8_14	216.34	8239	34359	2630
B,47	J40_8_14	218.43	4740	18821	2642
B,48	J40_8_14	220.69	452	2224	2655
B,49	J40_8_14	224	728	4376	2674
B,50	J40_8_14	227.29	6969	41253	2693
B,51	J40_8_14	229.54	653	3553	2706
B,52	J40_8_14	231.27	476	3614	2716
B,53	J40_8_14	234.38	776	3508	2734
B,54	J40_8_14	236.45	299	990	2746
B,55	J40_8_14	241.95	8624	46841	2778
B,56	J40_8_14	243.84	1869	9161	2789
B,57	J40_8_14	246.07	117	519	2802
B,58	J40_8_14	248.63	348	1431	2817
B,59	J40_8_14	251.87	3132	15109	2837
B,60	J40_8_14	253.74	1967	9680	2849
B,61	J40_8_14	255.45	801	5639	2860
B,62	J40_8_14	258.25	557	3336	2878
B,63	J40_8_14	262.29	148	564	2904
B,64	J40_8_14	264.15	107	461	2916
B,65	J40_8_14	265.24	111	485	2923
B,66	J40_8_14	267.72	3830	21019	2939
B,67	J40_8_14	269.43	2998	13264	2950
B,68	J40_8_14	277.81	195	853	3004
B,69	J40_8_14	281.22	157	1250	3026
B,70	J40_8_14	283.24	488	3656	3039
B,71	J40_8_14	285.1	223	1291	3051
B,73	J40_8_14	291.46	2500	19220	3092
B,74	J40_8_14	293.48	1106	5871	3105
B,75	J40_8_14	295.81	221	2057	3120
B,76	J40_8_14	297.67	451	2454	3132
B,77	J40_8_14	299.53	113	428	3144
B,78	J40_8_14	303.07	141	511	3165
B,79	J40_8_14	305.45	366	2255	3179
B,80	J40_8_14	308.01	122	762	3194
B,81	J40_8_14	309.37	101	345	3202
B,82	J40_8_14	315.01	792	4566	3235
B,83	J40_8_14	316.88	690	4021	3246
B,86	J40_8_14	323.89	126	939	3287
B,87	J40_8_14	326.46	593	3543	3302
B,88	J40_8_14	334.17	315	1680	3347
B,89	J40_8_14	336.22	181	968	3359
B,93	J40_8_14	360.38	129	783	3507
B,94	J40_8_14	375.38	777	6009	3600
B,95	J40_8_14	377.33	239	1605	3612
B,96	J40_8_14	388.94	104	827	3683
B,97	J40_8_14	391.9	141	1876	3701
B,98	J40_8_14	398.51	573	5404	3741
B,17	J40_9_13	72.48	1277	4518	1826
B,19	J40_9_13	76.65	1061	3722	1849
B,20	J40_9_13	78.29	315	1319	1858
B,21	J40_9_13	83.74	102	452	1888
B,25	J40_9_13	119.77	131	606	2096
B,26	J40_9_13	124.57	157	891	2124
B,27	J40_9_13	129.23	273	1135	2151
B,28	J40_9_13	132.18	203	931	2168
B,29	J40_9_13	145.67	1734	5912	2242
B,33	J40_9_13	158.48	389	1358	2314
Y,35	J40_9_13	160	111	845	2323
B,34	J40_9_13	161.01	162	704	2329
B,35	J40_9_13	164.19	179	1055	2348
B,37	J40_9_13	168.38	116	518	2373
B,38	J40_9_13	170.72	1285	4809	2387
B,39	J40_9_13	172.89	2569	9257	2400
B,40	J40_9_13	177.07	232	1929	2425
B,41	J40_9_13	185.56	1154	8048	2476
B,42	J40_9_13	187.56	378	1771	2488
B,43	J40_9_13	189.88	106	387	2502
B,44	J40_9_13	193.04	2097	13697	2521
B,45	J40_9_13	196.52	195	1332	2542
B,46	J40_9_13	198.18	102	494	2552
B,47	J40_9_13	205.07	297	1868	2592
B,48	J40_9_13	206.46	617	4759	2600
B,49	J40_9_13	208.89	396	2409	2614
B,50	J40_9_13	212.89	2077	11718	2637
B,51	J40_9_13	216.18	661	3491	2656
B,52	J40_9_13	218.42	463	1953	2669
B,53	J40_9_13	220.66	844	5639	2682
B,54	J40_9_13	222.73	1140	6631	2694
B,55	J40_9_13	223.93	558	2805	2701
B,56	J40_9_13	227.37	1113	7309	2721
B,57	J40_9_13	229.42	687	3939	2733
B,58	J40_9_13	231.13	2435	10404	2743
B,59	J40_9_13	235.4	757	4160	2768
B,61	J40_9_13	241.53	3090	17051	2804
B,62	J40_9_13	243.74	279	1540	2817
B,64	J40_9_13	251.7	695	4342	2865
B,65	J40_9_13	253.56	504	3478	2877
B,66	J40_9_13	255.26	920	6356	2888
B,68	J40_9_13	262.22	137	676	2933
B,69	J40_9_13	267.47	774	4842	2967
B,70	J40_9_13	269.32	355	1396	2979
B,71	J40_9_13	277.8	137	589	3034
B,72	J40_9_13	281.19	174	1225	3056
B,73	J40_9_13	283.04	552	3602	3068
B,74	J40_9_13	284.89	129	739	3080
B,75	J40_9_13	288.13	118	1054	3101
B,76	J40_9_13	291.83	422	2945	3125
B,77	J40_9_13	293.06	616	5080	3133
B,78	J40_9_13	297.53	318	1952	3162
B,80	J40_9_13	301.17	241	972	3185
B,81	J40_9_13	303.02	105	415	3196
B,82	J40_9_13	305.37	253	1317	3210
B,83	J40_9_13	308.39	141	1329	3228
B,84	J40_9_13	314.78	159	820	3266
B,85	J40_9_13	316.8	264	1196	3278
B,88	J40_9_13	323.55	447	3023	3318
B,89	J40_9_13	325.58	108	444	3330
B,90	J40_9_13	327.1	182	950	3339
B,92	J40_9_13	371.85	110	817	3614
B,93	J40_9_13	375.68	197	1349	3638
B,94	J40_9_13	376.96	325	2994	3646
B,97	J40_9_13	398.38	146	1041	3779
Y,54	J40_9_13	399.84	105	1101	3788
B,9	J40_9_14	72.61	350	1397	1837
B,12	J40_9_14	145.48	277	1036	2257
B,15	J40_9_14	158.48	251	1076	2330
B,17	J40_9_14	163.99	311	1360	2363
B,19	J40_9_14	170.64	558	2912	2403
B,20	J40_9_14	172.79	1761	6961	2416
B,21	J40_9_14	175.44	353	3373	2432
B,22	J40_9_14	184.2	754	3122	2485
B,23	J40_9_14	185.69	688	2359	2494
B,24	J40_9_14	187.5	468	2392	2505
B,25	J40_9_14	189.81	191	876	2519
B,26	J40_9_14	192.93	1600	15765	2538
B,27	J40_9_14	195.4	221	1398	2553
B,28	J40_9_14	198.03	178	809	2569
B,30	J40_9_14	205.08	254	1698	2610
B,31	J40_9_14	207	339	2550	2621
B,32	J40_9_14	208.92	275	1255	2632
B,33	J40_9_14	211.02	251	1392	2644
B,34	J40_9_14	213.1	2422	14250	2656
B,35	J40_9_14	216.23	720	5146	2674
B,36	J40_9_14	218.14	494	1931	2685
B,37	J40_9_14	220.9	1118	7281	2701
B,38	J40_9_14	222.8	1205	6485	2712
B,39	J40_9_14	224.01	804	3048	2719
B,40	J40_9_14	227.63	1781	11994	2740
B,41	J40_9_14	229.69	578	2855	2752
B,42	J40_9_14	231.41	672	2898	2762
B,43	J40_9_14	235.52	984	9877	2786
B,44	J40_9_14	241.84	3187	18279	2823
B,45	J40_9_14	243.88	539	3051	2835
B,46	J40_9_14	246.1	179	1071	2848
B,47	J40_9_14	251.84	834	5841	2883
B,48	J40_9_14	253.68	614	4116	2895
B,49	J40_9_14	255.68	1005	7709	2908
B,50	J40_9_14	257.52	433	3092	2920
B,51	J40_9_14	262.42	169	1035	2952
B,52	J40_9_14	267.78	1027	6689	2987
B,53	J40_9_14	269.61	624	2713	2999
B,54	J40_9_14	277.86	162	780	3053
B,55	J40_9_14	281.37	145	1235	3076
B,56	J40_9_14	283.21	399	3002	3088
B,57	J40_9_14	285.04	140	769	3100
B,58	J40_9_14	287.94	132	959	3119
B,59	J40_9_14	291.91	891	7205	3145
B,60	J40_9_14	293.28	735	6002	3154
B,61	J40_9_14	297.71	410	3110	3183
B,62	J40_9_14	299.54	132	427	3195
B,63	J40_9_14	301.18	455	1797	3205
B,65	J40_9_14	305.56	212	1118	3231
B,66	J40_9_14	308.08	185	994	3246
B,67	J40_9_14	309.26	105	382	3253
B,68	J40_9_14	314.82	204	1089	3286
B,69	J40_9_14	316.85	303	1655	3298
B,71	J40_9_14	323.6	313	2104	3338
B,72	J40_9_14	326.97	253	2245	3358
B,76	J40_9_14	375.2	149	1277	3657
B,77	J40_9_14	376.79	188	1804	3667
B,80	J40_9_14	398.37	129	1138	3801
#MspI
B,42	F12_5_14	235.94	102	476	2715
B,14	F12_5_14	109.44	104	436	1995
B,39	F12_5_14	206.58	111	515	2548
B,33	F12_5_14	165.85	125	515	2310
B,36	F12_5_14	173.73	127	923	2356
B,10	F12_5_14	83.04	130	647	1847
B,15	F12_5_14	111.86	134	872	2009
B,6	F12_5_14	71.4	136	1048	1782
B,55	F12_5_14	303.09	136	897	3128
B,54	F12_5_14	295.7	167	1233	3083
B,9	F12_5_14	80.84	170	591	1835
B,41	F12_5_14	234.37	176	615	2706
B,12	F12_5_14	87.23	177	812	1870
B,17	F12_5_14	123.37	191	971	2075
B,44	F12_5_14	262.6	233	1498	2875
B,20	F12_5_14	131.14	241	755	2119
B,7	F12_5_14	73.46	262	1486	1794
B,40	F12_5_14	209.42	291	1426	2564
B,18	F12_5_14	124.77	293	2581	2083
B,46	F12_5_14	266.42	309	1577	2899
B,53	F12_5_14	293.95	318	2788	3072
B,25	F12_5_14	144.04	321	2827	2189
B,28	F12_5_14	156.13	350	1138	2254
B,57	F12_5_14	397.48	476	4599	3687
B,37	F12_5_14	200.53	484	3271	2514
B,58	F12_5_14	400	680	5900	3702
B,24	F12_5_14	142.11	852	3619	2179
B,49	F12_5_14	279.63	1095	11620	2982
B,19	F12_5_14	128.3	1212	9410	2103
B,47	F12_5_14	275.33	1300	9403	2955
B,31	F12_5_14	161.72	1365	7094	2286
B,32	F12_5_14	163.44	1641	8455	2296
B,48	F12_5_14	276.92	1788	19350	2965
B,23	F12_5_14	139.78	1891	11552	2167
B,21	F12_5_14	135.95	2076	8617	2146
B,22	F12_5_14	138.46	2117	11974	2160
B,26	F12_5_14	147.7	2689	14872	2208
B,27	F12_5_14	149.43	3325	12897	2217
B,30	F12_5_14	160.34	6455	31818	2278
B,45	F12_5_14	264.19	8199	37565	2885
B,29	F12_5_14	158.07	11906	49092	2265
B,61	F12_6_14	353.53	101	1019	3475
B,48	F12_6_14	260.01	121	769	2902
B,15	F12_6_14	111.71	129	1104	2036
B,49	F12_6_14	262.36	144	1047	2917
B,56	F12_6_14	286.25	149	618	3070
B,44	F12_6_14	234.48	150	611	2747
B,35	F12_6_14	173.6	152	837	2390
B,45	F12_6_14	236.02	155	695	2756
B,16	F12_6_14	118.5	161	808	2076
B,14	F12_6_14	109.36	163	932	2022
B,34	F12_6_14	171.26	164	571	2376
B,58	F12_6_14	295.62	169	1360	3130
B,40	F12_6_14	200.53	176	1269	2551
B,10	F12_6_14	77.7	177	925	1842
B,39	F12_6_14	199.33	178	874	2544
B,59	F12_6_14	303.2	196	1034	3177
B,43	F12_6_14	222.78	206	850	2679
B,24	F12_6_14	143.87	224	1915	2219
B,46	F12_6_14	239.44	228	822	2776
B,17	F12_6_14	125.2	241	2261	2115
B,19	F12_6_14	130.05	250	1513	2143
B,27	F12_6_14	154.73	258	736	2278
B,13	F12_6_14	87.06	260	1144	1894
B,9	F12_6_14	73.33	284	2169	1817
B,8	F12_6_14	71.48	332	2082	1806
B,57	F12_6_14	293.75	362	3522	3118
B,42	F12_6_14	209.26	367	1539	2601
B,51	F12_6_14	266.27	405	2237	2942
B,23	F12_6_14	142.12	690	3115	2210
B,31	F12_6_14	163.36	761	3538	2329
B,41	F12_6_14	206.47	817	3512	2585
B,63	F12_6_14	397.52	821	5013	3745
B,64	F12_6_14	400	888	8358	3760
B,30	F12_6_14	161.68	1084	5768	2319
B,53	F12_6_14	278.45	1228	13479	3020
B,18	F12_6_14	128.14	1275	10891	2132
B,52	F12_6_14	276.89	1368	14937	3010
B,22	F12_6_14	139.39	1472	9563	2196
B,20	F12_6_14	136	1515	6069	2177
B,21	F12_6_14	138.29	1657	9248	2190
B,26	F12_6_14	149.43	2546	11297	2248
B,25	F12_6_14	147.71	3092	18092	2239
B,29	F12_6_14	160.17	4466	25146	2310
B,28	F12_6_14	157.98	7951	32283	2297
B,50	F12_6_14	264.23	9174	43727	2929
B,42	F12_7_12	139.96	113	578	2235
B,63	F12_7_12	399.37	117	782	3849
B,44	F12_7_12	144.73	118	493	2260
B,49	F12_7_12	163.45	146	529	2368
B,40	F12_7_12	136.07	150	508	2213
B,54	F12_7_12	255.26	167	660	2926
B,26	F12_7_12	70.86	170	1308	1832
B,31	F12_7_12	85.57	175	737	1914
B,39	F12_7_12	129.92	201	1297	2177
B,38	F12_7_12	127.89	211	1698	2165
B,62	F12_7_12	397.47	212	969	3837
B,27	F12_7_12	73.28	288	1654	1845
B,28	F12_7_12	75.88	360	1116	1859
B,41	F12_7_12	138.14	520	2190	2225
B,47	F12_7_12	151.74	531	2272	2298
B,45	F12_7_12	147.75	538	3194	2276
B,55	F12_7_12	264.41	572	3253	2987
B,46	F12_7_12	149.63	653	4417	2286
B,56	F12_7_12	266.36	992	5012	3000
B,48	F12_7_12	159.34	2283	34704	2343
B,32	F12_7_12	89.26	3290	31860	1935
B,32	F12_7_13	118.23	103	519	2069
B,67	F12_7_13	295.42	110	842	3132
B,62	F12_7_13	266.55	114	868	2943
B,29	F12_7_13	109.4	125	896	2017
B,23	F12_7_13	82.84	129	793	1865
B,66	F12_7_13	292.98	132	1146	3116
B,63	F12_7_13	270.53	139	538	2969
B,51	F12_7_13	200.53	140	1099	2548
B,57	F12_7_13	224.89	155	1344	2688
B,39	F12_7_13	144.71	166	1251	2219
B,20	F12_7_13	72.66	174	1019	1809
B,34	F12_7_13	129.92	189	976	2137
B,21	F12_7_13	75.37	193	627	1824
B,22	F12_7_13	77.2	229	912	1834
B,30	F12_7_13	111.77	234	1013	2031
B,45	F12_7_13	163.19	253	1380	2323
B,25	F12_7_13	87.17	302	1421	1889
B,65	F12_7_13	279.24	327	3791	3026
B,64	F12_7_13	276.79	333	3618	3010
B,69	F12_7_13	397.08	336	2354	3760
B,70	F12_7_13	399.51	471	4794	3775
B,33	F12_7_13	127.33	506	5172	2122
B,36	F12_7_13	135.84	699	3033	2171
B,43	F12_7_13	158.11	1073	5493	2293
B,41	F12_7_13	149.25	1249	6115	2243
B,44	F12_7_13	160.34	1422	11135	2306
B,37	F12_7_13	138.3	1441	9153	2185
B,40	F12_7_13	147.55	1948	11977	2234
B,61	F12_7_13	264.56	2195	11559	2930
B,31	F12_7_14	166.2	102	642	2293
B,39	F12_7_14	234.32	105	358	2684
B,32	F12_7_14	167.74	112	385	2302
B,46	F12_7_14	282.64	119	738	2977
B,14	F12_7_14	111.74	147	790	1991
B,11	F12_7_14	83.23	167	891	1831
B,38	F12_7_14	209.27	169	743	2542
B,8	F12_7_14	70.1	177	755	1758
B,9	F12_7_14	71.51	179	810	1766
B,34	F12_7_14	173.42	186	1007	2335
B,40	F12_7_14	262.39	200	1243	2851
B,37	F12_7_14	206.6	216	980	2527
B,10	F12_7_14	73.43	264	1471	1777
B,42	F12_7_14	266.25	304	1354	2875
B,50	F12_7_14	295.66	308	2058	3058
B,19	F12_7_14	131.03	319	1217	2100
B,36	F12_7_14	200.54	380	3514	2493
B,49	F12_7_14	293.73	418	5010	3046
B,24	F12_7_14	144.94	462	2756	2174
B,17	F12_7_14	125.3	567	3805	2068
B,53	F12_7_14	397.63	910	5296	3658
B,30	F12_7_14	163.44	1119	6144	2277
B,43	F12_7_14	275.41	1133	8839	2932
B,23	F12_7_14	142.18	1392	6640	2160
B,45	F12_7_14	279.27	1609	15516	2956
B,18	F12_7_14	127.8	1948	15358	2082
B,44	F12_7_14	277.02	1975	19207	2942
B,29	F12_7_14	161.72	2170	11619	2267
B,22	F12_7_14	139.8	2293	14333	2148
B,21	F12_7_14	138.45	2315	16503	2141
B,25	F12_7_14	147.87	3310	18192	2189
B,26	F12_7_14	149.61	3458	14556	2198
B,41	F12_7_14	264.16	3941	18965	2862
B,20	F12_7_14	136.09	4354	16736	2128
B,27	F12_7_14	157.94	7351	39261	2245
B,28	F12_7_14	160.17	8053	41508	2258
B,36	F12_8_13	144.73	102	569	2275
B,32	F12_8_13	130.85	104	586	2198
B,29	F12_8_13	116.91	106	541	2116
B,65	F12_8_13	279.27	108	934	3092
B,46	F12_8_13	174.53	125	644	2450
B,24	F12_8_13	87.42	127	712	1942
B,55	F12_8_13	216.03	127	655	2698
B,25	F12_8_13	91.11	129	792	1963
B,42	F12_8_13	163.14	134	550	2381
B,39	F12_8_13	156.01	135	498	2338
B,35	F12_8_13	141.69	143	661	2259
B,50	F12_8_13	191.8	151	578	2555
B,20	F12_8_13	73.24	152	819	1862
B,61	F12_8_13	266.55	156	522	3008
B,64	F12_8_13	277	157	1240	3077
B,71	F12_8_13	397.42	160	974	3833
B,56	F12_8_13	225.58	197	919	2754
B,48	F12_8_13	183.91	204	1046	2507
B,31	F12_8_13	127.42	232	2154	2178
B,22	F12_8_13	81.06	277	2199	1906
B,52	F12_8_13	200.35	286	1163	2607
B,33	F12_8_13	135.86	338	1556	2227
B,23	F12_8_13	83.01	344	1452	1917
B,51	F12_8_13	194.75	401	2544	2573
B,38	F12_8_13	149.44	595	3241	2300
B,41	F12_8_13	160.17	689	5657	2363
B,40	F12_8_13	158.01	931	4281	2350
B,30	F12_8_13	122.31	1046	4182	2148
B,37	F12_8_13	147.56	1344	6528	2290
B,60	F12_8_13	264.58	1515	7908	2995
B,34	F12_8_13	138.3	2460	11613	2241
B,57	F12_8_14	303.03	100	582	3215
B,35	F12_8_14	183.63	102	457	2477
B,59	F12_8_14	340	126	771	3434
B,34	F12_8_14	173.26	128	550	2414
B,7	F12_8_14	77.12	130	627	1858
B,41	F12_8_14	222.48	134	665	2707
B,13	F12_8_14	116.76	135	440	2088
B,14	F12_8_14	118.44	161	724	2098
B,9	F12_8_14	87.04	175	1033	1914
B,54	F12_8_14	285.98	177	951	3105
B,12	F12_8_14	111.91	183	1175	2059
B,38	F12_8_14	201.57	186	1210	2586
B,25	F12_8_14	151.06	193	608	2282
B,16	F12_8_14	125.04	203	1486	2137
B,42	F12_8_14	225.05	228	1527	2722
B,11	F12_8_14	109.41	235	1212	2044
B,53	F12_8_14	281.87	247	988	3078
B,40	F12_8_14	209.55	248	1550	2632
B,6	F12_8_14	73.55	253	1677	1837
B,18	F12_8_14	130.86	263	1641	2171
B,5	F12_8_14	71.27	266	1902	1823
B,22	F12_8_14	144.34	311	1750	2246
B,56	F12_8_14	295.58	316	1902	3168
B,39	F12_8_14	206.09	333	1627	2612
B,37	F12_8_14	199.51	391	2275	2574
B,21	F12_8_14	141.87	412	2670	2233
B,55	F12_8_14	293.75	507	4175	3156
B,49	F12_8_14	266.63	542	2932	2978
B,43	F12_8_14	234.77	574	2132	2779
B,26	F12_8_14	155.93	581	1895	2310
B,61	F12_8_14	397.08	595	3346	3793
B,30	F12_8_14	163.32	728	4264	2354
B,47	F12_8_14	262.82	743	4014	2953
B,62	F12_8_14	399.51	850	8343	3808
B,29	F12_8_14	161.83	919	5185	2345
B,17	F12_8_14	127.26	1016	10429	2150
B,19	F12_8_14	136.04	2096	9787	2201
B,52	F12_8_14	279.28	2362	15931	3061
B,20	F12_8_14	138.3	2758	19209	2214
B,51	F12_8_14	276.84	3010	28947	3045
B,24	F12_8_14	149.44	4203	17692	2273
B,28	F12_8_14	160.5	6999	34130	2337
B,23	F12_8_14	147.56	7134	30757	2263
B,27	F12_8_14	158.15	9416	36766	2323
B,48	F12_8_14	264.5	20179	93955	2964
B,21	F12_9_13	109.28	110	486	2026
B,40	F12_9_13	200.7	110	469	2557
B,30	F12_9_13	142.25	134	851	2215
B,43	F12_9_13	260.12	134	758	2909
B,47	F12_9_13	277.51	135	1125	3021
B,52	F12_9_13	399.51	139	1076	3772
B,48	F12_9_13	279.37	141	886	3033
B,34	F12_9_13	150.72	144	596	2260
B,16	F12_9_13	80.83	145	531	1864
B,45	F12_9_13	266.49	161	983	2950
B,37	F12_9_13	164.56	181	1229	2340
B,13	F12_9_13	73.2	209	1252	1822
B,26	F12_9_13	131.11	210	720	2153
B,19	F12_9_13	87.34	236	989	1900
B,27	F12_9_13	136.01	321	1459	2181
B,25	F12_9_13	128.32	342	2355	2137
B,33	F12_9_13	149.25	402	2019	2252
B,29	F12_9_13	139.77	487	2374	2202
B,35	F12_9_13	158.11	542	3078	2302
B,39	F12_9_13	194.73	596	2746	2521
B,36	F12_9_13	160.17	664	4179	2314
B,28	F12_9_13	138.29	689	3103	2194
B,32	F12_9_13	147.74	1424	7878	2244
B,24	F12_9_13	122.61	1476	5661	2104
B,44	F12_9_13	264.32	1896	8774	2936
B,14	F12_9_14	125.22	100	762	2100
B,33	F12_9_14	206.54	108	418	2565
B,49	F12_9_14	295.58	116	788	3104
B,8	F12_9_14	73.47	119	612	1806
B,37	F12_9_14	234.5	120	510	2725
B,38	F12_9_14	262.47	134	808	2894
B,47	F12_9_14	286.12	139	809	3044
B,20	F12_9_14	144.83	166	1062	2208
B,31	F12_9_14	199.5	178	920	2525
B,24	F12_9_14	155.85	212	691	2268
B,52	F12_9_14	397.66	219	1476	3712
B,16	F12_9_14	131.01	225	1001	2133
B,48	F12_9_14	293.69	238	2028	3092
B,42	F12_9_14	275.24	239	1627	2975
B,19	F12_9_14	142.12	254	908	2194
B,40	F12_9_14	266.41	264	1255	2919
B,28	F12_9_14	163.41	440	2085	2312
B,15	F12_9_14	128.2	446	3859	2117
B,27	F12_9_14	161.71	528	2814	2302
B,44	F12_9_14	279.34	856	5679	3001
B,43	F12_9_14	276.82	1254	9263	2985
B,22	F12_9_14	149.43	1297	5212	2232
B,17	F12_9_14	136.15	1367	5133	2162
B,18	F12_9_14	138.46	2047	10267	2175
B,26	F12_9_14	160.34	3355	16004	2294
B,21	F12_9_14	147.71	3397	16531	2223
B,25	F12_9_14	158.11	4208	16541	2281
B,39	F12_9_14	264.2	5786	27921	2905
B,16	F120_5_13	130.98	104	301	2123
B,13	F120_5_13	89.04	108	431	1883
B,9	F120_5_13	80.68	130	540	1837
B,24	F120_5_13	161.71	130	746	2292
B,25	F120_5_13	163.25	138	733	2301
B,15	F120_5_13	128.33	180	1327	2108
B,17	F120_5_13	135.96	211	935	2151
B,23	F120_5_13	160.17	214	1639	2283
B,19	F120_5_13	143.86	255	1708	2193
B,37	F120_5_13	397.68	260	1845	3706
B,26	F120_5_13	173.13	261	1194	2359
B,7	F120_5_13	73.19	262	1402	1796
B,12	F120_5_13	87.05	305	1204	1872
B,22	F120_5_13	157.94	422	2254	2270
B,30	F120_5_13	264.14	486	2339	2896
B,21	F120_5_13	149.43	543	2433	2222
B,18	F120_5_13	138.28	673	3546	2164
B,20	F120_5_13	147.71	1199	7436	2213
B,40	F120_5_14	257.2	111	507	2885
B,33	F120_5_14	205.25	140	860	2579
B,39	F120_5_14	239.27	160	836	2776
B,15	F120_5_14	123.04	170	1085	2104
B,34	F120_5_14	206.82	176	807	2588
B,25	F120_5_14	154.9	179	543	2280
B,10	F120_5_14	85	186	608	1884
B,37	F120_5_14	225.54	225	870	2696
B,16	F120_5_14	124.6	237	1281	2113
B,52	F120_5_14	294.38	250	2162	3123
B,53	F120_5_14	306.92	256	1220	3200
B,31	F120_5_14	181.47	275	1168	2438
B,11	F120_5_14	87.15	294	1078	1896
B,50	F120_5_14	291.1	294	1538	3102
B,30	F120_5_14	175.11	298	1317	2400
B,47	F120_5_14	278.29	303	2663	3020
B,48	F120_5_14	279.7	304	2217	3029
B,12	F120_5_14	91.07	306	942	1918
B,43	F120_5_14	266.27	315	1502	2943
B,17	F120_5_14	128.08	321	2841	2133
B,18	F120_5_14	129.82	330	1855	2143
B,7	F120_5_14	78.75	376	1550	1849
B,22	F120_5_14	145.99	451	2651	2231
B,32	F120_5_14	199.33	452	2214	2545
B,28	F120_5_14	163.36	477	2697	2330
B,46	F120_5_14	276.42	529	3261	3008
B,51	F120_5_14	292.81	656	4864	3113
B,19	F120_5_14	135.81	762	3705	2177
B,6	F120_5_14	74.5	779	4119	1825
B,21	F120_5_14	143.87	801	5696	2220
B,27	F120_5_14	160.17	920	9801	2311
B,8	F120_5_14	80.9	1045	3670	1861
B,45	F120_5_14	275.17	1257	7035	3000
B,59	F120_5_14	397.52	1514	10310	3746
B,20	F120_5_14	138.29	1519	11801	2191
B,42	F120_5_14	264.39	1704	7966	2931
B,29	F120_5_14	172.93	1706	7297	2387
B,24	F120_5_14	149.62	1721	8446	2250
B,60	F120_5_14	399.67	2837	24582	3759
B,23	F120_5_14	147.9	4955	32546	2241
B,26	F120_5_14	158.15	10138	39242	2299
B,44	F120_6_14	214.63	102	577	2603
B,35	F120_6_14	165.8	112	395	2318
B,16	F120_6_14	111.23	114	586	2011
B,63	F120_6_14	353.41	118	1576	3435
B,29	F120_6_14	154.8	120	298	2254
B,11	F120_6_14	85.04	126	346	1863
B,17	F120_6_14	115.36	126	610	2035
B,13	F120_6_14	89.06	132	508	1885
B,30	F120_6_14	156.2	133	293	2262
B,48	F120_6_14	262.03	140	1179	2883
B,58	F120_6_14	294.62	151	1603	3089
B,24	F120_6_14	142.12	155	614	2186
B,10	F120_6_14	83.4	167	881	1854
B,39	F120_6_14	183.63	174	745	2423
B,59	F120_6_14	306.83	175	908	3163
B,45	F120_6_14	222.15	184	930	2646
B,43	F120_6_14	209.18	198	971	2572
B,15	F120_6_14	109.35	203	892	2000
B,47	F120_6_14	257.13	204	733	2852
B,37	F120_6_14	175.16	217	834	2373
B,19	F120_6_14	125.24	220	2056	2092
B,50	F120_6_14	266.31	230	1464	2910
B,51	F120_6_14	267.73	231	1076	2919
B,38	F120_6_14	181.43	284	1281	2410
B,41	F120_6_14	204.95	316	2216	2548
B,21	F120_6_14	131.03	329	1010	2125
B,6	F120_6_14	70.72	340	2913	1783
B,8	F120_6_14	78.47	360	1301	1827
B,18	F120_6_14	123.32	365	1965	2081
B,42	F120_6_14	206.71	402	2150	2558
B,12	F120_6_14	87.05	456	1884	1874
B,40	F120_6_14	200.53	610	3033	2523
B,34	F120_6_14	163.24	634	3665	2303
B,26	F120_6_14	145.79	643	4021	2205
B,33	F120_6_14	161.71	682	3812	2294
B,54	F120_6_14	279.59	736	4862	2994
B,9	F120_6_14	80.84	778	2734	1840
B,53	F120_6_14	276.27	789	7335	2973
B,52	F120_6_14	275.16	802	5849	2966
B,7	F120_6_14	73.3	839	4428	1798
B,20	F120_6_14	128.22	855	7366	2109
B,22	F120_6_14	135.98	946	4995	2153
B,57	F120_6_14	292.56	947	7606	3076
B,32	F120_6_14	160.17	1152	9966	2285
B,36	F120_6_14	173.12	1610	6353	2361
B,25	F120_6_14	143.86	1920	9739	2195
B,49	F120_6_14	264.25	2151	10707	2897
B,64	F120_6_14	397.5	2188	13988	3703
B,23	F120_6_14	138.11	2316	18729	2165
B,28	F120_6_14	149.43	3339	14918	2224
B,65	F120_6_14	400	3568	29885	3718
B,31	F120_6_14	157.94	4272	19536	2272
B,27	F120_6_14	147.71	7873	43151	2215
B,57	F120_7_12	170.23	101	627	2392
B,43	F120_7_12	144.74	104	554	2222
B,26	F120_7_12	71.47	105	534	1801
B,28	F120_7_12	75.71	109	703	1845
B,76	F120_7_12	397.47	110	473	3812
B,50	F120_7_12	165.48	111	336	2342
B,63	F120_7_12	326.66	112	586	3336
B,37	F120_7_12	124.76	113	825	2110
B,35	F120_7_12	95.56	116	449	1957
B,39	F120_7_12	130.1	123	948	2141
B,36	F120_7_12	118.78	124	412	2075
B,28	F120_7_12	75.89	125	442	1827
B,29	F120_7_12	77.84	125	1079	1838
B,62	F120_7_12	279.75	125	1037	3042
B,25	F120_7_12	70.41	129	474	1813
B,47	F120_7_12	155.84	131	337	2284
B,34	F120_7_12	92.55	138	365	1940
B,50	F120_7_12	144.73	138	839	2243
B,38	F120_7_12	106.09	147	611	2019
B,54	F120_7_12	155.16	149	482	2301
B,64	F120_7_12	397.76	149	847	3781
B,27	F120_7_12	73.49	151	853	1813
B,38	F120_7_12	128.2	154	1178	2130
B,42	F120_7_12	140.16	158	1545	2198
B,62	F120_7_12	209.71	174	651	2631
B,52	F120_7_12	170.29	175	772	2371
B,44	F120_7_12	124.7	176	1214	2130
B,26	F120_7_12	71.73	178	695	1821
B,49	F120_7_12	163.65	188	925	2331
B,27	F120_7_12	73.37	205	1025	1831
B,49	F120_7_12	140.16	213	1427	2219
B,43	F120_7_12	120.97	228	681	2108
B,70	F120_7_12	266.11	251	1898	2978
B,61	F120_7_12	278.38	266	1692	3033
B,60	F120_7_12	204.61	286	1058	2601
B,33	F120_7_12	98.76	297	1205	1956
B,41	F120_7_12	138.3	331	2044	2188
B,42	F120_7_12	118.78	371	1053	2095
B,47	F120_7_12	136.56	374	3821	2199
B,51	F120_7_12	147.56	375	3078	2258
B,69	F120_7_12	264.29	411	2910	2966
B,46	F120_7_12	151.74	432	1856	2260
B,53	F120_7_12	151.74	473	2057	2281
B,54	F120_7_12	204.64	477	2043	2578
B,44	F120_7_12	147.19	484	4487	2235
B,45	F120_7_12	127.95	489	3364	2149
B,45	F120_7_12	149.63	610	3523	2248
B,48	F120_7_12	138.13	623	4361	2208
B,52	F120_7_12	149.63	749	3672	2269
B,58	F120_7_12	264.21	766	4177	2940
B,59	F120_7_12	266.19	870	4562	2953
B,55	F120_7_12	159.84	2689	38471	2329
B,48	F120_7_12	159.84	2897	41354	2308
B,31	F120_7_12	89.55	3417	33446	1904
B,33	F120_7_12	89.36	3617	36141	1922
B,40	F120_7_13	175.11	112	674	2377
B,48	F120_7_13	235.75	139	546	2730
B,17	F120_7_13	84.87	141	940	1866
B,15	F120_7_13	80.68	156	829	1843
B,37	F120_7_13	163.4	159	1025	2308
B,27	F120_7_13	130.98	163	605	2129
B,31	F120_7_13	142.7	201	1154	2193
B,55	F120_7_13	279.53	241	1565	3000
B,25	F120_7_13	124.81	252	2236	2094
B,57	F120_7_13	291.18	271	1355	3074
B,14	F120_7_13	74.28	293	1482	1808
B,20	F120_7_13	91.03	309	1025	1900
B,30	F120_7_13	139.78	334	1476	2178
B,32	F120_7_13	144.83	336	2089	2204
B,63	F120_7_13	397.68	373	2183	3717
B,46	F120_7_13	209.32	396	1570	2578
B,54	F120_7_13	276.38	423	4086	2980
B,26	F120_7_13	128.33	433	3355	2114
B,21	F120_7_13	94.27	440	1461	1918
B,18	F120_7_13	87.05	557	2129	1878
B,16	F120_7_13	82.87	571	2211	1855
B,49	F120_7_13	239.37	587	2150	2751
B,34	F120_7_13	149.43	735	3689	2228
B,44	F120_7_13	199.16	925	4708	2520
B,28	F120_7_13	135.96	937	4760	2157
B,59	F120_7_13	339.66	1419	6014	3363
B,53	F120_7_13	275.12	1484	7646	2972
B,51	F120_7_13	264.23	1502	6771	2903
B,36	F120_7_13	160.17	1640	16214	2289
B,33	F120_7_13	147.71	2896	15227	2219
B,29	F120_7_13	138.28	5866	23312	2170
B,35	F120_7_13	157.94	19405	68613	2276
B,9	F120_7_14	80.84	101	466	1823
B,16	F120_7_14	95.62	105	280	1904
B,38	F120_7_14	175.14	108	412	2351
B,18	F120_7_14	110.99	111	594	1992
B,13	F120_7_14	89.05	112	428	1868
B,11	F120_7_14	84.67	113	600	1844
B,66	F120_7_14	353.77	121	1739	3405
B,35	F120_7_14	165.86	133	458	2297
B,36	F120_7_14	171.19	134	586	2328
B,39	F120_7_14	178.92	143	737	2373
B,17	F120_7_14	109.09	149	692	1981
B,55	F120_7_14	267.63	149	785	2891
B,61	F120_7_14	293.75	153	1222	3054
B,46	F120_7_14	206.76	156	663	2534
B,19	F120_7_14	115.16	159	768	2016
B,57	F120_7_14	281.73	164	575	2979
B,42	F120_7_14	190.07	186	754	2438
B,10	F120_7_14	82.85	192	985	1834
B,48	F120_7_14	225.11	201	1188	2638
B,41	F120_7_14	183.56	209	864	2400
B,23	F120_7_14	130.88	211	908	2105
B,45	F120_7_14	205.52	229	1338	2527
B,14	F120_7_14	91.06	230	740	1879
B,49	F120_7_14	235.95	232	871	2700
B,60	F120_7_14	292.46	248	1361	3046
B,40	F120_7_14	181.33	254	1201	2387
B,47	F120_7_14	209.42	277	1108	2549
B,54	F120_7_14	266.19	280	1139	2882
B,8	F120_7_14	74.32	321	2615	1787
B,20	F120_7_14	123.06	344	1781	2061
B,59	F120_7_14	291.02	439	2465	3037
B,51	F120_7_14	257.22	547	1813	2826
B,37	F120_7_14	173.08	711	3307	2339
B,34	F120_7_14	163.27	748	5278	2282
B,28	F120_7_14	144.94	790	7212	2180
B,12	F120_7_14	86.86	795	3075	1856
B,27	F120_7_14	142.77	825	4988	2169
B,21	F120_7_14	125	838	5072	2072
B,64	F120_7_14	339.82	947	3953	3322
B,22	F120_7_14	128.38	1614	11417	2091
B,69	F120_7_14	397.63	1829	11068	3668
B,50	F120_7_14	239.61	2600	9110	2721
B,30	F120_7_14	149.42	2660	14064	2203
B,53	F120_7_14	264.27	3122	14257	2870
B,25	F120_7_14	135.92	3713	15481	2133
B,56	F120_7_14	276.28	3735	25944	2945
B,70	F120_7_14	400	4095	31038	3682
B,44	F120_7_14	200.53	4110	18430	2499
B,33	F120_7_14	160.17	4296	41151	2264
B,26	F120_7_14	138.27	4780	41073	2146
B,29	F120_7_14	147.87	10783	53470	2195
B,32	F120_7_14	157.94	29096	112218	2251
B,70	F120_8_13	213.86	100	1164	2636
B,61	F120_8_13	184.9	115	663	2465
B,64	F120_8_13	191.72	116	1004	2506
B,45	F120_8_13	132.14	117	307	2161
B,32	F120_8_13	99.3	126	730	1969
B,41	F120_8_13	122.94	128	660	2108
B,63	F120_8_13	189.89	132	384	2495
B,37	F120_8_13	112.32	144	895	2046
[truncated: 2,492 more rows]
