# Supplementary material for: Trends in bacterial and fungal communities in ant nests observed with Terminal-Restriction Fragment Length Polymorphism (T-RFLP) and Next Generation Sequencing (NGS) techniques—validity and compatibility in ecological studies
Source: PeerJ. 2018 Jul 20;6:e5289. doi: 10.7717/peerj.5289 (PMC6055595; doi:10.7717/peerj.5289)
Supplement: Supplemental Information 3 [file peerj-06-5289-s010.txt]

OTU	TotReads	B_12_120_7	B_13_120_5	B_13_120_7	B_13_120_8	B_13_120_9	B_13_F12_5	B_13_F12_7	B_13_F12_8	B_13_F12_9	B_13_J30_5	B_13_J30_6	B_13_J30_7	B_13_J30_8	B_13_J30_9	B_13_J40_5	B_13_J40_6	B_13_J40_7	B_13_J40_8	B_13_J40_9	B_14_120_5	B_14_120_6	B_14_120_7	B_14_120_8	B_14_120_9	B_14_F12_5	B_14_F12_6	B_14_F12_7	B_14_F12_8	B_14_F12_9	B_14_J30_5	B_14_J30_6	B_14_J30_7	B_14_J30_8	B_14_J30_9	B_14_J40_5	B_14_J40_6	B_14_J40_7	B_14_J40_8	B_14_J40_9	B_ctl_41	B_ctl_42	B_ctl_43	OTUSeq
Otu1	72712	13	310	12038	28455	133	110	47	173	16	48	197	117	67	136	123	56	5982	104	78	7268	1748	8548	594	1180	1118	565	299	491	712	51	85	170	2	147	1196	230	30	54	21	0	0	0	TAGAGAGTTTGATCATGGCTCAGGACGAACGCTGGCGGCGTGCTTAACACATGCAAGTCGAACGATGAAGCCTTTCGGGGTGGATTAGTGGCGAACGGGTGAGTAACACGTGGGCAATCTGCCCTGCACTCTGGGACAAGCCCTGGAAACGGGGTCTAATACCGGATGACACTCTTCTCTGCATGGGGGAGGGTTGAAAGCTCCGGCGGTGCAGGATGAGCCCGCGGCCTATCAGCTTGTTGGTGGGGTGATGGCCTACCAAGGCGACGACGGGTAGCCGGCCTGAGAGGGCGACCGGCCACACTGGGACTGAGACACGGCCCAGACTCCTACGGGAGGCAGCAGTGGGGAATATTGCACAATGGGCGGAAGCCTGATGCAGCGACGCCGCGTGAGGGA…
Otu2	25454	16	24	10	17	23	185	325	133	114	2	0	3	0	0	1905	2181	2680	319	4265	44	13	29	27	21	440	393	329	166	276	0	5	2	3645	4	892	1058	1875	1041	2992	0	0	0	TAGAGAGTTTGATCATGGCTCAGGACGAACGCTGGCGGCGTGCTTAACACATGCAAGTCGAGCGGAAAGGCCCTTCGGGGTACTCGAGCGGCGAACGGGTGAGTAACACGTGAGTAACCTGCCCTTGGCTCTGGGATAGCTCCGGGAAACCGGAATTAATACCGGATATGACTTCGGCCGACATCGGCTGCGGTGGAAAGATTTATCGGCCAGGGATGGGCTCGCGGCCTATCAGCTTGTTGGTGGGGTAACGGCCTACCAAGGCGACGACGGGTAGCCGGCCTGAGAGGGCGACCGGCCACACTGGGACTGAGACACGGCCCAGACTCCTACGGGAGGCAGCAGTGGGGAATATTGCGCAATGGGCGAAAGCCTGACGCAGCGACGCCGCGTGGGGGA…
Otu3	11862	0	0	2	0	2	7	1	2	0	0	0	1	0	0	856	716	1793	493	987	1	2	1	0	0	0	0	10	1	3	0	0	0	1301	0	844	788	3032	695	324	0	0	0	TAGAGAGTTTGATCATGGCTCAGAGCGAACGCTGGCGGCATGCTTAACACATGCAAGTCGCACGGGTGGTCTTCGGACTGTCAGTGGCGGACGGGTGAGTAACGCGTAGGGATTTATCCATGGGTGGGGGATAACCGCGGGAAACTGCGGCTAATACCGCATGAAGCCTGAGGGCCAAAGGCAGTGATGTCGCCTGTGGAGGAGCCTGCGTTCGATTAGCTTGTTGGTGGGGTAAAGGCCTACCAAGGCGATGATCGATAGCTGGTCTGAGAGGATGATCAGCCACACTGGGACTGAGACACGGCCCAGACTCCTACGGGAGGCAGCAGTGGGGAATATTGGACAATGGGCGAAAGCCTGATCCAGCAATGCCGCGTGTGTGAAGAAGGTCTTCGGATT…
Otu4	23049	11	100	4361	7187	13	68	35	106	30	60	128	205	68	225	25	11	994	12	32	1531	380	2311	119	228	999	623	363	610	861	149	164	376	3	378	224	44	5	0	10	0	0	0	CTCTAGAGTTTGATCATGGCTCAGGACGAACGCTGGCGGCGTGCTTAACACATGCAAGTCGAACGATGAAGCCTTTCGGGGTGGATTAGTGGCGAACGGGTGAGTAACACGTGGGCAATCTGCCCTTCACTCTGGGACAAGCCCTGGAAACGGGGTCTAATACCGGATAATACCTTCTCCTGCATGGGAGGGGGTTGAAAGCTCCGGCGGTGAAGGATGAGCCCGCGGCCTATCAGCTAGTTGGTGGGGTGATGGCCTACCAAGGCGACGACGGGTAGCCGGCCTGAGAGGGCGACCGGCCACACTGGGACTGAGACACGGCCCAGACTCCTACGGGAGGCAGCAGTGGGGAATATTGCACAATGGGCGAAAGCCTGATGCAGCGACGCCGCGTGAGGG…
Otu5	43978	2385	1854	501	411	336	1578	1679	822	829	1654	882	1195	251	393	1132	887	323	157	3199	1185	1652	1461	1538	1060	2006	1896	1277	1505	1432	1423	1091	586	203	593	680	513	529	1042	1837	1	0	0	TAGAGAGTTTGATCATGGCTCAGAGCGAACGCTGGCGGCAGGCTTAACACATGCAAGTCGAGCGGGCGTAGCAATACGTCAGCGGCAGACGGGTGAGTAACGCGTGGGAACATACCTTTTGGTTCGGAACAACACAGGGAAACTTGTGCTAATACCGGATAAGCCCTTACGGGGAAAGATTTATCGCCGAAAGATTGGCCCGCGTCTGATTAGCTAGTTGGTGAGGTAACGGCTCACCAAGGCGACGATCAGTAGCTGGTCTGAGAGGATGATCAGCCACATTGGGACTGAGACACGGCCCAAACTCCTACGGGAGGCAGCAGTGGGGAATATTGGACAATGGGCGCAAGCCTGATCCAGCCATGCCGCGTGAGTGATGAAGGCCCTAGGGTTGTAAAG…
Otu6	12890	12	217	1109	2636	109	91	109	194	37	19	30	190	53	1128	0	1	0	0	0	293	201	1297	129	125	722	2283	214	727	815	6	45	31	0	66	0	0	0	1	0	0	0	0	TAGAGAGTTTGATCATGGCTCAGGACGAACGCTGGCGGCGTGCTTAACACATGCAAGTCGAACGATGAAGCCTTTCGGGGTGGATTAGTGGCGAACGGGTGAGTAACACGTGGGCAATCTGCCCTGCACTCTGGGACAAGCCCTGGAAACGGGGTCTAATACCGGATAGGACTGCCGGCCGCATGGTCTGGTGGTGGAAAGCTTTATTGTGGTGCAGGATGAGCCCGCGGCCTATCAGCTTGTTGGTGGGGTGATGGCCTACCAAGGCGACGACGGGTAGCCGGCCTGAGAGGGCGACCGGCCACACTGGGACTGAGACACGGCCCAGACTCCTACGGGAGGCAGCAGTGGGGAATATTGCACAATGGGCGGAAGCCTGATGCAGCGACGCCGCGTGGG…
Otu7	20663	7	169	666	284	29	146	305	347	48	38	31	47	17	16	2464	1462	1605	654	534	70	41	219	37	10	190	295	98	188	778	40	28	87	772	69	3481	1289	2125	1639	338	0	0	0	TAGAGAGTTTGATCATGGCTCAGATTGAACGCTGGCGGCATGCCTTACACATGCAAGTCGAACGGCAGCACGGGGGCAACCCTGGTGGCGAGTGGCGAACGGGTGAGTAATACATCGGAACGTGTCCTGTAGTGGGGGATAGCCCGGCGAAAGCCGGATTAATACCGCATACGATCTACGGAAGAAAGCGGGGGATCGCAAGACCTCGCGCTATAGGGGCGGCCGATGGCAGATTAGCTAGTTGGTGGGGTAAAGGCCTACCAAGGCGACGATCTGTAGCTGGTCTGAGAGGACGACCAGCCACACTGGGACTGAGACACGGCCCAGACTCCTACGGGAGGCAGCAGTGGGGAATTTTGGACAATGGGGGAAACCCTGATCCAGCAATGCCGCGTGTGT…
Otu8	13603	7	56	60	26	29	52	100	101	56	8	8	9	5	8	992	578	439	623	366	8	14	32	14	24	46	39	44	31	28	7	1	13	1013	7	330	320	4777	2885	447	0	0	0	TAGAGAGTTTGATCATGGCTCAGATTGAACGCTGGCGGCATGCCTTACACATGCAAGTCGAACGGCAGCACGGGGGCAACCCTGGTGGCGAGTGGCGAACGGGTGAGTAATACATCGGAACGTGTCCTGTAGTGGGGGATAGCCCGGCGAAAGCCGGATTAATACCGCATACGCTCTGCGGAGGAAAGCGGGGGATCCTTCGGGACCTCGCGCTACAGGGGCGGCCGATGGCAGATTAGCTAGTTGGTGGGGTAAAGGCCTACCAAGGCGACGATCTGTAGCTGGTCTGAGAGGACGACCAGCCACACTGGGACTGAGACACGGCCCAGACTCCTACGGGAGGCAGCAGTGGGGAATTTTGGACAATGGGGGCAACCCTGATCCAGCAATGCCGCGTGT…
Otu9	25037	8	316	711	674	259	67	82	33	54	181	290	1469	1584	2737	0	2	2	0	0	303	703	3010	448	923	396	249	282	129	124	1112	734	3788	0	4361	0	3	3	0	0	0	0	0	TAGAGAGTTTGATCATGGCTCAGGACGAACGCTGGCGGCGTGCTTAACACATGCAAGTCGAGCGGTAAGGCTCCTTCGGGAGTACACGAGCGGCGAACGGGTGAGTAACACGTGAGCAATCTGCCCTTCTCATCGGAATAACCATTGGAAACGATGGCTAATGCCGAATATGACCTCGGATCACATGTTCTGAGGTGGAAAGCTCCGGCGGAGAAGGATGAGCTCGCGGCCTATCAGCTTGTTGGTGAGGTAATAGCTCACCAAGGCGATGACGGGTAGCCGGCCTGAGAGGGTGACCGGCCACACTGGGACTGAGACACGGCCCAGACTCCTACGGGAGGCAGCAGTGGGGAATATTGGACAATGGGCGAAAGCCTGATCCAGCAACGCCGCGTGAGG…
Otu10	31667	166	586	649	333	18	1465	791	770	848	219	22	112	21	102	811	531	2047	306	1084	519	338	656	450	255	2219	2997	632	2945	2770	73	70	38	568	86	3643	1008	461	553	505	0	0	0	TAGAGAGTTTGATCATGGCTCAGAATCAACGCTGGCGGCGTGCCTAACACATGCAAGTCGCACGAGAAAGGGTAGCAATACCTGAGTAAAGTGGCGCACGGGTGAGTAACACGTGAATAATCTACCTCCGAGTGGGGAATAACTGAGAGAAATCTTAGCTAATACCGCATAACACTTACGAGTCAAAGCAGCAATGCGCTTGGAGAGGAGTTCGCGGCAGATTAGTTAGTTGGCGGGGTAATGGCCCACCAAGACGATGATCTGTATCCGGCCTGAGAGGGCGCACGGACACACTGGAACTGAAACACGGTCCAGACTCCTACGGGAGGCAGCAGTGGGGAATTTTGCGCAATGGGGGAAACCCTGACGCAGCAACGCCGCGTGGAGGATGAAATCCCT…
Otu11	17196	43	45	88	49	11	63	132	168	23	35	13	58	13	20	1417	651	470	1423	486	13	21	60	35	11	66	49	72	42	46	13	17	22	1606	34	636	489	4786	3628	342	0	0	0	TAGAGAGTTTGATCATGGCTCAGATTGAACGCTGGCGGCATGCCTTACACATGCAAGTCGAACGGCAGCACGGGGGCAACCCTGGTGGCGAGTGGCGAACGGGTGAGTAATACATCGGAACGTGTCCTGGAGTGGGGGATAGCCCGGCGAAAGCCGGATTAATACCGCATACGCTCTACGGAGGAAAGCGGGGGATCTTCGGACCTCGCGCTCAAGGGGCGGCCGATGGCAGATTAGCTAGTTGGTGGGGTAAAGGCCTACCAAGGCGACGATCTGTAGCTGGTCTGAGAGGACGACCAGCCACACTGGGACTGAGACACGGCCCAGACTCCTACGGGAGGCAGCAGTGGGGAATTTTGGACAATGGGCGCAAGCCTGATCCAGCAATGCCGCGTGTGT…
Otu12	6209	9	68	268	230	996	7	43	105	7	2	8	202	987	621	0	0	0	0	0	84	58	339	70	105	2	14	44	82	24	196	65	706	0	867	0	0	0	0	0	0	0	0	TAGAGAGTTTGATCATGGCTCAGGACGAACGCTGGCGGCGTGCTTAACACATGCAAGTCGAGCGGAAAGGCCTTTCGGGGTACTCGAGCGGCGAACGGGTGAGTAACACGTGAGTAATCTGCCCTGGACTCTGGGATAGCCACCGGAAACGGTGATTAATACCGGATATGACACATCGGCGCATGTTGGTGTGTGGAAACTTTTTTGGGTCCAGGATGTGCTCGCGGCCTATCAGCTTGTTGGTGGGGTAATGGCCTACCAAGGCTTCGACGGGTAGCCGGCCTGAGAGGGTGACCGGCCACACTGGGACTGAGACACGGCCCAGACTCCTACGGGAGGCAGCAGTGGGGAATATTGGACAATGGGCGGAAGCCTGATCCAGCAACGCCGCGTGAGGGA…
Otu13	22311	250	508	825	760	374	323	660	349	220	547	545	1351	431	1356	0	0	0	0	0	473	640	1908	1054	529	720	1034	1245	589	494	876	717	1828	2	1694	2	4	3	0	0	0	0	0	TAGAGAGTTTGATCATGGCTCAGGACGAACGCTGGCGGCGTGCTTAACACATGCAAGTCGAGCGGTAAGGCCCTTCGGGGTACACGAGCGGCGAACGGGTGAGTAACACGTGAGCAATCTGCCCTCCACATCGGGATAACCCCCGGAAACGGGAGCTAATACCGGATACGACCACTTCAGGCATCTGATGGTGGTGGAAAGTTCTGGCGGTGGAGGATGAGCTCGCGGCCTATCAGCTTGTTGGTGGGGTAATGGCCCACCAAGGCTTCGACGGGTAGCCGGCCTGAGAGGGTGACCGGCCACACTGGGACTGAGACACGGCCCAGACTCCTACGGGAGGCAGCAGTGGGGAATATTGGACAATGGGCGAAAGCCTGATCCAGCAACGCCGCGTGAGGG…
Otu14	5739	5	80	590	502	61	75	93	53	47	13	18	41	1	108	186	140	1021	11	63	248	148	416	124	108	118	302	54	97	86	15	23	17	3	31	634	157	31	5	14	0	0	0	TAGAGAGTTTGATCATGGCTCAGGACGAACGCTGGCGGCGTGCTTAACACATGCAAGTCGAGCGGTAAGGCCTTTCGGGGTACACGAGCGGCGAACGGGTGAGTAACACGTGGGTGACCTGCCCTCCACTTCGGGATAAGCCTGGGAAACTGGGTCTAATACCGGATAGGACCATTCTGCGCATGTGGTTTGGTGGAAAGTTTTTTCGGTGGGGGATGGGCCCGCGGTCTATCAGCTTGTTGGTGGGGTGATGGCCTACCAAGGCGACGACGGATAGCCGGCCTGAGAGGGTGATCGGCCACACTGGGACTGAGACACGGCCCAGACTCCTACGGGAGGCAGCAGTGGGGAATCTTGCGCAATGGGCGGAAGCCTGACGCAGCAACGCCGCGTGGGGGA…
Otu15	6975	21	97	430	1179	91	30	44	95	6	26	28	210	108	1775	0	0	0	0	0	94	93	529	77	48	349	610	81	384	282	19	45	73	0	151	0	0	0	0	0	0	0	0	CTCTAGAGTTTGATCATGGCTCAGGACGAACGCTGGCGGCGTGCTTAACACATGCAAGTCGAACGATGAAGCCCTTCGGGGTGGATTAGTGGCGAACGGGTGAGTAACACGTGGGCAATCTGCCCTGCACTCTGGGACAAGCCCTGGAAACGGGGTCTAATACCGGATATGACTACCGGCCGCATGGTCTGGTGGTGGAAAGCGTTAGTGGTGCAGGATGAGCCCGCGGCCTATCAGCTTGTTGGTGGGGTGATGGCCTACCAAGGCGACGACGGGTAGCCGGCCTGAGAGGGCGACCGGCCACACTGGGACTGAGACACGGCCCAGACTCCTACGGGAGGCAGCAGTGGGGAATATTGCACAATGGGCGCAAGCCTGATGCAGCGACGCCGCGTGGGG…
Otu16	23629	10	46	31	19	25	164	259	133	49	1	1	1	0	1	1708	2215	5200	503	2768	31	34	64	41	27	305	353	394	535	625	1	0	1	181	0	1952	1193	2411	614	1733	0	0	0	TAGAGAGTTTGATCATGGCTCAGGACGAACGCTGGCGGCGTGCTTAACACATGCAAGTCGAACGGAAAGGCCCTTTCGGGGGTACTCGAGTGGCGAACGGGTGAGTAACACGTGGGTGATCTGCCCTGCACTTTGGGATAAGCCTGGGAAACTGGGTCTAATACCGAATACACCCTGCTGGTCGCATGGCCTGGTGGGGGAAAGCTTTTGCGGTGTGGGATGGGCCCGCGGCCTATCAGCTTGTTGGTGGGGTGATGGCCTACCAAGGCGACGACGGGTAGCCGGCCTGAGAGGGTGTCCGGCCACACTGGGACTGAGATACGGCCCAGACTCCTACGGGAGGCAGCAGTGGGGAATATTGCACAATGGGCGCAAGCCTGATGCAGCGACGCCGCGTGG…
Otu17	11213	67	129	53	45	1	219	200	149	154	35	25	29	2	6	757	422	427	118	1499	106	33	85	82	38	510	317	176	395	391	14	20	11	197	9	1567	420	481	1130	894	0	0	0	TAGAGAGTTTGATCATGGCTCAGAATCAACGCTGGCGGCGTGCCTAACACATGCAAGTCGAACGAGAAAGTGGAGCAATCCATGAGTAAAGTGGCGCACGGGTGAGTAACACGTGACTAACCTACCCTTGAGTGGGGAATAACTTCGGGAAACCGAGGCTAATACCGCATAACACCTACGGGTCAAAGGAGCAATTCGCTTAAGGAGGGGGTCGCGGCAGATTAGTTAGTTGGCGGGGTAATGGCCCACCAAGACGGTGATCTGTATCCGGCCTGAGAGGGCGCACGGACACACTGGAACTGAAACACGGTCCAGACTCCTACGGGAGGCAGCAGTGGGGAATTTTGCGCAATGGGGGAAACCCTGACGCAGCAACGCCGCGTGGAGGATGAAGTCCCT…
Otu18	12591	166	787	368	204	222	756	403	241	171	483	127	248	50	105	157	189	86	79	166	954	741	803	806	509	201	646	314	222	405	257	246	86	76	186	207	272	108	393	151	0	0	0	TAGAGAGTTTGATCATGGCTCAGAGCGAACGCTGGCGGCAGGCTTAACACATGCAAGTCGAACGGATCCTTCGGGATTAGTGGCGGACGGGTGAGTAACACGTGGGAACGTGCCTTTTGGTTCGGAACAACACAGGGAAACTTGTGCTAATACCGAATGTGCCCTTCGGGGGAAAGATTTATCGCCATTAGAGCGGCCCGCGTCTGATTAGCTAGTTGGTGAGGTAAAGGCTCACCAAGGCTACGATCAGTAGCTGGTCTGAGAGGATGATCAGCCACACTGGGACTGAGACACGGCCCAGACTCCTACGGGAGGCAGCAGTGGGGAATCTTGCGCAATGGGGGAAACCCTGACGCAGCCATGCCGCGTGAATGATGAAGGTCTTAGGATTGTAAAATT…
Otu19	5441	1	121	69	38	92	39	70	57	3	6	8	23	8	4	538	243	117	522	171	25	24	72	42	29	12	21	9	23	42	3	6	17	197	52	296	245	784	1282	130	0	0	0	TAGAGAGTTTGATCATGGCTCAGAATCAACGCTGGCGGCGTGCCTAACACATGCAAGTCGCACGAGAAAGGGACTTCGGTCCTGAGTAAAGTGGCGCACGGGTGAGTAACACGTGACTTATCTACCTCCGAGTGGGGAATAACTGAGGGAAACCTTAGCTAATACCGCATAACACTTACGAGTCAAAGCAGCAATGCGCTTGGAGAGGAGGTCGCGGCAGATTAGCTAGTTGGCGGGGTAATGGCCCACCAAGGCGATGATCTGTATCCGGCCTGAGAGGGCGCACGGACACACTGGAACTGAAACACGGTCCAGACTCCTACGGGAGGCAGCAGTGGGGAATTTTGCGCAATGGGGGAAACCCTGACGCAGCAACGCCGCGTGGAGGATGAAGTCTCT…
Otu20	4596	13	210	373	296	514	219	213	165	36	0	4	7	9	22	0	15	24	0	21	211	158	581	115	121	167	204	250	292	201	9	2	38	1	53	8	16	22	5	1	0	0	0	TAGAGAGTTTGATCATGGCTCAGGACGAACGCTGGCGGCGTGCTTAACACATGCAAGTCGAGCGAGGCTCTCTCCTTCGGGGGGGATGTTCTAGCGGCGAACGGGTGAGTAACACGTGGGCAATCTGCCCCTAGCTCTGGGATAACTCCGGGAAACCGGGGCTAATACTGGATATGACTGCGGAAGGCATCTTCTGTGGTGTAAAGGGTTTACTGGCTAGGGATGAGCCCGCGGCCTATCAGCTTGTTGGTGGGGTAATGGCCTACCAAGGCGACGACGGGTAGCCGGCCTGAGAGGGCGACCGGCCACACTGGGACTGAGACACGGCCCAGACTCCTACGGGAGGCAGCAGTGGGGAATATTGCACAATGGGCGAAAGCCTGATGCAGCGACGCCGCG…
Otu21	11812	231	975	318	203	84	803	453	230	172	846	217	302	74	91	68	74	10	11	155	1201	1072	653	730	436	127	380	221	98	117	420	377	100	3	275	96	90	24	11	64	0	0	0	TAGAGAGTTTGATCATGGCTCAGAGCGAACGCTGGCGGCAGGCCTAATACATGCAAGTCGAGCGCACCTTCGGGTGAGCGGCGGACGGGTGAGTAACGCGTGGGAACGTGCCCTTTGGTACGGAACAACTGAGGGAAACTTCAGCTAATACCGTATGTGCCCTTCGGGGGAAAGATTTATCGCCATTGGAGCGGCCCGCGTTGGATTAGGTAGTTGGTGAGGTAAAGGCTCACCAAGCCTACGATCCATAGCTGGTCTGAGAGGATGATCAGCCACACTGGGACTGAGACACGGCCCAGACTCCTACGGGAGGCAGCAGTAGGGAATCTTGCGCAATGGGCGAAAGCCTGACGCAGCCATGCCGCGTGAATGATGAAGGTCTTAGGATTGTAAAATTCT…
Otu22	3232	2	50	476	1183	20	5	2	0	0	7	9	35	19	72	0	0	0	0	0	187	71	833	49	28	16	39	3	14	26	9	14	32	0	31	0	0	0	0	0	0	0	0	TAGAGAGTTTGATCATGGCTCAGGACGAACGCTGGCGGCGTGCTTAACACATGCAAGTCGAACGGTAAGGCCCCTTCGGGGGTACACGAGTGGCGAACGGGTGAGTAACACGTGAGCAACCTACCCTTGACTCTGGAATAACAGCTGGAAACAGCTGCTAATACCGGATACGACCTCGAGCGTCATCGCTTGAGGTGGAAAGCTCCGGCGGTCAAGGATGGGCTCGCGGCCTATCAGCTAGTTGGTGAGGTAACGGCTCACCAAGGCTTCGACGGGTAGCCGGCCTGAGAGGGCGACCGGCCACACTGGGACTGAGATACGGCCCAGACTCCTACGGGAGGCAGCAGTGGGGAATATTGCACAATGGGCGCAAGCCTGATGCAGCAACGCCGCGTGTGG…
Otu23	3101	0	0	2	4	2	0	6	2	3	0	0	1	2	0	416	337	250	295	137	1	0	1	4	4	1	0	0	1	2	0	0	22	421	7	161	201	475	237	106	0	0	0	TAGAGAGTTTGATCATGGCTCAGAACGAACGCTGGCGGCAGGCTTAACACATGCAAGTCGAACGCCCGAGCAATCGGGAGTGGCAGACGGGTGAGTAACACGTGGGAACATACCCTTCGGTTCGGAACAACGTTTGGAAACGAACGCTAATACCGGATACGGCCTTTGGGCGAAAGATTCATTGCCGAAGGATTGGCCCGCGTTCGATTAGCTTGTTGGTGAGGTAACGGCTCACCAAGGCGACGATCGATAGCTGGTCTGAGAGGATGGCCAGCCACATTGGGACTGAGACACGGCCCAAACTCCTACGGGAGGCAGCAGTGGGGAATATTGGACAATGGGCGCAAGCCTGATCCAGCCATGCCGCGTGAGTGATGACGGCCTTAGGGTTGTAAAGCT…
Otu24	6575	14	68	382	193	1	163	156	323	85	17	27	65	9	64	2	12	9	2	16	16	28	125	31	27	1721	737	698	616	755	13	35	46	13	59	5	3	6	14	19	0	0	0	CTCTAGAGTTTGATCATGGCTCAGGACGAACGCTGGCGGCGTGCTTAACACATGCAAGTCGAACGGTGAAGCCTTTCGGGGTGGATCAGTGGCGAACGGGTGAGTAACACGTGGGCAATCTGCCCTGCACTCTGGGACAAGCCCTGGAAACGGGGTCTAATACCGGATATGACGTACTCGGGCATCCGATGTGCGTGGAAAGCTCCGGCGGTGCAGGATGAGCTCGCGGCCTATCAGCTTGTTGGTGGGGTGATGGCCTACCAAGGCGACGACGGGTAGCCGGCCTGAGAGGGCGACCGGCCACACTGGGACTGAGACACGGCCCAGACTCCTACGGGAGGCAGCAGTGGGGAATATTGCACAATGGGCGAAAGCCTGATGCAGCGACGCCGCGTGAGG…
Otu25	19509	0	9	11	1	39	36	10	45	6	1	0	2	0	0	1052	777	1035	1779	877	4	2	5	1	3	0	15	4	15	18	0	2	3	3518	1	879	1189	3303	3775	1092	0	0	0	TAGAGAGTTTGATCATGGCTCAGAATCAACGCTGGCGGCGTGCCTAACACATGCAAGTCGAACGAGAAAGGGTAGCAATACCTGAGTAAAGTGGCGCACGGGTGAGTAACACGTGACTAACCTACCCTTGAGCGGGGGATAACCTAGGGAAACCTGGGCTAATACCGCATAACACCTACGGGTCAAAGCGAGCAATCGCACTTAAGGAGGGGGTCGCGGCAGATTAGCTAGTTGGTGAGGTAATGGCTCACCAAGGCGATGATCTGTATCCGGCCTGAGAGGGCGCACGGACACACTGGAACTGAAACACGGTCCAGACTCCTACGGGAGGCAGCAGTGGGGAATTTTGCGCAATGGGGGAAACCCTGACGCAGCAACGCCGCGTGGAGGATGAAATCC…
Otu26	2273	0	3	410	1210	0	0	1	2	0	0	0	12	0	0	0	0	0	0	1	93	5	390	4	12	13	101	0	2	8	1	2	1	0	2	0	0	0	0	0	0	0	0	TAGAGAGTTTGATCATGGCTCAGGACGAACGCTGGCGGCGTGCTTAACACATGCAAGTCGAACGATGAAGCCTTTCGGGGTGGATTAGTGGCGAACGGGTGAGTAACACGTGGGTAACCTGCCCTGCACTTCGGGATAAGCCTTGGAAACGGGGTCTAATACCGGATATGAGCAACTATCGCATGGTGGTTGTTGGAAAGTTTTTCGGTGCAGGATGGGCCCGCGGCCTATCAGCTTGATGGTGGGGTAGTGGCCTACCATGGCGATGACGGGTAGCCGGCCTGAGAGGGCGACCGGCCACACTGGGACTGAGACACGGCCCAGACTCCTACGGGAGGCAGCAGTGGGGAATATTGCACAATGGGCGAAAGCCTGATGCAGCGACGCCGCGTGAGGGAT…
Otu27	14459	26	47	31	17	11	218	474	186	132	8	9	10	1	4	948	1175	1478	311	1369	15	18	67	15	17	689	617	615	728	1052	4	2	7	188	0	603	466	1143	397	1361	0	0	0	TAGAGAGTTTGATCATGGCTCAGGACGAACGCTGGCGGCGTGCTTAACACATGCAAGTCGAACGGAAAGGCCCTTTCGGGGGTACTCGAGTGGCGAACGGGTGAGTAACACGTGGGTGATCTGCCCTGCACTTCGGGATAAGCCTGGGAAACTGGGTCTAATACCGGATAGGACTACGGACTGCATGGTCTGTGGTGGAAAGCTTTTGCGGTGTGGGATGGGCCCGCGGCCTATCAGCTTGTTGGTGGGGTGATGGCCTACCAAGGCGACGACGGGTAGCCGGCCTGAGAGGGTGTCCGGCCACACTGGGACTGAGATACGGCCCAGACTCCTACGGGAGGCAGCAGTGGGGAATATTGCACAATGGGCGCAAGCCTGATGCAGCGACGCCGCGTGGGG…
Otu28	2305	0	0	0	0	6	0	3	2	4	0	0	0	0	1	173	94	201	166	85	0	0	2	0	0	0	1	0	2	1	0	1	0	653	0	61	99	579	158	13	0	0	0	TAGAGAGTTTGATCATGGCTCAGGACGAACGCTGGCGGCGTGCTTAACACATGCAAGTCGAACGATGATCAGGAGCTTGCTCCTGTGATTAGTGGCGAACGGGTGAGTAACACGTGAGTAACCTGCCCCTGACTCTGGGATAAGCGTTGGAAACGACGTCTAATACTGGATATGACAGCCGATCGCATGGTCTGGTTGTGGAAAGAATTTCGGTTGGGGATGGACTCGCGGCCTATCAGGTAGTTGGTGAGGTAATGGCTCACCAAGCCGACGACGGGTAGCCGGCCTGAGAGGGTGACCGGCCACACTGGGACTGAGACACGGCCCAGACTCCTACGGGAGGCAGCAGTGGGGAATATTGCACAATGGGCGCAAGCCTGATGCAGCAACGCCGCGTGA…
Otu29	3792	21	75	35	22	0	119	60	41	38	73	4	25	4	8	54	77	1113	32	57	37	41	30	21	25	153	211	40	170	149	8	10	2	3	6	602	281	71	49	25	0	0	0	TAGAGAGTTTGATCATGGCTCAGAATCAACGCTGGCGGCGTGCCTAACACATGCAAGTCGCACGAGAAAAGGTAGCAATACCTGAGTAAAGTGGCGCACGGGTGAGTAACACGTGAATTATCTACCTTCGAGTGGGGAATAACTGAGAGAAATCTTAGCTAATACCGCATAATACCTACGGGTCAAAGCAGCAATGCGCTTGAAGAGGAGTTCGCGGCAGATTAGTTAGTTGGCAGGGTAATGGCCTACCAAGACGATGATCTGTATCCGGCCTGAGAGGGCGCACGGACACACTGGAACTGAAACACGGTCCAGACTCCTACGGGAGGCAGCAGTGGGGAATTTTGCGCAATGGGGGAAACCCTGACGCAGCAACGCCGCGTGGAGGATGAAATATCT…
Otu30	7831	387	163	89	85	10	83	156	92	48	799	516	1360	155	397	3	11	2	0	5	54	139	196	138	100	115	200	232	105	74	607	498	687	0	310	4	0	1	2	8	0	0	0	TAGAGAGTTTGATCATGGCTCAGGACGAACGCTGGCGGCGTGCTTAACACATGCAAGTGGTGCGACGAACCAGGGCTTGCCCTGGGGCAAAGCCGCGAACGGGTGAGTAACACGTGAGTAACCTGCCCCGATGACCGGGACAACCCGAGGAAACTCGGGCTAATACCGGATGTGGTGCACAGGTTTAAGTCTGTGTACTAAAGGAAGCTTCGGCCTCCGCATTGGGAGGGGCTCGCGGCCCATTAGCTTGTTGGTGGGGTAACGGCCTACCAAGGCAACGATGGGTAGCTGGTCTGAGAGGACGATCAGCCACACTGGGACTGAGACACGGCCCAGACTCCTACGGGAGGCAGCAGTGGGGAATCTTGCGCAATGCGCGAAAGCGTGACGCAGCAACGC…
Otu31	7964	87	204	74	34	14	584	423	145	295	65	16	22	1	4	420	346	185	71	487	278	111	168	88	120	217	568	174	243	338	11	15	5	80	13	594	517	253	334	360	0	0	0	TAGAGAGTTTGATCATGGCTCAGAATCAACGCTGGCGGCGTGCCTAACACATGCAAGTCGCACGAGAAAGGGACTTCGGTCCTGAGTACAGTGGCGCACGGGTGAGTAACACGTGAATCATCTACCTTCGAGTGGGGAATAACTGAGAGAAATCTTAGCTAATACCGCATAATACCTACGGGTCAAAGCAGCAATGCGCTTGAAGAGGAGTTCGCGGCAGATTAGTTAGTTGGCGGGGTAATGGCCCACCAAGACGATGATCTGTATCCGGCCTGAGAGGGCGCACGGACACACTGGAACTGAAACACGGTCCAGACTCCTACGGGAGGCAGCAGTGGGGAATTTTGCGCAATGGGGGAAACCCTGACGCAGCAACGCCGCGTGGAGGATGAAATCCCT…
Otu32	15832	43	1106	667	350	233	335	592	277	135	751	453	783	169	260	4	10	1	0	9	1030	1395	1394	1406	716	413	480	293	265	263	368	529	500	33	548	2	6	6	6	1	0	0	0	AGAGTTTGATCATGGCTCAGAATGAACGCTGGCGGCATGCCTAACACATGCAAGTCGAACGAAGCCTTCGGGCTTAGTGGCGCACGGGTGCGTAACGCGTGGGAATCTGCCCTTGGGTTCGGAATAACAGTTAGAAATGACTGCTAATACCGAATGATGTCGTAAGACCAAAGATTTATCGCCCAGGGATGAGCCCGCGTAGGATTAGCTAGTTGGTGTGGTAAAGGCGCACCAAGGCGACGATCCTTAGCTGGTCTGAGAGGATGATCAGCCACACTGGGACTGAGACACGGCCCAGACTCCTACGGGAGGCAGCAGTGGGGAATATTGGACAATGGGCGAAAGCCTGATCCAGCAATGCCGCGTGAGTGATGAAGGCCTTAGGGTTGTAAAGCTCTT…
Otu33	4753	4	45	62	31	32	141	225	118	106	5	9	17	0	3	168	200	284	145	268	43	65	85	73	46	165	250	168	189	234	5	10	7	288	15	269	178	350	332	118	0	0	0	TAGAGAGTTTGATCATGGCTCAGAGCGAACGCTGGCGGCATGCTTAACACATGCAAGTCGCACGGTCGGGGGTAACTCCGGCAGTGGCGGACGGGTGAGTAACGCGTAGGTATCTGTCCATGGGTGGGGGATAACCGAGGGAAACTTCGGCTAATACCGCATGAAACCTGAGGGTCAAAGGCGCAAGTCGCCTGTGGAGGAGCCTGCGTCCGATTAGCTAGTTGGTGGGGTAAAGGCCTACCAAGGCGACGATCGGTAGCTGGTCTGAGAGGATGATCAGCCACACTGGGACTGAGACACGGCCCAGACTCCTACGGGAGGCAGCAGTGGGGAATATTGGACAATGGGCGCAAGCCTGATCCAGCAATGCCGCGTGTGTGAAGAAGGTCTTCGGATTGT…
Otu34	2689	1	130	385	857	0	8	1	3	0	10	2	10	2	4	15	11	94	0	2	176	79	675	21	40	4	15	2	12	6	0	10	5	0	10	78	15	4	1	1	0	0	0	TAGAGAGTTTGATCATGGCTCAGGACGAACGCTGGCGGCGTGCTTAACACATGCAAGTCGAGCGGTAAGGCCCTTTCGGGGGTACACGAGCGGCGAACGGGTGAGTAACACGTGGGTGACCTGCCTTTAGCTTCGGGATAAGCCTGGGAAACTGGGTCTAATACCGGATATGACCTCATGTCGCATGGTGTGGGGTGGAAAGTTTTTCGGCTAGAGATGGGCCCGCGGCCTATCAGCTTGTTGGTGGGGTGATGGCTTACCAAGGCGACGACGGGTAGCCGGCCTGAGAGGGCGACCGGCCACACTGGGACTGAGATACGGCCCAGACTCCTACGGGAGGCAGCAGTGGGGAATATTGCGCAATGGGCGGAAGCCTGACGCAGCGACGCCGCGTGGGGG…
Otu35	3910	0	6	100	44	80	1	0	0	0	14	6	176	362	267	0	0	0	1	0	193	45	205	32	31	0	0	0	0	0	200	152	958	2	1035	0	0	0	0	0	0	0	0	TAGAGAGTTTGATCATGGCTCAGGATGAACGCTAGCGGCAGGCCTAATACATGCAAGTCGAACGATAGTGAGGGGCTTGCTCTTCACGAAAAGTGGCGCACGGGTGCGTAACGCGTATGCAACCTACCTTAATCAGGGGGATAGCCCGAAGAAATTCGGATTAACACCGCATAAAATCACAGTATAGCATTATACAATGATCAAATATTTATAGGATTAAGATGGGCATGCGTGACATTAGTTAGTTGGCGAGGTAACGGCTCACCAAGACCACGATGTCTAGGGGATCTGAGAGGATGACCCCCCACACTGGTACTGAGACACGGACCAGACTCCTACGGGAGGCAGCAGTAAGGAATATTGGTCAATGGAGGCAACTCTGAACCAGCCATGCCGCGT…
Otu36	2707	20	371	53	42	0	139	47	41	33	99	25	87	12	14	0	0	0	0	0	548	323	85	45	132	97	23	35	3	3	234	111	19	0	66	0	0	0	0	0	0	0	0	TAGAGAGTTTGATCATGGCTCAGAGCGAACGCTGGCGGCAGGCCTAACACATGCAAGTCGAACGCACCTTCGGGTGAGTGGCGGACGGGTGAGTAACACGTGGGAACGTACCTTTTGGTTCGGAATAACGCAGGGAAACTTGTGCTAATACCGAATGTGCCCTTCGGGGGAAAGATTTATCGCCATTAGAGCGGCCCGCGTTAGATTAGCTAGTTGGTGAGGTAAAGGCTCACCAAGGCTACGATCTATAGCTGGTCTGAGAGGATGATCAGCCACATTGGGACTGAGACACGGCCCAAACTCCTACGGGAGGCAGCAGTGGGGAATCTTGCGCAATGGGCGAAAGCCTGACGCAGCCATGCCGCGTGAATGATGAAGGTCTTAGGATTGTAAAATTCT…
Otu37	2123	202	28	2	6	6	66	113	61	70	34	17	27	4	7	96	88	15	4	301	7	11	13	7	6	124	116	89	70	70	22	26	7	30	4	19	28	28	54	245	0	0	0	TAGAGAGTTTGATCATGGCTCAGAACGAACGCTGGCGGCAGGCTTAACACATGCAAGTCGAACGCTCGTAGCAATACGGGAGTGGCAGACGGGTGAGTAACGCGTGGGAACATACCCTCCGGTTCGGAATAGCTCAGGGAAACTTGGATTAATACCGGATACGGCTGAGAGGCGAAAGATTTATCGCCGGAGGATTGGCCCGCGTTCGATTAGCTTGTTGGTGAGGTAACGGCTCACCAAGGCGATGATCGATAGCTGGTCTGAGAGGATGATCAGCCACATTGGGACTGAGACACGGCCCAAACTCCTACGGGAGGCAGCAGTGGGGAATATTGGACAATGGGCGCAAGCCTGATCCAGCCATGCCGCGTGAGTGATGACGGCCTTAGGGTTGTAAAG…
Otu38	3831	54	87	236	155	328	49	105	26	6	1	10	44	126	270	0	1	0	0	1	67	107	404	213	170	41	87	189	71	81	124	49	263	0	465	0	0	0	1	0	0	0	0	TAGAGAGTTTGATCATGGCTCAGGACGAACGCTGGCGGCGTGCTTAACACATGCAAGTCGAGCGAACCTTCGGGTTAGCGGCGAACGGGTGAGTAACACGTGGGCAACCTGCCCCGAGCTCTGGGATAACCCCGGGAAACCGGGGCTAATACCGGATATGACACCGACCGACATCTGTCGGTGTGGAAAGATTTATCGGCTCGGGATGGGCCCGCGGCCTATCAGCTTGTTGGTGGGGTAACGGCCTACCAAGGCGACGACGGGTAGCCGGCCTGAGAGGGCGACCGGCCACACTGGGACTGAGACACGGCCCAGACTCCTACGGGAGGCAGCAGTGGGGAATATTGCGCAATGGGCGAAAGCCTGACGCAGCGACGCCGCGTGAGGGATGAAGGCCTT…
Otu39	2589	0	5	7	5	142	0	0	1	0	1	0	0	6	3	100	108	47	454	63	4	5	27	215	52	0	0	0	0	0	2	2	3	98	39	88	113	150	708	141	0	0	0	TAGAGAGTTTGATCATGGCTCAGAACGAACGCTGGCGGCATGCCTAACACATGCAAGTCGAACGAGATCCTTCGGGGTCTAGTGGCGCACGGGTGCGTAACGCGTGGGAATCTGCCCTTGGGTTCGGAATAACAGTGGGAAACTACTGCTAATACCGGATGATGACGTAAGTCCAAAGATTTATCGCCCGAGGATGAGCCCGCGTAGGATTAGCTAGTTGGTGGGGTAATGGCTCACCAAGGCGACGATCCTTAGCTGGTCTGAGAGGATGATCAGCCACACTGGGACTGAGACACGGCCCAGACTCCTACGGGAGGCAGCAGTGGGGAATATTGGACAATGGGCGCAAGCCTGATCCAGCAATGCCGCGTGAGTGATGAAGGCCTTAGGGTTGTAAAG…
Otu40	6281	4	30	46	39	4	76	563	203	16	132	168	390	357	60	18	9	0	9	1	5	10	20	19	40	115	50	14	43	14	325	278	642	1	2564	3	0	10	3	0	0	0	0	TAGAGAGTTTGATCATGGCTCAGATTGAACGCTGGCGGCAGGCCTAACACATGCAAGTCGAGCGGATGAGAAGAGCTTGCTCTTCGATTCAGCGGCGGACGGGTGAGTAATGCCTAGGAATCTGCCTGGTAGTGGGGGACAACGTTTCGAAAGGAACGCTAATACCGCATACGTCCTACGGGAGAAAGCAGGGGACCTTCGGGCCTTGCGCTATCAGATGAGCCTAGGTCGGATTAGCTAGTTGGTGAGGTAATGGCTCACCAAGGCGACGATCCGTAACTGGTCTGAGAGGATGATCAGTCACACTGGAACTGAGACACGGTCCAGACTCCTACGGGAGGCAGCAGTGGGGAATATTGGACAATGGGCGAAAGCCTGATCCAGCCATGCCGCGTGTGT…
Otu41	16269	247	86	43	21	22	96	191	74	40	141	238	173	44	68	1304	1988	1427	102	2224	48	22	56	35	41	91	115	165	59	92	160	103	172	1245	83	409	932	945	794	2173	0	0	0	TAGAGAGTTTGATCATGGCTCAGGACGAACGCTGGCGGCGTGCTTAACACATGCAAGTCGAGCGGAAAGGCCCTTCGGGGTACTCGAGCGGCGAACGGGTGAGTAACACGTGAGTAATCTGCCCCTAGCTCTGGGATAGCTCCGGGAAACCGGGATTAATACCAGATACGACCACTTTAGACATCTGCTGTGGTGGAAAGAATTTCGGCTAGGGATGAGCTCGCGGCCTATCAGCTTGTTGGTGGGGTAACGGCCTACCAAGGCGACGACGGGTAGCCGGCCTGAGAGGGCGACCGGCCACACTGGGACTGAGACACGGCCCAGACTCCTACGGGAGGCAGCAGTGGGGAATATTGCGCAATGGGCGAAAGCCTGACGCAGCGACGCCGCGTGGGGGAT…
Otu42	2161	0	3	3	2	0	59	76	11	14	9	16	12	5	6	0	4	2	0	3	2	0	2	2	4	124	53	110	602	1006	2	10	6	0	7	1	1	0	0	4	0	0	0	TAGAGAGTTTGATCATGGCTCAGGACGAACGCTGGCGGCGTGCTTAACACATGCAAGTCGAGCGGTAAGGCCCTTCGGGGTACACGAGCGGCGAACGGGTGAGTAACACGTGGGTAATCTGCCCTGTACTTTGGGATAAGCCCGGGAAACTGGGTCTAATACCGGATATGACCTTGTCACGCATGTGGTGGGGTGGAAAGTTCCGGCGGTACGGGATGGGCCCGCGGCCTATCAGCTTGTTGGTGGGGTAATGGCCTACCAAGGCGACGACGGGTAGCCGGCCTGAGAGGGCGACCGGCCACACTGGGACTGAGACACGGCCCAGACTCCTACGGGAGGCAGCAGTGGGGAATCTTGCACAATGGGCGAAAGCCTGATGCAGCGACGCCGCGTGAGGGA…
Otu43	1744	1	24	48	26	6	16	8	30	12	5	1	6	0	1	154	98	398	0	148	11	7	68	5	11	58	84	20	41	71	5	6	6	1	5	193	65	50	14	41	0	0	0	TAGAGAGTTTGATCATGGCTCAGGACGAACGCTGGCGGCGTGCTTAACACATGCAAGTCGAGCGGTAAGGCCTCTTCGGGGGTACACGAGCGGCGAACGGGTGAGTAACACGTGGGTGACCTGCCCCGCACTCTGGGATAAGCCTGGGAAACTGGGTCTAATACCGGATATGACCTCCTGCTGCATGGTGGGGGGTGGAAAGTTTTTTCGGTGTGGGATGGGCCCGCGGCCTATCAGCTTGTTGGTGGGGTGATGGCCTACCAAGGCGACGACGGGTAGCCGGCCTGAGAGGGCGACCGGTCACACTGGGACTGAGATACGGCCCAGACTCCTACGGGAGGCAGCAGTGGGGAATATTGCGCAATGGGCGGAAGCCTGACGCAGCGACGCCGCGTGGGG…
Otu44	1629	2	53	28	24	97	0	0	0	0	11	30	75	35	70	0	0	0	0	0	23	40	155	164	152	0	0	0	0	0	97	30	163	0	380	0	0	0	0	0	0	0	0	TAGAGAGTTTGATCATGGCTCAGAATGAACGCTGGCGGCATGCCTAACACATGCAAGTCGAACGAAGCCTTCGGGCTTAGTGGCGCACGGGTGCGTAACGCGTGGGAATCTGCCTTGGGGTTCGGAATAACTCAGAGAAATTTGAGCTAATACCGGATGATGTCTACGGACCAAAGATTTATCGCCCTGAGATGAGCCCGCGTGAGATTAGCTAGTTGGTGGGGTAAAGGCCCACCAAGGCGACGATCTCTAGCTGGTCTGAGAGGATGATCAGCCACACTGGGACTGAGACACGGCCCAGACTCCTACGGGAGGCAGCAGTGGGGAATATTGGACAATGGGCGAAAGCCTGATCCAGCAATGCCGCGTGAGTGATGAAGGCCTTAGGGTTGTAAAGCT…
Otu45	9212	25	644	404	209	314	230	190	241	51	239	98	258	73	196	3	7	2	0	1	611	820	1229	913	390	218	325	175	225	220	226	225	204	11	230	2	2	0	0	1	0	0	0	TAGAGAGTTTGATCATGGCTCAGAACGAACGCTGGCGGCATGCCTAACACATGCAAGTCGAACGAGACCTTCGGGTCTAGTGGCGCACGGGTGCGTAACGCGTGGGAATCTACCCTTGGGTTCGGAATAACAGTTGGAAACGACTGCTAATACCGGATGATGACGTAAGTCCAAAGATTTATCGCCCAAGGATGAGCCCGCGTAGGATTAGCTTGTTGGTGAGGTAAAAGCTCACCAAGGCGACGATCCTTAGCTGGTCTGAGAGGATGATCAGCCACACTGGGACTGAGACACGGCCCAGACTCCTACGGGAGGCAGCAGTGGGGAATATTGGACAATGGGCGAAAGCCTGATCCAGCAATGCCGCGTGAGTGATGAAGGCCTTAGGGTTGTAAAGCT…
Otu46	4704	7	471	482	184	33	184	107	219	34	103	97	151	106	82	139	30	6	0	103	77	119	193	66	17	304	182	90	48	20	252	102	342	4	336	2	4	2	5	1	0	0	0	TAGAGAGTTTGATCATGGCTCAGATTGAACGCTGGCGGCATGCTTAACACATGCAAGTCGAACGGCAGCACAGCAGAGCTTGCTCTGTGGGTGGCGAGTGGCGGACGGGTGAGTAATGCATCGGGACCTACCCAACTGTGGGGGATAACGTAGGGAAACTTACGCTAATACCGCATACGTCCTACGGGAGAAAGCGGGGGACCTTCGGGCCTCGCGCGGTTGGATGGACCGATGTGCGATTAGCTTGTTGGTGAGGTAACGGCTCACCAAGGCGACGATCGCTAGCTGGTCTGAGAGGATGATCAGCCACACTGGGACTGAGACACGGCCCAGACTCCTACGGGAGGCAGCAGTGGGGAATATTGGACAATGGGCGCAAGCCTGATCCAGCAATGCCGC…
Otu47	3347	13	104	42	20	16	72	63	25	37	59	26	42	8	22	105	81	78	608	35	148	107	81	114	80	12	41	21	10	84	30	44	14	453	51	73	61	119	274	74	0	0	0	TAGAGAGTTTGATCATGGCTCAGAGCGAACGCTGGCGGCAGGCTTAACACATGCAAGTCGAACGGACTCTTCGGAGTTAGTGGCGGACGGGTGAGTAACACGTGGGAACGTGCCCTTAGGTTCGGAACAACACAGGGAAACTTGTGCTAATACCGGATAAGCCCCTTACGGGGGAAAGATTTATCGCCTTTGGAGCGGCCCGCGTCTGATTAGCTAGTTGGTGAGGTAAAGGCTCACCAAGGCGACGATCAGTAGCTGGTCTGAGAGGATGGCCAGCCACATTGGGACTGAGACACGGCCCAAACTCCTACGGGAGGCAGCAGTGGGGAATCTTGCGCAATGGGCGAAAGCCTGACGCAGCCATGCCGCGTGGATGATGAAGGTCTTAGGATTGTAAAA…
Otu48	7560	15	9	4	1	5	6	18	12	4	0	0	1	0	0	896	707	213	536	313	0	1	0	3	3	4	10	2	3	4	0	1	0	252	4	518	740	980	1742	553	0	0	0	TAGAGAGTTTGATCATGGCTCAGAATCAACGCTGGCGGCGTGCCTAACACATGCAAGTCGAACGAGAAAGGGATTTCGGTCCTGAGTATAGTGGCGCACGGGTGAGTAACACGTGAATGATCTACCTCCGAGTGGGGAATAACCAAGAGAAATCTTGGCTAATACCGCATAACACTTACGAGTCAAAGCAGCAATGCGCTTGGAGAGGAGTTCGCGGCAGATTAGTTAGTTGGCGGGGTAATGGCCCACCAAGACGATGATCTGTATCCGGCCTGAGAGGGCGCACGGACACACTGGAACTGAAACACGGTCCAGACTCCTACGGGAGGCAGCAGTGGGGAATTTTGCGCAATGGGGGAAACCCTGACGCAGCAACGCCGCGTGGAGGATGAAGTATCT…
Otu49	6818	204	658	106	87	38	307	175	78	117	868	328	251	26	69	0	0	0	0	0	428	862	250	454	509	144	93	68	39	13	197	225	63	0	161	0	0	0	0	0	0	0	0	TAGAGAGTTTGATCATGGCTCAGAACGAACGCTGGCGGCAGGCTTAACACATGCAAGTCGAACGCCCCGCAAGGGGAGTGGCAGACGGGTGAGTAACGCGTGGGAATCTACCCAGATCTTCGGAACAACTGAGGGAAACTTCAGCTAATACCGGATACGCCCTACGGGGGAAAGATTTATCGGATCTGGATGAGCCCGCGTTGGATTAGCTAGTTGGTGAGGTAATGGCTCACCAAGGCGACGATCCATAGCTGGTCTGAGAGGATGATCAGCCACACTGGGACTGAGACACGGCCCAGACTCCTACGGGAGGCAGCAGTGGGGAATATTGGACAATGGGCGAAAGCCTGATCCAGCCATGCCGCGTGAGTGATGAAGGCCTTAGGGTTGTAAAGCTCT…
Otu50	1753	0	6	105	94	95	0	0	0	0	0	0	0	0	0	0	0	0	0	0	65	118	625	465	180	0	0	0	0	0	0	0	0	0	0	0	0	0	0	0	0	0	0	TAGAGAGTTTGATCATGGCTCAGGATGAACGCTAGCGGCAGGCTTAATACATGCAAGTCGAGGGGCAGCGCGGGTAGCAATACCTGGCGGCGACCGGCAAACGGGTGCGGAACACGTACAGAACCTTCCTTTAAGCGGGGGATAGCCCATAGAAATGTGGATTAATACCCCATAGTAATATTGTCTGGCATCAGATGATATTTAAAGATTTATCACTTAAAGATGGCTGTGCGGCTGATTAGGTAGTTGGTGTGGGTAACGGCCCACCAAGCCAGCGATCAGTAACTGGTGTGAGAGCACGACCAGTCACACGGGCACTGAGACACGGGCCCGACTCCTACGGGAGGCAGCAGTAAGGAATATTGGTCAATGGACGCAAGTCTGAACCAGCCATGCCGC…
Otu51	4006	102	269	48	36	1	367	156	109	155	249	27	61	9	12	13	16	9	0	86	187	250	103	196	306	180	278	103	170	204	65	72	9	2	51	64	19	7	0	15	0	0	0	TAGAGAGTTTGATCATGGCTCAGAACGAACGCTGGCGGCAGGCCTCAAACATGCAAGTCTAGGGGGTGTAGCAATACATCACCGGCGGACGGGTGCGTAACGCGTGGGAATATACCTATCGATTCGGAACAACTGAGGGAAACTTCAGCTAATACCGAATACGTCCTTACGGAGAAAGATTTATCGTCGATAGATTAGCCCGCGTTCGATTAGCTAGTTGGTGGGGTAACGGCTCACCAAGGCGACGATCGATAGCTGTTCTGAGAGGAAGATCAGCCACACTGGGACTGAGACACGGCCCAGACTCCTACGGGAGGCAGCAGTTGGGAATCTTGGACAATGGGGGAAACCCTGATCCAGCCATGCCGCGTGAGTGATGAAGGCCTTCGGGTTGTAAAA…
Otu52	3894	0	1	0	0	1	0	0	0	0	1	0	0	0	0	335	431	318	82	637	0	0	0	0	0	0	1	0	1	6	0	0	0	114	0	253	173	336	615	589	0	0	0	TAGAGAGTTTGATCATGGCTCAGGACGAACGCTGGCGGCGTGCTTAACACATGCAAGTCGAACGGAAAGGCCCTTTTCGGAGGGTGCTCGAGTGGCGAACGGGTGAGTAACACGTGGGTGATCTGCCCTGCACTTCGGGATAAGCTTGGGAAACTGGGTCTAATACCGGATAGGACTACAAGGCGCATGTTTTGTGGTGGAAAGCTTTTTGCGGTGTGGGATGGGCCCGCGGCCTATCAGCTTGTTGGTGGGGTGATGGCCTACCAAGGCGACGACGGGTAGCCGGCCTGAGAGGGTGTCCGGCCACACTGGGACTGAGATACGGCCCAGACTCCTACGGGAGGCAGCAGTGGGGAATATTGCACAATGGGCGCAAGCCTGATGCAGCGACGCCGCGTG…
Otu53	3791	3	85	101	23	61	82	191	188	31	142	75	163	293	44	274	312	83	59	133	97	45	45	26	26	94	66	12	13	33	98	119	139	22	179	56	111	25	197	45	0	0	0	TAGAGAGTTTGATCATGGCTCAGAACGAACGCTGGCGGCATGCCTAACACATGCAAGTCGAACGAGATCCTTCGGGGTCTAGTGGCGCACGGGTGCGTAACGCGTGGGAATCTGCCCTTGGGTTCGGAATAACACAGAGAAATTTGTGCTAATACCGGATGATGTCTTCGGACCAAAGATTTATCGCCCAAGGATGAGCCCGCGTAGGATTAGGTAGTTGGTGGGGTAATGGCCTACCAAGCCGACGATCCTTAGCTGGTCTGAGAGGATGATCAGCCACACTGGGACTGAGACACGGCCCAGACTCCTACGGGAGGCAGCAGTGGGGAATATTGGACAATGGGCGAAAGCCTGATCCAGCAATGCCGCGTGAGTGATGAAGGCCTTAGGGTTGTAAAG…
Otu54	1583	0	1	0	0	0	0	0	0	0	0	0	0	0	0	328	143	302	132	18	0	0	0	0	0	0	0	0	0	0	0	0	1	2	0	110	42	340	116	48	0	0	0	TAGAGAGTTTGATCATGGCTCAGAGCGAACGCTGGCGGCATGCTTAACACATGCAAGTCGCACGAGGGGCAACCCTAGTGGCGGACGGGTGAGGAACGCGTAGGTATCTATCCGAGAGTGGGGGATAACCGCGGGAAACTGCGGCTAATACCGCATGACGCCTGAGGGCCAAAGGCAGCGATGTCGCTCATGGAGGAGCCTGCGTTCGATTAGCTTGTTGGTGGGGTAAAGGCCTACCAAGGCGATGATCGATAGCTGGTCTGAGAGGATGATCAGCCACACTGGGACTGAGACACGGCCCAGACTCCTACGGGAGGCAGCAGTGGGGAATATTGGACAATGGGCGAAAGCCTGATCCAGCAATGCCGCGTGTGTGAAGAAGGTCTTCGGATTGTAAAG…
Otu55	3693	3	8	2	8	20	1	9	12	4	38	73	203	580	272	0	0	0	0	0	2	4	3	22	5	7	9	11	5	5	173	138	663	0	1411	0	0	1	1	0	0	0	0	TAGAGAGTTTGATCATGGCTCAGGACGAACGCTGGCGGCGTGCTTAACACATGCAAGTCGAACGATGAAGCCTTTCGGGGTGGATTAGTGGCGAACGGGTGAGTAACACGTGGGCAATCTGCCCTTCACTCTGGGACAAGCCCTGGAAACGGGGTCTAATACCGGATAACACTTCCCTCCTCCTGGAGGGTGGTTAAAAGCTCCGGCGGTGAAGGATGAGCCCGCGGCCTATCAGCTTGTTGGTGAGGTAATGGCTCACCAAGGCGACGACGGGTAGCCGGCCTGAGAGGGCGACCGGCCACACTGGGACTGAGACACGGCCCAGACTCCTACGGGAGGCAGCAGTGGGGAATATTGCACAATGGGCGAAAGCCTGATGCAGCGACGCCGCGTGAGGGA…
Otu56	3997	3	59	54	25	176	8	61	12	16	14	64	234	201	210	312	237	78	119	123	11	9	56	43	29	38	17	15	9	15	91	69	397	222	299	71	125	217	198	60	0	0	0	TAGAGAGTTTGATCATGGCTCAGAGCGAACGCTGGCGGCAGGCTTAACACATGCAAGTCGAGCGGGCCCTTCGGGGTCAGCGGCGGACGGGTGAGTAACGCGTGGGAACGTGCCCTCTGGTTCGGAATAACTCAGGGAAACTTGAGCTAATACCGGATACGCCCTTTTGGGGAAAGGCTTGCTGCCGGAGGATCGGCCCGCGTCTGATTAGCTAGTTGGTGGGGTAACGGCCTACCAAGGCGACGATCAGTAGCTGGTCTGAGAGGATGATCAGCCACACTGGGACTGAGACACGGCCCAGACTCCTACGGGAGGCAGCAGTGGGGAATATTGGACAATGGGCGCAAGCCTGATCCAGCCATGCCGCGTGAGTGATGAAGGCCTTAGGGTTGTAAAGCT…
Otu57	1630	1	3	116	233	1	20	15	6	29	1	5	4	0	8	0	0	0	0	1	175	49	614	46	15	42	37	16	66	108	1	1	8	0	9	0	0	0	0	0	0	0	0	TAGAGAGTTTGATCATGGCTCAGGACGAACGCTGGCGGCGTGCTTAACACATGCAAGTCGAGCGAGGCCCTTCCTTCGGGAAGGTGTCCTAGCGGCGAACGGGTGAGTAACACGTGGGCAATCTGCCCTCAGCTTTGGGATAACTCCGGGAAACCGGAGCTAATACCGAATACGACCATTGGTGGCATCTCCTAATGGTGGAAAGATTTATCGGCTGAGGATGAGCCCGCGGCCTATCAGCTAGTTGGTGGGGTAATGGCCCACCAAGGCAACGACGGGTAGCCGGCCTGAGAGGGCGACCGGCCACACTGGGACTGAGACACGGCCCAGACTCCTACGGGAGGCAGCAGTGGGGAATATTGCGCAATGGGCGAAAGCCTGACGCAGCGACGCCGCGTG…
Otu58	6243	11	30	20	11	0	264	537	258	146	3	1	4	0	4	43	42	33	0	103	18	14	34	25	22	838	783	632	914	1214	4	0	1	21	3	33	17	37	20	103	0	0	0	AGAGTTTGATCCTGGCTCAGGACGAACGCTGGCGGCGTGCTTAACACATGCAAGTCGAACGGAAAGGCCTCTTCGGAGGTACTCGAGTGGCGAACGGGTGAGTAACACGTGGGCAATCTGCCCTGCACTTCGGGATAAGCCTGGGAAACTGGGTCTAATACCGAATAGGACCTTTAGACGCATGTCTTTTGGTGGAAAGCTTTTGCGGTGTGGGATGGGCCCGCGGCCTATCAGCTTGTTGGTGGGGTGATGGCCTACCAAGGCGACGACGGGTAGCCGGCCTGAGAGGGTGTCCGGCCACACTGGGACTGAGATACGGCCCAGACTCCTACGGGAGGCAGCAGTGGGGAATATTGCACAATGGGCGCAAGCCTGATGCAGCGACGCCGCGTGGGGGAT…
Otu59	1346	0	0	0	0	0	0	0	2	0	1	1	217	165	84	0	0	0	0	0	0	0	0	3	0	0	0	0	0	0	61	20	320	0	472	0	0	0	0	0	0	0	0	TAGAGAGTTTGATCATGGCTCAGATTGAACGCTGGCGGCAGGCCTAACACATGCAAGTCGAGCGGCAGCACGGGAGCTTGCTCCTGGTGGCGAGCGGCGGACGGGTGAGTAATGCCTAGGAATCTGCCTGGTAGTGGGGGATAACAACCGGAAACGGTTGCTAATACCGCATACGTCCTACGGGAGAAAGTGGGGGACCCTCGGGCCTCACGCTATCAGATGAGCCTAGGTCGGATTAGCTAGTTGGTAGGGTAAAGGCCTACCAAGGCGACGATCCGTAACTGGTCTGAGAGGATGATCAGTCACACTGGAACTGAGACACGGTCCAGACTCCTACGGGAGGCAGCAGTGGGGAATATTGGACAATGGGCGAAAGCCTGATCCAGCCATGCCGCGTGT…
Otu60	1249	0	12	0	1	0	110	93	61	82	106	26	80	6	16	0	0	1	0	0	1	10	2	13	53	78	106	56	172	96	15	16	9	0	28	0	0	0	0	0	0	0	0	TAGAGAGTTTGATCATGGCTCAGAACGAACGCTGGCGGCACGCCTAACACATGCAAGTCGAGCGCCCAGCAATGGGAGCGGCGGACGAGTGAGTAACACGTGGGAACATGCCTTTCGGTTCGGCACAACTCAGGGAAACTTGAGCTAATTCCGGATGCGCCCGTAAGGGGAAAGATTTATCGCCGAAAGATTGGCCCGCGTAAGATTAGCTAGTTGGTGAGGTAATGGCTCACCAAGGCAACGATCTTTAGCTGGTTTGAGAGAACGACCAGCCACGTTGGGACTGAGACACGGCCCAAACTCCTACGGGAGGCAGCAGTGGGGAATCTTGGACAATGGGGGAAACCCTGATCCAGCGATGCCGCGTGAGTGATGAAGGCCTTCGGGTTGTAAAACTCT…
Otu61	4204	18	25	3	26	18	12	24	15	2	37	173	372	859	459	0	0	0	0	0	5	10	5	2	9	10	4	22	14	12	77	59	1134	0	797	0	0	1	0	0	0	0	0	CTCTAGAGTTTGATCCTGGCTCAGGACGAACGCTGGCGGCGTGCTTAACACATGCAAGTCGAACGATGAACCACTTCGGTGGGGATTAGTGGCGAACGGGTGAGTAACACGTGGGCAATCTGCCCTTCACTCTGGGACAAGCCCTGGAAACGGGGTCTAATACCGGATAACACTGCGGATCGCATGGTCTGCGGTTAAAAGCTCCGGCGGTGAAGGATGAGCCCGCGGCCTATCAGCTTGTTGGTGAGGTAATGGCTCACCAAGGCGACGACGGGTAGCCGGCCTGAGAGGGCGACCGGCCACACTGGGACTGAGACACGGCCCAGACTCCTACGGGAGGCAGCAGTGGGGAATATTGCACAATGGGCGAAAGCCTGATGCAGCGACGCCGCGTGAGGG…
Otu62	1284	0	0	0	0	0	0	0	0	0	0	0	0	1	0	151	169	38	82	70	0	0	0	0	0	0	0	0	0	0	0	0	0	12	0	58	108	105	422	68	0	0	0	TAGAGAGTTTGATCATGGCTCAGAACGAACGCTGGCGGCATGCCTAACACATGCAAGTCGAACGATGCTTTCGGGCATAGTGGCGCACGGGTGCGTAACGCGTGGGAATCTGCCCTTGGGTTCGGAATAACAGTGGGAAACTACTGCTAATACCGGATAATATCGCGAGATCAAAGATTTATCGCCTAAGGATGAGCCCGCGTAGGATTAGCTAGTTGGTGTGGTAATGGCACACCAAGGCGACGATCCTTAGCTGGTCTGAGAGGATGATCAGCCACACTGGGACTGAGACACGGCCCAGACTCCTACGGGAGGCAGCAGTGGGGAATATTGGACAATGGGCGCAAGCCTGATCCAGCAATGCCGCGTGAGTGATGAAGGCCTTAGGGTTGTAAAGCT…
Otu63	4517	1	1	3	2	1	180	225	170	172	28	8	16	0	13	57	81	184	13	373	4	2	0	3	12	307	391	140	624	589	8	10	4	32	10	466	128	29	83	147	0	0	0	TAGAGAGTTTGATCATGGCTCAGAATCAACGCTGGCGGCGTGCCTAACACATGCAAGTCGAACGAGAAAGTGGAGCAATCCATGAGTAAAGTGGCGCACGGGTGAGTAACACGTGACTAACCTACCTTTTAGTGGGGGATAACCTAGGGAAACCTGGGCTAATACCGCATAATACTTACGAGTCAAAGCAGCAATGCGCTGAAAGAGGGGGTCGCGGTCGATTAGTTAGTTGGCAGGGTAATGGCCTACCAAGACTGTGATCGATATCCGGCCTGAGAGGGCGCACGGACACACTGGAACTGAAACACGGTCCAGACTCCTACGGGAGGCAGCAGTGGGGAATTTTGCGCAATGGGGGAAACCCTGACGCAGCAACGCCGCGTGGAGGATGAAGTCCCT…
Otu64	3707	0	33	16	6	1	43	46	17	11	1	4	1	0	2	425	308	137	93	340	9	7	22	6	5	57	48	32	34	51	0	1	2	191	2	348	215	407	559	227	0	0	0	TAGAGAGTTTGATCATGGCTCAGAGCGAACGCTGGCGGCATGCTTAACACATGCAAGTCGCACGGGCAGGGGTAACTCTGTCAGTGGCGGACGGGTGAGTAACGCGTAGGTATCTATCTCTGGGTGGGGGATAACCGTGGGAAACTACGGCTAATACCGCATGACACCTGAGGGTCAAAGGCGTGAGCCGCCTGGAGAGGAGCCTGCGTTCGATTAGCTTGTTGGTGGGGTAAAGGCCTACCAAGGCGACGATCGATAGCTGGTCTGAGAGGATGATCAGCCACATTGGGACTGAGACACGGCCCAAACTCCTACGGGAGGCAGCAGTGGGGAATATTGGACAATGGGCGCAAGCCTGATCCAGCAATGCCGCGTGGGTGAAGAAGGTTTTCGGATTGT…
Otu65	2199	1	25	17	13	10	25	13	22	17	2	0	0	0	0	75	53	59	290	54	9	10	24	19	20	2	12	14	8	20	0	0	0	141	0	148	61	236	704	95	0	0	0	TAGAGAGTTTGATCATGGCTCAGAATCAACGCTGGCGGCGTGCCTAACACATGCAAGTCGCACGAGAAAGGGTCTTCGGATCTGAGTAAAGTGGCGCACGGGTGAGTAACACGTGAATGATCTACCTCCGAGTGGGGAATAACCTAGGGAAACCTGGGCTAATACCGCATAACACTTATGAGTCAAAGCAGCAATGCGCTTGGAGAGGAGTTCGCGGCAGATTAGTTAGTTGGCGGGGTAATGGCCCACCAAGACGATGATCTGTATCCGGCCTGAGAGGGCGCACGGACACACTGGAACTGAAACACGGTCCAGACTCCTACGGGAGGCAGCAGTGGGGAATTTTGCGCAATGGGGGAAACCCTGACGCAGCAACGCCGCGTGGAGGATGAAATCCCT…
Otu66	4731	5	88	37	46	3	80	146	64	56	60	38	68	5	30	316	438	51	12	1108	57	55	102	39	23	241	212	239	200	275	25	31	29	6	14	90	90	169	57	126	0	0	0	TAGAGAGTTTGATCATGGCTCAGGACGAACGCTGGCGGCGTGCTTAACACATGCAAGTGGTGCGACGAACCAGGGCTTGCCCTGGGGCAAAGCCGCGAACGGGTGAGTAACACGTGAGTAATCTGCCCCGATGACTGGGACAACCCGAGGAAACTCGGGCTAATACCGGATGATGAGCCAGGGTTTAAGCCCTGTCTCTAAAGGAAGCTTCGGCCTCCGCATTGGGAGGAGCTCGCGGCCCATTAGCTTGTTGGTGAGGTAACGGCTCACCAAGGCGACGATGGGTAGCTGGTCTGAGAGGACGATCAGCCACACTGGGACTGAGACACGGCCCAGACTCCTACGGGAGGCAGCAGTGGGGAATCTTGCGCAATGCGCGAAAGCGTGACGCAGCAACGC…
Otu67	2349	31	3	0	1	0	8	12	11	1	0	0	3	0	0	182	347	207	17	505	2	1	2	0	4	6	8	4	5	9	0	0	0	210	1	63	188	136	134	248	0	0	0	TAGAGAGTTTGATCATGGCTCAGGACGAACGCTGGCGGCGTGCTTAACACATGCAAGTCGAGCGGAAAGGCCCTTCGGGGTACTCGAGCGGCGAACGGGTGAGTAACACGTGAGCAACCTGCCCCTGGCTCTGGGATAGCCTCCGGAAACGGGGATTAATACCGGATATTCACTGCTTCCTGCATGGGGGGTGGTGGAAAGTTTTTCGGTCAGGGTGGGGCTCGCGGCCTATCAGCTTGTTGGGGGGGTGACGGCCCACCAAGGCGACGACGGGTAGCCGGCCTGAGAGGGCGACCGGCCACACTGGGACTGAGACACGGCCCAGACTCCTACGGGAGGCAGCAGTGGGGAATATTGCGCAATGGGCGGAAGCCTGACGCAGCGACGCCGCGTGCGGGA…
Otu68	8056	5	35	304	66	207	11	287	124	53	3	13	1777	1499	901	0	0	0	7	0	11	48	383	37	23	58	33	28	65	30	48	114	1142	111	632	0	0	1	0	0	0	0	0	TAGAGAGTTTGATCATGGCTCAGATTGAACGCTGGCGGCATGCTTTACACATGCAAGTCGAACGGCAGCGCGGGGCAACCTGGCGGCGAGTGGCGAACGGGTGAGTAATATATCGGAACGTACCCAGGAGTGGGGGATAACGTAGCGAAAGTTACGCTAATACCGCATACGATCCAAGGATGAAAGTGGGGGATTCGCAAGAACCTCATGCTCCTGGAGCGGCCGATATCTGATTAGCTAGTTGGTGAGGTAAAGGCTCACCAAGGCGACGATCAGTAGCTGGTCTGAGAGGACGACCAGCCACACTGGGACTGAGACACGGCCCAGACTCCTACGGGAGGCAGCAGTGGGGAATTTTGGACAATGGGCGCAAGCCTGATCCAGCAATGCCGCGTGAGT…
Otu69	3343	0	0	6	1	58	4	24	20	0	0	0	0	0	0	6	0	12	622	19	1	0	13	7	1	4	4	1	9	5	0	0	4	290	4	14	21	962	1095	136	0	0	0	TAGAGAGTTTGATCATGGCTCAGATTGAACGCTGGCGGCATGCTTTACACATGCAAGTCGAACGGCAGCGCGGGCGGGGGTAACCTTGTCTGGCGGCGAGTGGCGAACGGGTGAGTAATATATCGGAACGTACCCAGAAGTGGGGGATAACGTAGCGAAAGTTACGCTAATACCGCATACGATCTACGGATGAAAGTGGGGGACCTTCGGGCCTCATGCTTTTGGAGCGGCCGATATCTGATTAGCTAGTTGGTGAGGTAATGGCTCACCAAGGCGACGATCAGTAGCTGGTCTGAGAGGACGACCAGCCACACTGGGACTGAGACACGGCCCAGACTCCTACGGGAGGCAGCAGTGGGGAATTTTGGACAATGGGCGCAAGCCTGATCCAGCAATGCC…
Otu70	2073	6	22	12	19	2	0	0	0	0	158	120	139	140	180	0	0	0	0	0	10	17	47	19	5	2	3	1	7	1	116	164	362	0	521	0	0	0	0	0	0	0	0	TAGAGAGTTTGATCATGGCTCAGGACGAACGCTGGCGGCGTGCTTAACACATGCAAGTCGAGCGGTAAGGCCCTTCGGGGTACACGAGCGGCGAACGGGTGAGTAACACGTGGGTAATCTGCCCTGTACTTTGGGATAAGCCTGGGAAACTGGGTCTAATACCGAATATGACTGCTTGAGGCATCTTGAGTGGTGGAAAGTTCTGGCGGTACAGGATGAACCCGCGGCCTATCAGCTTGTTGGTGGGGTGATGGCCTACCAAGGCGACGACGGGTAGCCGGCCTGAGAGGGCGACCGGCCACACTGGGACTGAGACACGGCCCAGACTCCTACGGGAGGCAGCAGTGGGGAATATTGCGCAATGGGCGAAAGCCTGACGCAGCGACGCCGCGTGAGGGA…
Otu71	2678	6	3	1	2	5	1	26	5	9	0	1	0	0	0	245	152	244	12	521	2	2	1	0	4	11	2	2	4	3	0	0	29	394	1	3	58	360	133	436	0	0	0	TAGAGAGTTTGATCATGGCTCAGGATGAACGCTGGCGGCATGCTTAACACATGCAAGTCGGACGGAAAGCACCCTAGTGGTGCTTTGAGTGGCGGACGGGTGAGTAACGCGTAAGAACCTGCCCTTGGGAGGGGGACAACAGCTGGAAACGGTTGCTAATACCCCATAGGCTGAGGAGCGAAAGGAGGAATCCGCCCAAGGAGGGGCTTGCGTCTGATTAGCTAGTTGGTGAGGCAATGGCTTACCAAGGCGACGATCAGTAGCTGGTCTGAGAGGATGATCAGCCACACTGGGACTGAGACACGGCCCAGACTCCTACGGGAGGCAGCAGTGGGGAATTTTCCGCAATGGGCGAAAGCCTGACGGAGCAATGCCGCGTGGAGGTAGAAGGCCCACGGG…
Otu72	1479	0	4	60	231	0	19	18	6	46	1	3	3	0	2	0	0	0	0	0	228	69	332	51	89	194	70	17	13	18	0	4	0	0	1	0	0	0	0	0	0	0	0	TAGAGAGTTTGATCATGGCTCAGGACGAACGCTGGCGGCGTGCTTAACACATGCAAGTCGAACGGAAAGGCCCTTCGGGGTACTCGAGTGGCGAACGGGTGAGTAACACGTGAGTAACCTGCCCCTGACTTTGGGATAAGCCCGGGAAACTGGGTCTAATACCGAATGCGACCATCCAGGGCATCTTGTGGTGGTGGAAAGTTTTTTCGGTCAGGGTTGGGCTCGCGGCCTATCAGCTTGTTGGTGGGGTAGTGGCCTACCAAGGCGACGACGGGTAGCCGGCCTGAGAGGGCGACCGGCCACACTGGGACTGAGACACGGCCCAGACTCCTACGGGAGGCAGCAGTGGGGAATCTTGCGCAATGGGCGAAAGCCTGACGCAGCGACGCCGCGTGGGGG…
Otu73	2549	2	1	0	2	8	3	4	10	1	1	0	3	0	0	318	292	102	21	90	4	0	1	2	1	5	6	2	8	18	0	1	5	109	2	100	117	348	746	216	0	0	0	TAGAGAGTTTGATCATGGCTCAGAGCGAACGCTGGCGGCATGCTTAACACATGCAAGTCTCACGGGCAGCAATGTCAGTGGCGGACGGGTGAGTAACGCGTAGGTATCTATCCTTGGGTGGGGGATAACTGTGGGAAACTGCAGCTAATACCGCATGACACCTGTGGGTCAAAGGCGCGAGTCGCCTGGGGAGGAGCCTGCGTACGATTAGCTAGTTGGTGGGGTAAAGGCCTACCAAGGCGACGATCGTTAGCTGGTCTGAGAGGATGATCAGCCACACTGGGACTGAGACACGGCCCAGACTCCTACGGGAGGCAGCAGTGGGGAATATTGGACAATGGGCGAAAGCCTGATCCAGCAATGCCGCGTGTGTGAAGAAGGTCTTCGGATTGTAAAGCA…
Otu74	5829	0	1	0	0	0	0	0	3	0	0	0	0	0	0	641	559	63	170	267	0	0	2	0	0	0	0	0	0	0	0	0	0	254	0	179	275	845	2107	463	0	0	0	TAGAGAGTTTGATCATGGCTCAGAGCGAACGCTGGCGGCATGCTTAACACATGCAAGTCGCACGGTCAGCAATGGCAGTGGCGGACGGGTGAGTAACGCGTAGGTATCTATCCACGGGTGGGGGACAACGTCGGGAAACTGACGCTAATACCGCATGATACCCGAGGGTCAAAGGCGCAAGTCGCCTGTGGAGGAGCCTGCGTACGATTAGCTAGTTGGTGGGGTAAAGGCCTACCAAGGCGACGATCGTTAGCTGGTCTGAGAGGATGATCAGCCACATTGGGACTGAGACACGGCCCAAACTCCTACGGGAGGCAGCAGTGGGGAATATTGGACAATGGGCGAAAGCCTGATCCAGCAATGCCGCGTGTGTGAAGAAGGTCTTCGGATTGTAAAGCA…
Otu75	1076	0	64	0	2	2	0	6	1	0	4	48	1	31	1	0	860	0	0	0	0	4	1	0	0	4	6	0	0	0	3	0	0	0	14	1	23	0	0	0	0	0	0	TAGAGAGTTTGATCATGGCTCAGGATGAACGCTGGCGGCATGCTTAACACATGCAAGTCGGACGGGAAGTGGTGTTTCCAGTGGCGGACGGGTGAGTAACGCGTAAGAACCTGCCCTTGGGAGGGGAACAACAGCTGGAAACGGCTGCTAATACCCCGTAGGCTGAGGAGCAAAAGGAGGAATCCGCCCGAGGAGGGGCTCGCGTCTGATTAGCTAGTTGGTGAGGCAATAGCTTACCAAGGCGATGATCAGTAGCTGGTCCGAGAGGATGATCAGCCACACTGGGACTGAGACACGGCCCAGACTCCTACGGGAGGCAGCAGTGGGGAATTTTCCGCAATGGGCGAAAGCCTGACGGAGCAATGCCGCGTGGAGGTAGAAGGCCCACGGGTCGTGAAC…
Otu76	4970	0	38	26	59	0	82	75	28	41	4	3	7	1	11	300	199	588	17	371	78	39	37	16	11	97	232	366	178	113	2	6	5	124	8	170	181	324	165	968	0	0	0	TAGAGAGTTTGATCATGGCTCAGGACGAACGCTGGCGGCGTGCTTAACACATGCAAGTCGAGCGGTAAGGCCCTTTCGGGGGTACACGAGCGGCGAACGGGTGAGTAACACGTGGGTGACCTGCCCTTAGCTCTGGGATAAGCCTGGGAAACTGGGTCTAATACCGGATATGACCTCATGACGCATGTTGTGGGGTGGAAAGCCTTGTGCGGCTAGGGATGGGCCCGCGGCCTATCAGCTTGTTGGTGGGGTGATGGCCTACCAAGGCGACGACGGGTAGCCGGCCTGAGAGGGCGACCGGCCACACTGGGACTGAGACACGGCCCAGACTCCTACGGGAGGCAGCAGTGGGGAATCTTGCGCAATGGGCGAAAGCCTGACGCAGCGACGCCGCGTGAG…
Otu77	2534	0	7	0	1	0	16	17	0	2	0	0	0	0	0	693	287	46	50	165	0	0	1	0	0	1	5	3	6	11	0	0	0	0	0	406	215	119	266	217	0	0	0	TAGAGAGTTTGATCATGGCTCAGAGCGAACGCTGGCGGCATGCTTAACACATGCAAGTCGCACGGTCAGCAATGGCAGTGGCGGACGGGTGAGTAACGCGTAGGAATCTATCCAGAGGTGGGGGACAACAGTGGGAAACTACTGCTAATACCGCATGTTACCTGAGGGTTAAAGGCGCAAGTCGCCTTTGGAGGAGCCTGCGTCTGATTAGCTTGTTGGTGGGGTAAAGGCTTACCAAGGCGACGATCAGTAGCTGGTCTGAGAGGATGATCAGCCACATTGGGACTGAGACACGGCCCAAACTCCTACGGGAGGCAGCAGTGGGGAATATTGGACAATGGGCGCAAGCCTGATCCAGCAATGCCGCGTGTGTGAAGAAGGTCTTCGGATTGTAAAGCA…
Otu78	4886	33	41	2	8	6	225	494	259	357	29	7	24	1	4	46	72	97	15	218	3	4	5	7	6	267	721	141	462	427	2	11	2	54	7	138	146	71	280	194	0	0	0	TAGAGAGTTTGATCATGGCTCAGAATCAACGCTGGCGGCGTGCCTAACACATGCAAGTCGCACGAGAAAGTGGAGCAATCCATGAGTACAGTGGCGCACGGGTGAGTAACACGTGAATAATCTACCTCCGAGTGGGGAATAACTTCGGGAAACCGAGGCTAATACCGCATAACACTTACGAGTCAAAGCAGCAATGCGCTTGGAGAGGAGTTCGCGGCAGATTAGCTAGTTGGTGGGGTAATGGCCCACCAAGGCGATGATCTGTATCCGGCCTGAGAGGGCGCACGGACACACTGGAACTGAAACACGGTCCAGACTCCTACGGGAGGCAGCAGTGGGGAATTTTGCGCAATGGGGGAAACCCTGACGCAGCAACGCCGCGTGGAGGATGAAATCCCT…
Otu79	4324	153	128	72	68	7	175	312	180	87	196	194	262	85	164	0	0	0	0	0	96	114	143	130	57	144	330	343	134	91	198	149	203	0	109	0	0	0	0	0	0	0	0	TAGAGAGTTTGATCATGGCTCAGGACGAACGCTGGCGGCGTGCTTAACACATGCAAGTCGAGCGGAAAGGCTCCTTCGGGGGTACTCGAGCGGCGAACGGGTGAGTAACACGTGAGTAATCTGCCCTCCACTTTGGGATAACTGCCTGAAAGGGTGGCTAATACCGGGTATTCTCCTTGCACCGCATGGTGTGGGGTGGGAAGTTTTTTCGGTGGGGGATGTGCTCGCGGCCTATCAGCTTGTTGGTGGGGTAATGGCCTACCAAGGCTTTGACGGGTAGCCGGCCTGAGAGGGTGACCGGCCACACTGGGACTGAGACACGGCCCAGACTCCTACGGGAGGCAGCAGTGGGGAATATTGGACAATGGGCGGAAGCCTGATCCAGCAACGCCGCGTGAG…
Otu80	3110	6	64	48	58	11	21	30	30	12	299	266	472	138	186	0	1	0	0	0	43	95	90	52	31	21	20	60	6	3	424	212	290	0	121	0	0	0	0	0	0	0	0	TAGAGAGTTTGATCATGGCTCAGGACGAACGCTGGCGGCGTGCTTAACACATGCAAGTCGAGCGGAAAGGCCCTTCGGGGTACTCGAGCGGCGAACGGGTGAGTAACACGTGAGTAATCTGCCCTTGGCTTTGGGATAACTACCGGAAACGGTGGCTAATACCGGATACGACAACCGTCTGCATGGACTGGTTGTGGAAAGTTTTTTCGGCCAGGGATGTGCTCGCGGCCTATCAGCTTGTTGGTGGGGTAATGGCCTACCAAGGCTTCGACGGGTAGCCGGCCTGAGAGGGTGACCGGCCACACTGGGACTGAGACACGGCCCAGACTCCTACGGGAGGCAGCAGTGGGGAATATTGGACAATGGGCGGAAGCCTGATCCAGCAACGCCGCGTGAGGG…
Otu81	1099	0	1	3	11	0	2	0	0	0	1	0	2	0	0	18	5	541	1	0	3	2	8	0	0	4	9	0	3	1	0	0	0	0	0	465	18	1	0	0	0	0	0	TAGAGAGTTTGATCATGGCTCAGGACGAACGCTGGCGGCGTGCTTAACACATGCAAGTCGAACGATGAAGCCTTTCGGGGTGGATTAGTGGCGAACGGGTGAGTAACACGTGGGTGATCTGCCCTGTACTCTGGGATAAGCCTTGGAAACGAGGTCTAATACCGGATATGACTTTTTCTCGCATGGGGGAAAGTTGAAAGTTCTGGCGGTACAGGATGTGCCCGCGGCCTATCAGTTTGATGGTGGGGTAATGGCCTACCATGGCGATGACGGGTAGCCGGCCTGAGAGGGCGACCGGCCACACTGGGACTGAGACACGGCCCAGACTCCTACGGGAGGCAGCAGTGGGGAATATTGCACAATGGACGAAAGTCTGATGCAGCGACGCCGCGTGAGGGA…
Otu82	11826	61	1139	376	243	45	386	240	111	156	1049	304	357	67	77	58	54	15	3	21	1273	822	612	707	468	195	276	108	71	191	920	499	163	6	421	124	131	24	17	36	0	0	0	CTCTAGAGTTTGATCATGGCTCAGAGCGAACGCTGGCGGCAGGCCTAACACATGCAAGTCGAACGGATCCTTCGGGATTAGTGGCGGACGGGTGAGTAACACGTGGGAACGTGCCTTTTGGTTCGGAACAACTCAGGGAAACTTGAGCTAATACCGGATAAGCCTTTCGAGGGAAAGATTTATCGCCATTAGAGCGGCCCGCGTAGGATTAGCTAGTTGGTGGGGTAAAGGCCCACCAAGGCTACGATCCTTAGCTGGTCTGAGAGGATGATCAGCCACATTGGGACTGAGACACGGCCCAAACTCCTACGGGAGGCAGCAGTGGGGAATCTTGCGCAATGGGCGAAAGCCTGACGCAGCCATGCCGCGTGAATGATGAAGGTCTTAGGATTGTAAAAT…
Otu83	2059	3	334	277	184	27	70	11	49	12	10	3	7	2	7	5	0	0	0	0	120	200	350	136	70	59	31	24	13	7	15	2	24	0	7	0	0	0	0	0	0	0	0	TAGAGAGTTTGATCATGGCTCAGATTGAACGCTGGCGGCATGCCTAACACATGCAAGTCGAACGGCAGCACAGCAGTAGCAATACTGTGGGTGGCGAGTGGCGGACGGGTGAGTAATGCATCGGGACCTGCCCAGACGTGGGGGATAACGTAGGGAAACTTACGCTAATACCGCATACGTCCTACGGGAGAAAGCGGGGGATCAGTAATGACCTCGCGCGGTTGGATGGACCGATGTTCGATTAGCTTGTTGGTGGGGTAATGGCCTACCAAGGCGACGATCGATAGCTGGTCTGAGAGGATGATCAGCCACACTGGGACTGAGACACGGCCCAGACTCCTACGGGAGGCAGCAGTGGGGAATATTGGACAATGGGCGCAAGCCTGATCCAGCAATGCC…
Otu84	3032	6	29	66	50	0	137	222	122	176	28	33	34	10	42	45	30	11	0	56	38	31	74	42	32	283	407	302	212	296	25	26	34	16	21	9	10	16	21	40	0	0	0	TAGAGAGTTTGATCATGGCTCAGAGCGAACGCTGGCGGCATGCTTAACACATGCAAGTCGCACGGTCGGGGGTAACTCCGGCAGTGGCGGACGGGTGAGTAACGCGTAGGGATCTATCCTTGGATGGGGGACAACCGTGGGAAACTACGGCTAATACCGCATGAAGCCTGAGGGCTAAAGCTCGCAAGAGCGTCTGGGGAGGAGCCTGCGTCCGATTAGCTAGTTGGTGGGGTAAAGGCCTACCAAGGCGATGATCGGTAGCTGGTCTGAGAGGATGATCAGCCACACTGGGACTGAGACACGGCCCAGACTCCTACGGGAGGCAGCAGTGGGGAATATTGGACAATGGGCGCAAGCCTGATCCAGCAATGCCGCGTGGGTGAAGAAGGTCTTCGGATT…
Otu85	2361	1	0	1	1	0	37	46	43	39	3	2	0	0	3	0	0	0	0	0	2	0	1	1	1	70	88	37	942	1041	0	2	0	0	0	0	0	0	0	0	0	0	0	AGAGTTTGATCATGGCTCAGATTGAACGCTGGCGGCATGCCTTACACATGCAAGTCGAACGGCAGCGCGGGGGCAACCCTGGCGGCGAGTGGCGAACGGGTGAGTAATACATCGGAACGTGTCCTGGAGTGGGGGATAGCTCGGCGAAAGCCGGATTAATACCGCATACGCTCTGAGGAGGAAAGCGGGGGACCTGCAAGGGCCTCGCGCTCAAGGGGCGGCCGATGGCAGATTAGCTAGTTGGTGGGGTAAAGGCCTACCAAGGCGACGATCTGTAGCTGGTCTGAGAGGACGACCAGCCACACTGGGACTGAGACACGGCCCAGACTCCTACGGGAGGCAGCAGTGGGGAATTTTGGACAATGGGCGCAAGCCTGATCCAGCAATGCCGCGTGTGTG…
Otu86	6781	163	56	28	23	3	84	146	67	93	25	29	44	16	26	323	824	577	41	888	45	17	43	30	22	164	224	163	118	113	41	31	34	295	13	196	293	296	251	936	0	0	0	TAGAGAGTTTGATCATGGCTCAGGACGAACGCTGGCGGCGTGCCTAACACATGCAAGTGGAGCGACGAACCAGGCTTCGGCCTGGGGCAAAGCCGCGAACGGGTGAGTAACACGTGGGTAACCTGCCCCGATGATTGGGACAACCCGAGGAAACTCGGGCTAATACCGAATGTGCCCTACGGCCACAAGGCCGCTGGGGAAAGGAAGCTTCGGCCTCCGCATCGGGATGGGCCCGCGGCCCATTAGCTTGTTGGTGAGGTAACGGCTCACCAAGGCGACGATGGGTAGCTGGTCTGAGAGGACGATCAGCCACACTGGGACTGAGACACGGCCCAGACTCCTACGGGAGGCAGCAGTGGGGAATCTTGCGCAATGCGCGAAAGCGTGACGCAGCAACGC…
Otu87	8034	12	65	77	116	43	255	351	219	252	17	16	28	1	4	228	260	279	131	557	85	53	141	80	54	327	556	223	677	1207	14	11	7	85	10	474	200	329	210	380	0	0	0	TAGAGAGTTTGATCATGGCTCAGAGCGAACGCTGGCGGCATGCTTAACACATGCAAGTCGCACGGGCATTTCGGTGTCAGTGGCGGACGGGTGAGTAACGCGTAGGTATCTATCCTTGGGTGGGGGATAACGGTTGGAAACGACTGCTAATACCGCATGATAACTGAGGTTTAAAGGCGCAAGTCGCCTGGGGAGGAGCCTGCGTACGATTAGCTAGTTGGTGGGGTAAAGGCCTACCAAGGCGACGATCGTTAGCTGGTCTGAGAGGATGATCAGCCACATTGGGACTGAGACACGGCCCAAACTCCTACGGGAGGCAGCAGTGGGGAATATTGGACAATGGGCGAAAGCCTGATCCAGCAATGCCGCGTGTGTGAAGAAGGTCTTCGGATTGTAAAG…
Otu88	2552	10	42	42	35	15	57	80	37	61	2	7	9	3	4	153	205	88	105	224	19	22	77	67	51	58	147	61	71	70	2	10	7	55	9	54	116	132	198	147	0	0	0	TAGAGAGTTTGATCATGGCTCAGAGCGAACGCTGGCGGCATGCTTAACACATGCAAGTCGCACGAAGGTTTCGGCCTTAGTGGCGGACGGGTGAGTATCGCGTAGGGATTTATCGTTGGGTGGGGGATAACCTTGGGAAACTGGGGCTAATACCGCATGACGCCTGAGGGCCAAAGTTACGGCGCCTGACGAGAAGCCTGCGTCCGATTAGGTAGTTGGTTGGGTAATGGCTGACCAAGCCTGCGATCGGTAGCTGGTCTGAGAGGATGATCAGCCACACTGGGACTGAGACACGGCCCAGACTCCTACGGGAGGCAGCAGTGGGGAATATTGGACAATGGGCGCAAGCCTGATCCAGCAATGCCGCGTGGATGAAGAAGGTTTTCGGATTGTAAAGTC…
Otu89	3262	14	691	6	71	5	85	13	3	2	36	4	16	0	6	0	0	0	0	3	991	328	322	342	188	1	6	12	5	2	58	23	10	0	17	0	2	0	0	0	0	0	0	TAGAGAGTTTGATCATGGCTCAGAGCGAACGTTAGCGGCACGCCTAACACATGCAAGTCGCACGAGAAAAGGGGCAACCCTTAGTAAAGTGGCGCACGGGTGCGTAACACGTAGATAACCTGCCCTTTGGAGGGGGATAACGTTCCGAAAGGAGCGCTAATACCGCATACAGCAACATCCGGTTTGCCGGGAGTTGGCAAAGGTAGGGACCCGCAAGGGCCTACCGCCAGAGGAGGGGTCTGCGGCCCATCAGCTAGTTGGTGAGGTAATGGCTCACCAAGGCAGAGACGGGTAGCTGGTCTGAGAGGATGATCAGCCACACTGGTACTGGAACACGGACCAGACTCCTACGGGAGGCAGCAGTGGGGAATCTTGGTCAATGGGCGCAAGCCTGAACCA…
Otu90	1861	0	0	0	0	0	0	1	3	0	0	0	0	0	0	175	124	71	147	64	0	0	0	0	0	0	1	0	0	0	0	0	0	6	0	282	181	389	369	48	0	0	0	TAGAGAGTTTGATCATGGCTCAGAGCGAACGCTGGCGGCATGCTTAACACATGCAAGTCGCACGGTCAGCAATGGCAGTGGCGGACGGGTGAGTAACGCGTAGGAATCTATCTTTTGGTGGGGGACAACCGTGGGAAACTACGGCTAATACCGCATGATGCCTGAGGGCCAAAGCAGTGATGCGCCTGGAGAGGAGCCTGCGTCTGATTAGCTTGTTGGTGGGGTAAAGGCTTACCAAGGCGACGATCAGTAGCTGGTCTGAGAGGATGATCAGCCACATTGGGACTGAGACACGGCCCAAACTCCTACGGGAGGCAGCAGTGGGGAATATTGGACAATGGGCGCAAGCCTGATCCAGCAATGCCGCGTGGGTGAAGAAGGTCTTCGGATTGTAAAGCC…
Otu91	1495	10	23	125	388	12	26	9	14	20	20	9	60	13	88	0	0	0	0	0	11	13	117	42	4	46	102	29	124	36	18	30	63	0	43	0	0	0	0	0	0	0	0	TAGAGAGTTTGATCATGGCTCAGGACGAACGCTGGCGGCGTGCTTAACACATGCAAGTCGAGCGGAAAGGCCCCTTCGGGGGTACTCGAGCGGCGAACGGGTGAGTAACACGTGAGTAACCTGCCTTCAGCTTCGGGATAACCCCGAGAAATCGGGGCTAATACCGGGTATTCACGTCCTACCGCATGGTGGGGTGTGGAAAGGGTTTTACCGGCTGGGGATGGACTCGCGGCCTATCAGCTTGTTGGTGGGGTAGTGGCCTACCAAGGCGACGACGGGTAGCCGGCCTGAGAGGGCGACCGGCCACACTGGGACTGAGACACGGCCCAGACTCCTACGGGAGGCAGCAGTGGGGAATCTTGCGCAATGGGCGGAAGCCTGACGCAGCGACGCCGCGTG…
Otu92	2343	0	3	1	1	4	2	34	8	0	0	2	4	0	0	407	260	201	206	154	1	0	1	0	1	7	8	5	2	0	0	1	2	111	5	154	191	257	184	126	0	0	0	TAGAGAGTTTGATCATGGCTCAGAACGAACGCTGGCGGCAGGCCTAACACATGCAAGTCGAACGCCTCAGCAATGGGGAGTGGCAGACGGGTGAGTAACACGTGGGAACGTACCCTTCGGTTCGGAATAACTCAGGGAAACTTGTGCTAATACCGGATACGATCGCGAGATGAAAGATTTATCGCCGAAGGATCGGCCCGCGTCTGATTAGCTAGTTGGTGAGGTAATGGCTCACCAAGGCGACGATCAGTAGCTGGTCTGAGAGGATGACCAGCCACATTGGGACTGAGACACGGCCCAAACTCCTACGGGAGGCAGCAGTGGGGAATATTGGACAATGGGCGCAAGCCTGATCCAGCCATGCCGCGTGAGTGATGAAGGCCTTAGGGTTGTAAAGCT…
Otu93	3692	8	106	26	29	8	149	202	70	98	27	48	50	11	24	113	194	23	15	236	112	64	129	51	43	440	322	199	183	202	44	33	27	23	10	86	144	87	21	35	0	0	0	TAGAGAGTTTGATCATGGCTCAGGATGAACGCTGGCGGCGTGCTTAACACATGCAAGTCGAACGGTGAAAGAGGAGCTTGCTCCTCTGGATCAGTGGCGAACGGGTGAGTAACACGTGAGTAACCTGCCCTTGACTCTGGGATAAGCACTGGAAACGGTGTCTAATACCGGATACGACTTCCGAAGGCATCTTCTGGAAGTGGAAAGAATTTCGGTCAAGGATGGACTCGCGGCCTATCAGCTAGTTGGTGAGGTAATGGCCCACCAAGGCGACGACGGGTAGCCGGCCTGAGAGGGTGACCGGCCACACTGGGACTGAGACACGGCCCAGACTCCTACGGGAGGCAGCAGTGGGGAATATTGCACAATGGGCGCAAGCCTGATGCAGCAACGCCGCGT…
Otu94	1561	0	27	27	9	122	7	9	14	0	13	9	43	87	134	0	0	0	0	0	7	16	49	100	56	4	5	6	4	4	38	41	201	0	529	0	0	0	0	0	0	0	0	TAGAGAGTTTGATCATGGCTCAGAACGAACGCTGGCGGCATGCCTAACACATGCAAGTCGAACGAGACCTTCGGGTCTAGTGGCGCACGGGTGCGTAACGCGTGGGAATCTGCCCTTAGGTTCGGAATAACGTCGGGAAACTGACGCTAATACCGGATGATGACGTAAGTCCAAAGATTTATCGCCTGAGGATGAGCCCGCGTAGGATTAGCTAGTTGGTGGGGTAAAGGCCTACCAAGGCGACGATCCTTAGCTGGTCTGAGAGGATGATCAGCCACACTGGGACTGAGACACGGCCCAGACTCCTACGGGAGGCAGCAGTGGGGAATATTGGACAATGGGCGCAAGCCTGATCCAGCAATGCCGCGTGAGTGATGAAGGCCTTAGGGTTGTAAAGCT…
Otu95	1186	0	48	62	93	0	0	0	0	0	4	2	25	6	26	0	0	0	0	0	225	177	333	55	87	0	0	1	0	2	8	5	6	0	21	0	0	0	0	0	0	0	0	TAGAGAGTTTGATCATGGCTCAGGATGAACGCTGGCGGAGTGCCTAATACATGCAAGTCGAACGGTAAGGCCTCTTCGGAGGTACACGAGTGGCGGACGGCTGAGTAACGCGTGGGAACATGCCCCAAAGTGAGGGATAAGCACCGGAAACGGTGTCTAATACCGCATATGATCTTCGGATTAAAGGATTTATCCGCTTTGGGAGTGGCCCGCGTACGATTAGATAGTTGGTGAGGTAAAGGCTCACCAAGTCTACGATCGTTAGCTGGTCTGAGAGGATGACCAGCCAGACTGGAACTGAGACACGGTCCAGACTCCTACGGGAGGCAGCAGTAAGGAATCTTCCACAATGGACGAAAGTCTGATGGAGCAACTCCGCGTGCAGGATGAAGGCCTTCG…
Otu96	1078	0	0	0	0	0	0	0	0	0	0	0	0	0	0	4	5	10	342	13	0	0	0	0	0	0	0	0	0	0	0	0	0	5	0	15	10	34	449	191	0	0	0	TAGAGAGTTTGATCATGGCTCAGGATGAACGCTAGCGGCAGGCCTAATACATGCAAGTCGGACGGGATTGGGACTTCGGTTCCATGAGAGTGGCGCACGGGTGCGTAACACGTATGTAACCTACCTTTGCCAGGGGGATAGCCTCTCGAAAGAGAGATTAACACCGCATAACATATTGGAATGGCATCATTTTAATATCAAATATTTATAGGGCAGAGATGGGCATGCGGAGCATTAGCTAGTTGGTAAGGTAACGGCTTACCAAGGCAATGATGCTTAGGGGATCTGAGAGGATGACCCCCCACACTGGTACTGAGACACGGACCAGACTCCTACGGGAGGCAGCAGTAAGGAATATTGGTCAATGGGCGCAAGCCTGAACCAGCCATGCCGCGTGCA…
Otu97	2984	0	50	49	21	25	3	4	4	0	3	1	7	2	1	550	220	251	115	35	14	16	91	13	10	2	5	2	2	3	4	1	13	118	30	295	334	325	332	33	0	0	0	TAGAGAGTTTGATCATGGCTCAGAATCAACGCTGGCGGCGTGCCTAACACATGCAAGTCGCACGAGAAAGGGACTTCGGTTCTGAGTAAAGTGGCGCACGGGTGAGTAACACGTGACTGATCTACCCTCGAGTGGGGAATAACCTAGGGAAACCTGGGCTAATACCGCATAACACTTACGAGTCAAAGCAGCAATGCGCTTGGGGAGGAGGTCGCGGCAGATTAGCTTGTTGGCGGGGTAATGGCCCACCAAGGCAATGATCTGTATCCGGCCTGAGAGGGCGCACGGACACACTGGAACTGAAACACGGTCCAGACTCCTACGGGAGGCAGCAGTGGGGAATTTTGCGCAATGGGGGAAACCCTGACGCAGCAACGCCGCGTGGAGGATGAAGTCTCT…
Otu98	2371	1	7	5	5	1	49	103	40	19	0	0	1	0	0	136	179	138	31	234	9	6	5	4	1	94	124	117	77	105	0	0	0	261	0	49	81	252	67	170	0	0	0	TAGAGAGTTTGATCATGGCTCAGGACGAACGCTGGCGGCGTGCTTAACACATGCAAGTCGAACGGAAAGGCCCTTTCGGGGGTGCTCGAGTGGCGAACGGGTGAGTAACACGTGGGTGATCTGCCCTGCACTTCGGGATAAGCTTGGGAAACTGGGTCTAATACCGGATAGGACTCCAAGATGCATGTTTTGGGGTGGAAAGCTTTTGCGGTGTGGGATGGGCCCGCGGCCTATCAGCTTGTTGGTGGGGTGATGGCCTACCAAGGCGACGACGGGTAGCCGGCCTGAGAGGGTGTCCGGCCACACTGGGACTGAGATACGGCCCAGACTCCTACGGGAGGCAGCAGTGGGGAATATTGCACAATGGGCGCAAGCCTGATGCAGCGACGCCGCGTGGGG…
Otu99	3602	70	287	69	59	11	51	41	9	22	304	270	253	48	92	1	1	1	0	5	239	284	210	194	182	73	48	23	21	10	187	249	112	0	172	4	0	0	0	0	0	0	0	TAGAGAGTTTGATCATGGCTCAGAACGAACGCTGGCGGCAGGCTTAACACATGCAAGTCGAGCGCCTCGCAAGAGGAGCGGCAGACGGGTGAGTAACGCGTGGGAATCTACCCATCTCTACGGAACAACTCCGGGAAACTGGAGCTAATACCGTATACGTCCTTCGGGAGAAAGATTTATCGGAGATGGATGAGCCCGCGTTGGATTAGCTAGTTGGTGGGGTAATGGCCTACCAAGGCGACGATCCATAGCTGGTCTGAGAGGATGATCAGCCACATTGGGACTGAGACACGGCCCAAACTCCTACGGGAGGCAGCAGTGGGGAATATTGGACAATGGGCGCAAGCCTGATCCAGCCATGCCGCGTGAGTGATGAAGGCCCTAGGGTTGTAAAGCTCT…
Otu100	11255	4	69	367	87	495	66	486	506	26	13	15	884	1645	809	5	0	0	7	11	21	57	838	178	32	70	50	110	206	141	60	259	1652	686	1118	3	1	200	67	11	0	0	0	TAGAGAGTTTGATCATGGCTCAGATTGAACGCTGGCGGCATGCTTTACACATGCAAGTCGAACGGCAGCGCGGGGCAACCTGGCGGCGAGTGGCGAACGGGTGAGTAATACATCGGAACGTACCCAGAAGTGGGGGATAACGTAGCGAAAGTTACGCTAATACCGCATACGTTCTACGGAAGAAAGTGGGGGACCTTCGGGCCTCATGCTTTTGGAGCGGCCGATGTCTGATTAGCTAGTTGGTGAGGTAAAGGCTCACCAAGGCGACGATCAGTAGCTGGTCTGAGAGGACGACCAGCCACACTGGGACTGAGACACGGCCCAGACTCCTACGGGAGGCAGCAGTGGGGAATTTTGGACAATGGGCGCAAGCCTGATCCAGCAATGCCGCGTGAGTGA…
Otu101	2704	3	65	69	109	2	92	93	43	22	39	46	140	18	152	6	4	21	6	3	76	82	215	30	28	218	215	186	221	137	85	57	99	1	99	7	2	8	4	1	0	0	0	AGAGTTTGATCATGGCTCAGGACGAACGCTGGCGGCGTGCTTAACACATGCAAGTCGAACGGTGAAAGAGGAGCTTGCTCCTCTGGATCAGTGGCGAACGGGTGAGTAACACGTGAGTAACCTGCCCCCCACTCTGGGATAACCTCGGGAAACCGAAGCTAATACCGGATACGACCCGCGAAGGCATCTTCTGCGGGTGGAAAGAATTTCGGTGGGGGATGGACTCGCGGCCTATCAGTTAGTTGGTGAGGTAATGGCCCACCAAGACGACGACGGGTAGCCGGCCTGAGAGGGTGACCGGCCACACTGGGACTGAGACACGGCCCAGACTCCTACGGGAGGCAGCAGTGGGGAATATTGCACAATGGGCGCAAGCCTGATGCAGCAACGCCGCGTGAG…
Otu102	2872	49	27	10	11	20	52	39	19	18	3	0	4	0	0	186	182	239	146	161	13	3	22	12	7	21	33	12	42	59	2	1	1	194	8	334	156	198	431	157	0	0	0	TAGAGAGTTTGATCATGGCTCAGAATCAACGCTGGCGGCGTGCCTAACACATGCAAGTCGCACGAGAAAGGGGCTTCGGCCTTGAGTAAAGTGGCGCACGGGTGAGTAACACGTGAATTATCTACCTCCGAGTGGGGAATAACTGAGAGAAATCTTAGCTAATACCGCATAACACTTACGAGTCAAAGCAGCAATGCGCTTGGAGAGGAGTTCGCGGCAGATTAGTTAGTTGGCGGGGTAATGGCCCACCAAGACGATGATCTGTATCCGGCCTGAGAGGGCGCACGGACACACTGGAACTGAAACACGGTCCAGACTCCTACGGGAGGCAGCAGTGGGGAATTTTGCGCAATGGGGGAAACCCTGACGCAGCAACGCCGCGTGGAGGATGAAATATCT…
Otu103	5987	0	0	1	1	4	1	0	0	0	0	0	0	0	0	405	319	858	244	429	0	0	1	1	0	0	0	1	1	0	0	1	0	1221	0	376	356	1282	326	159	0	0	0	CTCTAGAGTTTGATCATGGCTCAGAGCGAACGCTGGCGGCATGCTTAACACATGCAAGTCGCACGGGTGGTTTCGGCCATCAGTGGCGGACGGGTGAGTAACGCGTAGGGATTTATCCATGGGTGGGGGATAACCGCGGGAAACTGCGGCTAATACCGCATGAAGCCTGAGGGCCAAAGGCAGTGATGTCGCCTGTGGAGGAGCCTGCGTTCGATTAGCTTGTTGGTGGGGTAAAGGCCTACCAAGGCGATGATCGATAGCTGGTCTGAGAGGATGATCAGCCACACTGGGACTGAGACACGGCCCAGACTCCTACGGGAGGCAGCAGTGGGGAATATTGGACAATGGGGGCAACCCTGATCCAGCAATGCCGCGTGTGTGAAGAAGGTCTTCGGATTG…
Otu104	6554	21	275	373	257	468	87	81	86	19	7	26	108	178	275	53	28	36	71	49	149	277	642	296	205	22	38	114	74	144	108	99	463	307	896	25	25	67	91	14	0	0	0	TAGAGAGTTTGATCATGGCTCAGAGCGAACGCTGGCGGCAGGCTTAACACATGCAAGTCGAGCGGGCCCTTCGGGGTCAGCGGCAGACGGGTGAGTAACACGTGGGAACGTACCCTTCGGTTCGGAATAACTCAGGGAAACTTGAGCTAATACCGGATACGCCCCTTGGGGGAAAGGTTTACTGCCGAAGGATCGGCCCGCGTCTGATTAGCTAGTTGGTGGGGTAATGGCCCACCAAGGCGACGATCAGTAGCTGGTCTGAGAGGATGATCAGCCACACTGGGACTGAGACACGGCCCAGACTCCTACGGGAGGCAGCAGTGGGGAATATTGGACAATGGGCGCAAGCCTGATCCAGCCATGCCGCGTGAGTGATGAAGGCCTTAGGGTTGTAAAGCT…
Otu105	814	2	35	31	61	0	7	0	2	0	2	0	1	0	0	0	0	0	0	0	501	81	55	0	5	0	0	1	0	0	22	7	0	0	0	0	1	0	0	0	0	0	0	TAGAGAGTTTGATCATGGCTCAGGATGAACGCTAGCGGCAGGCTTAACACATGCAAGTCGAGGGGTATTTATCTTCGGATAGAGAGACCGGCGCACGGGTGCGTAACGCGTATGCAATCTGCCTTTTACAGAGGGATAGCCCAGAGAAATTTGGATTAATACCTCATAGTATAGTACAGCCGCATGGCTGAACTATTAAAGTCACAACGGTAAAAGATGAGCATGCGTCCCATTAGCTTGTTGGTAAGGTAACGGCTTACCAAGGCTACGATGGGTAGGGGTCCTGAGAGGGAGATCCCCCACACTGGTACTGAGACACGGACCAGACTCCTACGGGAGGCAGCAGTGAGGAATATTGGACAATGGGCGCAAGCCTGATCCAGCCATGCCGCGTGCAGG…
Otu106	806	0	0	0	0	0	0	0	0	0	0	0	0	0	0	0	0	0	0	0	2	0	1	0	0	0	0	0	0	0	0	0	0	803	0	0	0	0	0	0	0	0	0	TAGAGAGTTTGATCATGGCTCAGGATGAACGCTAGCGGCAGGCCTAATACATGCAAGTCGGACGGGATTGGGGAGCTTGCTCCCCATGAGAGTGGCGCACGGGTGCGTAACACGTATGTAACCTACCTTGATCAGGGGGATAGCCTCTCGAAAGAGAGATTAACACCGCATAACATATTAGAACGGCATCGTTTTATTATCAAATATTTATAGGATCAAGATGGGCATGCGGAGCATTAGCTAGTTGGTAAGGTAACGGCTTACCAAGGCTATGATGCTTAGGGGATCTGAGAGGATGACCCCCCACACTGGTACTGAGACACGGACCAGACTCCTACGGGAGGCAGCAGTAAGGAATATTGGTCAATGGGCGCAAGCCTGAACCAGCCATGCCGCGTG…
Otu107	5586	8	88	31	13	64	88	57	49	30	45	73	80	245	14	358	305	337	247	178	126	56	50	128	71	50	73	19	17	82	59	63	21	156	42	359	428	403	789	284	0	0	0	CTCTAGAGTTTGATCATGGCTCAGAGCGAACGCTGGCGGCAGGCTTAACACATGCAAGTCGAACGCACCTTCGGGTGAGTGGCGGACGGGTGAGTAACACGTGGGAACGTGCCTTTTGGTTCGGAACAACTCAGGGAAACTTGAGCTAATACCGGATGTGCCCTTCGGGGGAAAGATTTATCGCCATTAGAGCGGCCCGCGTCTGATTAGCTAGTTGGTGAGGTAAAAGCTCACCAAGGCGACGATCAGTAGCTGGTCTGAGAGGATGACCAGCCACATTGGGACTGAGACACGGCCCAAACTCCTACGGGAGGCAGCAGTGGGGAATCTTGCGCAATGGGCGAAAGCCTGACGCAGCCATGCCGCGTGAATGATGAAGGTCTTAGGATTGTAAAATTC…
Otu108	2949	8	270	148	128	67	56	162	62	5	64	79	112	51	28	19	13	2	0	7	187	142	321	118	71	114	39	67	21	20	227	113	98	4	106	3	9	2	1	5	0	0	0	AGAGTTTGATCATGGCTCAGAGCGAACGCTGGCGGCAGGCTTAACACATGCAAGTCGAACGGGCACTTCGGTGTCAGTGGCAGACGGGTGAGTAACGCGTGGGAACATACCTCTTGGTTCGGAACAACACAGGGAAACTTGTGCTAATACCGGATAAGCCCTTACGGGGAAAGATTTATCGCCGAGAGATTGGCCCGCGTCTGATTAGCTAGTTGGTAGGGTAATGGCCTACCAAGGCGACGATCAGTAGCTGGTCTGAGAGGATGATCAGCCACATTGGGACTGAGACACGGCCCAAACTCCTACGGGAGGCAGCAGTGGGGAATATTGGACAATGGGCGCAAGCCTGATCCAGCCATGCCGCGTGAGTGATGAAGGCCCTAGGGTTGTAAAGCTCTT…
Otu109	2144	35	97	45	10	9	74	63	72	38	110	17	35	10	15	3	16	0	0	5	99	334	95	300	325	44	89	34	17	15	26	34	22	0	33	8	1	1	3	10	0	0	0	CTCTAGAGTTTGATCATGGCTCAGAACGAACGCTGGCGGCATGCCTAACACATGCAAGTCGAACGAGACCTTCGGGTCTAGTGGCGCACGGGTGCGTAACGCGTGGGAACCTGCCTTTAGGTTCGGGATAACAGTTAGAAATGACTGCTAATACCGGATGATGTCTTCGGACCAAAGATTTATCGCCTTTAGATGGGCCCGCGTTGGATTAGCTAGTTGGTGGGGTAAAGGCCTACCAAGGCGACGATCCATAGCTGGTCTGAGAGGATGATCAGCCACACTGGGACTGAGACACGGCCCAGACTCCTACGGGAGGCAGCAGTGGGGAATATTGGACAATGGGCGAAAGCCTGATCCAGCAATGCCGCGTGAGTGATGAAGGCCTTAGGGTTGTAAAGC…
Otu110	1925	1	1	0	0	0	0	6	0	0	0	0	0	0	0	157	204	303	23	306	0	1	1	1	0	1	3	1	5	5	0	0	0	14	0	123	88	199	163	319	0	0	0	CTCTAGAGTTTGATCATGGCTCAGGACGAACGCTGGCGGCGTGCTTAACACATGCAAGTCGAACGGAAAGGTCTCTTCGGAGATACTCGAGTGGCGAACGGGTGAGTAACACGTGGGTGATCTGCCCTGCACTTTGGGATAAGCCTGGGAAACTGGGTCTAATACCGGATAGGACCATGGGATGCATGTTCTGTGGTGGAAAGCTATTTGCGGTGTGGGATGGGCCCGCGGCCTATCAGCTTGTTGGTGGGGTGATGGCCTACCAAGGCGACGACGGGTAGCCGGCCTGAGAGGGTGTCCGGCCACACTGGGACTGAGATACGGCCCAGACTCCTACGGGAGGCAGCAGTGGGGAATATTGCACAATGGGCGCAAGCCTGATGCAGCGACGCCGCGTGG…
Otu111	2106	14	22	20	21	6	72	127	26	74	86	94	104	24	61	0	0	0	0	0	14	39	47	46	38	242	296	129	97	130	61	51	97	0	67	0	1	0	0	0	0	0	0	TAGAGAGTTTGATCATGGCTCAGGACGAACGCTGGCGGCGTGCTTAACACATGCAAGTCGAGCGGAAAGGCCCCTTTCGGGGGGTACTCGAGCGGCGAACGGGTGAGTAACACGTGAGTGATCTGCCCCTCACTCTGGGATAACTGCCTGAAAGGGTGGCTAATACCGGATGCGACTGACTGCTTCATGGTGGTTGGTGGAAAGCTTTTGTGGTGGGGGATGTGCTCGCGGCCTATCAGCTTGTTGGTGGGGTAATGGCCTACCAAGGCTTTGACGGGTAGCCGGCCTGAGAGGGTGACCGGCCACACTGGGACTGAGACACGGCCCAGACTCCTACGGGAGGCAGCAGTGGGGAATATTGGACAATGGGCGGAAGCCTGATCCAGCAACGCCGCGTGA…
Otu112	1249	0	0	0	0	0	0	1	0	0	0	88	2	28	0	2	0	0	1104	0	0	0	0	0	0	0	5	0	0	0	6	12	0	0	1	0	0	0	0	0	0	0	0	TAGAGAGTTTGATCATGGCTCAGAATGAACGCTGGCGGCAGGCCTAACACATGCAAGTCGAACGGAGTTATATTGTAGCTTGCTATGGTATAACTTAGTGGCAGACGGGTGAGTAATGTATAGGAATCTACCTAGTAGTACGGAATAATTGTTGGAAACGGGAACTAATACCGTATACGCCCTACGGGGGAAAAATTTATTGCTATTAGATGAGCCTATATTAGATTAGCTAGTTGGTGGAGTAATAGCCTACCAAGGCAATGATCTATAGCTGATCTGAGAGGATGATCAGCCACACTGGAACTGAGATACGGTCCAGACTCCTACGGGAGGCAGCAGTGGGGAATATTGGACAATGGGCGAAAGCCTGATCCAGCCATGCCGCATGAGTGAAGAAGG…
Otu113	1646	32	90	16	12	0	131	79	21	44	20	15	19	0	2	73	88	38	13	87	46	49	30	28	23	35	81	29	46	61	5	11	3	5	3	113	103	40	66	89	0	0	0	TAGAGAGTTTGATCATGGCTCAGAACGAACGCTGGCGGCAGGCCTAACACATGCAAGTCGAACGCGACCTTCGGGTCGAGTGGCGCACGGGTGAGTAACGCGTGGGAATCTGCCCTGTGGTACGGAATAACATCGGGAAACTGGTGCTAATACCGTATATCCCCTGAGGGGGAAAGATTTATCGCCATGGGAGGAGCCCGCGTAGGATTAGCTAGTTGGTGAGGTAACGGCTCACCAAGGCGACGATCCTTAGCTGGTCTGAGAGGATGATCAGCCACACTGGGACTGAGATACGGCCCAGACTCCTACGGGAGGCAGCAGTGGGGAATATTGGACAATGGGGGAAACCCTGATCCAGCCATGCCGCGTGTGTGATGAAGGCCTTCGGGTTGTAAAGCA…
Otu114	1364	1	120	264	328	0	94	2	52	2	10	1	52	2	26	0	0	0	0	0	41	43	123	4	8	57	39	11	33	11	6	10	9	0	15	0	0	0	0	0	0	0	0	TAGAGAGTTTGATCATGGCTCAGGATGAACGCTAGCGGCAGGCTTAATACATGCAAGTCGAGGGGTAACAGTTAAGTAGCAATACTTGAGCTGACGACCGGCAAACGGGTGCGGAACACGTGCGAAACCTTCCCTTATCTGGGAGATAGCCCGAAGAAATTCGGATTAATATCCCATAATATAATGAAGTGGCATCACTTTATTATTAAAACTCCGGTGGATGAGGATGGTCGCGCGTATGATTAGGTAGTTGGCGGGGTAACGGCCCACCAAGCCTTCGATCATTAGCTGATGTGAGAGCATGATCAGCCACACGGGCACTGAGACACGGGCCCGACTCCTACGGGAGGCAGCAGTAAGGAATATTGGTCAATGGACGCAAGTCTGAACCAGCCATGC…
Otu115	1475	17	44	36	18	76	1	1	1	0	6	12	48	130	152	0	0	0	0	0	9	59	40	82	45	0	1	2	2	0	77	40	278	1	296	0	0	1	0	0	0	0	0	TAGAGAGTTTGATCATGGCTCAGGACGAACGCTGGCGGCGTGCTTAACACATGCAAGTCGAGCGAGGCCCTCCTTCGGGGGGTGCCCTAGCGGCGAACGGGTGAGTAACACGTGGGCAACCTGCCCTCAGCTCTGGGATAACTCCAAGAAATTGGTGCTAATACCGGATGTGACCGCTGACCGCATGGTCTGGTGGTGGAAAGATTCATCGGCTGAGGATGGGCCCGCGGCCTATCAGCTTGTTGGTGGGGTCACGGCCCACCAAGGCGACGACGGGTAGCCGGCCTGAGAGGGTGACCGGCCACACTGGGACTGAGACACGGCCCAGACTCCTACGGGAGGCAGCAGTGGGGAATATTGCGCAATGGGCGAAAGCCTGACGCAGCGACGCCGCGTGAG…
Otu116	2749	211	156	31	12	1	276	90	35	34	125	27	26	0	6	39	34	9	0	156	173	149	39	62	142	41	129	42	69	91	46	35	3	3	28	235	104	5	8	77	0	0	0	TAGAGAGTTTGATCATGGCTCAGAACGAACGCTGGCGGCAGGCCTCAAACATGCAAGTCTAGGGGGTGTAGCAATACATCACCGGCGGACGGGTGCGTAACGCGTGGGAATGTACCTATTGGTTCGGAACAACACAGGGAAACTTGTGCTAATACCGGATGAGCCCGAAAGGGGAAAGATTTCTCGCCAATAGATCAGCCCGCGTCCGATTAGCTAGTTGGTGGGGTTAAAGCCTACCAAGGCGACGATCGGTAGCTGTTCTGAGAGGAAGATCAGCCACACTGGGACTGAGACACGGCCCAGACTCCTACGGGAGGCAGCAGTTGGGAATCTTGGACAATGGGGGAAACCCTGATCCAGCCATGCCGCGTGAGTGATGAAGGCCTTCGGGTTGTAAAA…
Otu117	2672	162	102	45	22	17	163	309	72	128	11	16	26	3	12	18	20	20	0	8	22	82	50	81	28	280	320	265	141	121	18	14	37	7	17	0	2	5	7	21	0	0	0	TAGAGAGTTTGATCATGGCTCAGGACGAACGCTGGCGGCGTGCTTAACACATGCAAGTCGAACGGAAAGGCCCGCTTGCGGGTACTCGAGTGGCGAACGGGTGAGTAACACGTGGGCAACCTGCCCTCAGCTTCGGGATAACACTTGGAAACAGGTGCTAATACCGGATAATAACTTCGCATCGCATGGTGTGTGGTTCAAAGTTTTTCGGCTGAGGATGGGCCCGCGGCCTATCAGCTTGTTGGTGGGGTAATGGCCTACCAAGGCGACGACGGGTAGCCGGCCTGAGAGGGCGACCGGCCACACTGGGACTGAGACACGGCCCAGACTCCTACGGGAGGCAGCAGTGGGGAATATTGCGCAATGGGCGAAAGCCTGACGCAGCGACGCCGCGTGAGG…
Otu118	1970	15	62	57	37	14	33	66	31	63	48	56	103	12	44	0	0	0	0	0	36	55	160	115	62	198	214	116	104	82	37	54	62	0	34	0	0	0	0	0	0	0	0	TAGAGAGTTTGATCATGGCTCAGGACGAACGCTGGCGGCGTGCTTAACACATGCAAGTCGAGCGGAAAGGCCCACTTGTGGGTACTCGAGCGGCGAACGGGTGAGTAACACGTGAGTAATCTGCCCTCTACTCTGGGATAACTGCCTGAAAGGGTGGCTAATACTGGATGTGACCAGCGACCGCATGGTGTGTTGGTGGAAAGATTTTTTGGTGGGGGATGTGCTCGCGGCCTATCAGCTTGTTGGTGGGGTAATGGCCTACCAAGGCTTCGACGGGTAGCCGGCCTGAGAGGGTGACCGGCCACACTGGGACTGAGACACGGCCCAGACTCCTACGGGAGGCAGCAGTGGGGAATATTGGACAATGGGCGGAAGCCTGATCCAGCAACGCCGCGTGAG…
Otu119	5614	36	267	826	463	86	149	198	181	109	13	25	23	10	16	125	105	259	50	72	106	72	418	83	36	148	184	98	103	82	6	14	22	29	31	441	207	335	152	34	0	0	0	TAGAGAGTTTGATCATGGCTCAGATTGAACGCTGGCGGCATGCCTTACACATGCAAGTCGAACGGCAGCACGGGGGCAACCCTGGTGGCGAGTGGCGAACGGGTGAGTAACACATCGGAACGTGTCCTGTAGTGGGGGATAGCCCGGCGAAAGCCGGATTAATACCGCATACGACCTGAGGGAGAAAGCGGGGGATCTTCGGACCTCGCGCTAGAGGGGCGGCCGATGGCAGATTAGCTAGTTGGTGGGGTAAAGGCCTACCAAGGCGACGATCTGTAGCTGGTCTGAGAGGACGACCAGCCACACTGGGACTGAGACACGGCCCAGACTCCTACGGGAGGCAGCAGTGGGGAATTTTGGACAATGGGGGAAACCCTGATCCAGCAATGCCGCGTGTGT…
Otu120	830	5	7	1	0	1	36	137	86	78	0	1	2	0	0	11	3	0	7	19	1	1	2	35	66	84	17	16	13	161	0	0	0	2	2	7	2	1	14	12	0	0	0	TAGAGAGTTTGATCATGGCTCAGAGCGAACGCTGGCGGCAGGCCTAACACATGCAAGTCGAACGGCTCTTCGGAGCAGTGGCGGACGGGTGAGTAACACGTGGGAACGTGCCTTTTGGTTCGGAATAACGCAGGGAAACTTGCGCTAATACCGGATGAGCCCTACGGGGGAAAGATTTATCGCCGAAAGAGCGGCCCGCGTTAGATTAGCTAGTTGGTGGGGTAAAGGCCCACCAAGGCTACGATCTATAGCTGGTCTGAGAGGATGATCAGCCACACTGGGACTGAGACACGGCCCAGACTCCTACGGGAGGCAGCAGTGGGGAATCTTGCGCAATGGGCGAAAGCCTGACGCAGCCATGCCGCGTGAATGATGAAGGTCTTAGGATTGTAAAATTCT…
Otu121	1599	266	99	11	2	3	161	54	39	57	177	96	86	15	7	0	0	0	0	7	28	133	10	46	43	20	17	20	6	3	65	69	16	0	30	8	1	1	2	1	0	0	0	TAGAGAGTTTGATCATGGCTCAGAACGAACGCTGGCGGCAGGCTTAACACATGCAAGTCGAACGCGTGTAGCAATACACGAGTGGCGCACGGGTGAGTAACGCGTGGATATCTGCCTTTTGGTTCGGAATAACCCCGGGAAACTGGGGCTAATACCGGATGGTTCCTACGGGATAAAGATTTATCGCCAAAAGATGAGTCCGCGTACGATTAGCTAGTTGGTGAGGTAATGGCTCACCAAGGCGACGATCGTTAGCTGGTCTGAGAGGACGATCAGCCACACTGGGACTGAGACACGGCCCAGACTCCTACGGGAGGCAGCAGTGGGGAATATTGGACAATGGGGGCAACCCTGATCCAGCCATGCCGCGTGAGTGATGAAGGCCTTCGGGTTGTAAAG…
Otu122	3277	1	94	58	41	2	0	44	4	9	104	434	189	95	73	0	5	0	0	0	391	250	231	62	22	80	29	10	1	2	595	308	58	0	85	0	0	0	0	0	0	0	0	TAGAGAGTTTGATCATGGCTCAGAACGAACGCTGGCGGCAGGCTTAACACATGCAAGTCGAACGCCCCGCAAGGGGAGTGGCAGACGGGTGAGTAACGCGTGGGAATCTACCTAGTTCTACGGAACAACAGTTGGAAACGACTGCTAATACCGTATACGCCCTAAGGGGGAAAGATTTATCGGAATTAGATGAGCCCGCGTAAGATTAGCTAGTTGGTGGGGTAATGGCCTACCAAGGCGACGATCTTTAGCTGGTCTGAGAGGATGATCAGCCACACTGGGACTGAGACACGGCCCAGACTCCTACGGGAGGCAGCAGTGGGGAATATTGGACAATGGGCGCAAGCCTGATCCAGCCATGCCGCGTGAGTGATGAAGGCCTTAGGGTTGTAAAGCTCT…
Otu123	1565	41	2	0	0	0	30	98	23	13	4	2	2	0	0	91	116	47	6	311	0	1	0	0	0	69	96	43	35	51	3	2	2	32	1	28	51	73	60	232	0	0	0	TAGAGAGTTTGATCATGGCTCAGGACGAACGCTGGCGGCGTGCCTAACACATGCAAGTCGAACGCGCTCCATTCGGTAGCAATACTGATGAAGAGCGAGTGGCGAACGGGTGAGTAGCACGTGAGCAACCTGCCCCGAAGACCGGGACAACACCGGGAAACCGGTGCTAATACCGGATATCCCTATCGGACCGCATGATCTGATAAGGAAATGGATTCCGCTTCGGGAGGGGCTCGCGGCCTATCAGCTAGTTGGTGAGGTAACGGCCCACCAAGGCATCGACGGGTAGCTGGTCTGAGAGGACGATCAGCCACACTGGGACTGAGACACGGCCCAGACTCCTACGGGAGGCAGCAGTGGGGAATCTTGCGCAATGGGCGAAAGCCTGACGCAGCAACG…
Otu124	816	0	0	122	632	0	0	0	0	0	0	0	0	0	0	0	0	0	0	0	14	3	37	1	7	0	0	0	0	0	0	0	0	0	0	0	0	0	0	0	0	0	0	TAGAGAGTTTGATCATGGCTCAGGACGAACGCTGGCGGCGTGCTTAACACATGCAAGTCGAACGCTGAAGCCCTTTCGGGGGTGGATGAGTGGCGAACGGGTGAGTAACACGTGGGCAATCTACCCTGCACTCTGGGATAAGCCTTGGAAACGAGGTCTAATACCGGATAGGACATGTCATCGCATGGTGGTGTGTGGAAAGTGTTGAGCGGTGTGGGATGAGCCCGCGGCCTATCAGCTTGTTGGTGTGGTGATGGCGCACCAAGGCGACGACGGGTAGCCGGCCTAAGAGGGTGATCGGCCACACTGGGACTGAGATACGGCCCAGACTCCTACGGGAGGCAGCAGTGGGGAATCTTGCGCAATGGGCGAAAGCCTGACGCAGCAACGCCGCGTGGG…
Otu125	3126	2	20	18	12	0	478	263	80	150	335	15	30	0	17	1	1	0	0	12	28	33	25	19	23	220	413	139	434	252	24	33	5	0	20	23	1	0	0	0	0	0	0	TAGAGAGTTTGATCATGGCTCAGATTGAACGCTGGCGGCATGCCTAACACATGCAAGTCGAACGGCAGCACAGCAGTAGCAATACTGTGGGTGGCGAGTGGCGGACGGGTGAGTAATGCATCGGGACCTACCTGAACGTGGGGGATAACGTAGGGAAACTTACGCTAATACCGCATACGTCCTACGGGAGAAAGCGGGGGACCTTCGGGCCTCGCGCGGTCAGACGGACCGATGTTCGATTAGCTAGTTGGTAGGGTAATGGCCTACCAAGGCGACGATCGATAGCTGGTCTGAGAGGATGATCAGCCACACTGGAACTGAGACACGGTCCAGACTCCTACGGGAGGCAGCAGTGGGGAATATTGGACAATGGGCGCAAGCCTGATCCAGCAATGCCGC…
Otu126	2282	4	83	61	21	377	83	55	47	15	1	16	14	30	28	184	162	24	17	95	21	32	94	99	77	38	16	46	25	28	15	9	57	77	43	28	63	76	73	48	0	0	0	TAGAGAGTTTGATCATGGCTCAGGACGAACGCTGGCGGCGTGCTTAACACATGCAAGTCGAACGGTGATGGAGAGCTTGCTCTCCGGATCAGTGGCGAACGGGTGAGTAACACGTGAGTAACCTGCCCTTGACTCTGGGATAAGCGTTGGAAACGACGTCTAATACCGGATACGACCTACGTAGGCATCTTCGTGGGTGGAAAGAATTTCGGTTGGGGATGGACTCGCGGCCTATCAGCTTGTTGGTGAGGTAATGGCTCACCAAGGCGACGACGGGTAGCCGGCCTGAGAGGGTGACCGGCCACACTGGGACTGAGACACGGCCCAGACTCCTACGGGAGGCAGCAGTGGGGAATATTGCACAATGGGCGCAAGCCTGATGCAGCAACGCCGCGTGAG…
Otu127	1580	0	1	0	0	0	20	4	20	10	0	0	0	0	0	82	178	43	23	81	0	0	0	0	0	2	15	2	7	5	0	0	0	17	0	139	295	158	390	88	0	0	0	TAGAGAGTTTGATCATGGCTCAGAACGAACGCTGGCGGCATGCTTAACACATGCAAGTCGAACGAGTACCTTCGGGTGCTAGTGGCGCACGGGTGAGTAATGCGTGGGAACCTGCCTTTTTGTTCGGAACAACCACGGGAAACTGTGGCTAATACCGGATACGTCCTTTGGCTTTGGCGGCCATTGGGGAAAGATTTATCGCAAAAAGAGGGGCCCACGTCCGATTAGGTAGTTGGTGAGGTAACGGCTCACCAAGCCTTCGATCGGTAGCTGGTCTGAGAGGATGATCAGCCACACTGGGACTGAGACACGGCCCAGACTCCTACGGGAGGCAGCAGTGGGGAATATTGGACAATGGGCGCAAGCCTGATCCAGCAATGCCGCGTGAGTGATGAAGGC…
Otu128	1613	17	69	110	68	21	66	82	100	14	3	6	18	2	36	0	0	0	0	0	92	72	101	119	43	66	73	105	118	142	11	15	25	0	19	0	0	0	0	0	0	0	0	TAGAGAGTTTGATCATGGCTCAGGACGAACGCTGGCGGCGTGCTTAACACATGCAAGTCGAGCGAGGCCTTTCCTTCGGGAGAGTGCCCTAGCGGCGAACGGGTGAGTAACACGTGGGCAACCTGCCCTCAGCTCTGGGATAACTCCGGGAAACCGGGGCTAATACCGGTTACGACCACAGGTGGCATCACCTTGTGGTGGAAAGATTTATCGGCTGAGGATGGGCCCGCGGCCTATCAGCTTGTTGGTGAGGTAGTGGCCCACCAAGGCAACGACGGGTAGCCGGCCTGAGAGGGCGACCGGCCACACTGGGACTGAGACACGGCCCAGACTCCTACGGGAGGCAGCAGTGGGGAATATTGCGCAATGGGCGAAAGCCTGACGCAGCGACGCCGCGTG…
Otu129	1853	11	21	3	2	0	102	145	19	26	9	6	4	0	1	88	148	28	8	355	12	6	3	7	9	37	120	54	63	105	3	5	1	8	1	126	122	67	28	100	0	0	0	TAGAGAGTTTGATCATGGCTCAGAGCGAACGCTGGCGGCAGGCCTAAAACATGCAAGTCGAACGGACCCTTCGGGGTTAGTGGCGGACGGGTGAGTAACACGTGGGAACGTGCCTTTTGGTTCAGAACAACTCAGGGAAACTTGAGCTAATACTGAATAAGCCCTACGGGGGAAAGATTTATCGCCATTAGAGCGGCCCGCGTTGGATTAGCTAGTTGGTGAGGTAAAGGCTCACCAAGGCTACGATCCATAGCTGGTCTGAGAGGATGATCAGCCACACTGGGACTGAGACACGGCCCAGACTCCTACGGGAGGCAGCAGTTAGGAATCTTGCGCAATGGGCGAAAGCCTGACGCAGCCATGCCGCGTGAATGATGAAGGTCTTAGGATTGTAAAATT…
Otu130	3436	109	465	46	39	2	235	144	123	121	211	32	80	6	15	3	0	1	0	14	148	183	80	175	312	148	154	74	99	152	115	52	9	1	38	35	10	4	0	1	0	0	0	TAGAGAGTTTGATCATGGCTCAGAACGAACGCTGGCGGCAGGCCTCAAACATGCAAGTCTAGGGGGTGTAGCAATACATCACCGGCGGACGGGTGCGTAACACGTGGGAATATACCTTTCGGTACGGAACAACTGCGGGAAACTGCAGCTAATACCGTATACGTCCTAGCGGAGAAAGATTTATCGCCGAAGGATTAGCCCGCGTAGGATTAGCTAGTTGGTGAGGTAATGGCTCACCAAGGCTCCGATCCTTAGCTGTTCTGAGAGGAAGATCAGCCACACTGGGACTGAGACACGGCCCAGACTCCTACGGGAGGCAGCAGTTGGGAATCTTGGACAATGGGGGAAACCCTGATCCAGCCATGCCGCGTGAGTGATGAAGGCCTTCGGGTTGTAAAA…
Otu131	2543	41	58	37	39	2	67	106	57	57	159	121	152	38	67	0	1	1	0	0	40	62	115	74	52	179	241	162	119	80	135	108	106	0	67	0	0	0	0	0	0	0	0	TAGAGAGTTTGATCATGGCTCAGGACGAACGCTGGCGGCGTGCTTAACACATGCAAGTCGAGCGGTAAGGCTCCTTCGGGAGTACACGAGCGGCGAACGGGTGAGTAACACGTGAGCAATCTGCCCTTCACTTTGGGATAACTTCCGGAAACGGAAGCTAATACCGAATACGACCATCGCGGACATCCGCTGATGGTGGAAAGTTCCGGCGGTGAAGGATGAGCTCGCGGCCTATCAGCTTGTTGGTGAGGTAACGGCCCACCAAGGCGACGACGGGTAGCCGGCCTGAGAGGGTGACCGGCCACACTGGGACTGAGACACGGCCCAGACTCCTACGGGAGGCAGCAGTGGGGAATATTGGACAATGGGCGAAAGCCTGATCCAGCAACGCCGCGTGAG…
Otu132	1852	0	0	0	0	0	0	0	1	0	0	0	1	0	0	416	116	156	282	38	0	0	0	0	0	1	0	0	0	0	0	0	1	29	0	104	64	296	223	124	0	0	0	TAGAGAGTTTGATCATGGCTCAGAGCGAACGCTGGCGGCATGCTTAACACATGCAAGTCGCACGGGCAGGCTTCGGTTTGTCAGTGGCGGACGGGTGAGTATCGCGTAGGAATTTATCCATGGGTGGGGGATAACCGCGGGAAACTGTGGCTAATACCGCATGAAGCCTGAGGGCCAAAGGCGCGAGTCGCCTGTGGAGGAGCCTGCGTTCGATTAGCTTGTTGGTGGGGTAATGGCCTACCAAGGCGATGATCGATAGCTGGTCTGAGAGGATGATCAGCCACACTGGGACTGAGACACGGCCCAGACTCCTACGGGAGGCAGCAGTGGGGAATATTGGACAATGGGCGAAAGCCTGATCCAGCAATGCCGCGTGTGTGAAGAAGGTCTTCGGATTGT…
Otu133	1008	0	0	0	0	1	0	7	1	49	8	57	133	162	34	0	0	0	0	0	0	0	2	2	0	14	2	7	0	0	31	36	368	0	94	0	0	0	0	0	0	0	0	TAGAGAGTTTGATCATGGCTCAGGACGAACGCTGGCGGCGTGCTTAACACATGCAAGTCGAGCGGTAAGGCCTTTCGGGGTACACGAGCGGCGAACGGGTGAGTAACACGTGGGTGATCTGCCCTGCACTCTGGGATAAGCCTGGGAAACTGGGTCTAATACCGGATATGACTCCAGCATGCATGTGCTGGGGTGGAAAGCTTTTGTGGTGCAGGATGGGCCCGCGGCCTATCAGCTTGTTGGTGGGGTAATGGCCTACCAAGGCGACGACGGGTAGCCGACCTGAGAGGGTGACCGGCCACACTGGGACTGAGACACGGCCCAGACTCCTACGGGAGGCAGCAGTGGGGAATATTGCACAATGGGCGGAAGCCTGATGCAGCGACGCCGCGTGAGGGA…
Otu134	4375	3	4	3	0	1	59	108	38	29	0	0	1	0	0	269	320	275	43	533	8	4	5	6	5	170	180	132	120	129	0	5	1	402	1	157	136	319	365	544	0	0	0	CTCTAGAGTTTGATCATGGCTCAGGACGAACGCTGGCGGCGTGCTTAACACATGCAAGTCGAACGGAAAGGCCTCTTCGGGGGTACTCGAGTGGCGAACGGGTGAGTAACACGTGGGTGATCTGCCCTGCACTTCGGGATAAGCTTGGGAAACTGGGTCTAATACCGGATAGGACTACTTGGTGCATGCCTTGTGGTGGAAAGCTTTTGCGGTGTGGGATGGGCCCGCGGCCTATCAGCTTGTTGGTGGGGTGATGGCCTACCAAGGCGACGACGGGTAGCCGGCCTGAGAGGGTGTCCGGCCACACTGGGACTGAGATACGGCCCAGACTCCTACGGGAGGCAGCAGTGGGGAATATTGCACAATGGGCGCAAGCCTGATGCAGCGACGCCGCGTGGG…
Otu135	813	0	0	0	0	5	0	0	0	0	3	5	41	71	90	0	0	0	0	0	0	0	0	1	1	1	0	0	0	0	23	33	203	0	336	0	0	0	0	0	0	0	0	TAGAGAGTTTGATCATGGCTCAGGATGAACGCTAGCGGCAGGCTTAATACATGCAAGTCGAGGGGTAAATAATGTAGCAATACATTATGAGACCGGCAAACGGGTGCGGAACACGTACGCAACTTTCCTTTAAGCGGGGAATAGCCCAGAGAAATTTGGATTAATACCCCATAGTATAATGAAGAAGCATTTCTTTATTATTAAAGATTTATCACTTAAAGATGGGCGTGCGGCTGATTAGGTAGTTGGCGGGGTAACGGCCCACCAAGCCTACGATCAGTAGCTGATGTGAGAGCATGATCAGCCACACGGGCACTGAGACACGGGCCCGACTCCTACGGGAGGCAGCAGTAAGGAATATTGGTCAATGGACGAAAGTCTGAACCAGCCATGCCGCGT…
Otu136	8605	251	736	265	154	16	977	434	271	138	389	111	196	31	49	19	28	8	4	76	660	665	494	517	374	161	450	288	123	137	131	133	43	3	115	60	41	10	13	34	0	0	0	CTCTAGAGTTTGATCATGGCTCAGAGCGAACGCTGGCGGCAGGCCTAATACATGCAAGTCGAACGCACCTTCGGGTGAGTGGCGGACGGGTGAGTAACGCGTGGGAATATGCCCTTTGGTACGGAACAACTGAGGGAAACTTCAGCTAATACCGTATGTGCCCTTCGGGGGAAAGATTTATCGCCATTGGAGTAGCCCGCGTTGGATTAGCTAGTTGGTAGGGTAAAGGCCTACCAAGGCTACGATCCATAGCTGGTCTGAGAGGATGATCAGCCACACTGGGACTGAGACACGGCCCAGACTCCTACGGGAGGCAGCAGTAGGGAATCTTGCGCAATGGGCGAAAGCCTGACGCAGCCATGCCGCGTGAATGATGAAGGTCTTAGGATTGTAAAATTC…
Otu137	773	0	4	2	0	0	5	0	0	0	0	0	0	0	0	0	0	0	0	0	400	64	130	103	50	9	1	2	0	1	1	1	0	0	0	0	0	0	0	0	0	0	0	TAGAGAGTTTGATCATGGCTCAGGATGAACGCTGGCGGCGTGCCTAATACATGCAAGTCGAACGGACTCTTATTTGTTCTCCGCATCGGACCTCGGTCCGGGTTGGGGAACAGTAAGAGTTAGTGGCGGACGGGTGAGTAACACGTTGGTACCTACCCCGAAGTGGGGAATAACTGCCCGAAAGGGTAGCTAATACCGCATATTGCCGAAAGGTGAAAGCAGTAATGCGCTTCGGGAGGGGCCTGCGTCCCATTAGCTTGTTGGTAGTGTAATGGACTACCAAGGCGACGATGGGTAGCTGGATCGAGAGGTTGACCAGCCACACTGGGACTGAGATACGGCCCAGACTCCTACGGGAGGCAGCAGTAAGGAATCTTCCACAATGGACGAAAGTCTGAT…
Otu138	1244	72	76	122	57	48	95	74	49	17	1	0	3	0	8	0	0	1	0	0	53	84	92	112	58	34	41	67	26	33	1	3	3	4	10	0	0	0	0	0	0	0	0	TAGAGAGTTTGATCATGGCTCAGGACGAACGCTGGCGGCGTGCTTAACACATGCAAGTCGAACGAGGCCCATTCTTCGGTTTGGGTTCTAGTGGCGAACGGGTGAGTAACACGTGGGCAACCTGCCCCTGGCTCTGGGATAACTCCAAGAAATTGGGGCTAATACCGGATATGACCGCTGACCGCATGGTCTGGTGGTGGAAAGTTTTTCGGCTGGGGATGGGCCCGCGGCCTATCAGCTTGTTGGTGGGGTAGTGGCCTACCAAGGCGACGACGGGTAGCCGGCCTGAGAGGGTGACCGGCCACACTGGGACTGAGACACGGCCCAGACTCCTACGGGAGGCAGCAGTGGGGAATATTGCGCAATGGGCGAAAGCCTGACGCAGCGACGCCGCGTGGG…
Otu139	949	0	0	1	0	1	26	70	23	28	0	0	0	0	0	2	12	12	0	5	0	0	0	1	0	137	110	62	222	181	0	2	0	19	0	8	4	2	8	13	0	0	0	TAGAGAGTTTGATCATGGCTCAGAGCGAACGCTGGCGGCATGCTTAACACATGCAAGTCGCACGGTTGGGGGCAACTCCGGCAGTGGCGGACGGGTGAGTAACGCGTAGGTATCTATCCATGGGTGGGGGACAACCGCGGGAAACCGCGGCTAATACCGCATGATGCCTGAGGGCCAAAGCTCGCGAGAGCGCCTGGGGAGGAGCCTGCGTCCGATTAGCTAGTTGGTGGGGTAACGGCCTACCAAGGCGGCGATCGGTAGCTGGTCTGAGAGGATGATCAGCCACACTGGGACTGAGACACGGCCCAGACTCCTACGGGAGGCAGCAGTGGGGAATATTGGACAATGGGCGCAAGCCTGATCCAGCAATGCCGCGTGGGTGAAGAAGGTCTTCGGATT…
Otu140	910	54	39	3	6	0	0	0	0	0	4	0	0	0	0	0	0	0	0	0	67	293	24	271	148	0	0	1	0	0	0	0	0	0	0	0	0	0	0	0	0	0	0	TAGAGAGTTTGATCATGGCTCAGGACGAACGCTGGCGGCGTGCTTAACACATGCAAGTCACGGGGGCCCGCAAGGGCAACCGGCGAACGGGTGCGTAACACGTGAACAACCTGCCCTCGTGTGGGGGATAGCCATGCTAACGCGTGGGTAATACCGCATACGGTCCTTTGGGGGAGTCCCTGGGGGAAGAAAGCTCCGGCGCACGGGGAGGGGTTCGCGGCCTATCAGCTAGTTGGTGCGGGTAATGGCCCACCAAGGCGACGACGGGTAGCTGGTCTGAGAGGATGGCCAGCCACATTGGGACTGAGAGACGGCCCAGACTCCTACGGGAGGCAGCAGTGGGGAATCTTGCGCAATGGCCGAAAGGCTGACGCAGCGACGCCGCGTGTGGGAGGACGC…
Otu141	740	2	70	5	18	0	26	6	0	4	0	0	0	0	0	0	0	0	0	0	26	61	65	269	171	1	8	6	2	0	0	0	0	0	0	0	0	0	0	0	0	0	0	TAGAGAGTTTGATCATGGCTCAGGATGAACGCTAGCGGCAGGCCTAATACATGCAAGTCGGACGGGATTGGAGAGCTTGCTTTCCATGAGAGTGGCGCACGGGTGCGTAACACGTATGTAACCTACCTTTGTCAGGGGGATAGCCTCTCGAAAGAGAGATTAAGCCCGCATAAAATCACAGAGCAGCATTGCTTAATGATCAAATATTTATAGGACGAAGATGGGCATGCGGAACATTAGCTAGTTGGCGGGGTAACGGCCCACCAAGGCTACGATGTTTAGGGGATCTGAGAGGATGACCCCCCACACTGGTACTGAGACACGGACCAGACTCCTACGGGAGGCAGCAGTAAGGAATATTGGTCAATGGGCGGAAGCCTGAACCAGCCATGCCGCGTG…
Otu142	1886	1	21	28	13	71	9	37	0	0	2	8	23	4	20	145	123	30	144	41	13	4	19	3	10	3	1	6	2	9	4	6	45	551	47	27	75	137	137	67	0	0	0	TAGAGAGTTTGATCATGGCTCAGAACGAACGCTGGCGGCAGGCTTAACACATGCAAGTCGAACGCCCTGGCAACGGGGAGTGGCAGACGGGTGAGTAACACGTGGGAACATACCCTTCGGTTCGGAACAACGCCGGGAAACTGGCGCTAATACCGGATACGGCTTACGGGCGAAAGATTGATCGCCGAAGGATTGGCCCGCGTTCGATTAGCTTGTTGGTGAGGTAACGGCTCACCAAGGCGACGATCGATAGCTGGTCTGAGAGGATGGCCAGCCACATTGGGACTGAGACACGGCCCAAACTCCTACGGGAGGCAGCAGTGGGGAATATTGGACAATGGGCGCAAGCCTGATCCAGCCATGCCGCGTGAGTGATGACGGCCTTAGGGTTGTAAAGCT…
Otu143	814	0	13	11	2	9	6	1	3	8	4	2	19	13	62	0	0	0	0	0	6	6	39	36	11	1	10	1	8	72	62	26	86	0	296	1	0	0	0	0	0	0	0	TAGAGAGTTTGATCATGGCTCAGGATGAACGCTAGCGGCAGGCTTAACACATGCAAGTCGAGGGGTAGCAGGGCTTCGGCCGCTGACGACCGGCAAACGGGTGCGGAACACGTACGCAACATACCTTTATCTGGGGCATAGCCCGAAGAAATTCGGATTAACACCCCATAAGATTATAGAGTGGCATCACTCAGTAATTAAAAATTTATTGGATAGAGATTGGCGTGCGTCCTATTAGCTAGTTGGTGCGGGTAACGGCCCACCAAGGCGACGATAGGTAGCTGATGTGAGAGCATGATCAGCCACACGGGCACTGAGACACGGGCCCGACTCCTACGGGAGGCAGCAGTGAGGAATATTGGTCAATGGACGCAAGTCTGAACCAGCCATGCCGCGTGA…
Otu144	1865	42	46	32	23	14	47	84	61	34	12	12	13	2	3	60	117	63	15	198	34	40	71	38	24	76	109	111	45	67	5	2	7	39	1	27	47	95	31	118	0	0	0	TAGAGAGTTTGATCATGGCTCAGGACGAACGCTGGCGGCGTGCTTAACACATGCAAGTCGAGCGAGCCTTCGGGCGAGCGGCGAACGGGTGAGTAACACGTGGGCAACCTGCCCCAAGCTCTGGGATAACCCCGGGAAACCGGGGCTAATACCGGATATGACCTTTGAAGACATCTTCTTTGGTGGAAAGTTTTTCGGCTTGGGATGGGCCCGCGGCCTATCAGCTTGTTGGTGGGGTAACGGCCTACCAAGGCGACGACGGGTAGCCGGCCTGAGAGGGCGACCGGCCACACTGGGACTGAGACACGGCCCAGACTCCTACGGGAGGCAGCAGTGGGGAATATTGCGCAATGGGCGAAAGCCTGACGCAGCGACGCCGCGTGAGGGATGAAGGCCTTC…
Otu145	1306	8	371	8	115	12	49	2	0	0	64	4	9	5	3	1	0	0	0	0	36	226	86	116	126	1	1	5	0	1	17	9	6	0	25	0	0	0	0	0	0	0	0	TAGAGAGTTTGATCATGGCTCAGAGCGAACGTTAGCGGCGCGCCTAACACATGCAAGTCGCACGCGAAAGGGGCAACCCAAGTAAAGTGGCGCACGGGTGCGTAACACGTAGATAACCTGCCCTTTGGAGGGGGATAACGTTCCGAAAGGAGCGCTAATACCGCATACAGCATTCTGGGGTTCGCTTCGGGATGGCAAAGGTAGGGACCCGCAAGGGCCTACCACCAAAGGAGGGGTCTGCGGCCCATCAGCTAGTTGGTGAGGTAATGGCTCACCAAGGCAGAGACGGGTAGCTGGTCTGAGAGGATGATCAGCCACACTGGTACTGGAACACGGACCAGACTCCTACGGGAGGCAGCAGTGGGGAATCTTGGTCAATGGGCGAAAGCCTGAACCAGC…
Otu146	1198	1193	0	0	0	0	0	0	0	4	1	0	0	0	0	0	0	0	0	0	0	0	0	0	0	0	0	0	0	0	0	0	0	0	0	0	0	0	0	0	0	0	0	TAGAGAGTTTGATCATGGCTCAGGATGAACGCTAGCGGCAGGCCTAATACATGCAAGCCGAACGGCAAGTTGAGTAGCAATACTTGACCTAGAGTGGCGTAAGGGTGCGTAACACGTATGCAATCTGCCCGCAACAGGAGGATAGCTCCCCGAAAGGGGAATTAACCCTCCATAGGACCACACGAAGGCATCTGAGAGTGGTTAAACCAAAAGGGGTTGCGGATGAGCATGCGGTTGATTAGCTAGTTGGCGGGGTAACGGCCCACCAAGGCGATGATCAATAGGGGAACTGAGAGGTTTATCCCCCACACTGGCACTGAGATACGGGCCAGACTCCTACGGGAGGCAGCAGTAGGGAATATTGGACAATGGGCGAGAGCCTGATCCAGCCATGCCGCG…
Otu147	1797	77	67	43	13	4	10	35	6	0	108	133	198	84	103	0	0	0	0	0	25	46	44	81	23	12	22	44	13	4	161	141	229	0	71	0	0	0	0	0	0	0	0	TAGAGAGTTTGATCATGGCTCAGGACGAACGCTGGCGGCGTGCTTAACACATGCAAGTCGAACGGAAAGGCCCGCTTGCGGGTACTCGAGTGGCGAACGGGTGAGTAACACGTGGGCAACCTGCCCTCAGCTCTGGGATAACTCCGGGAAACCGGTGCTAATACTGGATATCGACTTCTGCCTCGCATGGGGTGTTGTTGAAAGTTTTTCGGCTGGGGATGGGCCCGCGGCCTATCAGCTTGTTGGTGGGGTGATGGCCTACCAAGGCGACGACGGGTAGCCGGCCTGAGAGGGCGACCGGCCACACTGGGACTGAGACACGGCCCAGACTCCTACGGGAGGCAGCAGTGGGGAATATTGCGCAATGGGCGGAAGCCTGACGCAGCGACGCCGCGTGAG…
Otu148	1111	1	11	24	17	0	36	83	38	4	70	27	84	60	4	19	2	0	2	0	1	0	4	1	1	26	12	7	14	8	73	135	165	0	176	0	0	0	6	0	0	0	0	CTCTAGAGTTTGATCATGGCTCAGATTGAACGCTGGCGGCAGGCCTAACACATGCAAGTCGAGCGGATGACAGGAGCTTGCTCCTGAATTCAGCGGCGGACGGGTGAGTAATGCCTAGGAATCTGCCTGGTAGTGGGGGACAACGTTTCGAAAGGAACGCTAATACCGCATACGTCCTACGGGAGAAAGTGGGGGATCTTCGGACCTCACGCTATCAGATGAGCCTAGGTCGGATTAGCTAGTTGGTGAGGTAATGGCTCACCAAGGCGACGATCCGTAACTGGTCTGAGAGGATGATCAGTCACACTGGAACTGAGACACGGTCCAGACTCCTACGGGAGGCAGCAGTGGGGAATATTGGACAATGGGCGAAAGCCTGATCCAGCCATGCCGCGTGTG…
Otu149	2216	0	19	27	46	97	5	102	77	9	6	18	151	488	204	0	4	0	0	0	6	0	33	19	11	96	33	15	24	16	33	30	347	11	289	0	0	0	0	0	0	0	0	TAGAGAGTTTGATCATGGCTCAGGACGAACGCTGGCGGCGTGCTTAACACATGCAAGTCGAACGATGATGCCCAGCTTGCTGGGTGGATTAGTGGCGAACGGGTGAGTAACACGTGAGTAACCTGCCCCTGACTCTGGGATAAGCGTTGGAAACGACGTCTAATACTGGATATGACTGCCGGCCGCATGGTCTGGTGGTGGAAAGATTTTTTGGTTGGGGATGGACTCGCGGCCTATCAGCTTGTTGGTGAGGTAATGGCTCACCAAGGCGACGACGGGTAGCCGGCCTGAGAGGGTGACCGGCCACACTGGGACTGAGACACGGCCCAGACTCCTACGGGAGGCAGCAGTGGGGAATATTGCACAATGGGCGAAAGCCTGATGCAGCAACGCCGCGTG…
Otu150	1842	17	89	84	80	23	29	33	53	1	36	72	146	61	116	1	0	0	0	0	64	47	93	64	28	41	47	73	45	39	104	53	159	12	131	0	0	0	1	0	0	0	0	TAGAGAGTTTGATCATGGCTCAGGACGAACGCTGGCGGCGTGCTTAACACATGCAAGTCGAACGATGAACCAGGAGCTTGCTCTTGGGGATTAGTGGCGAACGGGTGAGTAACACGTGAGTAACCTGCCCTTGACTCTGGGATAACCTCCGGAAACGGAAGCTAATACCGGATATGACGTACGGAGGCATCTCCTGTACGTGGAAAGAATTTCGGTCAAGGATGGACTCGCGGCCTATCAGGTAGTTGGTGAGGTAACGGCCCACCAAGCCTACGACGGGTAGCCGGCCTGAGAGGGTGACCGGCCACACTGGGACTGAGACACGGCCCAGACTCCTACGGGAGGCAGCAGTGGGGAATATTGCACAATGGGCGCAAGCCTGATGCAGCAACGCCGCGT…
Otu151	1169	0	1	0	1	0	246	146	36	75	22	3	12	0	4	0	0	0	0	3	1	1	0	2	14	95	202	50	105	117	4	9	0	1	2	13	4	0	0	0	0	0	0	TAGAGAGTTTGATCATGGCTCAGAACGAACGCTGGCGGCAGGCTTAACACATGCAAGTCGAGCGCCCAGCAATGGGAGCGGCGGACGGGTGAGTAACACGTGGGAACATGCCTTTCGGTACGGAACAACTGCGGGAAACTGCAGCTAATGCCGTATGCGCCCTTACGGGGAAAGATTTATCGCCGAAAGATTGGCCCGCGTCTGATTAGCTAGTTGGTGAGGTAACGGCTCACCAAGGCTTCGATCAGTAGCTGGTTTGAGAGAACGACCAGCCACACTGGGACTGAGACACGGCCCAGACTCCTACGGGAGGCAGCAGTGGGGAATCTTGGACAATGGGGGAAACCCTGATCCAGCCATGCCGCGTGAGTGATGAAGGCCTTCGGGTTGTAAAACTCT…
Otu152	2671	16	79	16	12	16	209	209	82	82	72	44	80	8	28	5	14	4	0	56	76	76	55	75	119	247	356	170	148	158	17	37	11	5	32	14	18	6	4	14	0	1	0	TAGAGAGTTTGATCATGGCTCAGAACGAACGCTGGCGGCAGGCTTAACACATGCAAGTCGAACGCCCCGCAAGGGGAGTGGCAGACGGGTGAGTAACGCGTGGGAATCTACCTGGTTCTACGGAATAACTGAGGGAAACTTCAGCTAATACCGTATACGCCCCAAGGGGGAAAGATTTATCGGTGCCAGATGAGCCCGCGTTGGATTAGCTAGTTGGTGGGGTAATGGCCTACCAAGGCGACGATCCATAGCTGGTCTGAGAGGATGATCAGCCACACTGGGACTGAGACACGGCCCAGACTCCTACGGGAGGCAGCAGTGGGGAATATTGGACAATGGGCGAAAGCCTGATCCAGCCATGCCGCGTGAGTGATGAAGGCCTTAGGGTTGTAAAGCTCT…
Otu153	1760	2	45	8	4	0	130	123	98	117	38	9	24	0	12	1	1	0	0	2	37	38	27	36	79	153	346	80	156	135	21	14	4	1	14	0	2	0	0	3	0	0	0	TAGAGAGTTTGATCATGGCTCAGGACGAACGCTGGCGGCGTGCATAACACATGCAAGTCACGGGGGCCAGCAATGGCAACCGGCGAACGGGTGCGTAACACGTAAGCGACCTACCTCGATGTGGGGCATAGCCGGCCTAACGGCCGGGTAATTCCGCATGTGATCCTTGAGGGGCATATCTCGGGGATGAAACCAGTAATGGGCATTGAGAGGGGCTTGCGGCCTATCAGCTTGTTGGCGGGGTAACGGCTCACCAAGGCGACGACGGGTAGCTGGTCTGAGAGGATGGCCAGCCACATTGGGACTGAGAAACGGCCCAGACTCCTACGGGAGGCAGCAGTGGGGAATCTTGCGCAATGGCCTAACGGCTGACGCAGCGACGCCGCGTGAGGGATGAAG…
Otu154	593	0	0	0	0	0	0	0	0	0	0	0	0	0	0	16	29	11	497	2	0	0	0	0	0	0	0	0	0	1	0	1	0	0	0	10	8	14	2	2	0	0	0	TAGAGAGTTTGATCATGGCTCAGAGCGAACGCTGGCGGCATGCTTAACACATGCAAGTCGCACGGGGTGGTTTCGGCCATTCAGTGGCGGACGGGTGAGGAGCGCGTAGGTATTTATCCGTTGGTGGGGGATAACCTTGGGAAACTGAGGCTAATACCGCATGAGGTCTGAGGACGAAAGGCGTGAGTCGCCGACGGAGGAGCCTGCGTTCGATTAGCTTGTTGGTGGGGTAACGGCCTACCAAGGCGATGATCGATAGCTGGTCTGAGAGGATGATCAGCCACACTGGGACTGAGACACGGCCCAGACTCCTACGGGAGGCAGCAGTGGGGAATATTGGACAATGGGCGCAAGCCTGATCCAGCAATGCCGCGTGGGTGAAGAAGGTCTTCGGATTGT…
Otu155	1702	34	159	35	20	0	160	77	51	49	100	18	23	0	1	0	0	0	0	0	112	263	52	105	191	62	55	27	21	27	30	20	2	0	8	0	0	0	0	0	0	0	0	TAGAGAGTTTGATCATGGCTCAGAACGAACGCTGGCGGCAGGCCTCAAACATGCAAGTCTAGGGGGTGTAGCAATACATCACCGGCGGACGGGTGCGTAACGCGTGGGAATATACCTATCGGTACGGAACAACTGCGGGAAACTGCAGCTAATACCGTATACGTCCTAACGGAGAAAGAATTTCGCCGATAGATTAGCCCGCGTTCGATTAGCTAGTTGGTGGGGTAACGGCCCACCAAGGCGACGATCGATAGCTGTTCTGAGAGGAAGATCAGCCACACTGGGACTGAGACACGGCCCAGACTCCTACGGGAGGCAGCAGTTGGGAATCTTGGACAATGGGGGAAACCCTGATCCAGCCATGCCGCGTGAGTGATGAAGGCCTTCGGGTTGTAAAAC…
Otu156	687	0	0	0	0	0	0	0	0	0	4	0	9	40	126	0	0	0	0	0	0	0	4	0	0	0	0	0	0	0	15	18	127	0	344	0	0	0	0	0	0	0	0	TAGAGAGTTTGATCATGGCTCAGGATGAACGCTAGCGGCAGGCTTAATACATGCAAGTCGAGGGGCAGCACAGGTAGCAATACTGGGTGGCGACCGGCAAACGGGTGCGGAACACGTACAGAACCTTCCTTAGAGTGGGAGATAGCCCGGAGAAATCCGGATTAATACCCCATAGTAATATTTGGTGGCATCATTAGATATTTAAAGATTTATTGCTCTAAGATGGCTGTGCGGCTGATTAGGTAGTTGGTGAGGGTAACGGCCCACCAAGCCAGCGATCAGTAACTGGTGTGAGAGCACGACCAGTCACACGGGCACTGAGACACGGGCCCGACTCCTACGGGAGGCAGCAGTAAGGAATATTGGTCAATGGACGGAAGTCTGAACCAGCCATGCCGC…
Otu157	1917	18	39	60	47	21	2	5	10	4	91	231	205	127	45	0	0	0	0	0	18	56	81	37	18	22	23	12	3	2	98	100	281	0	261	0	0	0	0	0	0	0	0	CTCTAGAGTTTGATCATGGCTCAGGACGAACGCTGGCGGCGTGCTTAACACATGCAAGTCGAACGATGAAGCCTTCGGGTGGATTAGTGGCGAACGGGTGAGTAACACGTGGGTAATCTGCCCTGCACTCTGGGATAAGCCTTGGAAACGAGGTCTAATACCGGATATCACAACTTTTCGCATGGAGAGTTGTTGAAAGTTCCGGCGGTGCAGGATGAACCCGCGGCCTATCAGCTTGTTGGTGGGGTAATGGCCTACCAAGGCGACGACGGGTAGCCGGCCTGAGAGGGTGACCGGCCACACTGGGACTGAGACACGGCCCAGACTCCTACGGGAGGCAGCAGTGGGGAATATTGCACAATGGGCGAAAGCCTGATGCAGCGACGCCGCGTGAGGGAT…
Otu158	673	2	4	2	2	0	30	23	16	9	16	2	14	5	19	0	0	0	0	0	9	5	3	18	25	36	80	57	137	119	16	12	4	0	8	0	0	0	0	0	0	0	0	AGAGTTTGATCATGGCTCAGAGCGAACGCTGGCGGCAGGCTTAACACATGCAAGTCGAGCGCCTGTAGCAATACAGGAGCGGCAGACGGGAGAGTAACACGTGGGAACGTACCCTTCAGTACGGAACAACCAAGGGAAACTTTGGCTAATACCGTATACGTCCGTAAGGAGAAAGATTTATCGCTGAAGGATCGGCCCGCGTCTGATTAGCTAGTTGGTGGGGTAATGGCCCACCAAGGCTACGATCAGTAGCTGGTCTGAGAGGATGATCAGCCTCATTGGGACTGAGACACGGCCCAAACTCCTACGGGAGGCAGCAGTGGGGAATATTGGACAATGGGCGCAAGCCTGATCCAGCCATGCCGCGTGGATGATGAAGGCCTTAGGGTTGTAAAGTCC…
Otu159	3304	51	103	30	14	2	215	221	134	86	63	25	26	0	7	134	189	55	44	340	50	78	51	97	70	71	189	70	51	87	8	25	6	4	8	154	168	54	100	224	0	0	0	TAGAGAGTTTGATCATGGCTCAGAGCGAACGCTGGCGGCAGGCCTAAAACATGCAAGTCGAACGAACCCTTCGGGGTTAGTGGCGGACGGGTGAGTAACACGTGGGAACGTGCCCTTTGGTTCGGAACAACTCAGGGAAACTTGAGCTAATACCGGATGTGCCCTTCGGGGGAAAGATTTATCGCCATTGGAGCGGCCCGCGTCTGATTAGCTTGTTGGTGAGGTAAAGGCTCACCAAGGCTACGATCAGTAGCTGGTCTGAGAGGATGATCAGCCACACTGGGACTGAGACACGGCCCAGACTCCTACGGGAGGCAGCAGTTAGGAATCTTGCGCAATGGGCGAAAGCCTGACGCAGCCATGCCGCGTGAATGATGAAGGTCTTAGGATTGTAAAATT…
Otu160	1057	4	30	14	8	14	12	56	32	19	57	69	81	45	20	2	1	0	0	5	21	6	17	11	8	116	11	8	2	26	93	93	59	0	111	0	6	0	0	0	0	0	0	TAGAGAGTTTGATCATGGCTCAGAACGAACGCTGGCGGCAGGCTTAACACATGCAAGTCGAGCGCCCCGCAAGGGGAGCGGCAGACGGGTGAGTAACGCGTGGGAACGTACCCTTTTCTACGGAATAACGCATGGAAACGTGTGCTAATACCGTATGTGCCCTTCGGGGGAAAGATTTATCGGAAAAGGATCGGCCCGCGTTGGATTAGCTAGTTGGTGGGGTAAAGGCCTACCAAGGCGACGATCCATAGCTGGTCTGAGAGGATGATCAGCCACATTGGGACTGAGACACGGCCCAAACTCCTACGGGAGGCAGCAGTGGGGAATATTGGACAATGGGCGCAAGCCTGATCCAGCCATGCCGCGTGTGTGATGAAGGCCTTAGGGTTGTAAAGCACT…
Otu161	2376	1	2	167	368	1	0	0	5	0	53	42	191	139	571	0	0	0	0	0	14	21	57	2	17	14	27	3	22	5	40	42	95	0	477	0	0	0	0	0	0	0	0	TAGAGAGTTTGATCCTGGCTCAGGACGAACGCTGGCGGCGTGCTTAACACATGCAAGTCGAACGATGATGCCATTTCGGTGGTGGATTAGTGGCGAACGGGTGAGTAACACGTGGGCAATCTGCCCTGCACTCTGGGACAAGCCCTGGAAACGGGGTCTAATACCGGATATGATCACCGGCCGCATGGTCTGGTGGTGGAAAGCTCCGGCGGTGCAGGATGAGCCCGCGGCCTATCAGCTTGTTGGTGGGGTGATGGCCTACCAAGGCGACGACGGGTAGCCGGCCTGAGAGGGCGACCGGCCACACTGGGACTGAGACACGGCCCAGACTCCTACGGGAGGCAGCAGTGGGGAATATTGCACAATGGGCGAAAGCCTGATGCAGCGACGCCGCGTGAG…
Otu162	5379	60	193	31	24	180	141	144	88	31	89	781	245	121	70	0	0	0	0	2	31	148	144	177	195	609	83	421	88	80	360	154	381	0	308	0	0	0	0	0	0	0	0	TAGAGAGTTTGATCATGGCTCAGGACGAACGCTGGCGGCGTGCTTAACACATGCAAGTCGAGCGGAAAGGCCCTTCGGGGTACTCGAGCGGCGAACGGGTGAGTAACACGTGAGTAACCTGCCCCAAACTTTGGGATAACCCTCGGAAACGGGGGCTAATACCGGATACGACACTCCATCGCATGGTGTGGGTGTGGAAAGTTTTTCGGTTTGGGATGGGCTCGCGGCCTATCAGCTTGTTGGTGGGGTGATGGCCTACCAAGGCGACGACGGGTAGCCGGCCTGAGAGGGCGACCGGCCACACTGGGACTGAGACACGGCCCAGACTCCTACGGGAGGCAGCAGTGGGGAATATTGCACAATGGGCGGAAGCCTGATGCAGCGACGCCGCGTGAGGGA…
Otu163	4211	64	51	16	3	3	64	142	46	33	44	90	50	10	30	330	481	293	57	382	27	17	10	17	7	72	77	70	43	60	45	31	53	356	15	112	297	194	141	378	0	0	0	CTCTAGAGTTTGATCATGGCTCAGGACGAACGCTGGCGGCGTGCTTAACACATGCAAGTCGAGCGGAAAGGCCCTTCGGGGTACTCGAGCGGCGAACGGGTGAGTAACACGTGAGCAACCTGCCCTTAGCTCTGGGATAGCTCCGGGAAACCGGAATTAATACCGGATATGACCTAGGCCGACATCGGCCGTGGTGGAAAGTTTTTCGGCTAGGGATGGACTCGCGGCCTATCAGCTAGTTGGTGGGGTAATGGCCTACCAAGGCGACGACGGGTAGCCGGCCTGAGAGGGCGACCGGCCACACTGGGACTGAGACACGGCCCAGACTCCTACGGGAGGCAGCAGTGGGGAATCTTGCGCAATGGGCGAAAGCCTGACGCAGCGACGCCGCGTGGGGGA…
Otu164	6262	166	293	130	56	46	583	406	209	228	141	56	79	18	23	54	125	25	52	107	248	195	172	269	165	127	323	165	146	671	134	90	31	28	100	94	141	50	160	156	0	0	0	TAGAGAGTTTGATCATGGCTCAGAGCGAACGCTGGCGGCAGGCCTAACACATGCAAGTCGAACGGATCCTTCGGGATTAGTGGCGGACGGGTGAGTAACACGTGGGAACGTGCCCTTTGGTTCGGAACAACTCAGGGAAACTTGAGCTAATACCGGATAAGCCCTACGGGGGAAAGATTTATCGCCATTGGAGCGGCCCGCGTCTGATTAGCTAGTTGGTGAGGTAAAGGCTCACCAAGGCGACGATCAGTAGCTGGTCTGAGAGGATGATCAGCCACATTGGGACTGAGACACGGCCCAAACTCCTACGGGAGGCAGCAGTGGGGAATCTTGCGCAATGGGCGAAAGCCTGACGCAGCCATGCCGCGTGAATGATGAAGGTCTTAGGATTGTAAAATT…
Otu165	2454	1	32	13	7	16	89	112	25	17	4	2	5	0	4	161	203	207	31	217	63	9	34	22	20	132	181	99	86	69	11	38	9	7	4	77	140	133	68	106	0	0	0	CTCTAGAGTTTGATCATGGCTCAGGACGAACGCTGGCGGCGTGCTTAACACATGCAAGTCGAGCGAGGAGCTTGCTCCTAGCGGCGAACGGGTGAGTAACACGTGGGCAATCTGCCCTTGGCTCTGGGATAACCCCGGGAAACCGGGGCTAATACCGGATACGACCACTGAGGACATCCTCTGGTGGTGGAAAGAACTTCGGCCAAGGATGAGCCCGCGGCCTATCAGCTTGTTGGTGGGGTAATGGCCCACCAAGGCGACGACGGGTAGCCGGCCTGAGAGGGCGACCGGCCACACTGGGACTGAGACACGGCCCAGACTCCTACGGGAGGCAGCAGTGGGGAATATTGCGCAATGGGCGAAAGCCTGACGCAGCGACGCCGCGTGAGGGATGAAGGC…
Otu166	1046	1029	4	0	0	0	4	5	0	0	0	0	1	0	0	0	0	0	0	0	0	1	0	0	0	1	1	0	0	0	0	0	0	0	0	0	0	0	0	0	0	0	0	TAGAGAGTTTGATCATGGCTCAGAGTGAACGCTGGCGGCATGCCTAACACATGCAAGTCGAACGGTAACAGGCCCGCAAGGGTGCTGACGAGTGGCGGACGGGTGAGGAATACATCGGAATCTGCCCGGTTGTGGGGGATAACGTAGGGAAACTTACGCTAATACCGCATACGACCGAAAGGTGAAAGCGTGGGATCCGCAAGGACCTCGCGCAGCCGGATGAGCCGATGTCGGATTAGCTAGTTGGCGGGGTAAAGGCCCACCAAGGCGACGATCCGTAGCTGGTCTGAGAGGATGATCAGCCACACTGGGACTGAGACACGGCCCAGACTCCTACGGGAGGCAGCAGTGGGGAATATTGGACAATGGGGGCAACCCTGATCCAGCAATGCCGCGTGT…
Otu167	1448	0	0	0	0	8	1	6	0	7	0	0	0	0	0	135	194	81	23	283	0	0	1	0	0	8	2	3	1	1	0	0	0	52	0	39	157	112	64	270	0	0	0	TAGAGAGTTTGATCATGGCTCAGGACGAACGCTGGCGGCGTGCTTAACACATGCAAGTCGAGCGGAAAGGCCCTTCGGGGTACTCGAGCGGCGAACGGGTGAGTAACACGTGAGCAACCTGCCCCTGGCTCTGGGATAGCCTCCGGAAACGGGGATTAATACCGGACATTCACCCCTTGTGGCATCTTGGGGGGTGGAAAGTTTTTTCGGCCGGGGAGGGGCTCGCGGCCTATCAGCTTGTTGGCGGGGTAACGGCCCACCAAGGCGACGACGGGTAGCCGGCCTGAGAGGGCGACCGGCCACACTGGGACTGAGACACGGCCCAGACTCCTACGGGAGGCAGCAGTGGGGAATATTGCGCAATGGGCGGAAGCCTGACGCAGCGACGCCGCGTGGGGG…
Otu168	1645	7	13	20	28	0	21	29	83	11	27	20	81	0	25	3	0	0	0	3	6	4	20	5	18	163	149	115	415	297	18	27	10	4	15	0	0	1	6	1	0	0	0	TAGAGAGTTTGATCATGGCTCAGGACGAACGCTGGCGGCGTGCTTAACACATGCAAGTCGAACGGTGAAGCCTTCGGGTGGATCAGTGGCGAACGGGTGAGTAACACGTGGGCAATCTGCCCTGCACTCTGGGACAAGCCCTGGAAACGGGGTCTAATACCGGATATTACCTGGGGAGGCATCTTCCTGGGTGTAAAGCTCCGGCGGTGCAGGATGAGCTCGCGGCCTATCAGCTTGTTGGTGGGGTGATGGCCTACCAAGGCGACGACGGGTAGCCGGCCTGAGAGGGCGACCGGCCACACTGGGACTGAGACACGGCCCAGACTCCTACGGGAGGCAGCAGTGGGGAATATTGCACAATGGGCGAAAGCCTGATGCAGCGACGCCGCGTGAGGGATG…
Otu169	1179	0	0	0	0	4	0	0	0	3	0	0	0	0	0	77	78	29	184	38	1	0	0	0	0	0	0	0	0	0	0	0	0	124	1	74	55	249	227	35	0	0	0	TAGAGAGTTTGATCATGGCTCAGAATCAACGCTGGCGGCGTGCCTAACACATGCAAGTCGAACGAGAAAGGGCTTTCGGGCCTGAGTAAAGTGGCGCACGGGTGAGTAACACGTGACTAACCTACCTTTGAGTGGGGGATAACCTAGGGAAACCTGGGCTAATACCGCATAATACCTACGGGTCAAGGCGAGCAATCGCGCTTAAAGAGGGGGTCGCGGCAGATTAGTTAGTTGGTGGGGTAATGGCCTACCAAGACGATGATCTGTATCCGGCCTGAGAGGGCGCACGGACACACTGGAACTGAAACACGGTCCAGACTCCTACGGGAGGCAGCAGTGGGGAATTTTGCGCAATGGGGGAAACCCTGACGCAGCAACGCCGCGTGGAGGATGAAATCC…
Otu170	490	0	0	0	1	0	1	1	0	0	0	1	0	0	0	53	57	30	0	100	0	0	0	0	0	0	1	2	0	0	0	1	0	21	0	31	30	28	62	70	0	0	0	TAGAGAGTTTGATCATGGCTCAGAGCGAACGCTGGCGGCATGCTTAACACATGCAAGTCGCACGGTCGGGGGCAACTCCGGCAGTGGCGGACGGGTGAGTAACGCGTAGGTATCTATCCTTGGGTGGGGGACAACCGTGGGAAACTACGGCTAATACCGCATGATGACTGTGGTCCAAAGGCCGCGAGGCCGCCTGGGGCGGAGCCTGCGTCCGATTAGCTAGTTGGTGGGGTAACGGCCTACCAAGGCGGTGATCGGTAGCTGGTCTGAGAGGATGATCAGCCACACTGGGACTGAGACACGGCCCAGACTCCTACGGGAGGCAGCAGTGGGGAATATTGGACAATGGGCGCAAGCCTGATCCAGCAATGCCGCGTGGGTGAAGAAGGTCTTCGGATT…
Otu171	2311	27	81	149	132	89	132	145	76	22	1	3	6	2	10	0	0	0	0	0	77	161	213	221	143	116	129	175	79	90	5	4	12	0	11	0	0	0	0	0	0	0	0	TAGAGAGTTTGATCATGGCTCAGGACGAACGCTGGCGGCGTGCTTAACACATGCAAGTCGAGCGGTAAGGCTCCTTCGGGAGTACACGAGCGGCGAACGGGTGAGTAACACGTGAGCAATCTGCCCTTCACTTCGGGATAACTCCGGGAAACCGGTGCTAATACCGAATACGACCACCTCAGGCATCTGATGGTGGTGGAAAGTTCCGGCGGTGGAGGATGAGCTCGCGGCCTATCAGCTTGTTGGTGGGGTAAAGGCCCACCAAGGCAACGACGGGTAGCCGGCCTGAGAGGGTGACCGGCCACACTGGGACTGAGACACGGCCCAGACTCCTACGGGAGGCAGCAGTGGGGAATATTGGACAATGGGCGAAAGCCTGATCCAGCAACGCCGCGTGAG…
Otu172	571	0	0	0	2	20	0	0	0	0	0	0	16	83	83	1	0	0	0	0	0	0	8	5	2	0	0	0	0	0	8	12	147	0	184	0	0	0	0	0	0	0	0	TAGAGAGTTTGATCATGGCTCAGAACGAACGCTGGCGGCATGCCTAACACATGCAAGTCGAACGGGTACCTTCGGGTACTAGTGGCGCACGGGTGCGTAACGCGTGGGAATCTGCCTTGGGGTTCGGAATAACAGCGGGAAACTGCTGCTAATACCGGATGATGTTTAGCGACCAAAGATTTATCGCCCCAAGATGAGCCCGCGTCGGATTAGCTAGTTGGTGGGGTAAAGGCCTACCAAGGCGACGATCCGTAGCTGGTCTGAGAGGATGATCAGCCACACTGGGACTGAGACACGGCCCAGACTCCTACGGGAGGCAGCAGTGGGGAATATTGGACAATGGGCGAAAGCCTGATCCAGCAATGCCGCGTGAGTGATGAAGGCCTTAGGGTTGTAAAG…
Otu173	3108	28	56	99	61	0	34	92	23	47	198	38	575	3	67	0	0	0	0	0	7	44	187	21	41	88	469	82	61	62	134	416	122	0	53	0	0	0	0	0	0	0	0	TAGAGAGTTTGATCATGGCTCAGGACGAACGCTGGCGGCGTGCTTAACACATGCAAGTGGAGCGACGAACCGGGGCTTGCCCCGGGGCAGAGCCGCGAACGGGTGAGTAACACGTGGGTTACCTGCCCCAATGACCGGGACAACCCGAGGAAACTCGGGCTAATACCGGATGTGGTCTTCGGACGAAAGGAAGCTTCGGCCTCCGCATTGGGATGGGCCCGCGGCGCATTAGCTTGTTGGTGGGGTAACGGCCTACCAAGGCGACGATGCGTAGCTGGTCTGAGAGGACGATCAGCCACACTGGGACTGAGACACGGCCCAGACTCCTACGGGAGGCAGCAGTGGGGAATCTTGCGCAATGCGCGAAAGCGTGACGCAGCAACGCCGCGTGGGGGAAGA…
Otu174	812	35	59	48	26	44	51	50	14	17	0	0	0	0	0	0	0	0	0	0	35	50	71	95	46	25	38	44	18	23	0	0	0	23	0	0	0	0	0	0	0	0	0	TAGAGAGTTTGATCATGGCTCAGGACGAACGCTGGCGGCGTGCTTAACACATGCAAGTCGAACGGTGATGGGGAGCTTGCTCCTCTGATCAGTGGCGAACGGGTGAGTAACACGTGAGTAACCTGCCCTCGACTCTGGGATAAGCGTTGGAAACGACGTCTAATACCGGATACGACCTCGGATGGCATCTTCCGGGGTGGAAAGAGTTTCGGTCGAGGATGGACTCGCGGCCTATCAGCTTGTTGGTGAGGTAGTGGCTCACCAAGGCGACGACGGGTAGCCGGCCTGAGAGGGTGACCGGCCACACTGGGACTGAGACACGGCCCAGACTCCTACGGGAGGCAGCAGTGGGGAATATTGCACAATGGGCGCAAGCCTGATGCAGCAACGCCGCGTGAG…
Otu175	1158	3	32	31	64	8	11	21	13	31	24	14	79	28	80	0	1	1	0	0	42	13	82	13	10	103	82	40	103	108	21	31	40	0	24	0	0	4	0	1	0	0	0	TAGAGAGTTTGATCATGGCTCAGGACGAACGCTGGCGGCGTGCTTAACACATGCAAGTCGAACGATGATGCTCCAGCTTGCTGGGGTGGATTAGTGGCGAACGGGTGAGTAACACGTGAGTAACCTGCCCTTCACTTTGGGATAAGCCTTGGAAACGGGGTCTAATACCGGGTATGCACATACTGTCGCATGGTGGTGTGTGGAAAGCTTTTGTGGTGGAGGATGGACTCGCGGCCTATCAGCTTGATGGTGGGGTAGTGGCCTACCATGGCTTTGACGGGTAGCCGGCCTGAGAGGGTGACCGGCCACACTGGGACTGAGACACGGCCCAGACTCCTACGGGAGGCAGCAGTGGGGAATATTGCACAATGGGCGGAAGCCTGATGCAGCGACGCCGCG…
Otu176	703	0	14	3	1	0	13	16	2	13	2	1	1	0	1	37	24	1	20	320	0	7	2	0	3	8	7	5	1	5	0	3	0	4	1	12	14	3	62	97	0	0	0	TAGAGAGTTTGATCATGGCTCAGGATGAACGCTAGCGGCAGGCCTAATACATGCAAGTCGGACGGGATTGGGGAGCTTGCTCCCCATGAGAGTGGCGCACGGGTGCGTAACACGTATGTAACCTACCTTTATCAGGGGGATAGCCTCTCGAAAGAGAGATTAAGCCCGCATAAAATCACAGTACAGCATTGTACAATGATCAAATATTTATAGGATAAAGATGGGCATGCGGAACATTAGCTAGTTGGTAAGGTAACGGCTTACCAAGGCTACGATGTTTAGGGGATCTGAGAGGATGACCCCCCACACTGGTACTGAGACACGGACCAGACTCCTACGGGAGGCAGCAGTAAGGAATATTGGTCAATGGGCGGAAGCCTGAACCAGCCATGCCGCGTG…
Otu177	1589	1	79	102	96	3	14	45	3	6	33	112	164	26	3	0	5	1	0	0	258	27	69	8	13	14	1	0	1	0	284	146	51	0	22	1	0	1	0	0	0	0	0	TAGAGAGTTTGATCATGGCTCAGATTGAACGCTGGCGGCAGGCCTAACACATGCAAGTCGAGCGGCAGCACGGGTACTTGTACCTGGTGGCGAGCGGCGGACGGGTGAGTAATGCCTAGGAATCTGCCTGGTAGTGGGGGATAACGCTCGGAAACGGACGCTAATACCGCATACGTCCTACGGGAGAAAGCAGGGGACCTTCGGGCCTTGCGCTATCAGATGAGCCTAGGTCGGATTAGCTAGTTGGTGAGGTAATGGCTCACCAAGGCGACGATCCGTAACTGGTCTGAGAGGATGATCAGTCACACTGGAACTGAGACACGGTCCAGACTCCTACGGGAGGCAGCAGTGGGGAATATTGGACAATGGGCGAAAGCCTGATCCAGCCATGCCGCGTGT…
Otu178	1171	0	2	0	0	0	2	0	5	0	0	0	0	0	0	1	0	0	22	20	0	0	0	1	0	0	0	2	4	24	0	0	0	244	0	1	1	16	804	22	0	0	0	TAGAGAGTTTGATCCTGGCTCAGGATGAACGCTAGCGGCAGGCCTAATACATGCAAGTCGGACGGGATTGGGGAGCTTGCTCCCCATGAGAGTGGCGCACGGGTGCGTAACACGTATGTAACCTACCTTAATCAGGGGGATAGCCTCTCGAAAGAGAGATTAACACCGCATAACATATTGTAATGGCATCATTATAATATCAAATATTTATAGGATTAAGATGGGCATGCGGGACATTAGCTAGATGGTGAGGTAACGGCTCACCATGGCGATGATGTCTAGGGGATCTGAGAGGATGACCCCCCACACTGGTACTGAGACACGGACCAGACTCCTACGGGAGGCAGCAGTAAGGAATATTGGTCAATGGACGGAAGTCTGAACCAGCCATGCCGCGTG…
Otu179	3348	14	220	74	50	48	145	134	108	120	51	58	93	24	16	9	18	1	4	29	387	220	285	163	110	116	255	139	59	71	47	59	139	4	60	4	5	1	7	1	0	0	0	TAGAGAGTTTGATCCTGGCTCAGAATGAACGCTGGCGGCATGCCTAACACATGCAAGTCGAACGAAGGCTTCGGCCTTAGTGGCGCACGGGTGCGTAACGCGTGGGAATCTGCCCCTCGGTTCGGAATAACAGCGAGAAATTGCTGCTAATACCGGATAATGACGTAAGTCCAAAGATTTATCGCCGAGGGATGAGCCCGCGTAGGATTAGCTAGTTGGTGTGGTAAAAGCGCACCAAGGCGACGATCCTTAGCTGGTCTGAGAGGATGATCAGCCACACTGGGACTGAGACACGGCCCAGACTCCTACGGGAGGCAGCAGTGGGGAATATTGGACAATGGGCGAAAGCCTGATCCAGCAATGCCGCGTGAGTGATGAAGGCCTTAGGGTTGTAAAGCT…
Otu180	646	2	39	5	1	0	0	0	0	0	0	0	1	0	0	0	0	0	0	0	432	138	27	0	1	0	0	0	0	0	0	0	0	0	0	0	0	0	0	0	0	0	0	TAGAGAGTTTGATCATGGCTCAGGATGAACGCTAGCGGCAGGCTTAACACATGCAAGTCGAGGGGTAGAGCAGCAATGTTTGAGACCGGCGCACGGGTGCGTAACGCGTATGCAACCTACCTTTCACAGGGGGATAGCCCAGAGAAATTTGGATTAATACCCCATGGTATAGCGCCATCGCATGATGATGCTATTAAAGTTCCAACGGTGAAAGATGGGCATGCGTCCCATTAGCTAGATGGTAAGGTAACGGCTTACCATGGCTACGATGGGTAGGGGTCCTGAGAGGGAGATCCCCCACACTGGTACTGAGACACGGACCAGACTCCTACGGGAGGCAGCAGTGAGGAATATTGGACAATGGGCGCAAGCCTGATCCAGCCATGCCGCGTGCAGGAT…
Otu181	3174	19	10	6	5	5	23	74	25	5	1	2	10	0	3	191	222	302	60	454	2	8	11	5	5	76	43	63	87	58	7	2	1	142	1	138	118	234	219	537	0	0	0	AGAGTTTGATCATGGCTCAGAGCGAACGCTGGCGGCATGCTTAACACATGCAAGTCGCACGGGCGGGGGCAACCCTGTCAGTGGCGGACGGGTGAGTAACGCGTAGGTATCTATCCTTGGGTGGGGGACAACCGTGGGAAACTACGGCTAATACCGCATGATGACTGAGGTCCAAAGCTCGCGAGAGCGCCTGGGGCGGAGCCTGCGTACGATTAGCTAGTTGGTGGGGTAAAGGCCTACCAAGGCGACGATCGTTAGCTGGTCTGAGAGGATGATCAGCCACATTGGGACTGAGACACGGCCCAAACTCCTACGGGAGGCAGCAGTGGGGAATATTGGACAATGGGCGCAAGCCTGATCCAGCAATGCCGCGTGTGTGAAGAAGGTCTTCGGATTGTA…
Otu182	2152	197	66	17	19	0	195	155	56	86	166	70	73	12	5	5	5	0	0	37	31	132	29	91	87	69	165	92	71	38	58	74	15	2	30	0	0	0	0	4	0	0	0	TAGAGAGTTTGATCATGGCTCAGAGCGAACGCTGGCGGCAGGCCTAACACATGCAAGTCGAGCGCCCAGCAATGGGAGCGGCAGACGGGATAGTAACACGTGGGAACGTACCTTTCAGTTCGGAACAACCCAGGGAAACTTGGGCTAATACCGAATACGCCCGTAAGGGGAAAGATTTATCGCTGAAAGATCGGCCCGCGTCTGATTAGCTAGTTGGTGGGGTAATGGCCCACCAAGGCGACGATCAGTAGCTGGTCTGAGAGGATGATCAGCATCACTGGGACTGAGACACGGCCCAGACTCCTACGGGAGGCAGCAGTGGGGAATATTGGACAATGGGCGCAAGCCTGATCCAGCCATGCCGCGTGGATGATGAAGGCCCTAGGGTTGTAAAGTCCT…
Otu183	1082	0	106	3	27	26	0	0	0	0	13	5	8	0	0	0	0	0	0	0	6	77	58	236	438	0	0	0	0	0	41	13	5	0	20	0	0	0	0	0	0	0	0	AGAGTTTGATCATGGCTCAGAGCGAACGTTAGCGGCGCGCCTAACACATGCAAGTCGCACGCGAAAGGGGGTAACCCTGAGTAAAGTGGCGCACGGGTGCGTAACACGTAGATAACCTGCCCTTTGGAGGGGGATAACGTTCCGAAAGGAGCGCTAATACCGCATACAGCATTCTGGGGTTCGCTCCGGGATGGCAAAGGTAGGGACCCGCAAGGGCCTATCGCCAAAGGAGGGGTCTGCGGCCCATCAGCTAGTTGGGGGGGTAATGGCCCACCAAGGCAAAGACGGGTAGCTGGTCTGAGAGGATGATCAGCCACACTGGTACTGGAACACGGACCAGACTCCTACGGGAGGCAGCAGTGGGGAATCTTGGTCAATGGGCGAAAGCCTGAACCAGCG…
Otu184	1062	4	0	0	1	0	2	6	0	5	0	1	1	0	0	98	170	62	57	243	0	0	0	0	0	4	0	1	2	7	0	1	0	31	0	31	97	87	57	94	0	0	0	TAGAGAGTTTGATCATGGCTCAGGACGAACGCTGGCGGCGTGCTTAACACATGCAAGTCGAACGAGGTGCTTGCACCTAGTGGCGAACGGGTGAGTAACACGTGAGCAACCTGCCCCTGGCTCTGGGATAGCCTCCGGAAACGGGGATTAATACCGGACATTCACTTTCTTCCGCATGGTGGAGGGTGGAAAGTTTTTCGGCCAGGGAGGGGCTCGCGGCCTATCAGCTTGTTGGGGGGGTAACGGCCCACCAAGGCGACGACGGGTAGCCGGCCTGAGAGGGCGACCGGCCACACTGGGACTGAGACACGGCCCAGACTCCTACGGGAGGCAGCAGTGGGGAATATTGCGCAATGGGGGAAACCCTGACGCAGCGACGCCGCGTGCGGGATGAAGGCC…
Otu185	528	0	0	0	0	0	0	0	0	0	70	141	87	17	11	0	0	0	0	0	0	0	0	0	0	1	0	0	0	0	55	68	36	0	42	0	0	0	0	0	0	0	0	TAGAGAGTTTGATCATGGCTCAGGACGAACGCTGGCGGCGTGCTTAACACATGCAAGTCGAGCGGAAAGGCCCTTCGGGGTACTCGAGCGGCGAACGGGTGAGTAACACGTGAGTAACCTGCCCTGGACTTTGGGATAACCCTCGGAAACGGGGGCTAATACCGGATACGACCTCAGCTCGCATGGGCTTGGGGTGGAAAGTTTTTCGGTCTGGGATGGGCTCGCGGCCTATCAGCTTGTTGGTGGGGTGATGGCCTACCAAGGCGACGACGGGTAGCCGGCCTGAGAGGGCGACCGGCCACACTGGGACTGAGACACGGCCCAGACTCCTACGGGAGGCAGCAGTGGGGAATATTGCACAATGGGCGGAAGCCTGATGCAGCGACGCCGCGTGAGGGA…
Otu186	1522	17	126	24	7	0	133	43	25	27	106	9	29	3	3	0	2	0	0	0	168	239	39	78	141	38	56	24	21	11	77	26	2	0	38	6	1	1	0	2	0	0	0	CTCTAGAGTTTGATCATGGCTCAGAACGAACGCTGGCGGCAGGCCTCAAACATGCAAGTCTAGGGGGTAGCAATACCACCGGCGGACGGGTGCGTAACGCGTGGGAATATACCTATCAGTACGGAACAACTGCGGGAAACTGCAGCTAATACCGTATACGTCCGTAAGGAGAAAGATTTATCGCTGATAGATTAGCCCGCGTTCGATTAGCTAGTTGGTGAGGTAACGGCTCACCAAGGCGACGATCGATAGCTGTTCTGAGAGGAAGATCAGCCACACTGGGACTGAGACACGGCCCAGACTCCTACGGGAGGCAGCAGTTGGGAATCTTGGACAATGGGGGAAACCCTGATCCAGCCATGCCGCGTGAGTGATGAAGGCCTTCGGGTTGTAAAACTC…
Otu187	979	3	9	1	1	0	9	18	5	1	124	130	171	124	51	0	0	0	0	0	2	4	4	1	0	5	5	12	1	0	104	103	66	0	25	0	0	0	0	0	0	0	0	TAGAGAGTTTGATCATGGCTCAGGACGAACGCTGGCGGCGTGCTTAACACATGCAAGTCGAACGGTGAACTTGGGAGCTTGCTCCTGGGGGATCAGTGGCGAACGGGTGAGTAACACGTGAGCAATCTGCCCTTGACTCTGGGATAAGCGTTGGAAACGACGTCTAATACCGGATACGACCATCCCCGGCATCGGGAGGTGGTGGAAAGAATTTTGGTCAAGGATGAGCTCGCGGCCTATCAGCTTGTTGGTGAGGTAATGGCTCACCAAGGCGACGACGGGTAGCCGGCCTGAGAGGGTGACCGGCCACACTGGGACTGAGACACGGCCCAGACTCCTACGGGAGGCAGCAGTGGGGAATATTGCACAATGGGCGCAAGCCTGATGCAGCAACGCCGC…
Otu188	908	0	1	0	0	0	9	13	7	10	0	0	0	0	0	58	68	26	30	208	0	0	0	0	0	9	25	11	9	15	0	0	0	53	0	41	37	69	91	118	0	0	0	TAGAGAGTTTGATCATGGCTCAGAACGAACGCTGGCGGCAGGCTTAACACATGCAAGTCGAGCGCCCCGCAAGGGGAGCGGCAGACGGGTGAGTAACGCGTGGGAACGTACCCCTCGGTTCGGAATAACGCAGGGAAACTTGTGCTAATACCGGATACGGCTTAGCGGCGAAAGATTTATCGCCGAGGGATCGGCCCGCGTTCGATTAGCTAGTTGGTGAGGTAACGGCTCACCAAGGCGACGATCGATAGCTGGTCTGAGAGGATGATCAGCCACATTGGGACTGAGACACGGCCCAAACTCCTACGGGAGGCAGCAGTGGGGAATATTGGACAATGGGCGCAAGCCTGATCCAGCCATGCCGCGTGAGTGATGACGGCCTTAGGGTTGTAAAGCTCT…
Otu189	11301	1281	739	232	154	17	755	254	257	228	448	82	140	27	40	35	64	12	0	341	743	913	498	807	875	497	330	165	208	273	229	132	19	5	117	179	64	20	13	108	0	0	0	TAGAGAGTTTGATCATGGCTCAGAACGAACGCTGGCGGCAGGCCTCAAACATGCAAGTCTAGGGGGTGTAGCAATACATCACCGGCGGACGGGTGCGTAACACGTGGGAATATACCTTTTGGTTCGGAACAACGCAGGGAAACTTGCGCTAATACCGAATGTGCCCTTACGGGGAAAGATTTATCGCCAAAGGATTAGCCCGCGTCCGATTAGCTAGTTGGTGAGGTAATGGCTCACCAAGGCTCCGATCGGTAGCTGTTCTGAGAGGAAGATCAGCCACACTGGGACTGAGACACGGCCCAGACTCCTACGGGAGGCAGCAGTTGGGAATCTTGGACAATGGGGGAAACCCTGATCCAGCCATGCCGCGTGAGTGATGAAGGCCTTCGGGTTGTAAAA…
Otu190	1117	0	19	5	2	2	10	6	21	5	22	15	15	4	2	125	148	42	16	33	21	23	10	8	7	10	3	6	0	5	19	12	7	9	12	50	90	32	206	95	0	0	0	TAGAGAGTTTGATCATGGCTCAGAACGAACGCTGGCGGCATGCCTAACACATGCAAGTCGAACGAGATCTTCGGATCTAGTGGCGCACGGGTGCGTAACGCGTGGGAATCTGCCCTTGGGTTCGGAATAACAGTTAGAAATGACTGCTAATACCGGATGAAGTCTTCGGACCAAAGATTTATCGCCCAGGGATGAGCCCGCGTAAGATTAGGTAGTTGGTGGGGTAAAGGCCTACCAAGCCGACGATCTTTAGCTGGTCTGAGAGGATGATCAGCCACACTGGGACTGAGACACGGCCCAGACTCCTACGGGAGGCAGCAGTGGGGAATATTGGACAATGGGCGAAAGCCTGATCCAGCAATGCCGCGTGAGTGATGAAGGCCTTAGGGTCGTAAAGCT…
Otu191	642	0	2	2	1	0	12	122	26	19	1	0	10	0	0	0	0	0	0	0	1	0	2	1	1	83	126	104	52	66	6	4	0	0	1	0	0	0	0	0	0	0	0	TAGAGAGTTTGATCATGGCTCAGGACGAACGCTGGCGGCGTGCTTAACACATGCAAGTCGAACGATGATCTGCGGAGCTTGCTCTGTGGGGATTAGTGGCGAACGGGTGAGTAACACGTGAGCAATCTGCCCCGGACTCTGGGATAAGCGCTGGAAACGGCGTCTAATACTGGATATGACCCTCGCAGGCATCTGCTGGGGGTGGAAAGAATTTCGGTTCGGGATGAGCTCGCGGCCTATCAGCTTGTTGGTGAGGTAATGGCTCACCAAGGCGACGACGGGTAGCCGGCCTGAGAGGGTGACCGGCCACACTGGGACTGAGACACGGCCCAGACTCCTACGGGAGGCAGCAGTGGGGAATATTGCACAATGGGCGCAAGCCTGATGCAGCAACGCCGC…
Otu192	497	2	5	7	8	6	3	1	0	0	23	33	60	19	42	0	0	0	0	0	2	5	16	5	1	1	4	0	33	3	32	41	99	0	46	0	0	0	0	0	0	0	0	AGAGTTTGATCATGGCTCAGGACGAACGCTGGCGGCGTGCTTAACACATGCAAGTCGAACGACAGTGCCTTCTTCGGAAGGTACATGGAGTGGCGAACGGGTGAGTAACACGTGAGTAACCTGCCTCAAGCTTGGGGATAACCTGCGGAAACGTGGGCTAATACCGAATGTGCACTGCTCCACGCATGTGGGGTGGTGGAAAAGTTTTTCTGGCTTGAGATGGGCTCGCGGCCTATCAGCTTGTTGGTGGGGTGATGGCCTACCAAGGCGGTGACGGGTAGCCGGCCTGAGAGGGTGTCCGGCCACACTGGGACTGAGACACGGCCCAGACTCCTACGGGAGGCAGCAGTGGGGAATTTTGCACAATGGGCGCAAGCCTGATGCAGCGACGCCGCGTGG…
Otu193	1705	210	82	16	12	0	93	73	36	3	218	178	165	50	15	0	0	0	0	0	18	49	22	27	12	15	44	49	10	3	122	94	59	0	30	0	0	0	0	0	0	0	0	TAGAGAGTTTGATCATGGCTCAGGACGAACGCTGGCGGCGCGCCTAAAACATGCAAGTCGAACGAGAAGCCCGGGCTTGCCCGGGTGGACAGTGGCGAACGGGTGAGTAACACGTGAGGAACCTGCCCCGAAGACCGGGACAACACCGGGAAACCGGTGCTAATACCGGATACCTTCACCGGATCGCATGGTCTGGTGAAGAAATGGATTCCGCTTCGGGATGGCCTCGCGGCCTATCAGCTAGTTGGTGAGGTAACGGCTCACCAAGGCGACGACGGGTAGCTGGTCTGAGAGGATGTCCAGCCACACTGGGACTGAGACACGGCCCAGACTCCTACGGGAGGCAGCAGTTAGGAATCTTGCGCAATGGACGAAAGTCTGACGCAGCGACGCCGCGTG…
Otu194	648	0	0	0	0	0	0	0	0	0	4	19	24	90	61	0	0	0	0	0	0	0	0	0	0	0	1	0	0	0	52	23	117	0	257	0	0	0	0	0	0	0	0	TAGAGAGTTTGATCATGGCTCAGAACGAACGCTGGCGGCAGGCTTAACACATGCAAGTCGAACGCACCTTTCGGGGTGAGTGGCAGACGGGTGAGTAACGCGTGGGAACGTGCCCTTCAGTTCGGGATAACCCAGGGAAACTTGGGCTAATACCGGATACGTGCGAGAGCAGAAAGATTGATCGCTGAAGGATCGGCCCGCGTCTGATTAGCTAGTTGGTGGGGTAATGGCCCACCAAGGCGACGATCAGTAGCTGGTCTGAGAGGATGATCAGCCACATTGGGACTGAGACACGGCCCAAACTCCTACGGGAGGCAGCAGTGGGGAATATTGGACAATGGGCGCAAGCCTGATCCAGCCATGCCGCGTGAGTGATGAAGGCCTTAGGGTTGTAAAGCT…
Otu195	2502	24	293	11	41	7	195	7	7	17	342	18	35	2	6	0	0	0	0	0	291	400	98	230	330	5	14	49	2	1	32	12	5	0	27	0	0	0	0	1	0	0	0	AGAGTTTGATCATGGCTCAGAGCGAACGTTAGCGGCACGCCTAACACATGCAAGTCGCACGAGAAAGGGAGCAATCCTGAGTAGAGTGGCGCACGGGTGCGTAACACGTAGATAACCTGCCCTTTGGAGGGGGATAACGTTCCGAAAGGAGCGCTAATACCGCATACAGCAAGAGCCGGTTTGCCGGTTTTTGGCAAAGGTAGGGACCCGCAAGGGCCTACCGCCAGAGGAGGGGTCTGCGGCCCATCAGCTAGTTGGTGAGGTAATGGCTCACCAAGGCAGAGACGGGTAGCTGGTCTGAGAGGATGATCAGCCACACTGGTACTGGAACACGGACCAGACTCCTACGGGAGGCAGCAGTGGGGAATCTTGGTCAATGGGCGCAAGCCTGAACCAGCG…
Otu196	3026	0	10	7	3	0	16	910	373	54	9	37	148	344	35	3	12	0	0	0	1	3	0	0	1	171	26	17	36	19	21	48	333	1	371	0	0	17	0	0	0	0	0	AGAGTTTGATCATGGCTCAGATTGAACGCTGGCGGCAGGCCTAACACATGCAAGTCGAACGGTAGCACAGAGAGCTTGCTCTCGGGTGACGAGTGGCGGACGGGTGAGTAATGTCTGGGAAACTGCCCGATGGAGGGGGATAACTACTGGAAACGGTAGCTAATACCGCATAACGTCGCAAGACCAAAGTGGGGGACCTTCGGGCCTCACACCATCGGATGTGCCCAGATGGGATTAGCTAGTAGGTGGGGTAATGGCTCACCTAGGCGACGATCCCTAGCTGGTCTGAGAGGATGACCAGCCACACTGGAACTGAGACACGGTCCAGACTCCTACGGGAGGCAGCAGTGGGGAATATTGCACAATGGGCGCAAGCCTGATGCAGCCATGCCGCGTGTA…
Otu197	3209	6	10	3	3	0	33	86	29	20	0	0	0	0	0	231	327	273	44	424	1	5	9	4	1	92	88	81	97	155	0	0	0	50	1	156	117	247	135	481	0	0	0	AGAGTTTGATCATGGCTCAGGACGAACGCTGGCGGCGTGCTTAACACATGCAAGTCGAACGGAAAGGCCCTGCTTGCAGGGTGCTCGAGTGGCGAACGGGTGAGTAACACGTGGGTGATCTGCCCTGCACTTCGGGATAAGCTTGGGAAACTGGGTCTAATACCGGATAGGACTACGCACTGCATGGTGTGTGGTGGAAAGCTTTTGCGGTGTGGGATGGGCCCGCGGCCTATCAGCTTGTTGGTGGGGTGATGGCCTACCAAGGCGACGACGGGTAGCCGGCCTGAGAGGGTGTCCGGCCACACTGGGACTGAGATACGGCCCAGACTCCTACGGGAGGCAGCAGTGGGGAATATTGCACAATGGGCGCAAGCCTGATGCAGCGACGCCGCGTGGGGG…
Otu198	1272	3	134	43	25	19	79	18	43	16	63	19	13	5	7	2	3	0	5	5	162	94	105	68	58	16	55	20	9	42	45	37	14	0	38	2	5	0	0	0	0	0	0	TAGAGAGTTTGATCATGGCTCAGAGCGAACGCTGGCGGCAGGCCTAACACATGCAAGTCGAACGGATCCTTCGGGATTAGTGGCAGACGGGTGAGTAACGCGTGGGAACGTGCCCTTTGGTTCGGAACAACACAGGGAAACTTGTGCTAATACCGGATGTGCCCTTCGGGGGAAAGATTTATCGCCATTGGAGCGGCCCGCGTTGGATTAGGTAGTTGGTGAGGTAAAGGCTCACCAAGCCTACGATCCATAGCTGGTCTGAGAGGATGATCAGCCACACTGGGACTGAGACACGGCCCAGACTCCTACGGGAGGCAGCAGTGGGGAATCTTGCGCAATGGGCGAAAGCCTGACGCAGCCATGCCGCGTGAATGATGAAGGTCTTAGGATTGTAAAATT…
Otu199	1448	1	2	0	0	0	1	1	0	0	1	1	0	0	1	180	343	142	28	218	0	0	0	0	0	0	1	3	1	0	0	2	0	52	0	52	130	48	64	176	0	0	0	TAGAGAGTTTGATCATGGCTCAGGACGAACGCTGGCGGCGTGCTTCACACATGCAAGTCGAGCGGAAAGGCCCTTCGGGGTACTCGAGCGGCGAACGGGTGAGTAACACGTGAGTAACCTGCCCTTAGCACCGGGATAGCTCCGGGAAACCGGAATTAATACCGGATAGGACCACGATCGGCATCGATCGTGGTGGAAAGGATTCCGGCTAGGGATGGACTCGCGGCCTATCAGCTAGTTGGTTGGGGTAGCGGCCCACCAAGGCGACGACGGGTAGCCGGCCTGAGAGGGCGACCGGCCACACTGGGACTGAGACACGGCCCAGACTCCTACGGGAGGCAGCAGTGGGGAATATTGCGCAATGGGCGAAAGCCTGACGCAGCGACGCCGCGTGAGGGA…
Otu200	1198	5	42	11	4	0	113	83	55	80	35	4	4	2	12	1	0	0	0	0	12	42	23	36	95	68	206	68	73	68	15	8	12	0	21	0	0	0	0	0	0	0	0	CTCTAGAGTTTGATCATGGCTCAGGACGAACGCTGGCGGCGTGCTTAACACATGCAAGTCACGGGGGTCCCGCAAGGGATAACCGGCGAACGGGTGCGTAACACGTGAGCAACCTGCCGTACTCAGGGGGATAGCCGGCCCAACGGCCGGGTAATACCGCATACGTTCTTTTGGGGGAGTCCCCAAGAGAGGAAACCTCCGGGGGAGTACGAGGGGCTCGCGGCCTATCAGCTAGTTGGCGGGGTAACGGCCCACCAAGGCGACGACGGGTAGCTGGTCTGAGAGGATGGCCAGCCACATTGGGACTGAGAGACGGCCCAGACTCCTACGGGAGGCAGCAGTGGGGAATCTTGCGCAATGGCCGAAAGGCTGACGCAGCGACGCCGCGTGGGGGATGAA…
Otu201	2783	3	209	88	62	0	247	140	45	77	32	10	23	8	22	59	11	5	0	0	183	157	106	143	130	221	306	114	115	131	48	15	13	1	40	14	2	0	0	3	0	0	0	AGAGTTTGATCATGGCTCAGATTGAACGCTGGCGGCATGCCTAACACATGCAAGTCGAACGGCAGCACAGCAGTAGCAATACTGTGGGTGGCGAGTGGCGGACGGGTGAGTAATGCATCGGGATCTACCTCAACGTGGGGGATAACGTAGGGAAACTTACGCTAATACCGCATACGTCCTAAGGGAGAAAGCGGGGGACCGTAAGGCCTCGCGCGGTGAGACGAACCGATGTTCGATTAGCTAGTTGGTAAGGTAATGGCTTACCAAGGCGACGATCGATAGCTGGTCTGAGAGGATGATCAGCCACACTGGAACTGAGACACGGTCCAGACTCCTACGGGAGGCAGCAGTGGGGAATATTGGACAATGGGCGCAAGCCTGATCCAGCAATGCCGCGTG…
Otu202	10943	91	252	107	75	50	380	437	269	223	125	90	120	20	56	591	923	277	63	1183	166	157	207	175	116	568	732	478	315	443	100	122	113	37	97	262	353	460	234	476	0	0	0	TAGAGAGTTTGATCATGGCTCAGGACGAACGCTGGCGGCGTGCTTAACACATGCAAGTCGAGCGAGGCCCTTCCTTCGGGAAGGTGCCCTAGCGGCGAACGGGTGAGTAACACGTGGGCAACCTGCCCCTAGCACTGGGATAACTCCGGGAAACCGGGGCTAATACCGGATATGACCTTTGAGGGCATCCTCTTTGGTGTAAAGGATTCTGGCTAGGGATGGGCCCGCGGCCTATCAGCTTGTTGGTGGGGTAATGGCCTACCAAGGCGACGACGGGTAGCCGGCCTGAGAGGGCGACCGGCCACACTGGGACTGAGACACGGCCCAGACTCCTACGGGAGGCAGCAGTGGGGAATATTGCACAATGGGCGAAAGCCTGATGCAGCGACGCCGCGTGAG…
Otu203	1893	0	1	0	0	0	87	178	61	177	7	0	15	0	0	0	0	0	0	0	2	0	1	3	1	301	680	92	154	128	0	3	0	0	2	0	0	0	0	0	0	0	0	TAGAGAGTTTGATCATGGCTCAGGATGAACGCTAGCGGCAGGCTTAATACATGCAAGTCGTGGGGCAGCAGGGGTAGCAATACCCGCTGGCGACCGGCAAACGGGTGAGGAACATGTACGCAACCTTCCTTTAACTGGAGAATAGCCCTTCGAAAGAAGGATTAATACTCCGTAACATGATGAAGTGGCATCACTTTATCATTATAGCTCCGGCGGTTAAAGATGGGCGTGCACCTGATTAGATAGTTGGCGGGGTAACGGCCCACCAAGTCTGCGATCAGTAACTGGTGTGAGAGCACGACCAGTCACACGGGCACTGAGACACGGGTCCGACTCCTACGGGAGGCAGCAGTAAGGAATATTGGTCAATGGACGCAAGTCTGAACCAGCCATGCCGCG…
Otu204	1015	0	20	15	7	118	7	59	7	15	4	17	74	48	62	11	6	3	0	2	2	4	37	21	9	23	12	6	5	1	21	22	183	10	142	5	3	23	5	6	0	0	0	TAGAGAGTTTGATCATGGCTCAGAGCGAACGCTGGCGGCAGGCTTAACACATGCAAGTCGAACGCTCATCTTCGGATGGGAGTGGCAGACGGGTGAGTAACACGTGGGAACGTACCCTTCGATCTGGGATAACTTCGGGAAACTGGAGCTAATACCGGATACGCCCTTTTGGGGAAAGGTTTACTGTCGAAGGATCGGCCCGCGTCTGATTAGCTAGTTGGTGGGGTAACGGCCTACCAAGGCGACGATCAGTAGCTGGTCTGAGAGGATGATCAGCCACACTGGGACTGAGACACGGCCCAGACTCCTACGGGAGGCAGCAGTGGGGAATATTGGACAATGGGCGCAAGCCTGATCCAGCCATGCCGCGTGAGTGATGAAGGCCTTAGGGTTGTAAAG…
Otu205	2461	8	12	21	8	6	152	106	154	59	3	2	4	0	1	140	118	79	29	84	5	5	11	6	8	152	164	57	55	154	0	2	0	68	3	363	195	17	130	80	0	0	0	AGAGTTTGATCATGGCTCAGGATGAACGCTAGCGGCAGGCCTAATACATGCAAGTCGGACGGGATTGGAGAGCTTGCTTTCCATGAGAGTGGCGCACGGGTGCGTAACACGTATGTAACCTACCTTCACCAGGGGGATAGCCTCTCGAAAGAGAGATTAAGACCGCATAACATTATAGGATAGCATTATTTTATAATCAAATATTTATAGGGTGAAGATGGGCATGCGGAACATTAGCTAGTTGGTAAGGTAACGGCTTACCAAGGCTACGATGTTTAGGGGATCTGAGAGGATGACCCCCCACACTGGTACTGAGACACGGACCAGACTCCTACGGGAGGCAGCAGTAAGGAATATTGGTCAATGGGCGGAAGCCTGAACCAGCCATGCCGCGTGCAG…
Otu206	1244	17	31	33	13	0	57	59	11	18	82	23	46	2	33	0	0	0	0	0	43	68	69	32	55	94	181	45	57	26	64	33	24	0	28	0	0	0	0	0	0	0	0	TAGAGAGTTTGATCATGGCTCAGATTGAACGCTGGCGGCATGCTTTACACATGCAAGTCGAACGGCAGCACGGGGGCAACCCTGGTGGCGAGTGGCGAACGGGTGAGTAATGCATCGGAACGTATCCTTAAGTGGGGGATAACGCATCGAAAGATGCGCTAATACCGCATAATCTCTGAGGAGAAAAGCAGGGGATCGCAAGACCTTGCGCTTTTGGAGCGGCCGATGTCTGATTAGCTAGTTGGTGAGGTAAAGGCTTACCAAGGCTTCGATCAGTAGCTGGTCTGAGAGGACGACCAGCCACACTGGGACTGAGACACGGCCCAGACTCCTACGGGAGGCAGCAGTGGGGAATTTTGGACAATGGGGGCAACCCTGATCCAGCCATGCCGCGTGAGT…
Otu207	2508	6	9	2	1	0	41	94	62	63	3	3	5	0	3	105	240	229	20	392	1	5	3	3	2	159	144	83	117	122	4	5	1	35	3	104	94	94	48	203	0	0	0	TAGAGAGTTTGATCATGGCTCAGGACGAACGCTGGCGGCGTGCCTAACACATGCAAGTGGAGCGACGAACCGGGCTTCGGCCCGGGGCAAAGCCGCGAACGGGTGAGTAACACGTGGGTAACCTGCCCCGATGACCGGGACAACCCGAGGAAACTCGGGCTAATACCGGATGTGCCCTCCGACCATAAGGTCGCTGGGGAAAGGAAGCTTCGGCCTCCGTATCGGGATGGGCCCGCGGCGCATTAGCTTGTTGGTGAGGTAACGGCTCACCAAGGCGACGATGCGTAGCTGGTCTGAGAGGACGATCAGCCACACTGGGACTGAGACACGGCCCAGACTCCTACGGGAGGCAGCAGTGGGGAATCTTGCGCAATGCGCGAAAGCGTGACGCAGCAACGC…
Otu208	991	11	69	7	9	0	64	33	21	5	65	21	24	1	1	0	0	0	0	0	197	131	45	68	54	32	33	26	8	7	28	20	5	0	6	0	0	0	0	0	0	0	0	AGAGTTTGATCATGGCTCAGAGCGAACGCTGGCGGCAGGCTTAACACATGCAAGTCGAGCGCCCCGCAAGGGGAGCGGCAGACGGGAGAGTAACACGTGGGAACATACCTTTTGGTTCGGAACAACTGAGGGAAACTTCAGCTAATACCGGATAAGCCCTTACGGGGAAAGATTTATCGCCGAAAGATTGGCCCGCGTCTGATTAGCTAGTTGGTGAGGTAATGGCTCACCAAGGCGACGATCAGTAGCTGGTCTGAGAGGATGATCAGCCTCATTGGGACTGAGACACGGCCCAAACTCCTACGGGAGGCAGCAGTGGGGAATATTGGACAATGGGCGCAAGCCTGATCCAGCCATGCCGCGTGAGTGATGAAGGCCTTAGGGTTGTAAAGCTCTTTC…
Otu209	1834	301	72	5	5	0	44	78	51	56	32	25	45	12	6	1	0	0	0	4	204	132	27	87	37	93	131	43	122	108	59	22	11	0	18	2	0	0	1	0	0	0	0	TAGAGAGTTTGATCATGGCTCAGAGCGAACGCTGGCGGCAGGCCTAACACATGCAAGTCGAGCGGCCGTAGCAATACGGCAGCGGCAGACGGGAGAGTAACACGTGGGAACGCGCCCTTCGGTTCGGAATAACTCAGGGAAACTTGAGCTAATACCGGATACGCCCTAACGGGGAAAGATTTATTGCCGAAGGAACGGCCCGCGTCCGATTAGCTAGTTGGTGAGGTAACGGCTCACCAAGGCGACGATCGGTAGCTGGTCTGAGAGGATGACCAGCCTCATTGGGACTGAGACACGGCCCAAACTCCTACGGGAGGCAGCAGTGGGGAATATTGGACAATGGGCGCAAGCCTGATCCAGCCATGCCGCGTGGATGATGAAGGCCCTAGGGTTGTAAAG…
Otu210	1043	0	4	9	6	14	4	29	0	0	0	9	2	0	6	135	138	47	32	10	4	0	3	2	1	1	0	4	1	0	0	1	10	252	8	26	45	140	69	31	0	0	0	TAGAGAGTTTGATCATGGCTCAGAACGAACGCTGGCGGCAGGCTTAACACATGCAAGTCGAACGCCCTCGCAAGGGGGAGTGGCAGACGGGTGAGTAACACGTGGGAACATACCCTTTGGTTCGGAACAACGCCGGGAAACTGGCGCTAATACCGGATACGCCCTGACGGGGAAAGGCTTGCTGCCGAAGGATTGGCCCGCGTTCGATTAGCTTGTTGGTGAGGTAACGGCTCACCAAGGCGACGATCGATAGCTGGTCTGAGAGGATGGCCAGCCACATTGGGACTGAGACACGGCCCAAACTCCTACGGGAGGCAGCAGTGGGGAATATTGGACAATGGGCGCAAGCCTGATCCAGCCATGCCGCGTGAGTGATGACGGCCTTAGGGTTGTAAAGCT…
Otu211	2166	69	60	10	15	2	200	190	66	68	41	13	18	4	2	47	52	15	10	119	21	22	18	38	99	85	161	45	198	138	7	9	1	30	12	73	47	50	51	60	0	0	0	TAGAGAGTTTGATCATGGCTCAGAATCAACGCTGGCGGCGTGCCTAACACATGCAAGTCGCACGAGAAAGTGGAGCAATCCACGAGTACAGTGGCGCACGGGTGAGTAACACGTGAATCATCTACCTTCGAGTGGGGAATAACTGAGAGAAATCTTAGCTAATACCGCATAATACCCACGGGTCAAAGCAGCAATGCGCTTGAAGAGGAGTTCGCGGCAGATTAGTTAGTTGGCGGGGTAATGGCCCACCAAGACGATGATCTGTATCCGGCCTGAGAGGGCGCACGGACACACTGGAACTGAAACACGGTCCAGACTCCTACGGGAGGCAGCAGTGGGGAATTTTGCGCAATGGGGGAAACCCTGACGCAGCAACGCCGCGTGGAGGATGAAATCCCT…
Otu212	6175	21	460	130	78	118	127	398	188	143	374	170	326	79	86	34	19	17	79	2	278	421	301	338	130	137	141	72	151	465	165	204	170	23	241	13	12	13	42	8	0	1	0	AGAGTTTGATCCTGGCTCAGAACGAACGCTGGCGGCATGCCTAACACATGCAAGTCGAACGAGACCTTCGGGTCTAGTGGCGCACGGGTGCGTAACGCGTGGGAATCTGCCCTTGGGTTCGGAATAACTCAGAGAAATTTGAGCTAATACCGGATGATGACGTAAGTCCAAAGATTTATCGCCCAGGGATGAGCCCGCGTAGGATTAGCTAGTTGGTGAGGTAAAGGCTCACCAAGGCGACGATCCTTAGCTGGTCTGAGAGGATGATCAGCCACACTGGGACTGAGACACGGCCCAGACTCCTACGGGAGGCAGCAGTGGGGAATATTGGACAATGGGCGAAAGCCTGATCCAGCAATGCCGCGTGAGTGATGAAGGCCTTAGGGTTGTAAAGCTCTT…
Otu213	2077	15	15	15	11	3	48	77	23	32	3	5	0	1	0	161	247	130	36	318	7	8	11	20	4	83	114	82	49	70	2	0	3	45	1	41	52	113	41	191	0	0	0	TAGAGAGTTTGATCATGGCTCAGGACGAACGCTGGCGGCGTGCCTAACACATGCAAGTGGAGCGACGAACCGGACTTCGGTCCGGGGCCAAGCCGCGAACGGGTGAGTAACACGTGGGTAACCTGCCCTGATGATTGGGACAACCCGAGGAAACTCGGGCTAATACCAAATGTGCCCCTCGGTCTCAAGACCGTTGTGGGAAAGGAAGCTTCGGCCTCCGCATCGGGATGGGCCCGCGGCCCATTAGCTTGTTGGTGAGGTAATGGCTCACCAAGGCAACGATGGGTAGCTGGTCTGAGAGGACGATCAGCCACACTGGGACTGAGACACGGCCCAGACTCCTACGGGAGGCAGCAGTGGGGAATCTTGCGCAATGCGCGAAAGCGTGACGCAGCAACG…
Otu214	3141	0	5	3	1	1	4	87	126	5	1	3	452	595	83	0	1	0	0	0	0	1	1	0	0	57	7	0	19	3	87	37	1258	0	303	0	0	1	0	0	0	0	0	AGAGTTTGATCATGGCTCAGATTGAACGCTGGCGGCAGGCCTAACACATGCAAGTCGGACGGTAGCACAGAGGAGCTTGCTCCTTGGGTGACGAGTGGCGGACGGGTGAGTAATGTCTGGGGATCTGCCCGATAGAGGGGGATAACCACTGGAAACGGTGGCTAATACCGCATAACGTCGCAAGACCAAAGAGGGGGACCTTCGGGCCTCTCACTATCGGATGAACCCAGATGGGATTAGCTAGTAGGCGGGGTAATGGCCCACCTAGGCGACGATCCCTAGCTGGTCTGAGAGGATGACCAGCCACACTGGAACTGAGACACGGTCCAGACTCCTACGGGAGGCAGCAGTGGGGAATATTGCACAATGGGCGCAAGCCTGATGCAGCCATGCCGCGTG…
Otu215	1156	18	1	1	1	0	29	227	20	54	6	22	10	0	2	5	13	0	0	17	0	1	0	0	0	231	191	195	38	36	8	4	2	0	0	2	1	3	0	18	0	0	0	CTCTAGAGTTTGATCATGGCTCAGGACGAACGCTGGCGGCGTGCTTAACACATGCAAGTCGAACGGTGAAGCCTTTCGGGGTGGATCAGTGGCGAACGGGTGAGTAACACGTGGGCAATCTGCCCTGCATTCTGGGACAAGCCTTGGAAACGAGGTCTAATACCGGATACGACGCATCTCCGCATGGGGTGTGCGTGGAAAGCTTTGGCGATGCAGGATGAGCCCGCGGCCTATCAGCTTGTTGGTGGGGTGATGGCCTACCAAGGCGACGACGGGTAGCCGGCCTGAGAGGGCGACCGGCCACACTGGGACTGAGACACGGCCCAGACTCCTACGGGAGGCAGCAGTGGGGAATATTGCACAATGGGCGAAAGCCTGATGCAGCGACGCCGCGTGAGG…
Otu216	5159	201	10	5	2	4	54	153	81	60	7	10	11	2	6	182	581	240	36	1397	1	4	8	4	4	105	185	65	51	52	8	11	20	91	9	60	138	493	151	657	0	0	0	CTCTAGAGTTTGATCATGGCTCAGGACGAACGCTGGCGGCGTGCTTAACACATGCAAGTGGAGCGACGAACCAGGGCTTGCCCTGGGGCAGAGCCGCGAACGGGTGAGTAACACGTGGGTTACCTGCCTTGATGACCGGGACAACCCGAGGAAACTCGGGCTAATACCGGATGTGCCCGCAAGGGGAAAGGAAGCTTCGGCCTCCGCATCAAGATGGGCCCGCGGCCCATTAGCTTGTTGGTGAGGTAACGGCTCACCAAGGCTTCGATGGGTAGCTGGTCTGAGAGGACGATCAGCCACACTGGGACTGAGACACGGCCCAGACTCCTACGGGAGGCAGCAGTGGGGAATCTTGCGCAATGCGCGAAAGCGTGACGCAGCAACGCCGCGTGGGGGAAG…
Otu217	2411	11	46	67	28	60	85	143	78	64	7	7	6	1	5	103	112	99	76	233	38	33	80	56	29	115	147	132	114	124	3	5	5	14	1	41	46	85	29	83	0	0	0	TAGAGAGTTTGATCATGGCTCAGGACGAACGCTGGCGGCGTGCTTAACACATGCAAGTCGAGCGAGGCTCGGTCCTTCGGGACTGATGCCCTAGCGGCGAACGGGTGAGTAACACGTGGGCAACCTGCCCCTAGCACTGGGATAACCCCGGGAAACCGGGGCTAATACCGGATACGACCACGGGAGGCATCTCCTGTGGTGGAAAGGGTTACTGGCTAGGGATGGGCCCGCGGCCTATCAGCTTGTTGGTGGGGTAACGGCCCACCAAGGCGACGACGGGTAGCCGGCCTGAGAGGGCGACCGGCCACACTGGGACTGAGACACGGCCCAGACTCCTACGGGAGGCAGCAGTGGGGAATATTGCACAATGGGCGAAAGCCTGATGCAGCGACGCCGCGT…
Otu218	560	0	2	1	23	0	13	4	6	7	1	1	4	0	0	0	0	1	0	1	3	1	11	1	1	205	109	53	62	41	0	0	1	0	0	3	1	1	3	0	0	0	0	AGAGTTTGATCCTGGCTCAGGACGAACGCTGGCGGCGTGCTTAACACATGCAAGTCGAGCGGTAAGGCCTTCGGGTACACGAGCGGCGAACGGGTGAGTAACACGTGGGTGATCTGCCTTGCACTCTGGGATAAGCCTGGGAAACTGGGTCTAATACCGGATATGACCACATGTCGCATGGTGTGTGGTGGAAAGATTTATCGGTGCGAGATGGGCCCGCGGCCTATCAGCTTGTTGGTGGGGTAATGGCCTACCAAGGCGACGACGGGTAGCCGGCCTGAGAGGGCGACCGGCCACACTGGGACTGAGACACGGCCCAGACTCCTACGGGAGGCAGCAGTGGGGAATATTGCACAATGGGCGGAAGCCTGATGCAGCGACGCCGCGTGAGGGATGACG…
Otu219	1530	27	59	33	33	19	40	71	8	42	66	62	140	13	21	0	0	0	0	0	7	43	98	32	65	36	56	49	15	6	175	147	85	0	81	0	0	0	1	0	0	0	0	TAGAGAGTTTGATCATGGCTCAGGACGAACGCTGGCGGCGTGCTTAACACATGCAAGTCGAGCGGTAAGGCTCCTTCGGGAGTACACGAGCGGCGAACGGGTGAGTAACACGTGAGCAATCTGCCCTTCACTTTGGGATAACTTCCGGAAACGGAAGCTAATACCGAATACGACCACTTCACGCATGTGATGGTGGTGGAAAGTTCCGGCGGTGAAGGATGAGCTCGCGGCCTATCAGCTTGTTGGTGAGGTAATGGCTCACCAAGGCTTCGACGGGTAGCCGGCCTGAGAGGGTGACCGGCCACACTGGGACTGAGACACGGCCCAGACTCCTACGGGAGGCAGCAGTGGGGAATATTGGACAATGGGCGAAAGCCTGATCCAGCAACGCCGCGTGAG…
Otu220	2047	631	80	15	6	0	200	168	36	116	139	12	28	3	5	0	0	0	0	1	20	92	10	40	31	74	170	37	46	24	16	28	2	0	11	4	2	0	0	0	0	0	0	CTCTAGAGTTTGATCATGGCTCAGAACGAACGCTGGCGGCAGGCCTCAAACATGCAAGTCTAGGGGGCGTAGCAATACGTCACCGGCGGACGGGTGCGTAACACGTGGGAATGTACTTATTGGTTCGGAACAACTCAGGGAAACTTGAGCTAATACCGAATGTGCCCGAAAGGGGAAAGATTTATCGCCAATAAATCAGCCCGCGTCCGATTAGCTAGTTGGTGGGGTAAAGGCCCACCAAGGCGACGATCGGTAGCTGTTCTGAGAGGAAGATCAGCCACACTGGGACTGAGACACGGCCCAGACTCCTACGGGAGGCAGCAGTTGGGAATCTTGGACAATGGGGGAAACCCTGATCCAGCCATGCCGCGTGAGTGATGAAGGCCTTCGGGTTGTAAA…
Otu221	8322	8	382	228	158	0	677	224	121	121	270	68	281	11	90	95	31	0	5	16	1254	706	418	138	183	614	716	219	553	361	149	102	16	1	71	9	11	4	5	6	0	0	0	AGAGTTTGATCCTGGCTCAGATTGAACGCTGGCGGCATGCCTAACACATGCAAGTCGAACGGCAGCACAGCAGAGCTTGCTCTGTGGGTGGCGAGTGGCGGACGGGTGAGTAATGCATCGGGACCTACCTGAACGTGGGGGATAACGTAGGGAAACTTACGCTAATACCGCATACGTCCTACGGGAGAAAGCGGGGGACCTTCGGGCCTCGCGCGGTCAGACGGACCGATGTTCGATTAGCTAGTTGGTAAGGTAATGGCTTACCAAGGCGACGATCGATAGCTGGTCTGAGAGGATGATCAGCCACACTGGAACTGAGACACGGTCCAGACTCCTACGGGAGGCAGCAGTGGGGAATATTGGACAATGGGCGCAAGCCTGATCCAGCAATGCCGCGTG…
Otu222	855	6	23	2	1	4	71	27	18	15	18	9	7	2	1	45	30	7	0	132	18	24	8	13	32	12	19	6	20	27	20	18	3	6	3	77	32	13	14	72	0	0	0	TAGAGAGTTTGATCATGGCTCAGAACGAACGCTGGCGGCAGGCCTCAAACATGCAAGTCTAGGGGGTAGCAATACCACCGGCGGACGGGTGCGTAACGCGTGGGAATGTACCTATTGGTTCGGAACAACCCAGGGAAACTTGGGCTAATACCGAATGTGCCCGTAAGGGGAAAGATTTATCGCCAATAGATCAGCCCGCGTAGGATTAGCTAGTTGGTGGGGTAATGGCCCACCAAGGCTCCGATCCTTAGCTGTTCTGAGAGGAAGATCAGCCACACTGGGACTGAGACACGGCCCAGACTCCTACGGGAGGCAGCAGTTGGGAATCTTGGACAATGGGCGAAAGCCTGATCCAGCCATGCCGCGTGAGTGATGAAGGCCTTCGGGTTGTAAAACTCT…
Otu223	663	8	187	5	11	0	3	2	0	0	2	0	1	0	0	0	0	0	0	0	199	231	2	0	1	0	0	0	0	0	6	2	0	0	3	0	0	0	0	0	0	0	0	TAGAGAGTTTGATCATGGCTCAGATTGAACGCTGGCGGCAGGCCTAACACATGCAAGTCGAGCGAACCTAGCTTGCTAGGTGAGCGGCGAACGGGTGAGTAACGCGTAGGAATCTGCCTGGTAGTGGGGGACAACGCGGGGAAACTCGCGCTAATACCGCATACGCCCTACGGGGGAAAGTGGGGGATCTTCGGACCTCACGCTATCAGAGGAGCCTGCGTCGGATTAGCTAGTTGGTGGGGTAAAGGCTCACCAAGGCGACGATCCGTAGCTGGTCTGAGAGGATGATCAGCCACACCGGAACTGAGACACGGTCCGGACTCCTACGGGAGGCAGCAGTGGGGAATATTGGACAATGGGGGCAACCCTGATCCAGCCATGCCGCGTGTGTGAAGAAGG…
Otu224	1139	0	4	1	1	0	0	5	1	3	0	0	1	0	0	72	135	121	19	168	1	0	3	2	0	11	24	10	8	14	0	0	0	14	0	70	80	80	56	235	0	0	0	TAGAGAGTTTGATCATGGCTCAGGACGAACGCTGGCGGCGTGCTTAACACATGCAAGTCGAACGGAAAGGCCCCTTTGGGGGTGCTCGAGTGGCGAACGGGTGAGTAACACGTGGGTGATCTGCCCTGCACTTCGGGATAAGCTTGGGAAACTGGGTCTAATACCGGATAGGACCATGCCATGCATGTGGTGTGGTGGAAAGCTTTTGCGGTGTGGGATGGGCCCGCGGCCTATCAGCTTGTTGGTGGGGTGATGGCCTACCAAGGCGACGACGGGTAGCCGGCCTGAGAGGGTGTCCGGCCACACTGGGACTGAGATACGGCCCAGACTCCTACGGGAGGCAGCAGTGGGGAATATTGCACAATGGGCGCAAGCCTGATGCAGCGACGCCGCGTGGGG…
Otu225	363	0	0	0	0	0	0	0	0	0	28	7	13	3	6	0	0	0	0	0	0	0	0	0	0	0	0	0	0	0	174	54	15	0	63	0	0	0	0	0	0	0	0	TAGAGAGTTTGATCATGGCTCAGGATGAACGCTAGCGGCAGGCTTAACACATGCAAGTCGAGGGGTAGAAATAGCTTGCTATTTTGAGACCGGCGCACGGGTGCGTAACGCGTATGCAACCTACCTTTCACAGGGGGATAGCCCAGAGAAATTTGGATTAATACCCCATGGCATAATGATATGGCATCATATTATTATTAAAGTCACAACGGTGAAAGATGGGCATGCGTCCCATTAGCTTGTTGGTAAGGTAACGGCTTACCAAGGCTACGATGGGTAGGGGTCCTGAGAGGGAGATCCCCCACACTGGTACTGAGACACGGACCAGACTCCTACGGGAGGCAGCAGTGAGGAATATTGGACAATGGGCGCAAGCCTGATCCAGCCATGCCGCGTGCA…
Otu226	3580	1	0	0	0	1	1	8	0	1	0	0	0	0	0	293	372	262	48	622	0	1	0	1	0	2	7	2	4	6	0	2	1	285	0	143	145	331	507	534	0	0	0	CTCTAGAGTTTGATCCTGGCTCAGGACGAACGCTGGCGGCGTGCTTAACACATGCAAGTCGAACGGAAAGGCCCTGCTTGCAGGGTGCTCGAGTGGCGAACGGGTGAGTAACACGTGGGTGATCTGCCCTGCACTTCGGGATAAGCTTGGGAAACTGGGTCTAATACCGGATAGGACTACAAGGCGCATGTTTTGTGGTGGAAAGTTTTTAACGGTGTGGGATGGGCCCGCGGCCTATCAGCTTGTTGGTGGGGTGATGGCCTACCAAGGCGACGACGGGTAGCCGGCCTGAGAGGGTGTCCGGCCACACTGGGACTGAGATACGGCCCAGACTCCTACGGGAGGCAGCAGTGGGGAATATTGCACAATGGGCGCAAGCCTGATGCAGCGACGCCGCGT…
Otu227	480	0	39	53	36	0	6	1	6	0	11	2	22	3	1	1	0	0	0	0	20	26	72	17	10	26	12	10	1	1	38	21	17	0	28	0	0	0	0	0	0	0	0	TAGAGAGTTTGATCATGGCTCAGGATGAACGCTAGCGGCAGGCCTAATACATGCAAGTCGGACGGGATTGAGAAGCTTGCTTTTCATGAGAGTGGCGCACGGGTGCGTAACACGTATGTAACCTACCTTGTTCAGGGGGATAGCCTCTCGAAAGAGAGATTAAGACCGCATAACATTATGATGTGGCATCGCATTATAATCAAATATTTATAGGAACAAGATGGGCATGCGGAACATTAGCTAGTTGGTAAGGTAACGGCTTACCAAGGCTACGATGTTTAGGGGATCTGAGAGGATGACCCCCCACACTGGTACTGAGACACGGACCAGACTCCTACGGGAGGCAGCAGTAAGGAATATTGGTCAATGGACGCAAGTCTGAACCAGCCATGCCGCGTG…
Otu228	811	56	40	13	9	0	48	16	17	19	176	33	41	4	4	0	0	0	0	0	17	72	11	28	22	6	5	6	3	2	44	83	16	0	20	0	0	0	0	0	0	0	0	TAGAGAGTTTGATCATGGCTCAGAACGAACGCTGGCGGCAGGCTTAACACATGCAAGTCGAACGAACGTAGCAATACGTTAGTGGCGCACGGGTGAGTAACGCGTGGATATCTGCCTTTTGGTTCGGGATAACCTTGGGAAACTAGGGCTAATACCGAATGGTTCCTACGGGATAAAGATTTATCGCCAAAAGATGAGTCCGCGTCCGATTAGCTAGTTGGTGTGGTAATGGCGCACCAAGGCGACGATCGGTAGCTGGTCTGAGAGGACGATCAGCCACACTGGGACTGAGACACGGCCCAGACTCCTACGGGAGGCAGCAGTGGGGAATATTGGACAATGGGGGCAACCCTGATCCAGCCATGCCGCGTGAGTGATGAAGGCCTTCGGGTTGTAAAG…
Otu229	1878	0	0	0	0	0	0	0	0	0	0	0	0	0	0	177	74	50	121	28	0	0	0	0	0	0	0	0	0	0	0	0	0	533	0	107	98	345	320	25	0	0	0	TAGAGAGTTTGATCATGGCTCAGAATCAACGCTGGCGGCGTGCCTAACACATGCAAGTCGAACGAGAAAGGGGCTTCGGCCCTGAGTACAGTGGCGCACGGGTGAGTAACACGTGACTAACCTACCTTGGAGTGGGGAATAACCTAGGGAAACCTGGGCTAATACCGCATAACACCTACGGGTCAAAGGAGCAATTCGCTTCAAGAGGGGGTCGCGGCAGATTAGCTAGTTGGTGAGGTAATGGCTCACCAAGGCGATGATCTGTATCCGGCCTGAGAGGGCGCACGGACACACTGGAACTGAAACACGGTCCAGACTCCTACGGGAGGCAGCAGTGGGGAATTTTGCGCAATGGGGGAAACCCTGACGCAGCAACGCCGCGTGGAGGATGAAGTATCT…
Otu230	1439	24	6	2	0	0	11	22	13	1	48	71	51	7	17	127	178	139	26	90	2	0	0	1	2	5	11	14	4	10	64	25	50	31	33	31	103	37	28	154	0	1	0	TAGAGAGTTTGATCATGGCTCAGGACGAACGCTGGCGGCGTGCTTAACACATGCAAGTCGAGCGGAAAGGCCCTTCGGGGTACTCGAGCGGCGAACGGGTGAGTAACACGTGAGCAATCTGCCCTTAGCTTCGGGATAGCTCCGGGAAACCGGAATTAATACCGAATATGACGACGGCTGACATCAGCCATCGTGGAAAGTTTTTCGGCTAGGGATGAGCTCGCGGCCTATCAGCTAGTTGGTGGGGTAACGGCCTACCAAGGCGACGACGGGTAGCCGGCCTGAGAGGGCGACCGGCCACACTGGGACTGAGACACGGCCCAGACTCCTACGGGAGGCAGCAGTGGGGAATATTGCGCAATGGGCGAAAGCCTGACGCAGCGACGCCGCGTGGGGGAT…
Otu231	1775	2	35	132	122	549	11	44	39	5	0	0	13	135	56	0	0	0	0	0	32	33	204	33	59	7	9	10	28	19	16	6	63	0	113	0	0	0	0	0	0	0	0	TAGAGAGTTTGATCATGGCTCAGGACGAACGCTGGCGGCGTGCTTAACACATGCAAGTCGAGCGGAAAGGCCTTTCGGGGTACTCGAGCGGCGAACGGGTGAGTAACACGTGAGTAATCTGCCCTGGACTCTGGGATAGCCACCGGAAACGGTGATTAATACCGGATATGACACATCGGCGCATGTTGGTGTGTGGAAACTTTTTTGGGTCCAGGATGTGCTCGCGGCCTATCAGCTTGTTGGTGGGGTAATGGCCTACCAAGGCTTCGACGGGTAGCCGGCCTGAGAGGGTGACCGGCCACACTGGGACTGAGACACGGCCCAGACTCCTACGGGAGGCAGCAGTGGGGAATATTGGACAATGGGCGGAAGCCTGATCCAGCAACGCCGCGTGAGGGA…
Otu232	6802	121	231	181	107	66	299	508	249	367	72	48	99	12	69	32	43	9	0	67	194	189	305	239	159	645	723	512	360	503	60	82	94	9	91	5	13	20	8	11	0	0	0	AGAGTTTGATCATGGCTCAGGACGAACGCTGGCGGCGTGCTTAACACATGCAAGTCGAGCGAGGCTCTTCCTTCGGGAAGATGCCCTAGCGGCGAACGGGTGAGTAACACGTGGGCAACCTGCCTCTAGCACTGGGATAACTCCGGGAAACCGGGGCTAATACCGGATACGACCTCTGAGGGCATCCTCCGGAGGTGGAAAGCATTGTGGCTAGAGATGGGCCCGCGGCCTATCAGCTTGTTGGTGAGGTAACGGCCCACCAAGGCGACGACGGGTAGCCGGCCTGAGAGGGCGACCGGCCACACTGGGACTGAGACACGGCCCAGACTCCTACGGGAGGCAGCAGTGGGGAATATTGCACAATGGGCGAAAGCCTGATGCAGCGACGCCGCGTGAGGG…
Otu233	1648	28	122	13	13	0	126	37	10	2	367	60	68	5	18	0	0	0	0	0	56	196	20	35	97	174	38	25	16	15	34	47	7	0	19	0	0	0	0	0	0	0	0	TAGAGAGTTTGATCATGGCTCAGAACGAACGCTGGCGGCATGCCTAACACATGCAAGTCGAACGGGATCCAGGCTTCGGTCTGGTGAGAGTGGCGGACGGGTGAGTAACGCGTGGGAACCTGCCCAATGGTCTGGGATAACCGCGGGAAACTGCGGCTAATACCGGATAAGCCCGAGAGGGGAAAGATTTATCGCCGATGGAGGGGCCCGCGTCAGATTAGGTAGTTGGTGGGGTAATGGCCTACCAAGCCTACGATCTGTAGCTGGTCTGAGAGGATGATCAGCCACACTGGGACTGAGATACGGCCCAGACTCCTACGGGAGGCAGCAGTGGGGAATATTGGACAATGGGGGCAACCCTGATCCAGCAATGCCGCGTGAGTGATGAAGGCCTTAGGG…
Otu234	468	0	0	0	0	0	1	0	0	0	0	0	0	0	0	35	22	8	47	82	0	0	1	0	2	2	0	0	0	4	0	0	0	47	0	3	17	22	45	130	0	0	0	TAGAGAGTTTGATCATGGCTCAGGACGAACGCTTGCGACGTGCCTAAGAAATGCAAGTCGAACGGGGTAGCAATACCTAGTGGCGAACGGTCGCGTAACACGTGGGCAACCTGCCCTGAAGCGGGGGACAACAGCCTGAAAGGGCTGCTAATACCGCATGTGTATCGGAATGGCATCATTCAGGATACAAAGCCTTCGGGCACTTCAGGATGGGCCCGCGGCCTATCAGCTAGTTGGTGAGGTAACGGCCCACCAAGGCTTCGACGGGTAGCTGGTCTGAGAGGACGATCAGCCGGATTGGGACTGAGATACGGCCCAGACTCCTACGGGGGGCAGCAATTAGGAATCTTGCACAATGGGCGAAAGCCTGATGCAGCGACGTCGCGTGAGGGATGAAGT…
Otu235	732	0	6	54	271	0	0	0	0	0	0	0	0	0	5	0	0	0	0	0	51	31	282	7	15	4	1	0	0	0	0	1	3	0	1	0	0	0	0	0	0	0	0	TAGAGAGTTTGATCATGGCTCAGGATGAACGCTGGCGGCGTGCTTAACACATGCAAGTCGAGCGGAAAGGCCCTTTCGGGGGTACTCGAGCGGCGAACGGGTGAGTAACACGTGAGTAACCTGCCTTCGACTTCGGGATAACCTCGGGAAACCGAGGCTAATACCGGGTATTCACATTGTCTCGCATGGGGCGGTGTGGAAAGGGTTTACCGGTTGGAGATGGACTCGCGGCCTATCAGCTTGTTGGTGGGGTAATGGCCTACCAAGGCGACGACGGGTAGCCGGCCTGAGAGGGCGACCGGCCACACTGGGACTGAGACACGGCCCAGACTCCTACGGGAGGCAGCAGTGGGGAATATTGCGCAATGGGCGGAAGCCTGACGCAGCGACGCCGCGTGG…
Otu236	1285	8	55	75	64	87	16	30	21	0	17	24	41	27	47	0	0	1	0	1	35	61	147	123	62	6	14	47	25	35	34	34	59	2	84	2	1	0	0	0	0	0	0	TAGAGAGTTTGATCATGGCTCAGAACGAACGCTGGCGGCAGGCCTAACACATGCAAGTCGAGCGATCCCAGCAATGGGGGAGCGGCAGACGGGTGAGTAACACGTGGGAACGTACCCTTCGGTTCGGAATAACTCAGGGAAACTTGAGCTAATACCGGATACGTCCGAGAGGAGAAAGATTTATCGCCGAAGGATCGGCCCGCGTCTGATTAGCTAGTTGGTGAGGTAATGGCTCACCAAGGCGACGATCAGTAGCTGGTCTGAGAGGATGATCAGCCACATTGGGACTGAGACACGGCCCAAACTCCTACGGGAGGCAGCAGTGGGGAATATTGGACAATGGGCGCAAGCCTGATCCAGCCATGCCGCGTGAGTGATGAAGGCCTTAGGGTTGTAAAG…
Otu237	7087	0	28	177	41	221	58	667	421	44	2	3	159	248	227	15	8	4	55	12	7	10	187	31	12	83	48	106	255	203	19	62	231	1490	161	1	12	1326	409	44	0	0	0	CTCTAGAGTTTGATCATGGCTCAGATTGAACGCTGGCGGCATGCTTTACACATGCAAGTCGAACGGCAGCGCGGGGCAACCTGGCGGCGAGTGGCGAACGGGTGAGTAATATATCGGAACGTACCCAGAAGTGGGGGATAACGTAGCGAAAGTTACGCTAATACCGCATACGATCTACGGATGAAAGTGGGGGACCTTAGGGCCTCATGCTTGTGGAGCGGCCGATATCTGATTAGCTAGTTGGTAGGGTAAAGGCCTACCAAGGCGACGATCAGTAGCTGGTCTGAGAGGACGACCAGCCACACTGGGACTGAGACACGGCCCAGACTCCTACGGGAGGCAGCAGTGGGGAATTTTGGACAATGGGCGCAAGCCTGATCCAGCAATGCCGCGTGAGTG…
Otu238	2295	0	1	0	0	0	1	2	0	1	0	0	0	0	0	275	179	175	194	55	1	1	0	0	0	0	1	0	1	0	0	0	2	341	0	357	113	218	302	75	0	0	0	CTCTAGAGTTTGATCCTGGCTCAGAATCAACGCTGGCGGCGTGCCTAACACATGCAAGTCGAACGAGAAAGGGCTTTCGGGCCTGAGTAAAGTGGCGCACGGGTGAGTAACACGTGACTAACCTACCCTGGAGTGGGGAATAACTTCGAGAAATCGAGGCTAATACCGCATAACACCTACGGGTCAAAGGAGCAATTCGCTTCAGGAGGGGGTCGCGGCAGATTAGCTAGTTGGCGGGGTAATGGCCCACCAAGGCAGTGATCTGTATCCGGCCTGAGAGGGCGCACGGACACACTGGAACTGAAACACGGTCCAGACTCCTACGGGAGGCAGCAGTGGGGAATTTTGCGCAATGGGGGAAACCCTGACGCAGCAACGCCGCGTGGAGGATGAAGTATC…
Otu239	1459	1	146	32	24	28	6	11	14	5	52	18	21	88	18	0	1	0	0	0	238	230	91	129	110	6	4	3	4	2	36	32	42	0	65	0	0	0	0	2	0	0	0	TAGAGAGTTTGATCCTGGCTCAGAACGAACGCTGGCGGCATGCCTAACACATGCAAGTCGAACGAGACCTTCGGGTCTAGTGGCGCACGGGTGCGTAACGCGTGGGAATCTGCCCCTCGGTTCGGAATAACAGAGAGAAATTTCTGCTAATACCGGATGATGACTTCGGTCCAAAGATTTATCGCCGAGGGATGAGCCCGCGTAGGATTAGCTTGTTGGTGGGGTAATGGCCTACCAAGGCAACGATCCTTAGCTGGTCTGAGAGGATGATCAGCCACACTGGGACTGAGACACGGCCCAGACTCCTACGGGAGGCAGCAGTGGGGAATATTGGACAATGGGCGAAAGCCTGATCCAGCAATGCCGCGTGAGTGATGAAGGCCTTAGGGTTGTAAAGCT…
Otu240	483	1	9	19	9	34	0	20	0	0	4	8	42	22	16	0	0	0	0	0	3	10	27	12	4	7	0	3	0	0	55	19	95	0	64	0	0	0	0	0	0	0	0	TAGAGAGTTTGATCATGGCTCAGAGCGAACGCTGGCGGAATGCTTAACACATGCAAGTCGCACGGTCAGCAATGGCAGTGGCGGACGGGTGAGTAACGCGTAGGAATATGTCCAGAGGTGGGGGACAACCCCGGGAAACTGGGGCTAATACCGCATATGAGCTGAGGCTCAAAGCAGTGATGCGCCTTTGGAGTAGCCTGCGTCCGATTAGCTTGTTGGTGGGGTAATGGCCTACCAAGGCGACGATCGGTAGCTGGTCTGAGAGGACGACCAGCCACACTGGGACTGAGACACGGCCCAGACTCCTACGGGAGGCAGCAGTGGGGAATATTGGACAATGGGCGCAAGCCTGATCCAGCAATTCCGCGTGGGTGAAGAAGGTCTTCGGATTGTAAAGCC…
Otu241	542	0	0	0	0	0	0	0	0	0	3	0	0	165	12	0	0	0	0	0	0	0	0	1	0	0	0	0	0	0	26	4	74	0	257	0	0	0	0	0	0	0	0	CTCTAGAGTTTGATCATGGCTCAGAGTGAACGCTGGCGGCAGGCCTAACACATGCAAGTCGAGCGGCAGCGGGTCCTTCGGGATGCCGGCGAGCGGCGGACGGGTGAGGAATGCATCGGAATCTGCCTTTTTGTGGGGGATAACGTAGGGAAACTTACGCTAATACCGCATACGTCCTACGGGAGAAAGTGGGGGACCGCAAGGCCTCACGCAGAAAGATGAGCCGATGCCGGATTAGCTAGTTGGCGGGGTAAAGGCCCACCAAGGCGACGATCCGTAGCTGGTCTGAGAGGATGATCAGCCACACTGGAACTGAGACACGGTCCAGACTCCTACGGGAGGCAGCAGTGGGGAATATTGGACAATGGGCGCAAGCCTGATCCAGCCATGCCGCGTGAG…
Otu242	802	4	49	4	6	0	45	0	5	0	19	12	15	2	2	0	0	0	0	0	212	86	87	57	77	6	4	8	0	0	57	24	7	0	14	0	0	0	0	0	0	0	0	TAGAGAGTTTGATCATGGCTCAGGATGAACGCTGGCGGAGTGCCTAATACATGCAAGTCGAGCGGCAGCACGAGTAGTTTACTACTTGGTGGCGAGCGGCGGACGGCTGAGTAACGCGTGGGAACGTGCCCCAAAGTGAGGAATAACTGCCCGAAAGGGTAGCTAATGCCGCATATGATCTTCGGATTAAAGGATTTATCCGCTTTGGGAGCGGCCCGCGTACGATTAGATAGTTGGTGAGGTAAAGGCTCACCAAGTCGACGATCGTTAGCTGGTCTGAGAGGATGACCAGCCAGACTGGAACTGAGACACGGTCCAGACTCCTACGGGAGGCAGCAGTAAGGAATCTTCCACAATGGACGAAAGTCTGATGGAGCAACTCCGCGTGCAGGATGAAGG…
Otu243	877	5	10	5	3	0	30	68	24	33	0	1	0	0	1	16	9	25	2	30	18	3	8	10	9	142	83	92	47	80	0	0	0	59	0	8	14	20	5	17	0	0	0	CTCTAGAGTTTGATCATGGCTCAGGACGAACGCTGGCGGCGTGCTTAACACATGCAAGTCGAGCGGAAAGGCCCTTCGGGGTACTCGAGCGGCGAACGGGTGAGTAACACGTGAGTAACCTGCCCTTGGCTCTGGGATAGCTCCGGGAAACCGGAATTAATACCGGATATGACCATCTGTGACATCGTGGGTGGTGGAAAGATTTATCGGCCAGGGATGGGCTCGCGGCCTATCAGCTTGTTGGTGGGGTAATGGCCTACCAAGGCGACGACGGGTAGCCGGCCTGAGAGGGCGACCGGCCACACTGGGACTGAGACACGGCCCAGACTCCTACGGGAGGCAGCAGTGGGGAATATTGCGCAATGGGCGGAAGCCTGACGCAGCGACGCCGCGTGGGGG…
Otu244	2114	33	97	17	14	17	76	239	92	117	77	68	80	13	20	0	0	2	0	7	24	44	62	85	38	243	200	126	80	53	48	53	46	0	38	0	0	4	0	1	0	0	0	AGAGTTTGATCATGGCTCAGGACGAACGCTGGCGGCGTGCTTTACACATGCAAGTCGAACGGTGAACCGGTGCTTGCACCGGGGATCAGTGGCGAACGGGTGAGTAACACGTGAGCAATCTGCCCCGAACTCTGGGATAACTGCGGGAAACCGCAGCTAATACCGGATACGACCCAAGGAGGCATCTCCATTGGGTGGAAAGTTTTTCGGTTCGGGATGAGCTCGCGGCCTATCAGCTTGTTGGTGGGGTAATGGCCTACCAAGGCGACGACGGGTAGCCGGCCTGAGAGGGCGACCGGCCACACTGGGACTGAGACACGGCCCAGACTCCTACGGGAGGCAGCAGTGGGGAATATTGCACAATGGGCGAAAGCCTGATGCAGCGACGCCGCGTGAGGG…
Otu245	1801	16	4	1	0	0	50	40	13	18	1	0	4	0	0	93	126	63	19	328	2	0	2	0	8	31	44	8	50	59	0	6	0	52	0	185	126	116	148	188	0	0	0	TAGAGAGTTTGATCATGGCTCAGAATCAACGCTGGCGGCGTGCCTAACACATGCAAGTCGCACGAGAAAGGGGAGCAATCCCTGAGTAAAGTGGCGCACGGGTGAGTAACACGTGAATGATCTACCTCCGAGTGGGGAATAACTGAGAGAAATCTTAGCTAATACCGCATAATACCCACGGGTCAAAGCAGCAATGCGCTTGGAGAGGAGTTCGCGGCCGATTAGCTAGTTGGCGGGGTAATGGCCCACCAAGGCGATGATCGGTATCCGGCCTGAGAGGGCGCACGGACACACTGGAACTGAAACACGGTCCAGACTCCTACGGGAGGCAGCAGTGGGGAATTTTGCGCAATGGGGGAAACCCTGACGCAGCAACGCCGCGTGGAGGATGAAGCCCCT…
Otu246	1765	8	25	59	50	37	30	70	52	77	62	30	54	9	91	27	23	10	5	17	59	42	109	63	61	103	107	43	49	54	38	69	92	12	80	12	8	16	9	3	0	0	0	TAGAGAGTTTGATCATGGCTCAGGACGAACGCTGGCGGCGTGCTTAACACATGCAAGTCGAGCGAGGCTCCTCCTTCGGGAGGATGTCCTAGCGGCGAACGGGTGAGTAACACGTGGGCAACCTGCCCCTAGCACTGGGATAACCCCGGGAAACCGGGGCTAATACCGGATACGACTCCAGAAGGCATCTTCCGGAGTGGAAAAGGTTTACTGGCTAGGGATGGGCCCGCGGCCTATCAGCTTGTTGGTGGGGTAATGGCCCACCAAGGCGACGACGGGTAGCCGGCCTGAGAGGGCGACCGGCCACACTGGGACTGAGACACGGCCCAGACTCCTACGGGAGGCAGCAGTGGGGAATATTGCACAATGGGCGAAAGCCTGATGCAGCGACGCCGCGTG…
Otu247	1167	0	30	27	9	77	82	66	14	20	9	4	6	1	0	25	46	9	9	13	35	24	42	138	73	15	138	29	28	63	4	8	3	6	8	17	33	9	30	17	0	0	0	TAGAGAGTTTGATCATGGCTCAGAGCGAACGCTGGCGGCAGGCTTAACACATGCAAGTCGAACGGATCCTTCGGGATTAGTGGCGGACGGGTGAGTAACACGTGGGAACGTGCCTTTTGGTTCGGAACAACTCAGGGAAACTTGAGCTAATACCGGATGTGCCCTTCGGGGGAAAGATTTATCGCCATTAGAGCGGCCCGCGTCTGATTAGCTAGTTGGTAGGGTAAAAGCCTACCAAGGCGACGATCAGTAGCTGGTCTGAGAGGATGACCAGCCACATTGGGACTGAGACACGGCCCAAACTCCTACGGGAGGCAGCAGTGGGGAATCTTGCGCAATGGGCGAAAGCCTGACGCAGCCATGCCGCGTGGATGATGAAGGTCTTAGGATTGTAAAATC…
Otu248	4760	50	262	69	56	19	133	96	54	64	197	75	90	21	29	75	76	72	464	75	273	264	175	257	201	37	86	32	27	153	105	100	34	440	102	68	62	86	187	94	0	0	0	CTCTAGAGTTTGATCATGGCTCAGAGCGAACGCTGGCGGCAGGCTTAACACATGCAAGTCGAACGAACCCTTCGGGGTTAGTGGCGGACGGGTGAGTAACACGTGGGAACGTGCCCTTAGGTTCGGAACAACACAGGGAAACTTGTGCTAATACCGGATAAGCCCTTACGGGGAAAGATTTATCGCCTTTGGAGCGGCCCGCGTCTGATTAGCTTGTTGGTGAGGTAAAGGCTCACCAAGGCTACGATCAGTAGCTGGTCTGAGAGGATGGCCAGCCACATTGGGACTGAGACACGGCCCAAACTCCTACGGGAGGCAGCAGTGGGGAATCTTGCGCAATGGGGGAAACCCTGACGCAGCCATGCCGCGTGGATGATGAAGGTCTTAGGATTGTAAAAT…
Otu249	442	0	12	1	0	0	0	0	0	0	1	0	0	0	0	0	0	0	0	0	3	3	4	357	59	0	0	0	0	0	1	0	0	0	1	0	0	0	0	0	0	0	0	TAGAGAGTTTGATCATGGCTCAGAACGAACGCTGGCGGCAGGCCTAACACATGCAAGTCGAACGCTCCGCAAGGGGAGTGGCGCACGGGAGAGTAACGCGTGGGAACCTACCTATTAGTTTGGGATAACACCGGGAAACTGGTGCTAATACCGGATAAGCCCGAGAGGGGAAAGATTTATCGCTGATAGATGGGCCCGCGTTGGATTAGCTAGTTGGTGAGGTAACGGCTCACCAAGGCGACGATCCATAGCTGATCTGAGAGGATGATCAGCCTCACTGGGACTGAGACACGGCCCAGACTCCTACGGGAGGCAGCAGTGGGGAATATTGGACAATGGGGGAAACCCTGATCCAGCCATGCCGCGTGAATGATGAAGGCCTTCGGGTTGTAAAGTTCT…
Otu250	520	9	75	5	4	0	37	6	3	1	69	22	14	0	0	0	0	0	0	0	35	79	9	36	21	7	8	8	3	1	18	38	6	0	6	0	0	0	0	0	0	0	0	TAGAGAGTTTGATCATGGCTCAGAGCGAACGCTGGCGGCAGGCTTAACACATGCAAGTCGAGCGGGCACTTCGGTGTCAGCGGCAGACGGGTGAGTAACGCGTGGGAACATACCTTTTGGTTCGGAACAACACAGGGAAACTTGTGCTAATACCGGATAAGCCCTTACGGGGAAAGATTTATCGCCGAAAGATTGGCCCGCGTCTGATTAGCTTGTTGGTGAGGTAACGGCTCACCAAGGCGACGATCAGTAGCTGGTCTGAGAGGATGATCAGCCACATTGGGACTGAGACACGGCCCAAACTCCTACGGGAGGCAGCAGTGGGGAATATTGGACAATGGGGGCAACCCTGATCCAGCCATGCCGCGTGAGTGATGAAGGCCCTAGGGTTGTAAAGCT…
Otu251	638	1	2	1	4	5	0	0	0	0	38	172	78	67	37	0	0	0	0	0	0	1	2	1	1	0	1	5	2	0	82	47	58	0	27	0	6	0	0	0	0	0	0	TAGAGAGTTTGATCATGGCTCAGGACGAACGCTGGCGGCGTGCTTAACACATGCAAGTCGAACGATGAAGCCAGCTTGCTGGTGGATTAGTGGCGAACGGGTGAGTAACACGTGGGTGATCTGCCCTGTACTTTGGGATAAGCCTGGGAAACTGGGTCTAATACCGAATATGACCACTTAACGCATGTTTTGTGGTGGAAAGCTCCGGCGGTATGGGATGGGCCCGCGGCCTATCAGCTTGTTGGTGGGGTAATGGCCTACCAAGGCGACGACGGGTAGCCGGCCTGAGAGGGCGACCGGCCACACTGGGACTGAGACACGGCCCAGACTCCTACGGGAGGCAGCAGTGGGGAATATTGCACAATGGGCGCAAGCCTGATGCAGCGACGCCGCGTGAGG…
Otu252	1384	54	117	124	56	96	86	79	74	22	1	0	4	25	2	1	0	0	0	0	46	91	95	93	70	26	42	60	30	17	13	5	15	0	40	0	0	0	0	0	0	0	0	TAGAGAGTTTGATCATGGCTCAGGACGAACGCTGGCGGCGTGCTTAACACATGCAAGTCGAACGAGGGCTCCTCTTCGGGGGGGTTCCTAGTGGCGAACGGGTGAGTAACACGTGGGCAACCTGCCCTCAGCTCTGGGATAACTCCAAGAAATTGGGGCTAATACCGGATATGTCCGCTGACCGCATGGTCTGGTGGTGGAAAGTTTTTCGGCTGGGGATGGGCCCGCGGCCTATCAGCTTGTTGGTGGGGTAGTGGCCTACCAAGGCGACGACGGGTAGCCGGCCTGAGAGGGTGACCGGCCACACTGGGACTGAGACACGGCCCAGACTCCTACGGGAGGCAGCAGTGGGGAATATTGCGCAATGGGCGAAAGCCTGACGCAGCGACGCCGCGTGGG…
Otu253	5931	7	184	173	116	32	178	98	112	72	9	3	11	1	5	357	249	224	145	317	78	55	170	103	48	98	216	54	230	321	4	4	8	201	15	391	290	372	718	262	0	0	0	CTCTAGAGTTTGATCATGGCTCAGAATCAACGCTGGCGGCGTGCCTAACACATGCAAGTCGCACGAGAAAGGGGCTTCGGCCCTGAGTACAGTGGCGCACGGGTGAGTAACACGTGAATTATCTACCTCCGAGTGGGGAATAACCTAGAGAAATCTGGGCTAATACCGCATAACACTTACGAGTCAAAGCAGCAATGCGCTTGGAGAGGAGTTCGCGGCAGATTAGTTAGTTGGCAGGGTAATGGCCTACCAAGACGATGATCTGTATCCGGCCTGAGAGGGCGCACGGACACACTGGAACTGAAACACGGTCCAGACTCCTACGGGAGGCAGCAGTGGGGAATTTTGCGCAATGGGGGAAACCCTGACGCAGCAACGCCGCGTGGAGGATGAAATCCC…
Otu254	2272	1	54	61	46	20	59	51	32	36	1	1	11	0	3	83	75	293	10	111	24	28	126	12	11	139	138	66	168	240	5	3	5	1	6	121	105	90	16	20	0	0	0	CTCTAGAGTTTGATCATGGCTCAGGACGAACGCTGGCGGCGTGCTTAACACATGCAAGTCGAGCGAGGCCTCACCTTCGGGTGAGTGCCCTAGCGGCGAACGGGTGAGTAACACGTGGGCAACCTGCCCCTAGCACTGGGATAACTCCGGGAAACCGGGGCTAATACCGGATACGACCTCTTGAGGCATCTCTTGAGGTGGAAAAGGTTACTGGCTAGGGATGGGCCCGCGGCCTATCAGCTTGTTGGTGGGGTAAAGGCCTACCAAGGCGACGACGGGTAGCCGGCCTGAGAGGGCGACCGGCCACACTGGGACTGAGACACGGCCCAGACTCCTACGGGAGGCAGCAGTGGGGAATATTGCACAATGGGCGAAAGCCTGATGCAGCGACGCCGCGTG…
Otu255	1866	5	237	46	33	0	101	8	39	7	117	25	94	5	58	0	0	0	0	0	332	179	106	58	93	29	39	35	65	22	45	55	4	0	29	0	0	0	0	0	0	0	0	AGAGTTTGATCATGGCTCAGATTGAACGCTGGCGGCATGCCTAACACATGCAAGTCGAACGGCAGCACAGCAGAGCTTGCTCTGTGGGTGGCGAGTGGCGGACGGGTGAGTAATGCATCGGGACCTACCCAGACGTGGGGGATAACGTAGGGAAACTTACGCTAATACCGCATACGTCCTACGGGAGAAAGCGGGGGACCTTCGGGCCTCGCGCGGTTGGACGGACCGATGTGCGATTAGCTAGTTGGTAGGGTAATGGCCTACCAAGGCGACGATCGCTAGCTGGTCTGAGAGGATGATCAGCCACACTGGGACTGAGACACGGCCCAGACTCCTACGGGAGGCAGCAGTGGGGAATATTGGACAATGGGCGCAAGCCTGATCCAGCAATGCCGCGTG…
Otu256	2297	9	41	33	20	67	7	84	3	10	20	125	323	189	152	0	1	0	0	0	10	18	44	30	18	87	25	17	11	8	84	106	398	0	357	0	0	0	0	0	0	0	0	AGAGTTTGATCATGGCTCAGAGCGAACGCTGGCGGCAGGCTTAACACATGCAAGTCGAACGGGCACTTCGGTGTCAGTGGCAGACGGGTGAGTAACACGTGGGAACGTACCCTTTGGTTCGGAATAACTCTGGGAAACTAGAGCTAATACCGGATACGCCCTTTTGGGGAAAGGTTTACTGCCGAAGGATCGGCCCGCGTCTGATTAGCTAGTTGGTGGGGTAATGGCCTACCAAGGCGACGATCAGTAGCTGGTCTGAGAGGATGATCAGCCACATTGGGACTGAGACACGGCCCAAACTCCTACGGGAGGCAGCAGTGGGGAATATTGGACAATGGGCGCAAGCCTGATCCAGCCATGCCGCGTGAGTGATGAAGGCCTTAGGGTTGTAAAGCTCTT…
Otu257	721	12	18	5	3	2	68	83	24	37	24	20	13	0	0	37	22	14	0	54	3	6	7	9	2	38	45	31	19	10	2	7	5	0	2	3	6	9	15	66	0	0	0	TAGAGAGTTTGATCATGGCTCAGAGCGAACGCTGGCGGCATGCTTAACACATGCAAGTCGCACGGGCACTTCGGTGTCAGTGGCGGACGGGTGAGTAACGCGTAGGTATCTATCCTGAGGTGGGGGACAACTGTGGGAAACTACAGCTAATACCGCATGATGACTGAGGTCCAAAGGCGCAAGTCGCCTTGGGAGGAGCCTGCGTTCGATTAGCTTGTTGGTGGGGTAACTGCCTACCAAGGCGACGATCGATAGCTGGTCTGAGAGGATGATCAGCCACACTGGGACTGAGACACGGCCCAGACTCCTACGGGAGGCAGCAGTGGGGAATATTGGACAATGGGCGAAAGCCTGATCCAGCAATGCCGCGTGAGTGAAGAAGGTCTTCGGATTGTAAAG…
Otu258	470	0	52	5	2	11	1	0	0	0	0	0	0	0	0	0	0	0	0	0	9	55	35	141	158	0	0	1	0	0	0	0	0	0	0	0	0	0	0	0	0	0	0	TAGAGAGTTTGATCATGGCTCAGGACGAACGCTGGCGGCGTGCTTAACACATGCAAGTCAGGGGGCCCGCAAGGGTCACCGGCGAACGGGTGCGTAACACGTGAGCGACCTGCCCTAGAGAGGGGGATAGCCGGCCCAACGGCCGGGTAATACCGCATACGACGTTTTGGGGGCATCCCTGAGGCGTGAAACTCTCGAGGCTCTAGGAGGGGCTCGCGGCCTATCAGCTAGTTGGCGAGGTAATGGCTCACCAAGGCGATGACGGGTAGCTGGTCTGAGAGGATGGCCAGCCACATTGGGACTGAGAGACGGCCCAGACTCCTACGGGAGGCAGCAGTGGGGAATCTTGCGCAATGGCCGAAAGGCTGACGCAGCGACGCCGCGTGAGGGATGACGGTC…
Otu259	559	0	3	5	5	0	15	3	15	2	2	5	0	0	0	19	20	124	10	40	5	3	7	3	4	17	7	9	29	16	0	0	0	20	1	50	38	27	32	23	0	0	0	TAGAGAGTTTGATCATGGCTCAGAATCAACGCTGGCGGCGCGCTTAACACATGCAAGTCGAGCGAGAAAAGGGGCAACCCTGAGTAAAGCGGCGTACGGGTGAGTAACACGTGGATTATCTACCTTTTAGTGGGGAATAACTTTGGGAAACCGAAGCTAATACCGCATAAGCCTGCAAAGGGAAAGCAGCAATGCGCTGGAAGAAGAGTCCGCGGCCGATTAGCTAGTTGGTGAGGTAACGGCCCACCAAGGCGACGATCGGTAGCCGGCCTGAGAGGGCACACGGCCACACTGGCACTGAAACACGGGCCAGACTCCTACGGGAGGCAGCAGTGGGGAATCTTGCACAATGGACGAAAGTCTGATGCAGCGACGCCGCGTGAGCGATGAAGCCCTTCG…
Otu260	1041	4	0	0	0	2	10	57	5	25	2	2	5	0	1	37	66	26	0	131	0	2	4	1	1	96	55	38	73	86	2	3	0	26	0	47	28	64	36	106	0	0	0	TAGAGAGTTTGATCATGGCTCAGGACGAACGCTGGCGGCGTGCCTAACACATGCAAGTCGAACGAGGTTAATCCGGTAGCAATACTGGTGACTGCCTAGTGGCGAACGGGTGAGTAGCACGTGAGCAACCTGCCCCGAAGACCGGGACAACACCGGGAAACCGGTGCTAATACCGGATACCCCCACCTAATCGCATGATCTGGTGAGGAAATGGATTCCGCTTCGGGAGGGGCTCGCGGCCTATCAGCTAGTTGGTGAGGTAACGGCTCACCAAGGCTTCGACGGGTAGCTGGTCTGAGAGGACGATCAGCCACACTGGGACTGAGACACGGCCCAGACTCCTACGGGAGGCAGCAGTGGGGAATCTTGCACAATGGGCGAAAGCCTGATGCAGCAACG…
Otu261	1840	2	9	36	20	3	40	69	19	72	30	26	51	6	47	12	14	3	2	23	34	26	68	24	25	173	203	102	201	332	24	35	44	4	27	9	5	9	3	8	0	0	0	TAGAGAGTTTGATCATGGCTCAGGACGAACGCTGGCGGCGTGCTTAACACATGCAAGTCGAGCGACGCTCCTCCTTCGGGAGGATGACGGAGCGGCGAACGGGTGAGTAACACGTGGGCAACCTGCCCCTAGCTCTGGGATAACCCCGGGAAATCGGGACTAATACCGGATATGAAGTCGGACGGCATCGTCTGACTTGGAAAGTTTTTCGGCTAGGGATGGGCCCGCGGCCTATCAGCTTGTTGGTGGGGTAAAGGCCTACCAAGGCGACGACGGGTAGCCGGCCTGAGAGGGCGACCGGCCACACTGGGACTGAGACACGGCCCAGACTCCTACGGGAGGCAGCAGTGGGGAATATTGCACAATGGGCGAAAGCCTGATGCAGCGACGCCGCGTGAG…
Otu262	891	1	25	12	18	3	42	28	22	12	8	37	20	4	34	0	1	0	0	0	119	17	62	20	23	82	98	34	83	50	10	10	14	0	2	0	0	0	0	0	0	0	0	TAGAGAGTTTGATCATGGCTCAGGATGAACGCTGGCGGCGTGCTTAACACATGCAAGTCGAACGGTGAAAGAGAGCTTGCTCTCTGGATCAGTGGCGAACGGGTGAGTAACACGTGAGTAACCTGCCCCCCACTCTGGGATAAGCGTTGGAAACGACGTCTAATACCGGATACGACCTACGAAGGCATCTTCTGTAGGTGGAAAGAATTTCGGTGGGGGATGGACTCGCGGCCTATCAGCTAGTTGGTGAGGTAATGGCCCACCAAGGCGACGACGGGTAGCCGGCCTGAGAGGGTGACCGGCCACACTGGGACTGAGACACGGCCCAGACTCCTACGGGAGGCAGCAGTGGGGAATATTGCACAATGGGCGCAAGCCTGATGCAGCAACGCCGCGTGA…
Otu263	2177	0	1	0	0	0	21	46	7	8	4	7	9	1	11	14	74	534	39	131	1	1	2	0	1	36	35	52	195	375	3	12	11	30	6	283	86	16	24	101	0	0	0	CTCTAGAGTTTGATCCTGGCTCAGGACGAACGCTGGCGGCGTGCTTAACACATGCAAGTCGAGCGGTAAGGCCCTTCGGGGTACACGAGCGGCGAACGGGTGAGTAACACGTGGGTAATCTGCCCTGTACTTTGGGATAAGCCCGGGAAACTGGGTCTAATACCGGATATGACTCTGCACCGCATGGTGTGGGGTGGAAAGTTCCGGCGGTACGGGATGGGCCCGCGGCCTATCAGCTTGTTGGTGGGGTAATGGCCTACCAAGGCGACGACGGGTAGCCGGCCTGAGAGGGCGACCGGCCACACTGGGACTGAGACACGGCCCAGACTCCTACGGGAGGCAGCAGTGGGGAATCTTGCACAATGGGCGAAAGCCTGATGCAGCGACGCCGCGTGAGGG…
Otu264	1545	0	2	2	5	5	3	1	4	4	0	0	0	0	0	150	160	65	56	204	3	0	6	3	6	1	4	2	1	0	0	0	0	247	0	32	50	192	165	172	0	0	0	TAGAGAGTTTGATCCTGGCTCAGAGCGAACGCTGGCGGCATGCTTAACACATGCAAGTCGCACGGGGGGCTTTCGGGCTCTTAGTGGCGGACGGGTGAGTATCGCGTAGGGATTTGTCGTTGGGTGGGGGATAACCTTGGGAAACTGGGGCTAATACCGCATGACGCCTGTGGGCCAAAGTTTCGGCGCCTGACGAGAAGCCTGCGTCCGATTAGCTAGTTGGTGGGGTAATGGCTTACCAAGGCTGCGATCGGTAGCTGGTCTGAGAGGATGATCAGCCACACTGGGACTGAGACACGGCCCAGACTCCTACGGGAGGCAGCAGTGGGGAATATTGGACAATGGGCGCAAGCCTGATCCAGCAATGCCGCGTGGATGAAGAAGGTTTTCGGATTGTAA…
Otu265	5184	25	57	111	163	23	34	43	37	6	15	4	10	0	1	242	288	865	65	496	87	39	109	51	38	50	49	40	59	35	7	9	12	67	9	552	231	519	254	482	0	0	0	AGAGTTTGATCATGGCTCAGAGCGAACGCTGGCGGCATGCTTAACACATGCAAGTCGCACGGGCAGCAATGTCAGTGGCGGACGGGTGAGTAACGCGTAGGTATCTATCTCTGGGTGGGGGACAACTGTGGGAAACTACAGCTAATACCGCATGATGACTGAGGTCCAAAGGCGCAAGTCGCCTGGAGAGGAGCCTGCGTACGATTAGCTAGTTGGTGGGGTAAAGGCCTACCAAGGCGACGATCGTTAGCTGGTCTGAGAGGATGATCAGCCACATTGGGACTGAGACACGGCCCAAACTCCTACGGGAGGCAGCAGTGGGGAATATTGGACAATGGGCGAAAGCCTGATCCAGCAATGCCGCGTGTGTGAAGAAGGTCTTCGGATTGTAAAGCACTT…
Otu266	724	0	76	85	68	0	2	1	1	0	12	12	38	1	24	0	0	0	0	0	83	60	49	11	14	0	1	1	0	0	74	42	20	0	49	0	0	0	0	0	0	0	0	TAGAGAGTTTGATCATGGCTCAGGATGAACGCTAGCGGCAGGCCTAATACATGCAAGTCGAACGATACTATCCAGCTTGCTGGATAGGAAAGTGGCGCACGGGTGCGTAACGCGTATGCAACCTACCTTAATCAGGGGGATAGCCCGAAGAAATTCGGATTAACACCGCATAAAAACACAGTACAGCATTGTACAATGTTCAAATATTTATAGGATTAAGATGGGCATGCGTGTCATTAGCTAGTTGGCGGGGTAACGGCCCACCAAGGCGACGATGACTAGGGGATCTGAGAGGATGACCCCCCACACTGGTACTGAGACACGGACCAGACTCCTACGGGAGGCAGCAGTAAGGAATATTGGTCAATGGAGGCAACTCTGAACCAGCCATGCCGCGTG…
Otu267	350	0	0	0	0	0	2	14	1	0	0	0	0	0	0	23	20	44	7	3	0	0	0	0	0	9	11	11	10	53	0	0	0	35	0	20	41	29	10	7	0	0	0	TAGAGAGTTTGATCATGGCTCAGAACGAACGCTGGCGGCAGGCCTAACACATGCAAGTCGAACGCCTCGCAAGAGGAGTGGCAGACGGGTGAGTAACACGTGGGAACATACCCTTCGGTTCGGAATAACTCAGGGAAACTTGTGCTAATACCGGATACGTCAGTGATGAGAAAGATTTATCGCCGAAGGATTGGCCCGCGTCTGATTAGCTAGTTGGTGAGGTAATGGCTCACCAAGGCGACGATCAGTAGCTGGTCTGAGAGGATGACCAGCCACATTGGGACTGAGACACGGCCCAAACTCCTACGGGAGGCAGCAGTGGGGAATATTGGACAATGGGCGCAAGCCTGATCCAGCCATGCCGCGTGAGTGATGAAGGCCTTAGGGTTGTAAAGCTCT…
Otu268	806	115	11	6	4	0	52	45	29	77	65	16	49	3	7	0	0	0	0	0	7	16	3	14	98	26	45	16	19	16	23	19	3	0	22	0	0	0	0	0	0	0	0	TAGAGAGTTTGATCATGGCTCAGAACGAACGCTGGCGGCAGGCCTCAAACATGCAAGTCTAGGGGTGTAGCAATACACACCGGCGGACGGGTGCGTAACGCGTGGGAACATACCTTTCGGTACGGAACAACCCAGGGAAACTTGGGCTAATACCGTATACGTCCTAACGGAGAAAGATTTATCGCCGAAGGATTGGCCCGCGTTCGATTAGCTAGTTGGTGGGGTAACGGCCCACCAAGGCGACGATCGATAGCTGTTCTGAGAGGAAGATCAGCCACACTGGGACTGAGACACGGCCCAGACTCCTACGGGAGGCAGCAGTTGGGAATCTTGGACAATGGGGGAAACCCTGATCCAGCCATGCCGCGTGAGTGATGAAGGCCTTCGGGTTGTAAAACT…
Otu269	352	9	9	52	209	1	0	0	0	0	0	1	5	1	2	0	0	0	0	0	8	1	37	8	1	0	2	1	1	0	1	0	3	0	0	0	0	0	0	0	0	0	0	TAGAGAGTTTGATCATGGCTCAGGACGAACGCTGGCGGCGTGCTTAACACATGCAAGTCGAGCGGAAAGGCCCTTCGGGGTACTCGAGCGGCGAACGGGTGAGTAACACGTGAGCAACCTGCCCTTGGCTCTGGGATAAGCCTAAGAAATTGGGTCTAATACCGGATACGACTACTGACTGCATGGTCGGTGGTGGAAAGTTTTTCGGCCAAGGATGGACTCGCGGACTATCAGCTTGTTGGTGGGGTAATGGCCTACCAAGGCGACGACGGATAGCCGGCCTGAGAGGGTGACCGGCCACACTGGGACTGAGACACGGCCCAGACTCCTACGGGAGGCAGCAGTGGGGAATATTGCGCAATGGGCGAAAGCCTGACGCAGCGACGCCGCGTGGGGGAT…
Otu270	473	0	0	0	0	0	0	0	0	0	2	4	24	6	63	0	0	0	0	0	0	0	0	0	0	0	0	0	0	0	36	19	117	0	202	0	0	0	0	0	0	0	0	TAGAGAGTTTGATCATGGCTCAGGATGAACGCTAGCGGCAGGCTTAATACATGCAAGTCGAGGGGTAACATGGTAGCAATACTGATGACGACCGGCAAACGGGTGCGGAACACGTACAGAACCTTCCTTTAAGCGGGGGATAGCCCATAGAAATGTGGATTAATACCCCATAGTATTATTTATTGGCATCAATAGATAATTAAAGATTTATCACTTAAAGATGGCTGTGCGGCTGATTAGGTAGTTGGTGCGGGTAACGGCCCACCAAGCCATCGATCAGTAACTGGTGTGAGAGCACGACCAGTCACACGGGCACTGAGACACGGGCCCGACTCCTACGGGAGGCAGCAGTAAGGAATATTGGTCAATGGACGCAAGTCTGAACCAGCCATGCCGCGT…
Otu271	736	0	0	0	0	0	0	0	0	0	1	0	4	47	32	0	0	0	0	0	0	0	0	0	0	0	0	0	0	0	9	26	164	0	453	0	0	0	0	0	0	0	0	CTCTAGAGTTTGATCATGGCTCAGGATGAACGCTAGCGGCAGGCTTAATACATGCAAGTCGAGGGGCAACAGGGGTAGCAATACCTGCTGGCGACCGGCAAACGGGTGCGGAACACGTACAGAACCTTCCTCTGAGTGTGGGATAGCCCGGAGAAATCCGGATTAATACCACATGGTAATATTGAAAGGCATCTTTTGATATTTAAAGATTTATTGCTTAGAGATGGCTGTGCGGCTGATTAGGTAGTTGGTTGAGGTAACGGCTCACCAAGCCTTCGATCAGTAACTGGTGTGAGAGCACGACCAGTCACACGGGCACTGAGACACGGGCCCGACTCCTACGGGAGGCAGCAGTAAGGAATATTGGTCAATGGACGCAAGTCTGAACCAGCCATGCCG…
Otu272	1780	1	47	92	76	135	15	52	28	44	59	22	96	13	81	17	18	16	10	18	25	54	156	41	38	63	71	43	50	51	38	62	114	7	92	4	9	10	8	4	0	0	0	TAGAGAGTTTGATCATGGCTCAGGACGAACGCTGGCGGCGTGCTTAACACATGCAAGTCGAGCGAGGCTCCTCCTTCGGGAGGATGTCCTAGCGGCGAACGGGTGAGTAACACGTGGGCAACCTGCCCCTAGCACTGGGATAACCCCGGGAAACCGGGGCTAATACCGGATATCACTTCGGAAGGCATCTTCCGTTGTTGAAAGGGTTACTGGCTAGGGATGGGCCCGCGGCCTATCAGCTTGTTGGTGGGGTAACGGCCTACCAAGGCGACGACGGGTAGCCGGCCTGAGAGGGCGACCGGCCACACTGGGACTGAGACACGGCCCAGACTCCTACGGGAGGCAGCAGTGGGGAATATTGCACAATGGGCGAAAGCCTGATGCAGCGACGCCGCGTGA…
Otu273	408	1	4	1	4	0	24	29	4	34	11	7	8	0	0	0	0	0	0	0	0	6	8	9	19	34	75	38	25	49	4	8	0	0	6	0	0	0	0	0	0	0	0	TAGAGAGTTTGATCATGGCTCAGAGCGAACGCTGGCGGCAGGCCTAAAACATGCAAGTCGAGCGCGTGTAGCAATACACGAGCGGCAGACGGGTGAGTAACACGTGGGAATATGCCCTTTGGTTCGGAATAACTCAGGGAAACTTGAGCTAATACCGGATAAGCCCTTACGGGGAAAGATTTATCGCCGAAGGATTAGCCCGCGTCCGATTAGCTAGTTGGTGAGGTAATGGCTCACCAAGGCGACGATCGGTAGCTGGTCTGAGAGGATGATCAGCCACACTGGGACTGAGACACGGCCCAGACTCCTACGGGAGGCAGCAGTTAGGAATCTTGGACAATGGGCGAAAGCCTGATCCAGCCATGCCGCGTGAGTGATGAAGGCCCTAGGGTTGTAAAG…
Otu274	3662	1	68	75	37	38	46	324	86	65	145	185	492	298	78	25	39	10	0	13	42	28	119	98	15	134	42	11	14	11	125	112	579	6	178	31	61	12	12	7	0	0	0	TAGAGAGTTTGATCATGGCTCAGAATGAACGCTGGCGGCATGCCTAACACATGCAAGTCGAACGATGCTTTCGGGCATAGTGGCGCACGGGTGCGTAACGCGTGGGAATCTGCCCTTAGGTTCGGAATAACAGTTGGAAACGACTGCTAATACCGGATGATGACGTAAGTCCAAAGATTTATCGCCTGAGGATGAGCCCGCGTAGGATTAGGTAGTTGGTGTGGTAAAGGCGCACCAAGCCGACGATCCTTAGCTGGTCTGAGAGGATGATCAGCCACACTGGGACTGAGACACGGCCCAGACTCCTACGGGAGGCAGCAGTGGGGAATATTGGACAATGGGCGAAAGCCTGATCCAGCAATGCCGCGTGAGTGATGAAGGCCTTAGGGTTGTAAAGCT…
Otu275	5466	4	46	55	45	0	85	42	29	29	25	4	13	0	10	293	166	983	45	195	125	67	110	72	49	78	154	33	260	243	9	5	5	52	8	1161	401	150	227	188	0	0	0	TAGAGAGTTTGATCATGGCTCAGAATCAACGCTGGCGGCGTGCCTAACACATGCAAGTCGCACGAGAAAGGGGAGCAATCCCTGAGTACAGTGGCGCACGGGTGAGTAACACGTGACTAATCTACCCTCGAGTGGGGAATAACTGAGAGAAATCTTAGCTAATACCGCATAACACTTACGAGTCAAAGCAGCAATGCGCTTGGGGAGGAGGTCGCGGCCGATTAGCTAGTTGGCGGGGTAATGGCCCACCAAGGCGATGATCGGTATCCGGCCTGAGAGGGCGCACGGACACACTGGAACTGAAACACGGTCCAGACTCCTACGGGAGGCAGCAGTGGGGAATTTTGCGCAATGGGGGAAACCCTGACGCAGCAACGCCGCGTGGAGGATGAAGTATCT…
Otu276	282	0	6	3	1	41	0	9	9	5	4	6	6	36	21	0	0	0	0	0	0	0	9	3	2	24	6	3	1	2	3	2	52	0	28	0	0	0	0	0	0	0	0	TAGAGAGTTTGATCATGGCTCAGGACGAACGCTGGCGGCGTGCTTAACACATGCAAGTCGAACGGAAAGGCCCTTCGGGGTACTCGAGTGGCGAACGGGTGAGTAACACGTGGGTGATCTGCCTCGTACTTTGGGATAAGCCTGGGAAACTGGGTCTAATACCGAATATGACCTTCCCTCGCATGGGGGTTGGTGGAAACTTTTTGGGTACGAGATGGGCCCGCGGCCTATCAGCTTGTTGGTGGGGTAATGGCCTACCAAGGCGACGACGGGTAGCCGGCCTGAGAGGGCGACCGGCCACACTGGGACTGAGACACGGCCCAGACTCCTACGGGAGGCAGCAGTGGGGAATATTGCACAATGGGCGCAAGCCTGATGCAGCGACGCCGCGTGAGGGAT…
Otu277	1089	29	26	4	3	0	248	79	51	122	250	13	9	1	9	0	0	0	0	0	11	24	5	17	28	31	65	19	12	7	7	12	0	0	7	0	0	0	0	0	0	0	0	TAGAGAGTTTGATCATGGCTCAGATTGAACGCTGGCGGCATGCTTTACACATGCAAGTCGAGCGGCAGCGCGGGAGCAATCCTGGCGGCGAGCGGCGAACGGGTGAGGAATGCATCGGAACGTGTCCCGTAGAGGGGGATAGCTCGGCGAAAGCCGGATTAATACCGCATATGCTCTACGGAGGAAAGCAGGGGACCAGTAATGGCCTTGCGCTATGGGAGCGGCCGATGCCCGATTAGCTTGTTGGTGAGGTAAAGGCTTACCAAGGCGACGATCGGTAGCTGGTCTGAGAGGATGATCAGCCACACTGGGACTGAGACACGGCCCAGACTCCTACGGGAGGCAGCAGTGGGGAATTTTGGACAATGGGGGAAACCCTGATCCAGCCATGCCGCGTGA…
Otu278	306	0	0	0	0	0	0	10	0	2	0	0	0	0	0	12	23	17	5	20	0	0	0	0	0	7	14	8	5	7	0	0	0	38	0	20	16	18	52	32	0	0	0	TAGAGAGTTTGATCATGGCTCAGAGCGAACGCTGGCGGCATGCTTAACACATGCAAGTCGCACGGTCTGGGGGAGACTTCAGGCAGTGGCGGACGGGTGAGTAACGCGTAGGCATCTATCCTTGGGTGGGGGACAACCGCGGGAAACTGCGGCTAATACCGCATGACGACTGAGGTCCAAAGGCCGAGAGGCCGCCTGGGGCGGAGCCTGCGTCCGATTAGCTTGTTGGTGGGGTAACGGCCTACCAAGGCTGCGATCGGTAGCTGGTCTGAGAGGATGATCAGCCACACTGGGACTGAGACACGGCCCAGACTCCTACGGGAGGCAGCAGTGGGGAATATTGGACAATGGGCGCAAGCCTGATCCAGCAATGCCGCGTGGGTGAAGAAGGTCTTCGGA…
Otu279	678	182	3	0	0	0	3	6	1	1	8	7	35	0	3	30	25	13	4	59	0	0	0	1	0	1	10	1	3	1	29	11	5	11	9	29	10	5	33	139	0	0	0	TAGAGAGTTTGATCATGGCTCAGAGCGAACGCTGGCGGCAGGCCTAATACATGCAAGTCGAGCGGGTGTAGCAATACACCAGCGGCAGACGGGAGAGTAACACGTGGGAACGTGCCCTTCAGTTCGGAACAACCCAGGGAAACTTGGGCTAATACCGGATACGTCCGAAAGGAGAAAGATTTATCGCTGAAGGATCGGCCCGCGTCTGATTAGCTTGTTGGTGAGGTAACGGCTCACCAAGGCGACGATCAGTAGCTGGTCTGAGAGGATGATCAGCCTCACTGGGACTGAGACACGGCCCAGACTCCTACGGGAGGCAGCAGTAGGGAATATTGGACAATGGGCGCAAGCCTGATCCAGCCATGCCGCGTGGGTGATGAAGGCCCTAGGGTTGTAAAG…
Otu280	1353	0	2	1	3	2	9	16	3	6	2	1	0	0	0	87	97	127	20	147	1	4	2	1	3	17	34	16	23	26	1	1	0	126	2	98	92	158	132	92	0	1	0	CTCTAGAGTTTGATCCTGGCTCAGAGCGAACGCTGGCGGCATGCTTAACACATGCAAGTCGCACGGTCGGGGCAACCCGGCAGTGGCGGACGGGTGAGTAACGCGTAGGTATCTGTCCATGGGTGGGGGATAACCGAGGGAAACCTCGGCTAATACCGCATGACACCTGAGGGTCAAAGGCGCAAGTCGCCTGTGGAGGAGCCTGCGTCCGATTAGCTAGTTGGTGGGGTAAAGGCCTACCAAGGCTTCGATCGGTAGCTGGTCTGAGAGGATGATCAGCCACACTGGGACTGAGACACGGCCCAGACTCCTACGGGAGGCAGCAGTGGGGAATATTGGACAATGGGCGCAAGCCTGATCCAGCAATGCCGCGTGGGTGAAGAAGGTCTTCGGATTGTA…
Otu281	530	0	1	2	0	0	0	0	0	0	0	0	0	0	0	46	86	21	22	45	0	0	1	0	0	0	0	0	0	0	0	0	0	5	0	38	47	59	124	33	0	0	0	TAGAGAGTTTGATCATGGCTCAGAGCGAACGCTGGCGGCATGCTTAACACATGCAAGTCGCACGGTATATCTTCGGGTGTGCAGTGGCGGACGGGTGAGTAACGCGTAGGTATCTATCCTTGGGTGGGGGACAACTGTGGGAAACTACAGCTAATACCGCATGACGACTGAGGTCCAAAGGCGCCCATGGAAGTGGGATGTCGCCTGGGGAGGAGCCTGCGTACGATTAGCTTGTTGGTGGGGTAAAGGCCTACCAAGGCGACGATCGTTAGCTGGTCTGAGAGGATGATCAGCCACATTGGGACTGAGACACGGCCCAAACTCCTACGGGAGGCAGCAGTGGGGAATATTGGACAATGGGCGCAAGCCTGATCCAGCAATGCCGCGTGTGTGAAGAAG…
Otu282	410	0	0	0	0	0	0	0	0	0	54	53	75	14	20	0	0	0	0	0	0	0	0	0	0	2	1	0	0	1	61	44	59	0	26	0	0	0	0	0	0	0	0	TAGAGAGTTTGATCATGGCTCAGGACGAACGCTGGCGGCGTGCTTAACACATGCAAGTCGAGCGGAAAGGCTTCCTTCGGGGGGTACTCGAGCGGCGAACGGGTGAGTAACACGTGAGTGATCTGCCCCCTACTCTGGGATAACTGCTTGAAAGGGTGGCTAATACCGGATGTGACCAACTGCTGCATGGTGTGTTGGTGGAAAGGTTTTTCTGGTGGGGGATGTGCTCGCGGCCTATCAGCTTGTTGGTGGGGTAATGGCCTACCAAGGCTTTGACGGGTAGCCGGCCTGAGAGGGTGACCGGCCACACTGGGACTGAGACACGGCCCAGACTCCTACGGGAGGCAGCAGTGGGGAATATTGGACAATGGGCGGAAGCCTGATCCAGCAACGCCGCGT…
Otu283	550	0	0	0	0	1	0	9	13	4	4	31	121	97	14	0	0	0	0	0	0	0	1	8	0	36	0	0	0	0	75	32	63	0	41	0	0	0	0	0	0	0	0	TAGAGAGTTTGATCATGGCTCAGAACGAACGCTGGCGGCAGGCTTAACACATGCAAGTCGAACGCTCCGCAAGGAGAGTGGCAGACGGGTGAGTAACACGTGGGAACGTACCCTTTACTACGGAACAACTCCGGGAAACTGGAGCTAATACCGTATGTGCCCTTCGGGGGAAAGATTTATCGGTAAAGGATCGGCCCGCGTTGGATTAGCTAGTTGGTGGGGTAAAGGCCTACCAAGGCGACGATCCATAGCTGGTCTGAGAGGATGATCAGCCACATTGGGACTGAGACACGGCCCAAACTCCTACGGGAGGCAGCAGTGGGGAATATTGGACAATGGGCGCAAGCCTGATCCAGCCATGCCGCGTGTGTGATGAAGGCCTTAGGGTTGTAAAGCACT…
Otu284	2266	9	187	21	16	2	21	77	18	19	103	219	134	19	12	50	55	14	0	39	185	140	63	23	29	178	26	10	5	1	174	160	84	0	55	25	25	45	15	8	0	0	0	TAGAGAGTTTGATCATGGCTCAGGATGAACGCTGGCGGCGTGCTTAACACATGCAAGTCGAACGGTGAAAGAGGAGCTTGCTCCTCTGGATCAGTGGCGAACGGGTGAGTAACACGTGAGTAACCTGCCCCAGACTCTGGGATAAGCACTGGAAACGGTGTCTAATACCGGATACGAGCTTCAGCCGCATGGCTAGGAGCTGGAAAGAATTTCGGTCTGGGATGGACTCGCGGCCTATCAGCTAGTTGGTGAGGTAATGGCTCACCAAGGCGACGACGGGTAGCCGGCCTGAGAGGGTGACCGGCCACACTGGGACTGAGACACGGCCCAGACTCCTACGGGAGGCAGCAGTGGGGAATATTGCACAATGGGCGCAAGCCTGATGCAGCAACGCCGCGT…
Otu285	266	264	0	0	0	0	1	0	0	0	0	0	0	0	0	0	0	0	0	0	0	0	0	0	0	0	0	0	0	0	0	0	1	0	0	0	0	0	0	0	0	0	0	TAGAGAGTTTGATCATGGCTCAGGACGAACGCTGGCGGCGTGCTTAACACATGCAAGTCAAGGACCGTAGCAATACGGGACTGGCGCACGGGTGCGGAACACGTAGGCAATCTGCCCTTCAAGGGAGAACAACCAGCCGAAAGGTTGGCTAAATCTCCGTAAAATCATAGAGTGGCATCACTTATTGATCAAGTTTTTTGAAGGATGAGCCTGCGTCTGATTAGCTAGTTGGCGGGGTAACGGCCCACCAAGGCTACGATCAGTAGCTGGTCTGAGAGGATGATCAGCCACATTGGGACTGAGATACGGCCCAGACTCCTACGGGAGGCAGCAGTGAGGAATATTGCTCAATGGGGGAAACCCTGAAGCAGCAACGCCGCGTAAAGGATGAAGGCGCTT…
Otu286	1446	18	73	12	5	0	13	14	2	3	218	299	165	33	31	0	0	0	0	0	20	80	8	33	16	36	6	5	0	1	93	146	50	0	66	0	0	0	0	0	0	0	0	TAGAGAGTTTGATCATGGCTCAGGATGAACGCTGGCGGCGTGCTTAACACATGCAAGTCGAACGGTGAAGCAGGAGCTTGCTCCTGTGGATCAGTGGCGAACGGGTGAGTAACACGTGAGAAATGTGCCCTGGACTCTGGGATAAGCGTTGGAAACGACGTCTAATACCGGATACGAGCTGCGAAGGCATCTTCAGCAGCTGGAAAGAATTTCGGTCCAGGATCATCTCGCGGCCTATCAGCTAGTTGGTGAGGTAACGGCCCACCAAGGCGACGACGGGTAGCCGGCCTGAGAGGGTGACCGGCCACACTGGGACTGAGACACGGCCCAGACTCCTACGGGAGGCAGCAGTGGGGAATATTGCACAATGGGCGCAAGCCTGATGCAGCAACGCCGCGT…
Otu287	475	0	7	22	19	113	0	0	0	0	0	0	0	30	9	0	0	0	0	0	1	4	42	9	7	0	0	0	0	0	0	0	26	0	179	7	0	0	0	0	0	0	0	TAGAGAGTTTGATCATGGCTCAGGATGAACGCTAGCGGCAGGCCTAATACATGCAAGTCGGACGGGATTGGGGAGCTTGCTCCCCATGAGAGTGGCGCACGGGTGCGTAACACGTATGTAACCTACCTTCATCAGGGGGATAGCCTCTCGAAAGAGAGATTAACACCGCATAAAATCACAGTGCAGCATTGCATAATGATCAAATATTTATAGGATGAAGATGGGCATGCGGGACATTAGCTAGTTGGCGGGGTAACGGCCCACCAAGGCGACGATGTCTAGGGGATCTGAGAGGATGACCCCCCACACTGGTACTGAGACACGGACCAGACTCCTACGGGAGGCAGCAGTAAGGAATATTGGTCAATGGAGGCAACTCTGAACCAGCCATGCCGCGTG…
Otu288	1037	48	42	33	10	9	86	39	20	31	82	15	54	0	26	0	0	0	0	0	17	51	52	75	46	29	75	17	27	32	26	27	33	0	34	0	1	0	0	0	0	0	0	TAGAGAGTTTGATCATGGCTCAGGATGAACGCTAGCGGCAGGCTTAATACATGCAAGTCGAGGGGCAGCATGAGTAGCAATACTTGATGGCGACCGGCAAACGGGTGCGGAACACGTACAGAACCTTCCTTCGAGCGGGGAATAGCCCGGAGAAATCCGGATTAATACCCCATAGTAAATTGAAAAGGCATCTTTTTAATTTTAAAGATTTATCACTTGAAGATGGCTGTGCGCCTGATTAGGTAGTTGGCGGGGTAACGGCCCACCAAGCCTTCGATCAGTAACTGGTGTGAGAGCACGACCAGTCACACGGGCACTGAGACACGGGCCCGACTCCTACGGGAGGCAGCAGTAAGGAATATTGGTCAATGGACGCAAGTCTGAACCAGCCATGCCGCG…
Otu289	448	6	82	5	7	0	28	11	2	6	68	25	15	3	4	0	0	0	0	0	7	42	5	9	0	85	9	6	0	0	12	9	0	0	2	0	0	0	0	0	0	0	0	TAGAGAGTTTGATCATGGCTCAGAGTGAACGCTGGCGGCAGGCCTAACACATGCAAGTCGAGCGGCAGCACAGCAGTAGCAATACTGTGGGTGGCGAGCGGCGGACGGGTGAGGAATACATCGGAATCTGCCTTGTTGTGGGGGATAACGTAGGGAAACTTACGCTAATACCGCATAAGACCGTAAGGTGAAAGCGGGGGATCGTAAGACCTCGCGCGACAAGATGAGCCGATGTCGGATTAGCTAGTTGGTGAGGTAATGGCTCACCAAGGCGACGATCCGTAGCTGGTCTGAGAGGATGATCAGCCACACTGGAACTGAGACACGGTCCAGACTCCTACGGGAGGCAGCAGTGGGGAATATTGGACAATGGGCGCAAGCCTGATCCAGCCATGCCGC…
Otu290	400	102	75	2	2	0	34	1	3	0	1	0	3	1	0	0	0	0	0	0	132	6	0	0	3	0	3	1	0	1	24	3	1	0	2	0	0	0	0	0	0	0	0	AGAGTTTGATCATGGCTCAGATTGAACGCTGGCGGCAGGCCTAACACATGCAAGTCGAGCGCTTCTAGCTTGCTAGAGGAGCGGCGAACGGGTGAGTAACGCGTAGGAATCTGCCTGGTAGTGGGGGACAACGTTCCGAAAGGGACGCTAATACCGCATACGCCCTACGGGGGAAAGGGGGGGATCTTCGGACCTCTCGCTATCAGATGAGCCTGCGTCGGATTAGCTAGTTGGCGGGGTAAAGGCCCACCAAGGCGACGATCCGTAGCTGGTCTGAGAGGATGATCAGCCACACCGGAACTGAGACACGGTCCGGACTCCTACGGGAGGCAGCAGTGGGGAATATTGGACAATGGGGGCAACCCTGATCCAGCCATGCCGCGTGTGTGAAGAAGGCCT…
Otu291	346	3	18	24	16	3	1	2	0	0	21	14	15	4	9	0	0	0	0	0	12	23	47	48	28	0	1	1	0	0	12	11	13	0	20	0	0	0	0	0	0	0	0	TAGAGAGTTTGATCATGGCTCAGGACGAACGCTGGCGGCGTGCTTAACACATGCAAGTGGAGCGACGAACCAGGCTTCGGCCTGGGGCAAAGCCGCGAACGGGTGAGTAACACGTGGGTAATCTGCCCTGATGACCGGGACAACCCGAGGAAACTCGGGCTAATACCGGATGTGCCCCCTCACATCAGTGAGGTGTGTAAAGGAAGCTTCGGCCTCCGCATCGGGATGAGCCCGCGGCCCATTAGCTTGTTGGTGAGGTAACGGCTCACCAAGGCTGCGATGGGTAGCTGGTCTGAGAGGACGATCAGCCACACTGGGACTGAGACACGGCCCAGACTCCTACGGGAGGCAGCAGTGGGGAATCTTGCGCAATGCACGACAGTGTGACGCAGCAACGCC…
Otu292	2117	299	109	31	14	0	139	87	34	96	236	32	29	5	8	30	23	1	0	111	37	176	31	95	112	35	54	24	14	16	41	48	7	1	30	43	25	7	18	19	0	0	0	TAGAGAGTTTGATCATGGCTCAGAACGAACGCTGGCGGCAGGCCTCAAACATGCAAGTCTAGGGGGTGTAGCAATACATCACCGGCGGACGGGTGCGTAACGCGTGGGAATATACCTATTGGTTCGGAACAACTGCGGGAAACTGCAGCTAATACCGAATGTGCCCGTAAGGGGAAAGATTTATCGCCAATGGATTAGCCCGCGTAGGATTAGCTAGTTGGTGGGGTAATGGCTCACCAAGGCTCCGATCCTTAGCTGTTCTGAGAGGAAGATCAGCCACACTGGGACTGAGACACGGCCCAGACTCCTACGGGAGGCAGCAGTTGGGAATCTTGGACAATGGGGGAAACCCTGATCCAGCCATGCCGCGTGAGTGATGAAGGCCTTCGGGTTGTAAAA…
Otu293	794	0	0	1	0	0	0	15	1	0	1	4	3	0	0	71	64	13	52	13	0	0	0	1	0	1	4	0	0	0	0	0	3	239	6	19	19	175	86	3	0	0	0	TAGAGAGTTTGATCATGGCTCAGATTGAACGCTGGCGGCATGCCTTACACATGCAAGTCGAACGGTAACAGGGAGCTTGCTCCGCTGACGAGTGGCGAACGGGTGAGTAATACATCGGAACGTGTCCTGTAGTGGGGGATAGCCCGGCGAAAGCCGGATTAATACCGCATACGATCTACGGATGAAAGGGGGGGATTCTTCGGAACCTCTCGCTATAGGGGCGGCCGATGGCAGATTAGCTAGTTGGTGGGGTAAAGGCCTACCAAGGCGACGATCTGTAGCTGGTCTGAGAGGACGACCAGCCACACTGGGACTGAGACACGGCCCAGACTCCTACGGGAGGCAGCAGTGGGGAATTTTGGACAATGGGCGAAAGCCTGATCCAGCAATGCCGCGTGT…
Otu294	708	0	56	113	58	0	30	6	5	4	1	0	2	0	1	0	0	0	0	0	30	20	193	29	23	77	25	21	7	6	0	1	0	0	0	0	0	0	0	0	0	0	0	TAGAGAGTTTGATCATGGCTCAGGATGAACGCTAGCGGCAGGCCTAATACATGCAAGTCGGACGGGATTGGGGAGCTTGCTCCCCATGAGAGTGGCGCACGGGTGCGTAACACGTATGTAACCTACCTTGTTCAGGGGGATAGCCTCTCGAAAGAGAGATTAAGACCGCATAAAATCAGTTGATGGCATCATTAATTGATCAAATATTTATAGGAACAAGATGGGCATGCGGAACATTAGCTAGTTGGTAAGGTAACGGCTTACCAAGGCTACGATGTTTAGGGGATCTGAGAGGATGACCCCCCACACTGGTACTGAGACACGGACCAGACTCCTACGGGAGGCAGCAGTAAGGAATATTGGTCAATGGGCGCAAGCCTGAACCAGCCATGCCGCGTG…
Otu295	4749	92	157	73	55	90	285	222	134	122	259	73	69	19	42	87	90	37	34	120	130	153	235	238	176	117	315	138	117	183	67	91	38	50	100	51	58	62	260	110	0	0	0	CTCTAGAGTTTGATCCTGGCTCAGAGCGAACGCTGGCGGCAGGCCTAACACATGCAAGTCGAACGGATCCTTCGGGATTAGTGGCAGACGGGTGAGTAACACGTGGGAACGTGCCCTTTGGTTCGGAACAACTCAGGGAAACTTGAGCTAATACCGGATGTGCCCTTCGGGGGAAAGATTTATCGCCATTGGAGCGGCCCGCGTCTGATTAGCTTGTTGGTGGGGTAAAGGCCCACCAAGGCTACGATCAGTAGCTGGTCTGAGAGGATGATCAGCCACACTGGGACTGAGACACGGCCCAGACTCCTACGGGAGGCAGCAGTGGGGAATCTTGCGCAATGGGCGAAAGCCTGACGCAGCCATGCCGCGTGAATGATGAAGGTCTTAGGATTGTAAAAT…
Otu296	1040	5	36	23	26	25	37	8	28	2	2	0	2	0	0	40	37	54	24	107	33	14	69	34	26	19	12	31	13	15	7	2	2	33	0	42	23	88	43	78	0	0	0	TAGAGAGTTTGATCATGGCTCAGAGCGAACGCTGGCGGCATGCTTAACACATGCAAGTCGCACGGTCGGGGCAACCCGGCAGTGGCGGACGGGTGAGTAACGCGTAGGTATCTATCCTTGGGTGGGGGACAACCGTGGGAAACTACGGCTAATACCGCATGATGTCTGAGGACCAAAGGCGCAAGTCGCCTGGGGAGGAGCCTGCGTACGATTAGCTAGTTGGTGGGGTAACTGCCTACCAAGGCGACGATCGTTAGCTGGTCTGAGAGGATGATCAGCCACACTGGGACTGAGACACGGCCCAGACTCCTACGGGAGGCAGCAGTGGGGAATATTGGACAATGGGCGCAAGCCTGATCCAGCAATGCCGCGTGTGTGAAGAAGGTCTTCGGATTGTAA…
Otu297	2168	0	10	0	0	0	25	43	34	2	0	0	2	0	2	183	136	87	74	188	1	0	5	2	0	17	36	19	58	348	0	3	1	63	0	387	118	172	109	43	0	0	0	AGAGTTTGATCATGGCTCAGAGCGAACGCTGGCGGCATGCTTAACACATGCAAGTCGCACGGGCATGGCAACATGTCAGTGGCGGACGGGTGAGTAACGCGTAGGAATCTGTCCTTGGGTGGGGGATAACAGTGGGAAACTACTGCTAATACCGCATGACAACTGAGGTTTAAAGGCACTTGTGTCGCCTGAGGAGGAGCCTGCGTTCGATTAGCTAGTTGGTGGGGTAAAGGCCTACCAAGGCTACGATCGATAGCTGGTCTGAGAGGATGATCAGCCACACTGGGACTGAGACACGGCCCAGACTCCTACGGGAGGCAGCAGTGGGGAATATTGGACAATGGGCGCAAGCCTGATCCAGCAATGCCGCGTGGGTGAAGAAGGTTTTCGGATTGTAAA…
Otu298	324	0	0	0	0	0	0	0	0	0	0	0	0	0	0	0	0	0	41	5	0	0	0	0	0	0	0	0	0	0	0	0	0	27	0	2	4	64	166	15	0	0	0	TAGAGAGTTTGATCATGGCTCAGGATGAACGCTAGCGGCAGGCCTAATACATGCAAGTCGGACGGGATTGGGGAGCTTGCTCCCCATGAGAGTGGCGCACGGGTGCGTAACACGTATGTAACCTACCTTAGTCAGGGGGATAGCCTCTCGAAAGAGAGATTAAGACCGCATAACATCATTTTATGGCATCATAGGATGATCAAATATTTATAGGACTAAGATGGGCATGCGGGACATTAGCTAGATGGTGAGGTAACGGCTCACCATGGCCATGATGTCTAGGGGATCTGAGAGGATGACCCCCCACACTGGTACTGAGACACGGACCAGACTCCTACGGGAGGCAGCAGTAAGGAATATTGGTCAATGGACGGAAGTCTGAACCAGCCATGCCGCGTG…
Otu299	2687	21	35	48	27	7	48	27	18	11	8	0	5	0	2	158	149	94	83	89	22	17	44	21	13	18	47	21	82	80	1	4	6	147	4	276	163	217	508	166	0	0	0	TAGAGAGTTTGATCATGGCTCAGAATCAACGCTGGCGGCGTGCCTAACACATGCAAGTCGCACGAGAAAGGGCTTCGGCCTGAGTACAGTGGCGCACGGGTGAGTAACACGTGAATAATCTACCTCCGAGTGGGGAATAACCTAGAGAAATCTGGGCTAATACCGCATAACACTTACGAGTCAAAGCAGCAATGCGCTTGGAGAGGAGTTCGCGGCCGATTAGCTAGTTGGCGGGGTAATGGCCCACCAAGGCAATGATCGGTATCCGGCCTGAGAGGGCGCACGGACACACTGGAACTGAAACACGGTCCAGACTCCTACGGGAGGCAGCAGTGGGGAATTTTGCGCAATGGGGGAAACCCTGACGCAGCAACGCCGCGTGGAGGATGAAATCCCTTG…
Otu300	456	2	22	22	12	20	15	29	58	5	1	0	1	0	0	0	0	0	0	0	6	10	16	10	6	32	19	90	33	42	1	0	1	0	3	0	0	0	0	0	0	0	0	TAGAGAGTTTGATCATGGCTCAGGACGAACGCTGGCGGCGTGCTTAACACATGCAAGTCGAGCGGAAAGGCCTTTCGGGGTACTCGAGCGGCGAACGGGTGAGTAACACGTGAGTAATCTGCCCTGCACTCTGGGATAGCCACCGGAAACGGTGATTAATACCGGATATGACAATCTTGCGCATGTGGGGTTGTGGAAAGTTTTTTCGGTGCGGGATGTGCTCGCGGCCTATCAGCTTGTTGGTGGGGTAATGGCCTACCAAGGCTTCGACGGGTAGCCGGCCTGAGAGGGTGACCGGCCACACTGGGACTGAGACACGGCCCAGACTCCTACGGGAGGCAGCAGTGGGGAATATTGGACAATGGGCGAAAGCCTGATCCAGCAACGCCGCGTGAGGGA…
Otu301	1052	0	7	9	2	6	5	16	12	5	1	0	1	0	0	197	153	21	36	35	2	2	9	1	0	3	21	0	8	6	1	0	2	32	1	76	113	70	116	83	0	0	0	TAGAGAGTTTGATCATGGCTCAGAATCAACGCTGGCGGCGTGCCTAACACATGCAAGTCGCACGAGAAAGGGACTTCGGTCCTGAGTAAAGTGGCGCACGGGTGAGTAACACGTGAATCATCTACCCTCGGGTGGGGAATAACCTGGAGAAATCCGGGCTAATACCGCATAACACTTACGAGTCAAAGCAGAAATGCGCCTGGGGAGGAGTTCGCGGCCGATTAGCTAGTTGGCGGGGTAATGGCCCACCAAGGCGATGATCGGTATCCGGCCTGAGAGGGCGCACGGACACACTGGAACTGAAACACGGTCCAGACTCCTACGGGAGGCAGCAGTGGGGAATTTTGCGCAATGGGGGAAACCCTGACGCAGCAACGCCGCGTGGAGGATGAAGTATCT…
Otu302	974	2	63	6	5	0	1	34	0	13	75	77	105	28	44	0	0	0	0	0	65	27	6	15	6	5	15	2	0	0	108	121	70	0	81	0	0	0	0	0	0	0	0	TAGAGAGTTTGATCATGGCTCAGAGCGAACGCTGGCGGCAGGCCTAACACATGCAAGTCGAACGGACCCTTCGGGGTTAGTGGCGGACGGGTGAGTAACACGTGGGAACGTGCCTTTAGGTTCGGAATAGCTCCTGGAAACGGGTGGTAATGCCGAATGTGCCCTTCGGGGGAAAGATTTATCGCCTTTAGAGCGGCCCGCGTCTGATTAGCTAGTTGGTTGGGGTAATGGCCCACCAAGGCTACGATCAGTAGCTGGTCTGAGAGGATGACCAGCCACATTGGGACTGAGACACGGCCCAAACTCCTACGGGAGGCAGCAGTGGGGAATCTTGCGCAATGGGCGAAAGCCTGACGCAGCCATGCCGCGTGGATGATGAAGGTCTTAGGATTGTAAAAT…
Otu303	1580	1	31	44	48	0	63	46	69	30	5	1	8	1	12	3	14	18	13	24	19	16	90	12	36	217	263	127	118	147	1	10	4	26	0	14	9	5	9	26	0	0	0	TAGAGAGTTTGATCCTGGCTCAGGACGAACGCTGGCGGCGTGCTTAACACATGCAAGTCGAACGATGAAGCCTTCGGGTGGATTAGTGGCGAACGGGTGAGTAACACGTGGGCAATCTGCCCTGCACTCTGGGACAAGCCCTGGAAACGGGGTCTAATACCGGATATGACCTGGGAGCGCATGCTTCCGGGTGTAAAGCTTCGGTGGTGCAGGATGAGCCCGCGGCCTATCAGCTTGTTGGTGGGGTGATGGCCTACCAAGGCGACGACGGGTAGCCGGCCTGAGAGGGCGACCGGCCACACTGGGACTGAGACACGGCCCAGACTCCTACGGGAGGCAGCAGTGGGGAATATTGCACAATGGGCGGAAGCCTGATGCAGCGACGCCGCGTGAGGGATG…
Otu304	1701	31	36	17	4	0	19	48	6	0	271	300	210	98	45	0	0	1	0	0	8	17	11	8	2	33	9	6	6	3	148	182	137	0	45	0	0	0	0	0	0	0	0	TAGAGAGTTTGATCATGGCTCAGGATGAACGCTGGCGGCGTGCTTAACACATGCAAGTCGAACGGTGAAAGAGAGCTTGCTCTCTGGATCAGTGGCGAACGGGTGAGTAACACGTGAGCAATCTGCCCTTGACTCTGGGATAAGCGTTGGAAACGACGTCTAATACCGGATACGAGCTGTGAAGGCATCTTCAACAGCTGGAAAGAACTTCGGTCAAGGATGAGCTCGCGGCCTATCAGCTAGTTGGTGAGGTAATGGCTCACCAAGGCGTCGACGGGTAGCCGGCCTGAGAGGGTGACCGGCCACACTGGGACTGAGACACGGCCCAGACTCCTACGGGAGGCAGCAGTGGGGAATATTGCACAATGGGCGCAAGCCTGATGCAGCAACGCCGCGTGA…
Otu305	882	46	54	13	18	12	60	35	22	7	37	32	60	19	25	2	2	1	0	2	12	33	40	20	13	69	33	40	22	5	59	33	30	2	24	0	0	0	0	0	0	0	0	CTCTAGAGTTTGATCATGGCTCAGGACGAACGCTGGCGGCGTGCTTAACACATGCAAGTCGAACGGAAAGGCCCTTCGGGGTACTCGAGTGGCGAACGGGTGAGTAACACGTGGGTGATCTGCCCTGCACTTCGGGATAAGCCTGGGAAACTGGGTCTAATACCGGATATACCTCATGGGATGCATGTCTCGTGGGGGAAAGCTTTTGCGGTGTGGGATGGGCCCGCGGCCTATCAGCTTGTTGGTGGGGTGATGGCCTACCAAGGCGACGACGGGTAGCCGGCCTGAGAGGGTGTCCGGCCACACTGGGACTGAGATACGGCCCAGACTCCTACGGGAGGCAGCAGTGGGGAATATTGCACAATGGGCGCAAGCCTGATGCAGCGACGCCGCGTGAGG…
Otu306	1020	3	38	7	22	2	12	2	18	0	0	1	0	0	0	0	0	0	0	0	1	5	10	25	1	37	613	30	69	124	0	0	0	0	0	0	0	0	0	0	0	0	0	TAGAGAGTTTGATCATGGCTCAGGACGAACGCTGGCGGCGTGCTTAACACATGCAAGTCGAACGATGAACCGGTTTCGGCCGGGGATTAGTGGCGAACGGGTGAGTAACACGTGGGTAATCTGCCCCGCACTTCGGGACAAGCCCTGGAAACGGGGTCTAATACCGGATATGACCATTTGAGGCATCTCAGGTGGTGGAAAGCTCCGGCGGTGTGGGATGAGCCCGCGGCCTATCAGCTTGTTGGTGAGGTAGTGGCTCACCAAGGCGACGACGGGTAGCCGGCCTGAGAGGGCGACCGGCCACACTGGGACTGAGACACGGCCCAGACTCCTACGGGAGGCAGCAGTGGGGAATATTGCACAATGGGCGCAAGCCTGATGCAGCGACGCCGCGTGAGG…
Otu307	1422	18	105	8	26	0	42	5	0	0	313	97	46	6	15	0	0	0	0	0	9	160	24	71	315	11	5	4	0	0	43	30	7	0	62	0	0	0	0	0	0	0	0	TAGAGAGTTTGATCATGGCTCAGAGCGAACGTTAGCGGCGCGCTTAACACATGCAAGTCGCACGAGAAAGGGCTTCGGCCCCGGTAAAGTGGCGCACGGGTGCGTAACACGTAGGCAATCTTCCCTTGAGCGGGGGATAACGTTTCGAAAGAGACGCTAATACCGCATAAGACCACGACCGGTTCGCCGGTTGCGGTCAAAGCTGGCCTCTTCTTGAAAGCTAGCACTTAAGGACGAGCCTGCGGCCCATCATGCTAGTTGGTAGTGTAACGGACTACCAAGGCGAAGACGGGTAGCTGGTCTGAGAGGATGATCAGCCACACTGGAACTGAAACACGGTCCAGACTCCTACGGGAGGCAGCAGTGGGGAATATTGGACAATGGGCGAAAGCCTGATCC…
Otu308	12810	5	419	1326	712	95	169	137	194	29	8	10	20	6	11	974	545	1030	202	335	140	107	628	74	51	103	147	88	102	276	13	15	25	384	26	1550	641	1181	817	215	0	0	0	AGAGTTTGATCCTGGCTCAGATTGAACGCTGGCGGCATGCCTTACACATGCAAGTCGAACGGCAGCACGGGAGTAATCCTGGTGGCGAGTGGCGAACGGGTGAGTAATACATCGGAACGTGTCCTGTAGTGGGGGATAGCCCGGCGAAAGCCGGATTAATACCGCATACGATCTACGGAAGAAAGCGGGGGATCCTTCGGGACCTCGCGCTATAGGGGCGGCCGATGGCAGATTAGCTAGTTGGTGGGGTAAAGGCCTACCAAGGCGACGATCTGTAGCTGGTCTGAGAGGACGACCAGCCACACTGGGACTGAGACACGGCCCAGACTCCTACGGGAGGCAGCAGTGGGGAATTTTGGACAATGGGGGAAACCCTGATCCAGCAATGCCGCGTGTGTG…
Otu309	487	0	0	0	0	0	31	33	35	19	0	1	0	0	1	0	0	0	0	0	0	0	0	0	2	68	193	24	47	32	1	0	0	0	0	0	0	0	0	0	0	0	0	TAGAGAGTTTGATCATGGCTCAGATTGAACGCTGGCGGCATGCCTAACACATGCAAGTCGAACGGCAGCATGAGAGAGCTTGCTCTCTTGATGGCGAGTGGCGGACGGGTGAGTAATGCATCGGGACCTACCCAGACGTGGGGGATAACCTCGGGAAACCGGGACTAATACCGCATACGTCCTACGGGAGAAAGCGGGGGATCTTCGGACCTCGCGCGGTTGGACGGACCGATGTGCGATTAGCTGGTTGGTAGGGTAATGGCCTACCAAGGCGACGATCGCTAGCTGGTCTGAGAGGATGATCAGCCACACTGGGACTGAGACACGGCCCAGACTCCTACGGGAGGCAGCAGTGGGGAATATTGGACAATGGGCGCAAGCCTGATCCAGCAATGCCGC…
Otu310	3798	6	95	149	112	58	137	114	76	66	17	6	19	9	12	196	108	69	50	72	140	84	175	103	75	164	321	77	319	242	11	6	22	46	18	91	67	75	279	112	0	0	0	CTCTAGAGTTTGATCCTGGCTCAGAATCAACGCTGGCGGCGTGCCTAACACATGCAAGTCGCACGAGAAAGGGGCTTCGGCCCTGAGTAAAGTGGCGCACGGGTGAGTAACACGTGACTAATCTACCCTCGAGTGGGGAATAACTGAGAGAAATCTTAGCTAATACCGCATAACACTTACGAGTCAAAGCAGCAATGCGCTTGGGGAGGAGGTCGCGGCAGATTAGCTAGTTGGTGGGGTAATGGCCCACCAAGGCGATGATCTGTATCCGGCCTGAGAGGGCGCACGGACACACTGGAACTGAAACACGGTCCAGACTCCTACGGGAGGCAGCAGTGGGGAATTTTGCGCAATGGGGGAAACCCTGACGCAGCAACGCCGCGTGGAGGATGAAATCCC…
Otu311	986	63	179	28	23	0	46	11	10	17	216	20	11	17	2	0	0	0	0	0	35	189	10	15	18	5	5	8	1	0	11	18	6	0	22	0	0	0	0	0	0	0	0	AGAGTTTGATCATGGCTCAGATTGAACGCTGGCGGCATGCCTTACACATGCAAGTCGAACGGTAACAGGTTAAGCTGACGAGTGGCGAACGGGTGAGTAATATATCGGAACGTGCCCAGTCGTGGGGGATAACTGCTCGAAAGAGCAGCTAATACCGCATACGACCTGAGGGTGAAAGCGGGGGATCGCAAGACCTCGCGCGACTGGAGCGGCCGATATCAGATTAGGTAGTTGGTGGGGTAAAGGCTCACCAAGCCAACGATCTGTAGCTGGTCTGAGAGGACGACCAGCCACACTGGGACTGAGACACGGCCCAGACTCCTACGGGAGGCAGCAGTGGGGAATTTTGGACAATGGACGCAAGTCTGATCCAGCCATGCCGCGTGCGGGAAGAAGGCC…
Otu312	299	0	6	10	4	4	13	9	9	10	6	3	7	0	13	0	0	0	0	0	3	18	18	29	58	9	17	9	9	11	6	6	4	0	8	0	0	0	0	0	0	0	0	TAGAGAGTTTGATCATGGCTCAGGACGAACGCTGGCGGCGTGCTTAACACATGCAAGTCACGGGGGCCCAGCAATGGGTAACCGGCGAACGGGTGCGTAACACGTGAGCAACCTGCCTTGTTCTGGGGGATAGCCGGCCCAACGGCCGGGTAATACCGCATACGATTGGTTGGGGGAGTCCCTAGCCAAGGAAACCTCCGGGGGAACAAGAGGGGCTCGCGGCCTATCAGCTAGTTGGCGAGGTAACGGCTCACCAAGGCGACGACGGGTAGCTGGTCTGAGAGGATGGCCAGCCACATTGGGACTGAGAGACGGCCCAGACTCCTACGGGAGGCAGCAGTGGGGAATCTTGCGCAATGGCCGAAAGGCTGACGCAGCGACGCCGCGTGGGGGATGAAG…
Otu313	4088	420	296	55	36	5	247	62	76	56	501	33	67	11	38	2	3	0	1	21	186	430	135	531	325	48	166	68	42	25	80	59	15	1	36	1	4	0	4	2	0	0	0	CTCTAGAGTTTGATCCTGGCTCAGATTGAACGCTGGCGGCATGCCTTACACATGCAAGTCGAACGGCAGCACGGGAGCAATCCTGGTGGCGAGTGGCGAACGGGTGAGTAATACATCGGAACGTGCCCAGTAGTGGGGGATAACCCGGCGAAAGCCGGACTAATACCGCATACGACCTACGGGTGAAAGCAGGGGATCGCAAGACCTTGCGCTATCGGAGCGGCCGATGTCAGATTAGCTTGTTGGCGGGGTAAAAGCCCACCAAGGCGACGATCTGTAGCTGGTCTGAGAGGACGACCAGCCACACTGGGACTGAGACACGGCCCAGACTCCTACGGGAGGCAGCAGTGGGGAATTTTGGACAATGGGCGCAAGCCTGATCCAGCCATGCCGCGTGCG…
Otu314	252	5	12	5	3	1	2	4	0	0	34	23	35	9	8	0	0	0	0	0	5	7	7	5	4	0	5	6	2	0	26	25	10	0	9	0	0	0	0	0	0	0	0	TAGAGAGTTTGATCATGGCTCAGGATCAACGCTGGCGGCGTGCCTAATGCATGCAAGTCGAACGGAGCCGCCTTCGGGCGGTCACGTGGCGGACGGGTGAGGAACACGTGGGCGATCTGCCCCGGGGCGGGGGATAGCCACCAGAAATGGTGGGTAATACCGCATGAGCTCGGCGACTTACGGGTCACCGAGGAAAGGCGCAAGCCACCCTGGGAGGAGCCTGCGGCGGATTAGCTAGTTGGCGGGGTAACGGCTCACCAAGGCAATGATCCGTAGCTGGTCTGAGAGGACGGCCAGCCACAGGGGAACTGAGACACGGTCCCCACTCCTACGGGAGGCAGCAGCAAGGAATTTTCCGCAATGGGCGAAAGCCTGACGGAGCAACGCCGCGTGGGGGAT…
Otu315	2578	16	65	10	9	59	16	37	16	27	37	541	159	164	59	0	0	0	0	5	4	30	35	52	59	83	20	69	15	20	214	130	315	0	312	0	0	0	0	0	0	0	0	AGAGTTTGATCATGGCTCAGGACGAACGCTGGCGGCGTGCTTAACACATGCAAGTCGAGCGGAAAGGCCCTTCGGGGTACTCGAGCGGCGAACGGGTGAGTAACACGTGAGGAACCTGCCCCAGACTTTGGGATAACCCTCGGAAACGGGGGCTAATACCGAATATTACCTTTCCTCGCATGGGGTTTGGTGGAAAGTTTTTCGGTTTGGGATGGTCTCGCGGCCTATCAGCTTGTTGGTGGGGTAATGGCCTACCAAGGCGAGGACGGGTAGCCGGCCTGAGAGGGCGACCGGCCACACTGGGACTGAGACACGGCCCAGACTCCTACGGGAGGCAGCAGTGGGGAATATTGCACAATGGGCGGAAGCCTGATGCAGCGACGCCGCGTGAGGGATGAC…
Otu316	537	0	3	16	5	0	5	12	5	0	3	7	19	4	0	0	0	0	0	0	1	3	8	5	0	20	11	3	4	0	362	19	16	0	5	1	0	0	0	0	0	0	0	AGAGTTTGATCATGGCTCAGATTGAACGCTGGCGGCAGGCCTAACACATGCAAGTCGAGCGGCAGCACGGGTACTTGTACCTGGTGGCGAGCGGCGGACGGGTGAGTAATGCCTAGGAATCTGCCTGGTAGTGGGGGATAACGTCCGGAAACGGACGCTAATACCGCATACGTCCTACGGGAGAAAGTGGGGGATCTTCGGACCTCACGCTATCAGATGAGCCTAGGTCGGATTAGCTAGTTGGTGAGGTAATGGCTCACCAAGGCGACGATCCGTAACTGGTCTGAGAGGATGATCAGTCACACTGGAACTGAGACACGGTCCAGACTCCTACGGGAGGCAGCAGTGGGGAATATTGGACAATGGGCGAAAGCCTGATCCAGCCATGCCGCGTGTGTG…
Otu317	562	1	50	34	30	0	0	0	0	0	11	2	2	4	1	0	0	0	0	0	281	80	23	0	1	8	0	0	0	0	19	14	0	0	1	0	0	0	0	0	0	0	0	TAGAGAGTTTGATCATGGCTCAGGATGAACGCTAGCGGCAGGCTTAACACATGCAAGTCGAGGGGTATAGTTCTTCGGAATTAGAGACCGGCGCACGGGTGCGTAACGCGTATGCAATCTACCTTTTACAGAGGGATAGCCCAGAGAAATTTGGATTAATACCTCATAGTATAATGACTCGGCATCGAGATATTATTAAAGTCACAACGGTAAAAGATGAGCATGCGTCCCATTAGCTTGTTGGTAAGGTAACGGCTTACCAAGGCTACGATGGGTAGGGGTCCTGAGAGGGAGATCCCCCACACTGGTACTGAGACACGGACCAGACTCCTACGGGAGGCAGCAGTGAGGAATATTGGACAATGGGCGCAAGCCTGATCCAGCCATGCCGCGTGCAGG…
Otu318	904	13	67	7	14	5	4	5	0	1	31	33	23	41	14	0	0	0	0	0	124	68	29	46	39	49	3	1	0	0	35	24	31	0	197	0	0	0	0	0	0	0	0	TAGAGAGTTTGATCATGGCTCAGAACGAACGCTGGCGGCAGGCTTAACACATGCAAGTCGAGCGCCCCGCAAGGGGAGCGGCAGACGGGTGAGTAACGCGTGGGAATCTACCGTACCCTACGGAATAACGCATGGAAACGTGTGCTAATACCGTATACGCCCTAACGGGGAAAGATTTATCGGGGTATGATGAGCCCGCGTTGGATTAGCTAGTTGGTGGGGTAAAGGCCTACCAAGGCGACGATCCATAGCTGGTCTGAGAGGATGATCAGCCACATTGGGACTGAGACACGGCCCAAACTCCTACGGGAGGCAGCAGTGGGGAATATTGGACAATGGGCGCAAGCCTGATCCAGCCATGCCGCGTGAGTGATGAAGGCCCTAGGGTTGTAAAGCTCT…
Otu319	273	1	4	3	0	0	6	64	19	22	5	5	7	2	7	0	0	0	0	1	1	1	0	1	1	35	25	35	9	5	3	3	6	0	2	0	0	0	0	0	0	0	0	CTCTAGAGTTTGATCATGGCTCAGGATGAACGCTGGCGGCGTGCTTAACACATGCAAGTCGAACGATGAAGGAGGGCTTGCTCTCTGGATTAGTGGCGAACGGGTGAGTAACACGTGAGCAACCTGCCCCTGACTCTGGGATAAGCGCTGGAAACGGCGTCTAATACTGGATATGAGCTCCTGCCGCATGGTGGGGGTTGGAAAGATTTTTTGGTTGGGGATGGGCTCGCGGCCTATCAGCTTGTTGGTGAGGTAATGGCTCACCAAGGCGTCGACGGGTAGCCGGCCTGAGAGGGTGACCGGCCACACTGGGACTGAGACACGGCCCAGACTCCTACGGGAGGCAGCAGTGGGGAATATTGCACAATGGGCGGAAGCCTGATGCAGCAACGCCGCGTG…
Otu320	3568	4	225	101	83	22	117	217	132	63	72	104	127	64	13	45	45	1	0	66	176	93	194	78	39	221	82	81	23	85	643	96	94	0	79	28	50	1	2	2	0	0	0	CTCTAGAGTTTGATCCTGGCTCAGAACGAACGCTGGCGGCAGGCTTAACACATGCAAGTCGAACGCTCCGCAAGGAGAGTGGCAGACGGGTGAGTAACACGTGGGAATCTACCCTTTACTACGGAATAACGCATGGAAACGTGTGCTAATACCGTATGTGTCCTTCGGGAGAAAGATTTATCGGTAAAGGATGAGCCCGCGTTGGATTAGCTAGTTGGTGGGGTAAAGGCCTACCAAGGCGACGATCCATAGCTGGTCTGAGAGGATGATCAGCCACATTGGGACTGAGACACGGCCCAAACTCCTACGGGAGGCAGCAGTGGGGAATATTGGACAATGGGCGCAAGCCTGATCCAGCCATGCCGCGTGAGTGATGAAGGCCCTAGGGTTGTAAAGCTC…
Otu321	758	629	6	1	2	0	18	5	48	0	12	11	4	0	0	0	0	0	0	0	2	4	0	1	1	0	2	4	1	0	5	2	0	0	0	0	0	0	0	0	0	0	0	AGAGTTTGATCATGGCTCAGATTGAACGCTGGCGGAATGCTTTACACATGCAAGTCGAGCGGCAGCGCGGGGCAACCTGGCGGCGAGCGGCGAACGGGTGAGTAATGCATCGGAACATGTCCATTCGTGGGGGATAGCCCGGCGAAAGCCGGATTAATACCGCATACGCCCTGAGGGGGAAAGTGGGGGACCGCAAGGCCTCACGCGAATGGGTTGGCCGATGTCCGATTAGCTAGTTGGTGGGGTAAAGGCTTACCAAGGCGATGATCGGTAGCTGGTCTGAGAGGATGATCAGCCACACTGGGACTGAGACACGGCCCAGACTCCTACGGGAGGCAGCAGTGGGGAATTTTGGACAATGGGGGCAACCCTGATCCAGCCATTCCGCGTGAGTGAAGA…
Otu322	1126	49	56	17	7	0	85	32	21	52	87	17	27	0	8	8	3	0	1	26	96	128	21	54	60	18	68	27	35	21	33	24	2	1	10	13	9	0	2	8	0	0	0	CTCTAGAGTTTGATCATGGCTCAGAACGAACGCTGGCGGCAGGCCTCAAACATGCAAGTCTAGGGGGTGTAGCAATACATCACCGGCGGACGGGTGCGTAACGCGTGGGAATGTACCTATTGGTTCGGAACAACCCAGGGAAACTTGGGCTAATACCGAATGTGCCCGTAAGGGGAAAGATTTATCGCCAATGGATCAGCCCGCGTAGGATTAGCTAGTTGGTGGGGTAATGGCCCACCAAGGCTCCGATCCTTAGCTGTTCTGAGAGGAAGATCAGCCACACTGGGACTGAGACACGGCCCAGACTCCTACGGGAGGCAGCAGTTGGGAATCTTGGACAATGGGGGAAACCCTGATCCAGCCATGCCGCGTGAGTGATGAAGGCCTTCGGGTTGTAAA…
Otu323	627	55	1	0	0	2	21	14	13	24	3	1	1	0	1	37	38	3	3	205	1	0	0	0	0	21	18	3	7	4	0	4	1	3	0	32	13	14	26	58	0	0	0	TAGAGAGTTTGATCATGGCTCAGATTGAACGCTGGCGGCGTGCCTAACACATGCAAGTCGAGCGGTAACAGGTGTAGCAATACATGCTGACGAGCGGCGAACGGGTGAGTAATGCTTTGGAATCTTCCCAGTAGTGGGGAATAACCAGTCGAAAGATTGGCTAATACCGCATACGTCTGTAAAGGGAAAGCGGGGGCTCGTAAGACCTCGCGCTATTGGATGAGCCAAAGTCGGATTAGCTAGTTGGTGGGGTAATGGCCTACCAAGGCGACAATCCGTAGCTGGTCTGAGAGGACGACCAGCCACACCGGAACTGAGACACGGTCCGGACTCCTACGGGAGGCAGCAGTGGGGAATATTGGACAATGGGGGAAACCCTGATCCAGCGACGCCGCGTGT…
Otu324	697	0	17	25	19	9	6	15	6	0	59	26	94	16	13	0	0	0	0	0	74	28	83	23	3	14	5	0	3	3	21	40	73	0	22	0	0	0	0	0	0	0	0	TAGAGAGTTTGATCATGGCTCAGAATGAACGCTGGCGGCATGCCTAACACATGCAAGTCGAACGAGATCTTCGGATCTAGTGGCGCACGGGTGCGTAACGCGTGGGAATCTACCCTTGGGTTCGGAATAACAGCGAGAAATTGCTGCTAATACCGGATGATGACGTAAGTCCAAAGATTTATCGCCCAGGGATGAGCCCGCGTAGGATTAGGTAGTTGGTGTGGTAAAGGCGCACCAAGCCTACGATCCTTAGCTGGTCTGAGAGGATGATCAGCCACACTGGGACTGAGACACGGCCCAGACTCCTACGGGAGGCAGCAGTGGGGAATATTGGACAATGGGCGAAAGCCTGATCCAGCAATGCCGCGTGAGTGATGAAGGCCTTAGGGTTGTAAAGCT…
Otu325	562	0	0	0	0	0	1	2	0	0	0	0	0	0	0	39	64	98	32	69	0	0	0	1	0	1	7	5	6	9	0	0	0	28	0	29	39	68	22	42	0	0	0	TAGAGAGTTTGATCATGGCTCAGGACGAACGCTGGCGGCGTGCTTAACACATGCAAGTCGAACGGAAAGGCCCTTTCGGGGGTGCTCGAGTGGCGAACGGGTGAGTAACACGTGGGTGATCTGCCCTGCACTTCGGGATAAGCTTGGGAAACTGGGTCTAATACCGGATAGGACTACGGGCTGCATGGTCTGTGGTGGAAAGCGTTTAGTGGTGTGGGATGGGCCCGCGGCCTATCAGCTTGTTGGTGGGGTGATGGCCTACCAAGGCGACGACGGGTAGCCGGCCTGAGAGGGTGTCCGGCCACACTGGGACTGAGATACGGCCCAGACTCCTACGGGAGGCAGCAGTGGGGAATATTGCACAATGGGCGCAAGCCTGATGCAGCGACGCCGCGTGGG…
Otu326	750	3	3	7	5	0	63	33	8	67	42	4	41	1	27	0	0	0	0	0	6	15	9	20	56	63	149	25	20	5	28	18	8	0	24	0	0	0	0	0	0	0	0	TAGAGAGTTTGATCATGGCTCAGGATGAACGCTAGCGGCAGGCTTAATACATGCAAGTCGTGGGGCAGCAGGTGTAGCAATACATGCTGGCGACCGGCAAACGGGTGCGGAACACGTACGCAACCTTCCTTTAACTGGAGAATAGCCCCTCGAAAGAGGGATTAATACTCCGTAACATCCCGACACAGCATTGTGATGGGATTATAGCTCCGGCGGTTAAAGATGGGCGTGCGCCTGATTAGGTAGTTGGCGGGGTAACGGCCCACCAAGCCTGCGATCAGTAACTGGTGTGAGAGCACGACCAGTCACACGGGCACTGAGACACGGGCCCGACTCCTACGGGAGGCAGCAGTAAGGAATATTGGTCAATGGACGCAAGTCTGAACCAGCCATGCCGCG…
Otu327	1064	0	179	137	43	8	15	24	135	46	20	9	27	15	9	4	1	0	0	0	10	16	54	13	4	72	62	13	10	20	26	14	34	3	41	0	0	0	0	0	0	0	0	TAGAGAGTTTGATCATGGCTCAGATTGAACGCTGGCGGCATGCTTAACACATGCAAGTCGAACGGCAGCACAGCAGAGCTTGCTCTGTGGGTGGCGAGTGGCGGACGGGTGAGTAATGCATCGGGACCTACCCAGACGTGGGGGATAACGTAGGGAAACTTACGCTAATACCGCATACGTCCTACGGGAGAAAGCGGGGGATCGCAAGACCTCGCGCGGTTGGATGGACCGATGTGCGATTAGCTTGTTGGTGAGGTAACGGCTCACCAAGGCGACGATCGCTAGCTGGTCTGAGAGGATGATCAGCCACACTGGGACTGAGACACGGCCCAGACTCCTACGGGAGGCAGCAGTGGGGAATATTGGACAATGGGCGCAAGCCTGATCCAGCAATGCCGC…
Otu328	999	0	28	30	29	0	0	9	0	14	26	106	19	12	4	0	0	0	0	0	240	96	18	0	1	29	0	0	0	0	191	136	3	0	8	0	0	0	0	0	0	0	0	TAGAGAGTTTGATCATGGCTCAGGATGAACGCTAGCGGCAGGCTTAACACATGCAAGTCGAGGGGTATAAGTCTTCGGACTTAGAGACCGGCGCACGGGTGCGTAACGCGTATGCAATCTACCTTTTACAGAGGGATAGCCCAGAGAAATTTGGATTAATACCTCATAGTATATAGACCTGGCATCAGGATTATATTAAAGTCACAACGGTAAAAGATGAGCATGCGTCCCATTAGCTAGTTGGTAAGGTAACGGCTTACCAAGGCTACGATGGGTAGGGGTCCTGAGAGGGAGATCCCCCACACTGGTACTGAGACACGGACCAGACTCCTACGGGAGGCAGCAGTGAGGAATATTGGACAATGGGCGCAAGCCTGATCCAGCCATGCCGCGTGCAGG…
Otu329	513	0	10	2	3	0	3	4	0	16	15	15	7	1	0	0	0	0	0	0	8	18	2	0	0	3	5	0	0	1	310	80	3	0	6	0	1	0	0	0	0	0	0	AGAGTTTGATCATGGCTCAGGATGAACGCTAGCGGCAGGCCTAATACATGCAAGTCGAGGGGCAGCAGGGATAGCAATATTCGCTGGCGACCGGCGCACGGGTGCGTAACACGTATACAATCTGCCTTTAACAGGGGGATAGCCCGGAGAAATCCGGATTAATACCCCATAACACTTTAGTTAGCATTAACAGAAGTTGAAAGCTCCGGCGGTTAAAGATGAGTATGCGTCTGATTAGCTAGTTGGTGAGGTAACGGCTCACCAAGGCGACGATCAGTAGGGGATCTGAGAGGATTAACCCCCACACGGATACTGAGACACGGATCCGACTCCTACGGGAGGCAGCAGTAAGGAATATTGGACAATGCCCGCAAGGGTGATCCAGCCATGCCGCGTGCA…
Otu330	663	0	34	5	9	0	0	1	3	6	59	16	31	5	4	0	0	0	0	0	251	93	16	7	15	2	0	0	0	0	27	49	13	0	17	0	0	0	0	0	0	0	0	AGAGTTTGATCATGGCTCAGAGCGAACGCTGGCGGCAGGCCTAACACATGCAAGTCGAACGAACTCTTCGGAGTTAGTGGCGGACGGGTGAGTAACACGTGGGAACGTGCCTTTTGGTTCGGAATAACTCAGGGAAACTTGTGCTAATACCGAATGTGCCCTTCGGGGGAAAGATTTATCGCCATTAGAGCGGCCCGCGTCTGATTAGCTTGTTGGTGAGGTAATGGCTCACCAAGGCTACGATCAGTAGCTGGTCTGAGAGGATGACCAGCCACATTGGGACTGAGACACGGCCCAAACTCCTACGGGAGGCAGCAGTGGGGAATCTTGCGCAATGGGCGAAAGCCTGACGCAGCCATGCCGCGTGGATGATGAAGGTCTTAGGATTGTAAAATCCTT…
Otu331	446	0	0	1	3	0	0	0	0	0	0	0	0	0	0	0	0	0	0	0	189	145	94	11	3	0	0	0	0	0	0	0	0	0	0	0	0	0	0	0	0	0	0	TAGAGAGTTTGATCATGGCTCAGGATGAACGCTAGCGGCAGGCTTAACACATGCAAGTCGAGGGGTAGTATAGCAATATATGAGACCGGCGCACGGGTGCGTAACGCGTATGCAATCTGCCTTTTACAGGGGAATAGCCCAGAGAAATTTGGATTAATGCCCCATGGTATATTTGAGTGGCATCACTTGATTATTAAAGATTTATCGGTAAAAGATGAGCATGCGTCCCATTAGCTAGTTGGTAAGGTAACGGCTTACCAAGGCTACGATGGGTAGGGGTCCTGAGAGGGAGATCCCCCACACTGGTACTGAGACACGGACCAGACTCCTACGGGAGGCAGCAGTGAGGAATATTGGACAATGGGCGCAAGCCTGATCCAGCCATGCCGCGTGCAGGAT…
Otu332	756	5	2	0	0	0	16	50	7	52	4	2	1	0	4	17	35	7	8	146	0	0	1	2	0	65	77	41	39	38	1	6	2	4	0	15	19	35	2	53	0	0	0	TAGAGAGTTTGATCATGGCTCAGGACGAACGCTGGCGGCGTGCTTAACACATGCAAGTCGAGCGGTGATCCTCCTTCGGGAGGTGATCAGCGGCGAACGGGTGAGTAACACGTGGGCAACCTGCCCCTCACACTGGGATAACCTCGGGAAACCGGGGCTAATACCGGATACGACCTCGAGCGGCATCTCTTGAGGTGGAAAGCTCCGACGGTGAGGGATGGGCCCGCGGCCTATCAGCTTGTTGGTGGGGTAATGGCCTACCAAGGCGACGACGGGTAGCCGGCCTGAGAGGGCGACCGGCCACACTGGGACTGAGACACGGCCCAGACTCCTACGGGAGGCAGCAGTGGGGAATATTGCGCAATGGGCGAAAGCCTGACGCAGCGACGCCGCGTGAGG…
Otu334	2036	4	81	69	88	31	46	85	57	32	121	71	173	63	113	0	0	0	0	0	53	99	211	105	47	75	44	90	21	10	97	27	81	0	42	0	0	0	0	0	0	0	0	AGAGTTTGATCATGGCTCAGGACGAACGCTGGCGGCGTGCTTTACACATGCAAGTCGAGCGGTAAGGCCCTTTCGGGGGTACACGAGCGGCGAACGGGTGAGTAACACGTGAGTAATCTGCCCTTCACTTGGGGATAAGCACCGGAAACGGTGTCTAATACCCGATACGACCAGCCTACGCATGTGGTGTTGGTGGAAAGTTTTTTCGGTGGGGGATGTGCTCGCGGCCTATCAGCTTGTTGGTGGGGTAATGGCCTACCAAGGCTTCGACGGGTAGCCGGCCTGAGAGGGTGACCGGCCACACTGGGACTGAGACACGGCCCAGACTCCTACGGGAGGCAGCAGTGGGGAATATTGGACAATGGGCGGAAGCCTGATCCAGCAACGCCGCGTGAGGGA…
Otu335	4086	6	36	49	23	2	70	255	396	89	30	30	49	7	21	163	154	176	93	259	12	9	25	13	6	97	74	88	91	277	13	11	33	115	34	258	129	382	339	172	0	0	0	AGAGTTTGATCCTGGCTCAGATTGAACGCTGGCGGCATGCCTTACACATGCAAGTCGAACGGCAGCACGGGAGTAATCCTGGTGGCGAGTGGCGAACGGGTGAGTAATACATCGGAACGTGTCCTGTAGTGGGGGATAGCCCGGCGAAAGCCGGATTAATACCGCATACGCTCTACGGAGGAAAGGGGGGGATCTTAGGACCTCTCGCTACAGGGGCGGCCGATGGCAGATTAGCTAGTTGGTGGGGTAAAGGCCTACCAAGGCGACGATCTGTAGCTGGTCTGAGAGGACGACCAGCCACACTGGGACTGAGACACGGCCCAGACTCCTACGGGAGGCAGCAGTGGGGAATTTTGGACAATGGGCGCAAGCCTGATCCAGCAATGCCGCGTGTGTGAA…
Otu336	416	45	16	48	56	15	6	6	6	0	0	0	0	0	0	0	0	0	0	0	13	37	30	56	30	2	8	33	6	3	0	0	0	0	0	0	0	0	0	0	0	0	0	TAGAGAGTTTGATCCTGGCTCAGGACGAACGCTGGCGGCGTGCTTAACACATGCAAGTCGAGCGGTAAGGCCCTTTCGGGGGTACACGAGCGGCGAACGGGTGAGTAACACGTGAGCAATCTGCCCTTCACTTTGGGATAACTACCGGAAACGGTGGCTAATACCGAATATGACCACTTCACGCATGTGATGGTGGTGGAAAGTTCCGGCGGTGAAGGATGAGCTCGCGGCCTATCAGCTTGTTGGTGGGGTAATGGCCCACCAAGGCAACGACGGGTAGCCGGCCTGAGAGGGTGACCGGCCACACTGGGACTGAGACACGGCCCAGACTCCTACGGGAGGCAGCAGTGGGGAATATTGGACAATGGGCGAAAGCCTGATCCAGCAACGCCGCGTGAG…
Otu337	888	0	5	23	16	0	15	17	9	3	0	0	2	0	7	94	42	20	13	7	10	6	22	6	3	20	47	7	75	248	1	0	2	20	1	40	23	28	49	7	0	0	0	TAGAGAGTTTGATCATGGCTCAGATTGAACGCTGGCGGCATGCCTTACACATGCAAGTCGAACGGCAGCACGGGGGCAACCCTGGTGGCGAGTGGCGAACGGGTGAGTAATACATCGGAACGTGTCCTGTAGTGGGGGATAGCTCGGCGAAAGCCGGATTAATACCGCATACGATCTACGGATGAAAGCGGGGGCTCTTCGGACCTCGCGCTATAGGGGCGGCCGATGGCAGATTAGCTAGTTGGTGGGGTAAAGGCCTACCAAGGCGACGATCTGTAGCTGGTCTGAGAGGACGACCAGCCACACTGGGACTGAGACACGGCCCAGACTCCTACGGGAGGCAGCAGTGGGGAATTTTGGACAATGGGGGCAACCCTGATCCAGCAATGCCGCGTGTGT…
Otu338	4699	26	115	494	370	132	86	140	66	53	4	16	18	3	86	129	144	518	5	51	187	159	359	199	105	117	236	86	106	100	11	23	27	10	34	311	104	40	9	20	0	0	0	CTCTAGAGTTTGATCATGGCTCAGGACGAACGCTGGCGGCGTGCTTAACACATGCAAGTCGAGCGGTAAGGCCCTTCGGGGTACACGAGCGGCGAACGGGTGAGTAACACGTGGGTGACCTGCCCTCCACTTCGGGATAAGCCTGGGAAACTGGGTCTAATACCGGATAGGACCAAGAGATGCATGTTTCTTGGTGGAAAGTTTTTTCGGTGGGGGATGGGCCCGCGGTCTATCAGCTTGTTGGTGGGGTGATGGCCTACCAAGGCGACGACGGATAGCCGGCCTGAGAGGGTGATCGGCCACACTGGGACTGAGACACGGCCCAGACTCCTACGGGAGGCAGCAGTGGGGAATCTTGCGCAATGGGCGGAAGCCTGACGCAGCAACGCCGCGTGGGGG…
Otu339	630	2	102	11	2	0	3	6	8	0	149	27	28	7	9	0	0	0	0	0	32	50	10	29	13	4	12	1	0	0	48	39	12	0	23	1	0	1	1	0	0	0	0	TAGAGAGTTTGATCATGGCTCAGAGCGAACGCTGGCGGCAGGCCTAACACATGCAAGTCGAACGAGCCCTTCGGGGCTAGTGGCGGACGGGTGAGTAACACGTGGGAACGTACCTTTAGGTTCGGAACAACACAGGGAAACTTGTGCTAATGCCGAATGTGCCCTTCGGGGGAAAGATTTATCGCCTTTAGAGCGGCCCGCGTCTGATTAGCTTGTTGGTGAGGTAAAGGCTCACCAAGGCTACGATCAGTAGCTGGTCTGAGAGGATGATCAGCCACACTGGGACTGAGACACGGCCCAGACTCCTACGGGAGGCAGCAGTGGGGAATCTTGCGCAATGGGCGAAAGCCTGACGCAGCCATGCCGCGTGAATGATGAAGGTCTTAGGATTGTAAAATT…
Otu340	350	68	8	1	1	0	40	37	2	30	30	1	9	0	2	0	0	0	0	0	1	10	1	6	8	11	43	7	17	9	3	3	0	0	2	0	0	0	0	0	0	0	0	TAGAGAGTTTGATCATGGCTCAGAACGAACGCTGGCGGCAGGCCTAAAACATGCAAGTCGAGCGCCCAGCAATGGGAGCGGCGGACGGGTGAGTAACACGTGGGAATGTACCTTTCGGTACGGAACAACGCAGGGAAACTTGCGCTAATACCGTATGCGCCCTTACGGGGAAAGATTTATCGCCGAAAGATCAGCCCGCGTTGGATTAGCTAGTTGGTGAGGTAACGGCCCACCAAGGCGACGATCCATAGCTGGTTTGAGAGAACGACCAGCCACACTGGGACTGAGACACGGCCCAGACTCCTACGGGAGGCAGCAGTTGGGAATCTTGGACAATGGGGGAAACCCTGATCCAGCCATGCCGCGTGAGTGATGAAGGCCTTCGGGTTGTAAAACTCT…
Otu341	1534	37	94	55	34	214	103	86	76	21	3	2	12	27	27	0	0	0	0	1	29	76	62	99	41	58	48	79	28	33	19	6	64	4	95	0	0	1	0	0	0	0	0	AGAGTTTGATCATGGCTCAGGACGAACGCTGGCGGCGTGCTTAACACATGCAAGTCGAACGGTGAACCTGCTTCGGTGGGGGATCAGTGGCGAACGGGTGAGTAACACGTGGGCAACCTGCCCCTGGCTCTGGGATAACTCCAAGAAATTGGGGCTAATACCGGATATGACCGCTGACCGCATGGTTGGTGGTGGAAAGATTTATCGGCTGGGGATGGGCCCGCGGCCTATCAGCTTGTTGGTGGGGTAGTGGCCTACCAAGGCGACGACGGGTAGCCGGCCTGAGAGGGTGACCGGCCACACTGGGACTGAGACACGGCCCAGACTCCTACGGGAGGCAGCAGTGGGGAATATTGCGCAATGGGCGAAAGCCTGACGCAGCGACGCCGCGTGGGGGAT…
Otu342	626	97	23	5	2	0	128	115	50	19	11	2	7	2	0	0	0	4	0	0	5	6	3	6	4	22	52	38	10	5	2	2	1	0	5	0	0	0	0	0	0	0	0	AGAGTTTGATCCTGGCTCAGGACGAACGCTGGCGGCGCGCCTAAAACATGCAAGTCGAACGAGAAGCCCGGGCTTGCCCGGGTGGACAGTGGCGAACGGGTGAGTAACACGTGAGGAACCTGCCCCGAAGACCGGGACAACATCGGGAAACCGTTGCTAATACCGGATACCTTCGCTTGATCGCATGGTCGAGCGAAGAAATGGATTCCGCTTCGGGATGGCCTCGCGGCCTATCAGCTTGTTGGTGAGGTAATGGCTCACCAAGGCTACGACGGGTAGCTGGTCTGAGAGGATGTCCAGCCACACTGGGACTGAGACACGGCCCAGACTCCTACGGGAGGCAGCAGTTAGGAATCTTGCGCAATGGGCGAAAGCCTGACGCAGCGACGCCGCGTGCGG…
Otu343	1654	10	107	8	8	30	13	48	3	10	21	273	72	37	23	1	9	1	0	11	41	53	45	74	91	76	7	33	6	2	125	35	262	1	110	0	1	0	5	2	0	0	0	TAGAGAGTTTGATCATGGCTCAGGACGAACGCTGGCGGCGTGCTTAACACATGCAAGTCGAACGGTGAAGCCCTTCGGGGTGGATCAGTGGCGAACGGGTGAGTAACACGTGAGCAATCTGCCCTTGACTCTGGGATAACTTCGGGAAACCGGAGCTAATACCGGATATGACACATGGCCGCATGGTTTGTGTGTGGAAAGATTTATCGGTCAAGGATGAGCTCGCGGCCTATCAGCTTGTTGGTGGGGTAATGGCCTACCAAGGCGACGACGGGTAGCCGGCCTGAGAGGGCGACCGGCCACACTGGGACTGAGACACGGCCCAGACTCCTACGGGAGGCAGCAGTGGGGAATATTGCGCAATGGGCGAAAGCCTGACGCAGCGACGCCGCGTGAGGG…
Otu344	477	5	2	39	188	0	4	1	0	0	34	11	5	0	10	0	0	0	0	0	10	6	35	7	5	0	20	12	4	2	18	18	18	0	23	0	0	0	0	0	0	0	0	TAGAGAGTTTGATCATGGCTCAGGACGAACGCTGGCGGCGTGCTTAACACATGCAAGTCGAGCGGAAAGGCCCTTCGGGGTACTCGAGCGGCGAACGGGTGAGTAACACGTGAGTAACCTGCCCTTGGCTCTGGGATAAGCCCGGGAAACTGGGTCTAATACCGGATATGACTCTGCACCGCATGGTGGAGGGTGGAAAGTTTTTCGGCTGGGGATGGACTCGCGGTCTATCAGCTTGTTGGTGGGGTAACGGCCTACCAAGGCGACGACGGATAGCCGGCCTGAGAGGGTGACCGGCCACACTGGGACTGAGACACGGCCCAGACTCCTACGGGAGGCAGCAGTGGGGAATATTGCGCAATGGGCGAAAGCCTGACGCAGCGACGCCGCGTGGGGGAT…
Otu345	1309	155	6	0	0	0	12	22	10	9	38	17	48	9	10	49	62	44	0	207	5	3	5	2	6	5	21	27	20	8	46	17	24	16	9	28	38	45	56	230	0	0	0	AGAGTTTGATCCTGGCTCAGAGCGAACGCTGGCGGCATGCTTAACACATGCAAGTCGCACGGGCAGGGGTAACTCTGTCAGTGGCGGACGGGTGAGTAACGCGTAGGTATCTATCCTCGGGTGGGGGACAACCACGGGAAACTGTGGCTAATACCGCATGATGACTGAGGTCCAAAGGCGCAAGTCGCCTGGGGAGGAGCCTGCGTCCGATTAGCTTGTTGGTGGGGTAACGGCCTACCAAGGCTCCGATCGGTAGCTGGTCTGAGAGGATGATCAGCCACACTGGGACTGAGACACGGCCCAGACTCCTACGGGAGGCAGCAGTGGGGAATATTGGACAATGGGCGAAAGCCTGATCCAGCAATGCCGCGTGGGTGAAGAAGGTCTTCGGATTGTAAA…
Otu346	318	0	0	0	0	0	0	0	0	0	67	8	8	2	4	0	0	0	0	0	0	0	0	0	0	0	0	0	0	0	11	7	8	0	203	0	0	0	0	0	0	0	0	TAGAGAGTTTGATCATGGCTCAGGATGAACGCTAGCGGCAGGCTTAACACATGCAAGTCGAGGGGTATAGTTCTTCGGAACTGGAGACCGGCGCACGGGTGCGTAACGCGTATGCAACCTGCCCCTGACCGGGGAATAGCCCGGAGAAATCCGGATTAACGCCCCATGGTATCTGGGAGTGGCATCACTCCCTTATTAAAGGAGACGGTCAGGGATGGGCATGCGTCCCATTAGCTAGTTGGTAAGGTAACGGCTTACCAAGGCGACGATGGGTAGGGGTCCTGAGAGGGAGATCCCCCACACTGGTACTGAGACACGGACCAGACTCCTACGGGAGGCAGCAGTGAGGAATATTGGTCAATGGGCGCAAGCCTGAACCAGCCATGCCGCGTGCAGGAC…
Otu347	1822	0	9	1	0	0	3	22	5	0	1	1	2	0	0	635	353	37	58	77	0	0	1	0	0	0	9	2	4	0	0	0	1	9	11	111	161	72	74	163	0	0	0	CTCTAGAGTTTGATCATGGCTCAGAATCAACGCTGGCGGCGTGCCTAACACATGCAAGTCGCACGAGAAAGGGACTTCGGTCCTGAGTAAAGTGGCGCACGGGTGAGTAACACGTGACTAATCTACCCTCGAGTGGGGAATAACTAAGAGAAATCTTGGCTAATACCGCATAATACCCACGGGTCAAAGCAGCAATGCGCTTGAGGAGGAGGTCGCGGCCGATTAGCTAGTTGGCGGGGTAATGGCCCACCAAGGCGATGATCGGTATCCGGCCTGAGAGGGCGCACGGACACACTGGAACTGAAACACGGTCCAGACTCCTACGGGAGGCAGCAGTGGGGAATTTTGCGCAATGGGGGAAACCCTGACGCAGCAACGCCGCGTGGAGGATGAAGTATC…
Otu348	2008	52	125	25	18	0	140	88	33	58	357	113	120	18	53	0	0	0	0	0	41	128	37	38	13	64	58	86	8	6	138	140	33	0	18	0	0	0	0	0	0	0	0	TAGAGAGTTTGATCATGGCTCAGGACGAACGCTGGCGGCGTGCTTAACACATGCAAGTCGAACGGTGACCCAGGGCTTGCCCTGGTGATCAGTGGCGAACGGGTGAGTAACACGTGGGCAACCTGCCCCAGACTCTGGGATAACTTCGGGAAACCGGAGCTAATACCGGATACGAATCGAGTTGGCATCTTCTCGATTGGAAAGTTTTTCGGTCTGGGATGGGCCCGCGGCCTATCAGCTTGTTGGTGGGGTAATGGCCTACCAAGGCGACGACGGGTAGCCGGCCTGAGAGGGCGACCGGCCACACTGGGACTGAGACACGGCCCAGACTCCTACGGGAGGCAGCAGTGGGGAATATTGCGCAATGGGCGAAAGCCTGACGCAGCGACGCCGCGTGAG…
Otu349	247	0	72	3	1	0	10	0	0	4	1	4	1	0	0	0	0	0	0	0	112	19	3	0	12	0	4	0	0	0	0	0	1	0	0	0	0	0	0	0	0	0	0	TAGAGAGTTTGATCATGGCTCAGGACGAACGCTGGCGGTGTGCTTAATACATGCAAGTCGAACGAGGCTTTCGGGTCTAGTGGCGGACGGCTGAGTAACGCGTAGGTAACGTACCTTTTACTGGGGGATAACATCGGGAAACCGTTGCTAATACCGCATAAGTCTTCAGTTGAAATACTGACGATTAAAGATTTATTGGTAAAAGATCGGCCTGCGTCTGATTAGCTTGTTGGTAGGGTAAAGGCCTACCAAGGCGATGATCAGTAGTTGGTCTGAGAGGATGACCAGCCAGAGTGGGACTGAGAACGGCCCACACTTCTACGGAAGGCAGCAGTAGGGAATTTTGCGCAATGGGCGAAAGCCTGACGCAGCAACACCGCGTGCGGGATGAAGGCCTTC…
Otu350	324	0	3	0	0	0	0	0	0	0	0	9	0	0	258	0	0	0	0	0	13	2	27	5	0	0	2	2	1	1	1	0	0	0	0	0	0	0	0	0	0	0	0	TAGAGAGTTTGATCATGGCTCAGGATGAACGCTGGCGGCGTGCTTAACACATGCAAGTCGAACGATGACTTCTGTGCTTGCACAGAATGATTAGTGGCGAACGGGTGAGTAACACGTGAGTAACCTGCCCTTAACTTCGGGATAAGCCTGGGAAACCGGGTCTAATACCGGATACGACCACCTGGCGCATGCCATGGTGGTGGAAAGCTTTATGCGGTTTTGGATGGACTCGCGGCCTATCAGCTTGTTGGTTGGGGTAATGGCCCACCAAGGCGACGACGGGTAGCCGGCCTGAGAGGGTGACCGGCCACACTGGGACTGAGACACGGCCCAGACTCCTACGGGAGGCAGCAGTGGGGAATATTGCACAATGGGCGAAAGCCTGATGCAGCGACGCCG…
Otu351	1169	55	126	21	37	0	71	23	2	24	138	57	37	0	6	0	0	0	0	0	118	194	62	47	67	4	13	4	2	1	35	15	2	0	8	0	0	0	0	0	0	0	0	AGAGTTTGATCATGGCTCAGAATGAACGCTGGCGGCGTGGTTAAGACATGCAAGTCGAACGGTGTTTCAGATGTAGCAATACATTTGAAACGCAGTGGCGAACGGGTGCGTAACACGTGAACAATTTACCTTTTAGTGTGGAATAGCTCGACGAAAGTCGGATTAATACCGCATGTGGTTGTCTCTCTCCTGAGAGGCATACTAAAGCCGGGGACCGCAAGGCCTGGCGCTAATAGAGGAGTTCGCGGCCTATCAGCTAGTTGGCGAGGTAACGGCTCACCAAGGCTAAGACGGGTAGCTGATCTGAGAGGATGATCAGCCACACTGGAACTGAGACACGGTCCAGACACCTACGGGTGGCAGCAGTTTCGAATCATTCACAATGGGCGAAAGCCTGAT…
Otu352	1633	5	68	63	64	83	19	26	33	12	35	151	111	35	84	0	0	0	0	0	41	55	172	51	39	38	25	37	19	7	92	69	106	4	88	0	0	0	0	1	0	0	0	TAGAGAGTTTGATCATGGCTCAGGACGAACGCTGGCGGCGTGCTTAACACATGCAAGTGGAGCGACGAACCCGAGCTTGCTCGGGGGCAAAGCCGCGAACGGGTGAGTAACACGTGGGTAATCTGCCCTGATGATTGGGACAACCCCGGGAAACCGGGGCTAATACCAAATGTGCTCTTTCCACATCAGTGGATCGAGGAAAGGAGGCTTCGGCTTCCGCATCGGGATGAGCCCGCGGCCCATTAGCTTGTTGGTGGGGTAATGGCCTACCAAGGCTTCGATGGGTAGCTGGTCTGAGAGGACGATCAGCCACACTGGGACTGAGACACGGCCCAGACTCCTACGGGAGGCAGCAGTGGGGAATCTTGCGCAATGCGCGAAAGCGTGACGCAGCAACGC…
Otu353	208	6	9	36	16	12	4	7	2	0	0	0	0	0	0	0	0	0	0	0	20	17	24	25	15	0	4	7	2	1	0	0	0	0	1	0	0	0	0	0	0	0	0	TAGAGAGTTTGATCCTGGCTCAGGACGAACGCTGGCGGCGTGCTTAACACATGCAAGTCGAGCGGTAAGGCCCTTCGGGGTACACGAGCGGCGAACGGGTGAGTAACACGTGGGTGACCTGCCCTCCACTTCGGGATAAGCCTGGGAAACCGGGTCTAATACCGGATAGGACCAATCGATGCATGTTGGTTGGTGGAAAGTTTTTTCGGTGGGGGATGGGCCCGCGGTCTATCAGCTTGTTGGTGGGGTGATGGCCTACCAAGGCGACGACGGATAGCCGGCCTGAGAGGGTGATCGGCCACACTGGGACTGAGACACGGCCCAGACTCCTACGGGAGGCAGCAGTGGGGAATCTTGCGCAATGGGCGGAAGCCTGACGCAGCAACGCCGCGTGGGGGA…
Otu354	372	1	20	1	3	9	0	0	2	0	2	0	3	28	11	0	0	0	0	0	2	6	23	85	31	0	0	0	0	0	3	2	65	0	75	0	0	0	0	0	0	0	0	TAGAGAGTTTGATCATGGCTCAGAGTGAACGCTGGCGGCAGGCCTAACACATGCAAGTCGAGCGGCAGCGGGTCCTTCGGGATGCCGGCGAGCGGCGGACGGGTGAGGAATGCGTCGGAATCTGCCTTTTTGTGGGGGATAACGTAGGGAAACTTACGCTAATACCGCATACGACCTACGGGTGAAAGTGGGGGACCGCAAGGCCTCACGCAGAAAGATGAGCCGACGCCGGATTAGCTAGTTGGCGGGGTAAAGGCCCACCAAGGCGACGATCCGTAGCTGGTCTGAGAGGATGATCAGCCACACTGGAACTGAGACACGGTCCAGACTCCTACGGGAGGCAGCAGTGGGGAATATTGGACAATGGGCGCAAGCCTGATCCAGCCATGCCGCGTGAGT…
Otu355	423	10	35	21	10	9	16	17	0	0	47	25	54	7	7	0	0	0	0	0	7	12	19	19	8	0	17	11	3	1	25	13	18	0	12	0	0	0	0	0	0	0	0	TAGAGAGTTTGATCATGGCTCAGGACGAACGCTGGCGGCGTGCTTAACACATGCAAGTCGAACGAGGTCCATCCTTCGGGAGAAGACCTAGTGGCGAACGGGTGCGTAACACGTGAGGAACTTGTCCCGGTCTCTGGGATAACAGTTGGAAACGACTGCTAATACCGGATGACGTCGGAGCGTCGCATGGCGCGCTGACGAAAGGGTTACCGGATCGGGAGAGCCTCGCGGCCTATCAGCTTGTTGGTGGGGTAACGGCCTACCAAGGCATCGACGGGTAGCTGGTCTGAGAGGATGATCAGCCACACTGGGACTGAGACACGGCCCAGACTCCTACGGGAGGCAGCAGTGGGGAATCTTGCGCAATGGGCGAAAGCCTGACGCAGCAACGCCGCGTGC…
Otu356	754	0	12	94	53	247	15	4	27	10	0	0	0	0	0	0	0	0	0	0	4	4	77	9	10	2	4	3	54	124	0	0	1	0	0	0	0	0	0	0	0	0	0	TAGAGAGTTTGATCATGGCTCAGGATGAACGCTAGCGGCAGGCCTAATACATGCAAGTCGGACGGGATTGGGGCTTCGGCCCCATGAGAGTGGCGCACGGGTGCGTAACACGTATGTAACCTACCTTTATCTGGGGGATAGCCTCTCGAAAGAGAGATTAACACCGCATAAAATCACAGCACGGCATTGTGCAATGATCAAATATTTATAGGATAGAGATGGGCATGCGGGACATTAGCTAGTTGGCGGGGTAACGGCCCACCAAGGCAACGATGTCTAGGGGATCTGAGAGGATGGCCCCCCACACTGGTACTGAGACACGGACCAGACTCCTACGGGAGGCAGCAGTAAGGAATATTGGTCAATGGAGGCAACTCTGAACCAGCCATGCCGCGTGCA…
Otu357	471	2	2	1	1	0	6	0	1	0	0	0	0	0	0	7	3	0	50	44	0	0	0	0	3	0	0	0	0	5	0	0	0	0	0	30	5	11	256	44	0	0	0	TAGAGAGTTTGATCATGGCTCAGAACGAACGCTGGCGGCATGCCTAACACATGCAAGTCGAACGAAGGCTTCGGCCTTAGTGGCGCACGGGTGAGTAACGCGTGGGAAACTGCCTATCAGTGGGGAATAACGACGGGAAACTGTCGCTAATACCGCATACGCCCTTCGGGGGAAAGATTTATCGCTGATAGATGTGCCCGCGTCCGATTAGCTAGTTGGTGAGGTAATGGCTCACCAAGGCTACGATCGGTAGCTGGTCTGAGAGGATGATCAGCCACACTGGGACTGAGACACGGCCCAGACTCCTACGGGAGGCAGCAGTGGGGAATATTGGACAATGGGCGAAAGCCTGATCCAGCAATGCCGCGTGAGTGATGAAGGCCTTAGGGTTGTAAAGCT…
Otu358	1812	1	43	25	17	24	23	29	29	33	196	54	127	6	54	0	0	0	0	0	54	96	82	195	141	26	28	23	37	65	95	86	98	0	125	0	0	0	0	0	0	0	0	AGAGTTTGATCCTGGCTCAGAACGAACGCTGGCGGCATGCCTAACACATGCAAGTCGAACGAGACCTTCGGGTCTAGTGGCGCACGGGTGCGTAACGCGTGGGAACCTGCCTTTAGGTTCGGAATAACTCTCCGAAAGGGGTGCTAATACCGAATAATGTCTTCGGACCAAAGATTTATCGCCTTTAGATGGGCCCGCGTTGGATTAGCTAGTTGGTGGGGTAAAGGCCTACCAAGGCGACGATCCATAGCTGGTCTTAGAGGATGATCAGCCACACTGGGACTGAGACACGGCCCAGACTCCTACGGGAGGCAGCAGTGGGGAATATTGGACAATGGGCGAAAGCCTGATCCAGCAATGCCGCGTGAGTGATGAAGGCCTTAGGGTTGTAAAGCTCTT…
Otu359	364	0	0	0	0	0	0	0	0	0	0	0	0	0	0	23	51	76	0	41	0	0	0	0	0	0	0	0	0	0	0	0	0	27	0	22	19	31	35	39	0	0	0	TAGAGAGTTTGATCATGGCTCAGAACGAACGCTGGCGGCATGCCTAACACATGCAAGTCGAACGCTCGGAGGGTTTCGGCCCTCTGGGAGTGGCGCACGGGTGAGTAGCGCGTGGGAACCTGCCCTGTTGTGGGGGATAACCGAGGGAAACTTCGGCTAATACCGCATACGCCCGGTGAGCAATCACCGGGGAAAGATTGATCGCAGCAGGAGGGGCCCGCGTCGGATTAGGTAGTTGGTGGGGTAACGGCCTACCAAGCCTGCGATCCGTAGCTGGTCTGAGAGGATGATCAGCCACACTGGGACTGAGACACGGCCCAGACTCCTACGGGAGGCAGCAGTGGGGAATATTGGACAATGGGCGCAAGCCTGATCCAGCAATGCCGCGTGAGTGATGAA…
Otu360	431	9	14	4	1	0	34	33	12	48	150	12	26	2	11	0	0	0	0	0	1	11	0	0	1	25	13	5	1	2	6	6	0	0	2	0	2	0	0	0	0	0	0	TAGAGAGTTTGATCATGGCTCAGGATGAACGCTAGCGGCAGGCTTAATACATGCAAGTCGTGGGGCAGCGCGGGTAGCAATACCTGGCGGCGACCGGCAAACGGGTGAGGAACATGTACGCAACCTTCCTTTAACTGGAGGATAGCCCCTCGAAAGAGGGATTAATACTCCGTAACATATTGATAAGGCATCTTATTAATATTATAGCTCCGGCGGTTAAAGATGGGCGTGCACCTGATTAGATAGTTGGCGGGGTAATGGCCCACCAAGTCTGCGATCAGTAACTGGTGTGAGAGCACGACCAGTCACACGGGCACTGAGACACGGGTCCGACTCCTACGGGAGGCAGCAGTAAGGAATATTGGTCAATGGACGCAAGTCTGAACCAGCCATGCCGCG…
Otu361	1839	8	93	62	58	62	34	93	40	66	54	43	114	21	48	0	0	0	0	0	57	54	184	71	48	162	107	71	43	57	25	40	84	0	40	0	0	0	0	0	0	0	0	TAGAGAGTTTGATCATGGCTCAGGACGAACGCTGGCGGCGTGCTTAACACATGCAAGTCGAGCGGTAAGGCTCCTTCGGGAGTACACGAGCGGCGAACGGGTGAGTAACACGTGAGCAATCTGCCCTTCACACTGGGATAACCTTCGGAAACGAGGACTAATACCGGATACGACCACTTCAGACATCTGATGGTGGTGGAAAGCTCCGGCGGTGGAGGATGAGCTCGCGGCCTATCAGCTTGTTGGTGAGGTAACGGCTCACCAAGGCTTCGACGGGTAGCCGGCCTGAGAGGGTGACCGGCCACACTGGGACTGAGACACGGCCCAGACTCCTACGGGAGGCAGCAGTGGGGAATATTGGACAATGGGCGAAAGCCTGATCCAGCAACGCCGCGTGAG…
Otu362	765	0	31	53	17	3	0	1	0	5	58	7	15	0	0	0	0	0	0	0	118	117	123	78	63	2	17	6	4	1	15	20	3	0	8	0	0	0	0	0	0	0	0	CTCTAGAGTTTGATCATGGCTCAGGATGAACGCTAGCGGCAGGCTTAATACATGCAAGTCGTGGGGCAGCAGGGGTAGCAATACCCGCTGGCGACCGGCAAACGGGTGCGGAACACGTACGCAACCTTCCTTTAACTGGAGAATAGCCCCTCGAAAGAGGGATTAATACTCCGTAACATATACATGTGGCATCACAAGTATATTATAGCTCAGGCGGTTAAAGATGGGCGTGCGCCTGATTAGATAGTTGGCGGGGTAACGGCCCACCAAGTCTGCGATCAGTAACTGGTGTGAGAGCACGACCAGTCACACGGGCACTGAGACACGGGCCCGACTCCTACGGGAGGCAGCAGTAAGGAATATTGGTCAATGGACGCAAGTCTGAACCAGCCATGCCGC…
Otu363	289	0	0	0	0	0	12	24	54	68	0	0	0	0	0	0	0	0	0	0	0	0	0	0	0	24	13	4	21	69	0	0	0	0	0	0	0	0	0	0	0	0	0	TAGAGAGTTTGATCATGGCTCAGGATGAACGCTAGCGGCAGGCCTAATACATGCAAGTCGGACGGGATTGAGTAGCTTGCTATTCATGAGAGTGGCGCACGGGTGCGTAACACGTATGTAACCTACCTTTGTCAGGGGGATAGCCTCTCGAAAGAGAGATTAAGACCGCATAAAATCACAATGTGGCATCACAAAATGATCAAATATTTATAGGACAAAGATGGGCATGCGGAACATTAGCTAGTTGGCGGGGTAACGGCTCACCAAGGCTACGATGTTTAGGGGATCTGAGAGGATGACCCCCCACACTGGTACTGAGACACGGACCAGACTCCTACGGGAGGCAGCAGTAAGGAATATTGGTCAATGGACGGAAGTCTGAACCAGCCATGCCGCGTG…
Otu364	723	38	21	1	1	0	39	35	2	0	182	265	32	15	0	1	0	0	0	0	3	1	0	0	0	0	4	10	1	1	33	34	4	0	0	0	0	0	0	0	0	0	0	AGAGTTTGATCATGGCTCAGGACGAACGCTGGCGGCGTGCTTAACACATGCAAGTCGAACGGTGACAGGGGAGCTTGCTCCCCTCGATCAGTGGCGAACGGGTGAGTAACACGTGAGTAACCTGCCCCAGACTCTGGGATAACATCGGGAAACCGGTGCTAATACCGGATATGAGACGAGACTGCATGGTCATCGTCTGGAAAGATTTATCGGTCTGGGATGGACTCGCGGCCTATCAGCTAGTTGGTGAGGTAACGGCTCACCAAGGCGACGACGGGTAGCCGGCCTGAGAGGGCGAACGGCCACACTGGAACTGAGACACGGTCCAGACTCCTACGGGAGGCAGCAGTGGGGAATATTGCACAATGGGCGCAAGCCTGATGCAGCGACGCCGCGTGG…
Otu365	839	253	30	0	2	0	21	1	2	1	343	62	33	11	1	0	0	0	0	0	0	13	0	0	3	1	0	0	0	0	19	34	0	0	9	0	0	0	0	0	0	0	0	TAGAGAGTTTGATCATGGCTCAGAATGAACGCTGGCGGCGTGGTTAAGACATGCAAGTCGAACGGTTTTTCAGGTGTAGCAATACATTTGAAAAGCAGTGGCGAACGGGTGCGTAACACGTGAACAATCTACCTTTTAGTGTGGAATAGCTCGGCGAAAGCCGGATTAATACCGCATGTGGTTGGTTCTCTCCTGAGAGCCATACTAAAGTCAGGGACCGCAAGGCCTGACGCTATTAGAGGAGTTCGCGGCCTATCAGCTAGTTGGCGAGGTAACGGCTCACCAAGGCTAAGACGGGTAGCTGATCTGAGAGGATGATCAGCCACACTGGAACTGAGACACGGTCCAGACACCTACGGGTGGCAGCAGTTTCGAATCATTCACAATGGGCGAAAGCCT…
Otu366	284	0	2	2	2	21	1	6	0	0	0	0	1	0	0	24	36	6	26	4	0	1	2	3	0	0	0	0	0	1	0	0	6	50	2	8	18	29	23	10	0	0	0	TAGAGAGTTTGATCATGGCTCAGAACGAACGCTGGCGGCAGGCTTAACACATGCAAGTCGAACGCTCACTTTCGGGTGGGAGTGGCAGACGGGTGAGTAACACGTGGGAACATACCCTTCGGTTCGGAACAACGCCGGGAAACTGGCGCTAATACCGGATACGGCCTCGGAGCGTGAGCTTTGGGGCGAAAGATTCATCGCCGAAGGATTGGCCCGCGTTCGATTAGCTTGTTGGTGAGGTAACGGCTCACCAAGGCGACGATCGATAGCTGGTCTGAGAGGATGGCCAGCCACATTGGGACTGAGACACGGCCCAAACTCCTACGGGAGGCAGCAGTGGGGAATATTGGACAATGGGCGCAAGCCTGATCCAGCCATGCCGCGTGAGTGATGACGGCC…
Otu367	606	3	23	7	4	43	16	6	10	18	17	6	9	0	1	0	0	0	0	13	33	105	51	83	40	7	11	5	8	2	18	11	5	0	48	1	0	1	0	1	0	0	0	TAGAGAGTTTGATCATGGCTCAGGATGAACGCTGGCGGCGTGCCTAATACATGCAAGTCGAGCGGTAAGGCCCCTTCGGGGGTACACGAGCGGCGGACGGCTGAGTAACACGTAGGAACGTACCCCAAACTGAGGGATAAGCACCAGAAATGGTGTCTAATACCGCATGTGATCTTCGGATTAAAGCTTCGGCGGTTTGGGAACGGCCTGCGCATGATTAGCTTGTTGGTGAGGTAATGGCTCACCAAGGCGACGATCATTAGCTGGTCTGAGAGGATGATCAGCCAGACTGGAACTGAGAACGGTCCAGACTCCTACGGGAGGCAGCAGTAGGGAATTTTCCACAATGGACGAAAGTCTGATGGAGCAACGCCGCGTGCAGGATGAAGGCTCTAGGGT…
Otu368	492	17	36	4	3	0	40	6	22	3	155	14	4	36	0	0	0	0	0	0	35	13	4	9	4	8	6	8	0	0	22	8	1	0	34	0	0	0	0	0	0	0	0	TAGAGAGTTTGATCATGGCTCAGATTGAACGCTGGCGGCATGCCTTACACATGCAAGTCGAACGGATTGAGGGGCTTGCTCCTCAGTTAGTGGCGAACGGGTGAGTAATGCATCGGAACGTGCCCAGTCGTGGGGGATAACTACTCGAAAGAGTAGCTAATACCGCATACGCCCTGAGGGGGAAAGCGGGGGACTCGCAAGAGCCTCGCGCGATTGGAGCGGCCGATGTCAGATTAGCTAGTTGGTAGGGTAAAAGCCTACCAAGGCGACGATCTGTAGCTGGTCTGAGAGGACGACCAGCCACACTGGGACTGAGACACGGCCCAGACTCCTACGGGAGGCAGCAGTGGGGAATTTTGGACAATGGGCGAAAGCCTGATCCAGCCATGCCGCGTGAGT…
Otu369	442	4	20	6	8	1	7	1	1	0	29	25	15	2	5	0	0	0	0	0	11	44	35	48	45	1	5	1	1	1	23	32	23	0	48	0	0	0	0	0	0	0	0	TAGAGAGTTTGATCATGGCTCAGAACGAACGCTGGCGGCAGGCTTAACACATGCAAGTCGAACGCACTCTTCGGAGTGAGTGGCAGACGGGTGAGTAACGCGTGGGAATCTACCCAGCCCTTCGGAATAGCTCCGGGAAACTGGAATTAATACCGAGTACGCCCTACGGGGGAAAGATTTATCGGGGTTGGATGAGCCCGCGTTGGATTAGCTAGTTGGTGGGGTAATGGCCTACCAAGGCGACGATCCATAGCTGGTCTGAGAGGATGATCAGCCACACTGGGACTGAGACACGGCCCAGACTCCTACGGGAGGCAGCAGTGGGGAATATTGGACAATGGGCGAAAGCCTGATCCAGCCATGCCGCGTGAGTGATGAAGGCCTTAGGGTTGTAAAGCT…
Otu370	348	0	7	6	6	6	0	3	0	0	4	0	14	0	6	0	0	0	0	0	4	14	16	38	159	8	1	1	0	0	20	8	9	0	18	0	0	0	0	0	0	0	0	TAGAGAGTTTGATCATGGCTCAGGATGAACGCTAGCGGCAGGCCTAATACATGCAAGTCGGACGGGATTGTGGAGCTTGCTTCACATGAGAGTGGCGCACGGGTGCGTAACACGTATGTAACCTACCTTGATCAGGGGGATAGCCTCTCGAAAGAGAGATTAACACCGCATAACATTATTGAATAGCATTATTTAATAATCAAATATTTATAGGATCAAGATGGGCATGCGGAACATTAGCTAGTTGGTAAGGTAACGGCTTACCAAGGCTACGATGTTTAGGGGATCTGAGAGGATGACCCCCCACACTGGTACTGAGACACGGACCAGACTCCTACGGGAGGCAGCAGTAAGGAATATTGGTCAATGGGCGCAAGCCTGAACCAGCCATGCCGCGTG…
Otu371	249	0	0	0	1	0	0	0	0	0	0	0	0	0	0	26	18	21	3	41	0	0	1	0	0	0	0	0	0	0	0	0	0	26	0	10	14	45	20	23	0	0	0	TAGAGAGTTTGATCATGGCTCAGAGCGAACGCTGGCGGCATGCTTAACACATGCAAGTCTCACGGGCAGCAATGTCAGTGGCGGACGGGTGAGTAACGCGTAGGTATCTATCCTTGGGTGGGGGACAACCGTGGGAAACTACGGCTAATACCGCATGATGTCTGAGGACCAAAGGCGCAAGTCGCCTGGGGAGGAGCCTGCGTACGATTAGCTAGTTGGTGGGGTAAAGGCCTACCAAGGCTGTGATCGTTAGCTGGTCTGAGAGGATGATCAGCCACACTGGGACTGAGACACGGCCCAGACTCCTACGGGAGGCAGCAGTGGGGAATATTGGACAATGGGCGCAAGCCTGATCCAGCAATGCCGCGTGTGTGAAGAAGGTTTTCGGATTGTAAAGCA…
Otu372	281	0	8	3	3	11	0	1	0	0	0	5	27	20	23	0	0	0	0	0	1	3	6	5	5	0	0	1	0	1	15	5	52	0	86	0	0	0	0	0	0	0	0	TAGAGAGTTTGATCATGGCTCAGAGCGAACGCTGGCGGAATGCTTAACACATGCAAGTCGCACGGGGGCTTCGGCTCGAGTGGCGGACGGGTGAGTAACGCGTAGGAACGTGTCTTGGGGTGGGGGATAACGCTGGGAAACTGGCGCTAATACCGCATATGGGCTGAGGCCCAAAGCCTTCGGGTGCCTTGAGAGCGGCCTGCGTCCGATTAGCTAGTTGGTGGGGTAAAGGCTTACCAAGGCTTCGATCGGTAGCTGGTCTGAGAGGACGATCAGCCACACTGGGACTGAGACACGGCCCAGACTCCTACGGGAGGCAGCAGTGGGGAATATTGGACAATGGGCGGAAGCCTGATCCAGCAATTCCGCGTGGGTGAAGAAGGTCTTCGGATTGTAAAG…
Otu373	6441	89	170	485	481	113	53	82	81	72	115	86	264	63	234	0	0	0	0	0	326	371	915	668	399	94	197	252	82	148	109	107	210	0	175	0	0	0	0	0	0	0	0	AGAGTTTGATCCTGGCTCAGGACGAACGCTGGCGGCGTGCTTAACACATGCAAGTCGAGCGGTAAGGCCCTTTCGGGGGTACACGAGCGGCGAACGGGTGAGTAACACGTGAGCAATCTGCCCTTCACTTCGGGATAACTCCGGGAAACCGGTGCTAATACCGGATACGACCACTTCAGGCATCTGATGGTGGTGGAAAGTTCTGGCGGTGGAGGATGAGCTCGCGGCCTATCAGCTTGTTGGTGGGGTAATGGCCCACCAAGGCAACGACGGGTAGCCGGCCTGAGAGGGTGACCGGCCACACTGGGACTGAGACACGGCCCAGACTCCTACGGGAGGCAGCAGTGGGGAATATTGGACAATGGGCGAAAGCCTGATCCAGCAACGCCGCGTGAGGGA…
Otu374	351	0	2	2	1	23	2	0	0	0	3	9	16	21	23	0	0	0	0	0	1	2	12	25	20	0	0	2	0	0	5	6	58	0	118	0	0	0	0	0	0	0	0	TAGAGAGTTTGATCATGGCTCAGAGCGAACGCTGGCGGCAGGCTTAACACATGCAAGTCGAACGCTCACCTTCGGGTGGGAGTGGCAGACGGGTGAGTAACACGTGGGAACGTGCCCTTCGGTTCGGGACAACTCAGGGAAACTTGAGCTAATACCGGATACGCCCTTCGGGGGAAAGATTTATCGCTGAAGGATCGGCCCGCGTCTGATTAGCTAGTTGGTGAGGTAATGGCTCACCAAGGCGACGATCAGTAGCTGGTCTGAGAGGATGATCAGCCACACTGGGACTGAGACACGGCCCAGACTCCTACGGGAGGCAGCAGTGGGGAATATTGGACAATGGGCGCAAGCCTGATCCAGCCATGCCGCGTGAGTGATGAAGGCCTTAGGGTTGTAAAG…
Otu375	975	183	4	1	0	0	16	17	2	6	0	0	1	0	0	74	38	20	25	197	0	0	6	4	1	0	5	1	1	0	0	0	0	16	0	86	46	50	101	74	0	0	0	TAGAGAGTTTGATCATGGCTCAGAATCAACGCTGGCGGCGTGCCTAACACATGCAAGTCGAACGAGAAAGGGTAGCAATACCTGAGTAAAGTGGCGCACGGGTGAGTAACACGTGACTAACCTACCCTGGAGTGGGGGATAACTGAGGGAAACCTTAGCTAATACCGCATAACACCTACGGGTCAAAGGAGCAATTCGCTTCAGGAGGGGGTCGCGGTCGATTAGTTAGTTGGCGGGGTAATGGCCCACCAAGACTGTGATCGATATCCGGCCTGAGAGGGCGCACGGACACACTGGAACTGAAACACGGTCCAGACTCCTACGGGAGGCAGCAGTGGGGAATTTTGCGCAATGGGGGAAACCCTGACGCAGCAACGCCGCGTGGAGGATGAAGTACTT…
Otu376	323	0	2	16	6	48	5	11	17	0	0	0	4	25	21	0	0	0	0	0	1	9	23	4	4	1	1	17	29	28	1	1	13	0	36	0	0	0	0	0	0	0	0	TAGAGAGTTTGATCATGGCTCAGATTGAACGCTGGCGGCATGCCTTACACATGCAAGTCGAACGGCAGCGCGGACTTCGGTCTGGCGGCGAGTGGCGAACGGGTGAGTAACATATCGGAACGTGCCCAGGAGTGGGGGATAGCCCGGCGAAAGCCGGATTAATACCGCATACGATCTATGGATGAAAGTGGGGGACCGCAAGGCCTCACGCTCATGGAGCGGCCGATAACTGATTAGCTAGTTGGTGGGGTAAAGGCCTACCAAGGCGACGATCAGTAGCTGGTCTGAGAGGACGACCAGCCACACTGGGACTGAGACACGGCCCAGACTCCTACGGGAGGCAGCAGTGGGGAATTTTGGACAATGGGGGCAACCCTGATCCAGCAATGCCGCGTGAGT…
Otu377	3026	0	213	58	32	0	3	82	3	12	126	241	325	73	36	0	0	0	1	0	514	191	169	24	9	30	114	1	0	1	260	297	106	0	104	0	0	0	0	1	0	0	0	AGAGTTTGATCATGGCTCAGAGCGAACGCTGGCGGCAGGCCTAACACATGCAAGTCGAACGAACTCTTCGGAGTTAGTGGCGGACGGGTGAGTAACACGTGGGAACGTGCCTTTTGGTTCGGAATAGCTCCTGGAAACGGGTGGTAATGCCGAATGTGCCCTTCGGGGGAAAGATTTATCGCCATTAGAGCGGCCCGCGTCTGATTAGCTAGTTGGTGAGGTAAAGGCTCACCAAGGCTTCGATCAGTAGCTGGTCTGAGAGGATGACCAGCCACATTGGGACTGAGACACGGCCCAAACTCCTACGGGAGGCAGCAGTGGGGAATCTTGCGCAATGGGCGAAAGCCTGACGCAGCCATGCCGCGTGAATGATGAAGGTCTTAGGATTGTAAAATTCTT…
Otu378	277	6	17	18	11	0	3	1	0	0	20	18	15	7	3	0	0	0	0	0	12	28	19	25	10	2	2	4	0	0	8	11	21	0	16	0	0	0	0	0	0	0	0	TAGAGAGTTTGATCATGGCTCAGGACGAACGCTGGCGGCGTGCTTAACACATGCAAGTCGAACGGTGACCTCGGAGCTTGCTCCGGGTGATCAGTGGCGAACGGGTGAGTAACACGTGACCAACCTGCCCCTAACTCTGGGATAACCCCGGGAAACCGGAGCTAATACCGGATACGAGACCGAGCGGCATCACACGGTCTGGAAAGTTTTTCGGTTAGGGATGGGGTCGCGGCCTATCAGCTTGTTGGTGGGGTAATGGCCTACCAAGGCGACGACGGGTAGCCGGCCTGAGAGGGCGACCGGCCACACTGGGACTGAGACACGGCCCAGACTCCTACGGGAGGCAGCAGTGGGGAATATTGCGCAATGGGCGAAAGCCTGACGCAGCGACGCCGCGTG…
Otu379	364	2	17	7	5	0	16	6	1	28	1	3	1	0	0	6	7	4	0	15	82	4	27	10	10	4	16	5	3	46	2	0	1	0	6	6	11	1	7	4	0	0	0	TAGAGAGTTTGATCATGGCTCAGGACGAACGCTTGCGACGTGCCTAAGAAATGCAAGTCGAACGGGGTAGCAATACCTAGTGGCGAACGGTCGCGTAACACGTGGGCAACCTGCCTTGAAGCGGGGGACAACAATCCGAAAGGGTTGCTAATACCGCATGTGAACTTTTGTGGCATCACGAAATGTTCAAAGCTTTATGCACTTCAAGATGGGCCCGCGGCCTATCAGCTAGTTGGTGGGGTAACGGCCTACCAAGGCTTCGACGGGTAGCTGGTCTGAGAGGACGATCAGCCGGATTGGGACTGAGATACGGCCCAGACTCCTACGGGGGGCAGCAATTAGGAATCTTGCGCAATGGGGGCAACCCTGACGCAGCGACGTCGCGTGGAGGATGAAATC…
Otu380	1322	2	41	49	27	18	22	7	27	10	31	137	88	46	60	17	29	32	0	24	13	16	38	14	10	27	43	13	16	13	94	60	160	0	95	17	6	12	4	4	0	0	0	AGAGTTTGATCATGGCTCAGGACGAACGCTGGCGGCGTGCTTAACACATGCAAGTCGAGCGGTAAGGCCCTTCGGGGTACACGAGCGGCGAACGGGTGAGTAACACGTGGGTGACCTGCCCCCAACTCTGGGATAAGCCCGGGAAACTGGGTCTAATACCGGATATGACCACATGTCGCATGGTGTGTGGTGGAAAGTTTTTCGGTTGGGGATGGGCCCGCGGCCTATCAGCTTGTTGGTGGGGTGATGGCCTACCAAGGCGACGACGGGTAGCCGGCCTGAGAGGGCGACCGGCCACACTGGGACTGAGACACGGCCCAGACTCCTACGGGAGGCAGCAGTGGGGAATATTGCGCAATGGGCGAAAGCCTGACGCAGCGACGCCGCGTGGGGGATGAC…
Otu381	155	0	0	0	0	0	0	1	0	0	0	0	0	0	0	12	10	5	2	26	0	0	0	0	0	0	0	0	0	0	0	0	0	29	0	3	3	24	18	22	0	0	0	TAGAGAGTTTGATCATGGCTCAGGCTGAGGTGCTGCTGGTCGGCTACCCGGTCCCTGCGGGCCTCGCCGCCCGGTCACCACGCCTGGTGTGGGCGCATCACACCCAGGCCGGGGTTTCGAACCTGGCCGGGACCGACCTGTGGGCCTCGCAGGTCACCTTGACCAGCAGCCGCGGTAATACTA
Otu382	473	30	34	7	21	4	14	7	18	6	18	9	45	0	13	0	0	0	0	12	24	29	39	19	22	14	13	26	14	5	6	7	7	0	9	0	0	0	0	1	0	0	0	TAGAGAGTTTGATCATGGCTCAGGACGAACGCTGGCGGCGTGCTTAACACATGCAAGTCGAGCGAGGACTTGTTCCTAGCGGCGAACGGGTGAGTAACACGTGGGCAACCTGCCCCGGGCTCTGGGATAACTCCGGGAAACCGGAGCTAATACCGGATATTCACTGCAGAAGGCATCTTTTGTGGTGGAAAGTTTTTCGGCTCGGGATGGGCCCGCGGCCTATCAGCTTGTTGGTGGGGTAGTGGCCTACCAAGGCGACGACGGGTAGCCGGCCTGAGAGGGTGACCGGCCACACTGGGACTGAGACACGGCCCAGACTCCTACGGGAGGCAGCAGTGGGGAATATTGCGCAATGGGCGGAAGCCTGACGCAGCGACGCCGCGTGAGGGATGAAGGCCT…
Otu383	869	0	0	0	0	0	18	115	25	166	8	1	1	0	0	16	18	1	11	107	0	0	0	0	0	93	142	18	31	25	0	4	0	13	0	11	9	8	6	22	0	0	0	TAGAGAGTTTGATCATGGCTCAGGACTAACGCTGGCGGCGTGCCTAACACATGCAAGTCGAACGAAGTAGCAATACTTAGTGGCAGACGGGTGAGTAACGCGTGGTCAACCTGCCCTTCAATGGGGGATAACTAGCCGAAAGGTTAGCTAATACCGCATACGATCTCCGAGTGGCATCACATGGAGATGAAAGGAGTAATCCGTTGAAGGAGGGGACTGCGTCCCATTAGTTAGTTGGTGGGGTAATGGCCTACCAAGACTCCGATGGGTAGCTGGCTTGAGAGAGCGACCAGCCACACTGGAACTGAGACACGGTCCAGACTCCTACGGGAGGCAGCAGTGAGGAATTTTCCGCAATGGGGGCAACCCTGACGGAGCGACGCCGCGTGTGGGAAGAAG…
Otu384	342	0	7	0	0	0	10	17	297	0	0	1	2	2	1	0	0	0	0	0	0	0	0	0	0	0	0	0	0	0	4	1	0	0	0	0	0	0	0	0	0	0	0	AGAGTTTGATCCTGGCTCAGGATGAACGCTAGCGGCAGGCCTAATACATGCAAGTCGAGGGGTAGATGGGGCTTGCCCCATTGAGACCGGCGCACGGGTGCGTAACGCGTATGCAACCTACCTCTATCTGGGGGATAGCCCGGAGAAATCCGGATTAACACCGCATAAAACCACAGCAGGGCATCCTGCAATGGTCAAACATTTATGGGATGGAGATGGGCATGCGTGCCATTAGCTAGTTGGCGGGGTAAGGGCCCACCAAGGCTACGATGGCTAGGGGATCTGAGAGGATGGCCCCCCACACTGGTACTGAGACACGGACCAGACTCCTACGGGAGGCAGCAGTAAGGAATATTGGTCAATGGAGGCAACTCTGAACCAGCCATGCCGCGTGCAGGA…
Otu385	270	6	4	5	5	0	0	0	0	1	12	2	2	0	0	0	0	0	0	0	167	40	13	0	0	1	0	1	0	0	1	9	0	0	1	0	0	0	0	0	0	0	0	TAGAGAGTTTGATCATGGCTCAGGATGAACGCTAGCGGCAGGCCTAATACATGCAAGTCGAGGGGCAGCACGGTAGCAATACTGGTGGCGACCGGCGCACGGGTGCGTAACACGTATACAATCTGCCTTTAACAGGGGGATAGCCTTTCGAAAGAGAGATTAATACCCCATAACACTAAGAATAGCATTATTTTTGGTTAAAAGCTCCGGCGGTTAGAGATGAGTATGCGTCTGATTAGCTAGTTGGTGAGGTAACGGCTCACCAAGGCGACGATCAGTAGGGGATCTGAGAGGACTACCCCCCACACGGATACTGAGACACGGATCCGACTCCTACGGGAGGCAGCAGTAAGGAATATTGGACAATGCCCGCAAGGGTGATCCAGCCATGCCGCGTGC…
Otu386	469	0	0	0	0	0	0	1	0	0	0	0	0	0	0	20	30	9	29	122	0	0	0	0	0	2	1	0	0	0	0	0	0	26	0	41	37	30	40	81	0	0	0	TAGAGAGTTTGATCATGGCTCAGCCTGAACGCTGGCGGCGTGGCTAAGACATGCAAGTCGTACGGGTGTAGCAATACACCAGTGGCGAACGGGTGAGTAATGAATCGCTAACGTGCCCCGGACTCTGGGATAGCTGCCCGAAAGGGCAGGTAATACCGGATGACATACCTTCTCCGCATGGTGAGGGTCTCAAAGGTCCGCCGGTCTGGGAGCGGGCGATTTCGTATCAGCTAGTTGGTAGGGTAACGGCCTACCAAGGCGATGACGCGTAGCCGGACTGAGAGGTTGGCCGGCCACATTGGGACTGAGACACTGCCCAGACTCCTACGGGGGGCTGCAGTAACGAATCTTCCGCAATGCACGCAAGTGTGACGGAGCGACGCCGCGTGTGGGACGAAG…
Otu387	782	35	32	12	2	2	65	88	34	20	46	19	28	7	12	0	0	0	0	0	12	11	9	11	1	48	75	100	32	20	28	16	8	0	9	0	0	0	0	0	0	0	0	TAGAGAGTTTGATCATGGCTCAGGACGAACGCTGGCGGCGTGCTTAACACATGCAAGTCGAGCGAGGCCCGCCTTTCGGGGTGGTGCCCTAGCGGCGAACGGGTGAGTAACACGTGGGCAACCTGCCCTCAGCTTTGGGATAAGCCTCGGAAACGGGGTCTAATACCGGATATGACCACGTACTGCATGGTGTGTGGTGGAAAGATTTATCGGCTGGGGATGGGCCCGCGGCCTATCAGCTTGTTGGTGGGGTGATGGCCTACCAAGGCGACGACGGGTAGCCGGCCTGAGAGGGCGACCGGCCACACTGGGACTGAGACACGGCCCAGACTCCTACGGGAGGCAGCAGTGGGGAATATTGCACAATGGGCGGAAGCCTGATGCAGCGACGCCGCGTGA…
Otu388	598	0	1	0	0	0	43	32	20	62	52	6	26	1	14	0	0	0	0	0	11	1	0	0	2	39	75	19	104	79	2	6	0	0	3	0	0	0	0	0	0	0	0	TAGAGAGTTTGATCATGGCTCAGATTGAACGCTGGCGGCATGCCTAACACATGCAAGTCGAACGGCAGCATGAGGTGTAGCAATACACCTTGATGGCGAGTGGCGGACGGGTGAGGAATGCATCGGAATCTGCCCAATCGTGGGGGACAACGCAGGGAAACTTGCGCTAATACCGCATACGACCTTCGGGTGAAAGCAGGGGATCTTCGGACCTTGCGCGATTGGATGAGCCGATGCCGGATTAGCTTGTTGGCGGGGTAAAAGCCCACCAAGGCGACGATCCGTAGCTGGTCTGAGAGGATGATCAGCCACACTGGGACTGAGACACGGCCCAGACTCCTACGGGAGGCAGCAGTGGGGAATATTGGACAATGGGGGCAACCCTGATCCAGCAATGCC…
Otu389	699	0	2	0	1	0	1	7	1	13	18	80	149	158	7	0	1	0	0	0	0	2	1	0	0	7	2	2	1	0	68	70	81	0	27	0	0	0	0	0	0	0	0	TAGAGAGTTTGATCATGGCTCAGGATGAACGCTGGCGGCGTGCTTAACACATGCAAGTCGAACGGTGAAGCCCAGCTTGCTGGGTGGATCAGTGGCGAACGGGTGAGTAACACGTGAGCAACCTGCCCCTGACTCTGGGATAAGCGCTGGAAACGGCGTCTAATACTGGATATGTGACGTGACCGCATGGTCTGCGTCTGGAAAGAATTTCGGTTGGGGATGGGCTCGCGGCCTATCAGCTTGTTGGTGAGGTAATGGCTCACCAAGGCGTCGACGGGTAGCCGGCCTGAGAGGGTGACCGGCCACACTGGGACTGAGACACGGCCCAGACTCCTACGGGAGGCAGCAGTGGGGAATATTGCACAATGGGCGCAAGCCTGATGCAGCAACGCCGCGTGA…
Otu390	508	2	24	25	10	57	0	0	0	0	0	0	6	10	20	0	0	0	0	0	13	17	43	35	30	0	0	0	0	0	5	6	106	0	99	0	0	0	0	0	0	0	0	TAGAGAGTTTGATCCTGGCTCAGAGCGAACGCTGGCGGCATGCTTAACACATGCAAGTCGCACGGGCAGCAATGTCAGTGGCGGACGGGTGAGTATCGCGTAGGAACGTATCCTGAGGTGGGGGACAACCCTGGGAAACTGGGGCTAATACCGCATATGGACTGAGGTCCAAAGCCGTGAGGCGCCTTGGGAGCGGCCTGCGTCCGATTAGGTAGTTGGTGGGGTAAAGGCCTACCAAGCCTGCGATCGGTAGCTGGTCTGAGAGGACGATCAGCCACACTGGGACTGAGACACGGCCCAGACTCCTACGGGAGGCAGCAGTGGGGAATATTGGACAATGGGCGCAAGCCTGATCCAGCAATGCCGCGTGGGTGAAGAAGGTCTTCGGATTGTAAAGCC…
Otu391	426	4	25	1	0	0	2	0	0	0	45	67	4	0	0	0	0	0	0	0	81	7	1	18	20	0	0	0	0	1	129	14	0	0	7	0	0	0	0	0	0	0	0	TAGAGAGTTTGATCATGGCTCAGATTGAACGCTGGCGGCATGCCTTACACATGCAAGTCGAACGGATTGAGGGGCTTGCTCCTCAGTTAGTGGCGAACGGGTGAGTAATGCATCGGAACGTACCTTTTTGTGGGGGATAACTACTCGAAAGAGTAGCTAATACCGCATACGCCCTGAGGGGGAAAGCGGGGGACTCGCAAGAGCCTCGCGCAAAAAGAGCGGCCGATGTCAGATTAGCTAGTTGGTAGGGTAAAAGCCTACCAAGGCGACGATCTGTAGCTGGTCTGAGAGGACGACCAGCCACACTGGGACTGAGACACGGCCCAGACTCCTACGGGAGGCAGCAGTGGGGAATTTTGGACAATGGGCGAAAGCCTGATCCAGCCATGCCGCGTGAGT…
Otu392	271	0	4	9	3	0	0	0	0	0	3	0	0	0	0	0	0	0	0	0	51	117	8	13	63	0	0	0	0	0	0	0	0	0	0	0	0	0	0	0	0	0	0	TAGAGAGTTTGATCATGGCTCAGATTGAACGCTGGCGGCAGGCCTAACACATGCAAGTCGAGCGCTTCTAGCTTGCTAGAGGAGCGGCGAACGGGTGAGTAACGCGTAGGAATCTGCCCGATAGTGGGGGACAACGTTCCGAAAGGAACGCTAATACCGCATACGCCCTAAGGGGGAAAGCAGGGGATCTTCGGACCTTGCGCTATCGGATGAGCCTGCGTCGGATTAGCTAGTTGGGGGGGTAAAGGCCCACCAAGGCGACGATCCGTAGCTGGTCTGAGAGGATGATCAGCCACACCGGAACTGAGACACGGTCCGGACTCCTACGGGAGGCAGCAGTGGGGAATATTGGACAATGGGGGCAACCCTGATCCAGCCATGCCGCGTGTGTGAAGAAGG…
Otu393	338	10	13	6	14	1	10	18	17	1	12	13	27	6	8	0	0	0	0	0	13	18	13	10	11	5	23	36	10	6	11	9	10	0	7	0	0	0	0	0	0	0	0	TAGAGAGTTTGATCCTGGCTCAGGACGAACGCTGGCGGCGTGCTTAACACATGCAAGTCGAGCGGAAAGGCTCCCTTCGGGGGGTACTCGAGCGGCGAACGGGTGAGTAACACGTGAGTGATCTGCCCTCCACTTTGGGATAACTGCCTGAAAGGGTGGCTAATACCGGATATGCACTGGGTCCTGCATGGGGCGTGGTGGAAAGGGTTTCTGGTGGGGGATGTGCTCGCGGCCTATCAGCTTGTTGGTGGGGTAATGGCCTACCAAGGCTTTGACGGGTAGCCGGCCTGAGAGGGTGACCGGCCACACTGGGACTGAGACACGGCCCAGACTCCTACGGGAGGCAGCAGTGGGGAATATTGGACAATGGGCGGAAGCCTGATCCAGCAACGCCGCGTG…
Otu394	589	15	22	14	13	1	29	44	10	6	25	25	28	6	24	0	0	0	0	0	6	8	10	12	0	37	62	61	31	31	18	24	19	0	8	0	0	0	0	0	0	0	0	TAGAGAGTTTGATCATGGCTCAGGACGAACGCTGGCGGCGTGCTTCATACATGCAAGTCGAGCGGAAAGGCCCTTCGGGGTACTCGAGCGGCGAACGGGTGAGTAACACGTGAGCAACCTGCCTTCAGCTCTGGGATAACACTTGGAAACAGGTGCTAATACCGGATATGACCCCGAAAGGCATCTTTTGGGGTGGAAAGTTTTTCGGCTGAAGATGGGCTCGCGGCCTATCAGCTTGTTGGCGGGGTAACGGCCCACCAAGGCGACGACGGGTAGCCGGCCTGAGAGGGCGACCGGCCACACTGGGACTGAGACACGGCCCAGACTCCTACGGGAGGCAGCAGTAGGGAATATTGCGCAATGGGCGAAAGCCTGACGCAGCAACGCCGCGTGGAGGAT…
Otu395	298	0	7	4	1	0	1	4	17	39	10	24	30	7	0	0	0	0	0	0	3	0	0	0	1	77	2	0	1	0	9	40	5	0	16	0	0	0	0	0	0	0	0	TAGAGAGTTTGATCATGGCTCAGGATGAACGCTAGCGGCAGGCTTAACACATGCAAGTCGAGGGGTATATTTCTTCGGAGATAGAGACCGGCGCACGGGTGCGTAACGCGTATGCAATCTGCCTTTCACAGAGGGATAGCCCAGAGAAATTTGGATTAATACCTCATAGTATTATAGGATGGCATCATTTTATAATTAAAGTCACAACGGTGAAAGATGAGCATGCGTCCCATTAGCTAGTTGGTAAGGTAACGGCTTACCAAGGCAACGATGGGTAGGGGTCCTGAGAGGGAGATCCCCCACACTGGTACTGAGACACGGACCAGACTCCTACGGGAGGCAGCAGTGAGGAATATTGGACAATGGGCGCAAGCCTGATCCAGCCATGCCGCGTGCAGG…
Otu396	2606	3	42	35	46	0	101	92	22	21	110	604	87	41	8	9	4	3	7	0	5	90	6	2	1	84	17	26	4	0	157	898	35	3	18	0	9	2	2	0	0	3	9	TAGAGAGTTTGATCATGGCTCAGATTGAACGCTGGCGGCAGGCCTAACACATGCAAGTCGAGCGGTAGAGAGGTGCTTGCACCTCTTGAGAGCGGCGGACGGGTGAGTAATACCTAGGAATCTGCCTGGTAGTGGGGGATAACGTTCGGAAACGGACGCTAATACCGCATACGTCCTACGGGAGAAAGCAGGGGACCTTCGGGCCTTGCGCTATCAGATGAGCCTAGGTCGGATTAGCTAGTTGGTGAGGTAATGGCTCACCAAGGCTACGATCCGTAACTGGTCTGAGAGGATGATCAGTCACACTGGAACTGAGACACGGTCCAGACTCCTACGGGAGGCAGCAGTGGGGAATATTGGACAATGGGCGAAAGCCTGATCCAGCCATGCCGCGTGTGT…
Otu397	1222	69	50	16	7	3	71	91	19	44	46	72	60	7	9	3	13	5	0	27	31	30	28	28	30	87	90	77	23	27	40	46	42	1	27	0	0	1	1	1	0	0	0	TAGAGAGTTTGATCATGGCTCAGGACGAACGCTGGCGGCGTGCCTAACACATGCAAGTCGAGCGGAAAGGCCTCCTTCGGGAGGTACTCGAGCGGCGAACGGGTGAGTAACACGTGGACAACCAACCCTTCACATCGGGATACCCCGGGGAAACTCGGATCAATACCGGATAATGCGCGACGCTGTTGGGCGTCGCACCAAAGGTAGCTTCGGCCTCTGGTGAAGGACGGGTCCGCGGCCCATTAGCTTGTTGGTGGGGTAATGGCCTACCAAGGCAACGATGGGTAGCTGGTCTGAGAGGATGATCAGCCACACTGGGACTGAGATACGGCCCAGACTCCTACGGGAGGCAGCAGTGGGGAATATTGCGCAATGGGCGGAAGCCTGACGCAGCAACGC…
Otu398	373	3	20	6	2	0	26	13	9	4	47	5	24	1	2	0	0	0	0	14	7	37	2	23	34	10	20	2	9	6	12	14	6	0	13	1	0	1	0	0	0	0	0	CTCTAGAGTTTGATCATGGCTCAGGACGAACGCTGGCGGCGTGCTTAACACATGCAAGTCGAACGGTGAACCACTTCGGTGGGGATCAGTGGCGAACGGGTGAGTAACACGTGGGCAACCTGCCCCTAGCACTGGGATAACCCCGGGAAACCGGGGCTAATACCGGATATGACCTCGAGCGGCATCTCTCGAGGTGTAAAGGATTCTGGCTAGGGATGGGCCCGCGGCCTATCAGCTTGTTGGTGGGGTAATGGCCTACCAAGGCGACGACGGGTAGCCGGCCTGAGAGGGCGACCGGCCACACTGGGACTGAGACACGGCCCAGACTCCTACGGGAGGCAGCAGTGGGGAATATTGCGCAATGGGCGAAAGCCTGACGCAGCGACGCCGCGTGAGGGA…
Otu399	541	5	15	29	21	4	3	4	1	8	16	10	50	0	26	0	0	0	0	0	25	31	77	29	25	14	13	20	6	12	15	15	40	0	27	0	0	0	0	0	0	0	0	TAGAGAGTTTGATCCTGGCTCAGGACGAACGCTGGCGGCGTGCTTAACACATGCAAGTCGAGCGGTAAGGCTCCTTCGGGAGTACACGAGCGGCGAACGGGTGAGTAACACGTGAGCAATCTGCCCTTCACACTGGGATACCCCCCGGAAACGGGTGCTAATACCAGATACAACCACTTCAGGCATCTGATGGTGGTGGAAAGTTCTGGCGGTGAAGGATGAGCTCGCGGCCTATCAGCTTGTTGGTGAGGTAATGGCCCACCAAGGCTTCGACGGGTAGCCGGCCTGAGAGGGTGACCGGCCACACTGGGACTGAGACACGGCCCAGACTCCTACGGGAGGCAGCAGTGGGGAATATTGGACAATGGGCGAAAGCCTGATCCAGCAACGCCGCGTGAG…
Otu400	1534	20	89	29	15	10	34	60	34	13	265	88	46	33	23	4	6	1	0	0	76	108	54	40	36	31	38	29	12	30	87	77	35	2	95	9	2	0	2	1	0	0	0	AGAGTTTGATCCTGGCTCAGAGCGAACGCTGGCGGCAGGCCTAATACATGCAAGTCGAGCGGTCCCTTCGGGGGCAGCGGCGGACGGGTGAGTAACGCGTGGGAATGTGCCCTTTGGTACGGAACAACTGAGGGAAACTTCAGCTAATACCGTATGTGCCCTTCGGGGGAAAGATTTATTGCCATTGGAGCAGCCCGCGTTGGATTAGGTAGTTGGTGGGGTAAAGGCCTACCAAGCCTACGATCCATAGCTGGTCTGAGAGGATGATCAGCCACACTGGGACTGAGACACGGCCCAGACTCCTACGGGAGGCAGCAGTAGGGAATCTTGCGCAATGGGCGAAAGCCTGACGCAGCCATGCCGCGTGAATGATGAAGGTCTTAGGATTGTAAAATTCTT…
Otu401	1428	12	88	47	37	41	17	9	1	2	25	31	88	74	32	0	0	0	0	0	34	69	149	46	13	22	4	8	2	0	193	93	124	1	166	0	0	0	0	0	0	0	0	AGAGTTTGATCCTGGCTCAGAACGAACGCTGGCGGCAGGCTTAACACATGCAAGTCGAACGCATCGCAAGATGAGTGGCAGACGGGTGAGTAACACGTGGGAATCTACCCAACCCTGCGGAACAACTCCGGGAAACTGGAGCTAATACCGCATACGCCCTTCGGGGGAAAGATTTATCGGGGATGGATGAGCCCGCGTTGGATTAGCTAGTTGGTGGGGTAAAGGCCTACCAAGGCGACGATCCATAGCTGGTCTGAGAGGATGATCAGCCACATTGGGACTGAGACACGGCCCAAACTCCTACGGGAGGCAGCAGTGGGGAATATTGGACAATGGGCGCAAGCCTGATCCAGCCATGCCGCGTGAGTGATGAAGGCCTTAGGGTTGTAAAGCTCTTTC…
Otu402	454	26	3	0	2	0	4	7	11	0	0	3	0	0	2	27	87	42	13	40	0	1	0	0	2	0	2	2	3	0	3	0	3	17	5	18	33	18	21	59	0	0	0	TAGAGAGTTTGATCATGGCTCAGGACGAACGCTGGCGGCGTGCTTAACACATGCAAGTCGAGCGGAAAGGCCCTTCGGGGTACTCGAGCGGCGAACGGGTGAGTAACACGTGAGCAACCTGCCCTCAGCTCTGGGATAGCTCCGGGAAACCGGAATTAATACCGGATATGACTACGGCCGACATCGGCTGTGCTGGAAAGGGTTTCCGGCTGAGGATGGGCTCGCGGCCTATCAGCTAGTTGGTGGAGTAACGGCCCACCAAGGCGACGACGGGTAGCCGGCCTGAGAGGGCGACCGGCCACACTGGGACTGAGACACGGCCCAGACTCCTACGGGAGGCAGCAGTGGGGAATATTGCGCAATGGGCGAAAGCCTGACGCAGCGACGCCGCGTGGGGGA…
Otu403	1283	30	13	4	3	1	42	29	30	21	2	7	3	0	2	69	44	22	0	199	15	14	7	15	17	31	62	23	44	44	1	3	2	26	6	107	54	63	114	114	0	0	0	TAGAGAGTTTGATCATGGCTCAGGATTAACGCTGGCGGCGTGCCTAACACATGCAAGTCGAACGAGGTAGCAATACCTAGTGGCAGACGGGTGAGTAACGCGTGGTCAACCTACCGTTGAGTGGGGGATAACTAGCCGAAAGGTTAGCTAATACCGCATACGAGTCTCGGGGGCATCCCTGGGCCTTAAAAGGAGCAATCCGCTCGATGACGGGACCGCGTCCCATTAGCTAGATGGTGGGGTAATGGCCTACCATGGCTCCGATGGGTAGCTGGTTTGAGAGAGCGACCAGCCACACTGGGACTGAGAAACGGCCCAGACTCCTACGGGAGGCAGCAGTGAGGAATTTTCCGCAATGGGCGAAAGCCTGACGGAGCGACGCCGCGTGTGGGAAGAAGG…
Otu404	1007	1	10	10	14	37	50	53	16	60	2	2	4	0	0	23	19	1	2	58	14	7	48	15	12	45	111	69	66	127	0	2	1	10	2	13	14	18	29	42	0	0	0	TAGAGAGTTTGATCATGGCTCAGGACGAACGCTTGCGACGTGCCTAAGAAATGCAAGTCGAACGGGGTAGCAATACCTAGTGGCGAACGGTCGCGTAACACGTGGGCAACCTGCCCTGAAGCGGGGGACAACAACTCGAAAGAGTTGCTAATACCGCATGTGTATCGGGATGGCATCATCCAGGATACAAAGCCGCAAGGCACTTCAGGATGGGCCCGCGGCCTATCAGCTAGTTGGTGAGGTAACGGCCCACCAAGGCTTCGACGGGTAGCTGGTCTGAGAGGACGATCAGCCGGATTGGGACTGAGATACGGCCCAGACTCCTACGGGGGGCAGCAATTAGGAATCTTGCACAATGGGCGAAAGCCTGATGCAGCGACGTCGCGTGAGGGATGAAGT…
Otu405	600	2	116	12	43	1	7	0	7	9	16	25	16	0	0	0	0	0	0	0	12	118	9	77	47	29	1	1	3	0	25	8	6	0	10	0	0	0	0	0	0	0	0	TAGAGAGTTTGATCCTGGCTCAGGATGAACGCTAGCGGCAGGCCTAATACATGCAAGTCGAGGGGCAGCACGGTAGCAATACTGGTGGCGACCGGCAAACGGGTGCGGAACACGTACGCAACCTTCCTTTAAGAGATGAATAGCCCGAAGAAATTCGGATTAATGCATCGTAAGATTGTGGGATGGCATCATCCAGCAATTAAAGATTTATTTCGCTTAAAGATGGGCGTGCGCCTGATTAGGTAGTTGGTGAGGTAACGGCTCACCAAGCCGACGATCAGTAACTGGCGTGAGAGCGCGACCAGTCACACGGGCACTGAGACACGGGCCCGACTCCTACGGGAGGCAGCAGTAAGGAATATTGGTCAATGGACGCAAGTCTGAACCAGCCATGCCGCG…
Otu406	4611	4	17	116	20	138	11	204	184	10	0	7	415	931	400	0	0	0	0	0	3	18	189	21	14	41	15	38	93	84	27	73	858	84	595	0	0	1	0	0	0	0	0	CTCTAGAGTTTGATCATGGCTCAGATTGAACGCTGGCGGCATGCTTTACACATGCAAGTCGAACGGCAGCGCGGGGCAACCTGGCGGCGAGTGGCGAACGGGTGAGTAATACATCGGAACGTACCCAGAAGTGGGGGATAACGTAGCGAAAGTTACGCTAATACCGCATACGTTCTACGGAAGAAAGTGGGGGATCGCAAGACCTCATGCTTTTGGAGCGGCCGATGTCTGATTAGCTAGTTGGTGAGGTAAAGGCTCACCAAGGCGACGATCAGTAGCTGGTCTGAGAGGACGACCAGCCACACTGGGACTGAGACACGGCCCAGACTCCTACGGGAGGCAGCAGTGGGGAATTTTGGACAATGGGCGCAAGCCTGATCCAGCAATGCCGCGTGAGTG…
Otu407	688	0	44	15	25	154	7	12	9	5	22	8	11	3	3	1	0	0	0	0	86	41	75	16	5	13	12	6	3	14	26	20	16	0	36	0	0	0	0	0	0	0	0	TAGAGAGTTTGATCATGGCTCAGAACGAACGCTGGCGGCATGCCTAATACATGCAAGTCGAACGAACACTTCGGTGTTAGTGGCGCACGGGTGCGTAACGCGTGGGAATCTGCCCTTGGGTTCGGAATAACTTCGGGAAACTGAAGCTAATACCGGATGATGACGTAAGTCCAAAGATTTATCGCCCAAGGATGAGCCCGCGTAGGATTAGCTAGTTGGTGGGGTAAAGGCCCACCAAGGCGACGATCCTTAGCTGGTCTGAGAGGATGATCAGCCACACTGGGACTGAGACACGGCCCAGACTCCTACGGGAGGCAGCAGTAGGGAATATTGGACAATGGGCGAAAGCCTGATCCAGCAATGCCGCGTGAGTGATGAAGGCCTTAGGGTTGTAAAGCT…
Otu408	890	0	3	3	0	0	1	20	44	28	11	117	95	130	3	0	0	0	0	0	0	0	0	2	1	134	14	0	1	0	30	24	17	0	212	0	0	0	0	0	0	0	0	CTCTAGAGTTTGATCATGGCTCAGAGTGAACGCTGGCGGTAGGCCTAACACATGCAAGTCGAACGGCAGCACAGTAAGAGCTTGCTCTTATGGGTGGCGAGTGGCGGACGGGTGAGGAATACATCGGAATCTACCTTTTCGTGGGGGATAACGTAGGGAAACTTACGCTAATACCGCATACGACCTTCGGGTGAAAGCAGGGGACCTTCGGGCCTTGCGCGGATAGATGAGCCGATGTCGGATTAGCTAGTTGGCGGGGTAAAGGCCCACCAAGGCGACGATCCGTAGCTGGTCTGAGAGGATGATCAGCCACACTGGAACTGAGACACGGTCCAGACTCCTACGGGAGGCAGCAGTGGGGAATATTGGACAATGGGCGCAAGCCTGATCCAGCCATAC…
Otu409	406	1	1	7	2	10	1	2	0	0	1	1	10	28	51	0	0	0	0	0	0	5	16	15	9	0	0	3	1	0	16	18	96	0	112	0	0	0	0	0	0	0	0	TAGAGAGTTTGATCATGGCTCAGAGCGAACGCTGGCGGAATGCTTAACACATGCAAGTCGCACGCCCTGCAAGGGGAGTGGCGGACGGGTGAGTAACGCGTAGGAATATGTCCAGAGGTGGGGGACAACCCTGGGAAACTGGGGCTAATACCGCATAAGTCCTGAGGGGCAAAGCCGCGAGGCGCCTTTGGAGTAGCCTGCGTCCGATTAGCTTGTTGGTGGGGTAAAGGCCTACCAAGGCGACGATCGGTAGCTGGTCTGAGAGGACGATCAGCCACACTGGGACTGAGACACGGCCCAGACTCCTACGGGAGGCAGCAGTGGGGAATATTGGACAATGGGCGCAAGCCTGATCCAGCAATTCCGCGTGGGTGAAGAAGGTCTTCGGATTGTAAAGCC…
Otu410	1025	35	164	15	10	0	28	14	0	7	143	38	30	1	2	1	0	0	0	1	271	114	29	24	9	10	28	4	2	3	16	12	4	0	10	0	0	0	0	0	0	0	0	AGAGTTTGATCATGGCTCAGGATGAACGCTAGCGGCAGGCTTAATACATGCAAGTCGAGGGGCAGCACGGGTAGCAATACCTGGTGGCGACCGGCAAACGGGTGCGGAACACGTACGCAACCTTCCCATAACTGGTGAATAGCCTTTCGAAAGAGAGATTAATACACCGTAACATAACGAAGCGGCATCGCTTTGTTATTATAGGCTTCGGCCGGTTTTGGATGGGCGTGCGCCTGATTAGGTAGTTGGCGGGGTAACGGCCCACCAAGCCTGCGATCAGTAACTGGTGTGAGAGCACGACCAGTCACACGGGCACTGAGACACGGGCCCGACTCCTACGGGAGGCAGCAGTAAGGAATATTGGTCAATGGACGAAAGTCTGAACCAGCCATGCCGCGT…
Otu411	611	45	8	5	3	0	67	94	32	58	3	4	7	0	0	4	0	0	0	4	5	9	2	25	22	30	66	33	26	38	0	3	1	0	4	2	6	0	0	5	0	0	0	TAGAGAGTTTGATCATGGCTCAGAGCGAACGCTGGCGGCAGGCCTAACACATGCAAGTCGAACGGTCCTTCGGGACAGTGGCGGACGGGTGAGTAACACGTGGGAACGTGCCCTTTGGTTCGGAATAGCTCCGGGAAACTGGAATTAATACCGGATGTGCCCTTCGGGGGAAAGATTTATCGCCATTGGAGCGGCCCGCGTCTGATTAGCTAGTTGGTGGGGTAAAGGCCCACCAAGGCTACGATCAGTAGCTGGTCTGAGAGGATGATCAGCCACATTGGGACTGAGACACGGCCCAAACTCCTACGGGAGGCAGCAGTGGGGAATCTTGCGCAATGGGCGAAAGCCTGACGCAGCCATGCCGCGTGGATGATGAAGGTCTTAGGATTGTAAAATCCT…
Otu412	928	0	0	2	1	1	48	108	48	79	1	3	2	0	0	0	0	4	0	3	6	1	13	9	3	149	146	93	81	106	4	7	4	0	2	0	0	1	0	3	0	0	0	TAGAGAGTTTGATCATGGCTCAGGACGAACGCTGGCGGCGTGCTTAACACATGCAAGTCGAGCGAGGCCCTACCTTCGGGTAGGTGACCTAGCGGCGAACGGGTGAGTAACACGTGGGCAACCTACCCTCAGCTCTGGGATAACCCCGGGAAACCGGAGCTAATACCGGATATGACCTAAAAGGACATCCTTTTTGGTGGAAAGTTTTTCGGCTGAGGATGGGCCCGCGGCCTATCAGCTAGTTGGTGGGGTCATAGCCCACCAAGGCGACGACGGGTAGCCGGCCTGAGAGGGCGATCGGCCACACTGGGACTGAGACACGGCCCAGACTCCTACGGGAGGCAGCAGTGGGGAATATTGCGCAATGGGCGAAAGCCTGACGCAGCGACGCCGCGTGAG…
Otu413	687	0	27	1	1	17	10	14	2	24	4	111	25	85	15	0	0	0	0	0	0	10	5	8	3	26	0	7	0	1	38	48	64	0	141	0	0	0	0	0	0	0	0	AGAGTTTGATCCTGGCTCAGGACGAACGCTGGCGGCGTGCTTAACACATGCAAGTCGAACGGTGAAGCCCTTCGGGGTGGATCAGTGGCGAACGGGTGAGTAACACGTGAGTAATCTGCCTCTGACTCTGGGATAACCACGGGAAACGGTGGCTAATACCGGATATGACACATGGTCGCATGGTCTGTGTGTGGAAAGTTTTTCGGTCAGAGATGAGCTCGCGGCCTATCAGCTTGTTGGTGGGGTAATGGCCTACCAAGGCGACGACGGGTAGCCGGCCTGAGAGGGCGACCGGCCACACTGGGACTGAGACACGGCCCAGACTCCTACGGGAGGCAGCAGTGGGGAATATTGCGCAATGGGCGAAAGCCTGACGCAGCGACGCCGCGTGAGGGATGA…
Otu414	2282	7	134	54	14	12	59	55	40	17	79	46	52	9	30	31	30	9	171	27	195	117	89	124	94	25	40	34	22	72	62	62	37	82	61	17	27	47	162	37	0	0	0	CTCTAGAGTTTGATCCTGGCTCAGAGCGAACGCTGGCGGCAGGCTTAACACATGCAAGTCGAACGATCCTTCGGGATAGTGGCGGACGGGTGAGTAACACGTGGGAACGTGCCTTTAGGTTCGGAACAACACAGGGAAACTTGTGCTAATACCGGATGTGCCCTTCGGGGGAAAGATTTATCGCCTTTAGAGCGGCCCGCGTCTGATTAGCTTGTTGGTGAGGTAAAGGCTCACCAAGGCTACGATCAGTAGCTGGTCTGAGAGGATGGCCAGCCACATTGGGACTGAGACACGGCCCAAACTCCTACGGGAGGCAGCAGTGGGGAATCTTGCGCAATGGGCGAAAGCCTGACGCAGCCATGCCGCGTGGATGATGAAGGTCTTAGGATTGTAAAATCC…
Otu415	274	0	1	9	11	0	0	0	0	0	38	8	7	1	0	0	0	0	0	0	13	67	11	0	0	0	0	0	0	0	43	39	1	0	25	0	0	0	0	0	0	0	0	TAGAGAGTTTGATCATGGCTCAGGATGAACGCTAGCGGCAGGCTTAACACATGCAAGTCGAGGGGTATTGTAGCAATACAAGAGACCGGCGCACGGGTGCGTAACGCGTATGCAACCTACCTTTCACAGGGGGATAGCCCAGAGAAATTTGGATTAATACCCCATGGTATAGTGACATCGCATGATGATGCTATTAAAGTTCCAACGGTGAAAGATGGGCATGCGTCCCATTAGCTAGATGGTAAGGTAACGGCTTACCATGGCAACGATGGGTAGGGGTCCTGAGAGGGAGATCCCCCACACTGGTACTGAGACACGGACCAGACTCCTACGGGAGGCAGCAGTGAGGAATATTGGACAATGGGCGCAAGCCTGATCCAGCCATGCCGCGTGCAGGAT…
Otu416	318	0	0	0	0	0	0	0	0	0	0	0	0	0	0	2	2	3	14	2	0	0	0	0	0	0	0	0	0	0	0	0	0	35	0	4	2	24	214	16	0	0	0	TAGAGAGTTTGATCATGGCTCAGAGCGAACGCTGGCGGCATGCTTAACACATGCAAGTCGCACGGCATGGTTTCGGCCATGCAGTGGCGGACGGGTGAGTAACGCGTAGGAATTTGTCGATGGGTGGGGGATAACCTTGGGAAACTAAGGCTAATACCGCATGAAGCCTGAGGGCCAAAGGCAGCGATGTCGCCTGTTGAGGAGCCTGCGTACGATTAGCTAGTTGGTGGGGTAAAGGCCTACCAAGGCTACGATCGTTAGCTGGTCTGAGAGGATGATCAGCCACACTGGGACTGAGACACGGCCCAGACTCCTACGGGAGGCAGCAGTGGGGAATATTGGACAATGGGGGAAACCCTGATCCAGCAATGCCGCGTGGGTGAAGAAGGTCTTCGGATT…
Otu417	520	0	18	6	9	26	4	23	1	4	3	23	39	22	38	0	0	0	0	1	0	4	28	16	22	20	9	8	3	4	15	11	111	1	50	0	0	0	1	0	0	0	0	TAGAGAGTTTGATCATGGCTCAGGACGAACGCTGGCGGCGTGCTTAACACATGCAAGTCGAACGGTGATGCAGAGCTTGCTCTGCGGATCAGTGGCGAACGGGTGAGTAACACGTGAGTAACCTGCCCTCGACTCTGGGATAAGCGTTGGAAACGACGTCTAATACCGGATACGACCCGTGGAGGCATCTCCTACGGGTGGAAAGAATTTTGGTTGAGGATGGACTCGCGGCCTATCAGCTAGTTGGTGAGGTAACGGCCCACCAAGGCGACGACGGGTAGCCGGCCTGAGAGGGTGACCGGCCACACTGGGACTGAGACACGGCCCAGACTCCTACGGGAGGCAGCAGTGGGGAATATTGCACAATGGGCGAAAGCCTGATGCAGCAACGCCGCGTGA…
Otu418	834	0	28	30	49	0	0	3	0	15	12	13	9	11	0	0	0	0	0	0	459	103	51	0	0	24	0	0	0	0	8	13	3	0	3	0	0	0	0	0	0	0	0	CTCTAGAGTTTGATCATGGCTCAGGATGAACGCTAGCGGCAGGCTTAACACATGCAAGTCGAGGGGTATTTATCTTCGGATAGAGAGACCGGCGCACGGGTGCGTAACGCGTATGCAATCTGCCTTTTACAGAGGGATAGCCCAGAGAAATTTGGATTAATACCTCATAGTATTATGAAATGGCATCATTTTATAATTAAAGTCACAACGGTAAAAGATGAGCATGCGTCCCATTAGCTTGTTGGTAAGGTAACGGCTTACCAAGGCTACGATGGGTAGGGGTCCTGAGAGGGAGATCCCCCACACTGGTACTGAGACACGGACCAGACTCCTACGGGAGGCAGCAGTGAGGAATATTGGACAATGGGCGCAAGCCTGATCCAGCCATGCCGCGTGCAG…
Otu419	1024	0	19	89	43	131	2	4	2	0	0	0	0	1	2	0	0	0	0	0	18	17	252	232	147	0	1	4	9	12	0	1	3	0	35	0	0	0	0	0	0	0	0	TAGAGAGTTTGATCATGGCTCAGGATGAACGCTAGCGGCAGGCTTAATACATGCAAGTCGAGGGGCAGCGGGGGTAGCAATACCTGCCGGCGACCGGCAAACGGGTGCGGAACACGTACAGAACCTTCCTTTAAGCGGGGGATAGCCCATAGAAATGTGGATTAATACCCCATAGCAATATTTAATGGCATCATTAGATATTTAAAGATTTATCACTTAAAGATGGCTGTGCGGCTGATTAGGTAGTTGGTGTGGGTAACGGCCCACCAAGCCAGCGATCAGTAACTGGTGTGAGAGCACGACCAGTCACACGGGCACTGAGACACGGGCCCGACTCCTACGGGAGGCAGCAGTAAGGAATATTGGTCAATGGACGCAAGTCTGAACCAGCCATGCCGC…
Otu420	224	0	0	1	0	0	5	4	38	0	0	0	0	0	0	0	0	0	0	0	0	0	0	0	1	0	2	11	27	135	0	0	0	0	0	0	0	0	0	0	0	0	0	TAGAGAGTTTGATCATGGCTCAGGATGAACGCTAGCGGCAGGCTTAACACATGCAAGTCGAGGGGTAACAGGGACTTCGGTCCGCTGACGACCGGCAAACGGGTGCGGAACACGTACACAACTTACCCTCATCTGGGGCATAGCCTTCTGAAAAGGAGATTAACACCCCATAGTATCTTTAGGTGGCATCACCTGTTGATTAAAAATTTATTGGATGAGGATGGGTGTGCGTCCTATTAGCTAGTTGGTTGGGGTAACGGCCCACCAAGGCGACGATAGGTAGCTGATGTGAGAGCATGATCAGCCACACGGGCACTGAGACACGGGCCCGACTCCTACGGGAGGCAGCAGTGAGGAATATTGGTCAATGGACGCAAGTCTGAACCAGCCATGCCGCGT…
Otu421	619	4	15	5	13	3	6	21	0	6	72	51	102	20	35	0	0	0	0	0	11	23	20	13	14	22	9	13	1	2	25	34	49	0	30	0	0	0	0	0	0	0	0	TAGAGAGTTTGATCATGGCTCAGGACGAACGCTGGCGGTGTGCTTAACACATGCAAGTGGTGCGACGAACCAGAGCTTGCTCTGGGGCAAAGCCGCGAACGGGTGAGTAACACGTGGGTAATCTACCCCGATGACCGGGACAACCCGAGGAAACTCGGGCTAATACCGGATGTGGTACACAGGCTTAAGCCTGTTTACTAAAGGTAGCTTCGGCTTCCGCATTGGGAGGGGCCCGCGGCCCATTAGCTTGTTGGTGGGGTCAAGGCCTACCAAGGCAACGATGGGTAGCTGGTCTGAGAGGACGATCAGCCACACTGGGACTGAGACACGGCCCAGACTCCTACGGGAGGCAGCAGTGGGGAATCTTGCGCAATGCGCGAAAGCGTGACGCAGCAACAC…
Otu422	263	0	6	0	0	0	1	2	0	0	21	70	23	13	10	0	0	0	0	0	0	1	0	2	5	8	0	1	0	0	36	11	33	0	20	0	0	0	0	0	0	0	0	TAGAGAGTTTGATCATGGCTCAGGACGAACGCTGGCGGCGTGCTTAACACATGCAAGTCGAGCGGAAAGGCCCTTCGGGGTACTCGAGCGGCGAACGGGTGAGTAACACGTGGGCAATCTGCCCCTCGCTCTGGGATAACTCCGGGAAACCGGGGCTAATACCGGATACGACCACTTTAGGCATCTTCGGTGGTGGAAAGTTTTTCGGCGAGGGATGAGCCCGCGGCCTATCAGCTTGTTGGTGGGGTAATGGCCTACCAAGGCAGTGACGGGTAGCCGGCCTGAGAGGGCGACCGGCCACACTGGGACTGAGACACGGCCCAGACTCCTACGGGAGGCAGCAGTGGGGAATATTGCGCAATGGGCGAAAGCCTGACGCAGCGACGCCGCGTGAGGGAT…
Otu423	348	0	0	0	0	0	37	63	14	52	10	0	5	0	0	0	0	0	0	0	0	0	1	0	2	34	86	17	12	10	2	1	0	0	2	0	0	0	0	0	0	0	0	TAGAGAGTTTGATCATGGCTCAGGACGAACGCTGGCGGCGTGCCTAACACATGCAAGTCGAACGGGGCCCGCAAGGGTTCAGTGGCGAACGGGTGCGTAACACGTGAAGAACTTGTCCATCGGCGGGGGATAGCCGGCCCAACGGCCGGGTAATACCGCGTACGTTCTTCGAGGGGCATCCCTTGGAGAGGAAAGCAGCAATGCACCGATGGAGAGCTTCGCGGCCTATCAGCTAGTTGGCGGGGTAATGGCCCACCAAGGCGACGACGGGTAGCTGGTCTGAGAGGATGATCAGCCACATTGGGACTGAGACACGGCCCAGACTCCTACGGGAGGCAGCAGTGGGGAATATTGCGCAATGGGCGAAAGCCTGACGCAGCGACGCCGCGTGTGGGATGA…
Otu424	477	1	2	5	3	3	14	3	2	14	0	0	0	0	0	47	58	12	9	60	3	3	3	14	17	5	12	18	5	10	0	0	0	29	0	5	15	26	34	45	0	0	0	CTCTAGAGTTTGATCATGGCTCAGAACGAACGCTGGCGGCAGGCTTAACACATGCAAGTCGAACGCGCCCTTCGGGGTGAGTGGCAGACGGGTGAGTAACGCGTGGGAACATACCCTTCGGACTGGAATAACTGGGGGAAACTTCAGCTAAGACCGGATACGTGCGAGAGCAGAATGATTTATCGCCGAAGGATTGGCCCGCGTCCGATTAGCTAGTTGGTGTTGGTAATGGCTCACCAAGGCGACGATCGGTAGCTGGTCTGAGAGGATGACCAGCCACATTGGGACTGAGACACGGCCCAAACTCCTACGGGAGGCAGCAGTGGGGAATATTGGACAATGGGCGCAAGCCTGATCCAGCCATGCCGCGTGAGTGATGACGGCCTTAGGGTTGTAAAG…
Otu425	417	27	1	0	2	0	26	29	15	32	5	1	6	1	1	4	5	1	0	59	0	1	0	0	3	17	30	17	41	36	1	8	1	3	3	11	6	7	3	14	0	0	0	AGAGTTTGATCATGGCTCAGAACGAACGCTGGCGGCATGCCTAACACATGCAAGTCGAACGCCTGTAGCAATACAGGAGTGGCGCACGGGTGAGTAACGCGTGGGAACCTGCCCTGGAGTGGGGGATAACCGAGAGAAATTTCGGCTAATACCGCATACGTCCTGAGGGAGAAAGATTTATCGCTCTAGGAGGGGCCCGCGTCGGATTAGCTAGTTGGTGGGGTAACGGCCTACCAAGGCTACGATCCGTAGCTGGTCTGAGAGGATGATCAGCCACACTGGGACTGAGACACGGCCCAGACTCCTACGGGAGGCAGCAGTGGGGAATATTGGACAATGGGGGAAACCCTGATCCAGCAATGCCGCGTGAGTGATGAAGGCCTTAGGGTTGTAAAGCTC…
Otu426	361	0	0	0	0	2	0	0	0	0	0	4	0	0	0	7	5	1	0	14	0	0	0	0	0	0	0	0	0	0	0	0	0	1	0	1	2	263	35	26	0	0	0	CTCTAGAGTTTGATCATGGCTCAGGACGAACGCTGGCGGCGTGCTTAACACATGCAAGTCGAACGGTGAAGCCTTTCGGGGTGGATCAGTGGCGAACGGGTGAGTAACACGTGGGCAATCTGCCCCAGATTCTGGGACAACACCGGGAAACCGGTGCTAATACCGGATACGACGCATCTCTGCATGGGGTGTGCGTGGAAAGCTCCGGCGATCTGGGATGAGCCCGCGGCCTATCAGCTTGTTGGTGGGGTAATGGCCTACCAAGGCGACGACGGGTAGCCGGCCTGAGAGGGCGACCGGCCACACTGGGACTGAGACACGGCCCAGACTCCTACGGGAGGCAGCAGTGGGGAATATTGCACAATGGGCGAAAGCCTGATGCAGCGACGCCGCGTGAGG…
Otu427	448	1	77	2	2	0	0	4	0	0	202	15	38	1	8	0	0	0	0	0	3	31	3	8	0	2	0	0	0	0	22	16	4	0	9	0	0	0	0	0	0	0	0	TAGAGAGTTTGATCATGGCTCAGAGTGAACGCTGGCGGTAGGCCTAACACATGCAAGTCGAACGGCAGCACAGGAGAGCTTGCTCTCTGGGTGGCGAGTGGCGGACGGGTGAGGAATACATCGGAATCTACCTTTTCGTGGGGGATAACGTAGGGAAACTTACGCTAATACCGCATACGACCTTAGGGTGAAAGCGGAGGACCTTCGGGCTTCGCGCGGATAGATGAGCCGATGTCGGATTAGCTTGTTGGCGGGGTAAAAGCCCACCAAGGCGACGATCCGTAGCTGGTCTGAGAGGATGATCAGCCACACTGGAACTGAGACACGGTCCAGACTCCTACGGGAGGCAGCAGTGGGGAATATTGGACAATGGGCGCAAGCCTGATCCAGCCATACCGC…
Otu428	486	0	1	0	0	0	0	0	0	0	0	0	0	0	0	65	87	23	0	45	0	0	0	0	0	0	0	0	0	0	0	0	0	20	1	0	13	85	59	87	0	0	0	TAGAGAGTTTGATCATGGCTCAGAACGAACGCTGGCGGCAGGCTTAACACATGCAAGTCGAACGCCCCCGCAAGGGGGAGTGGCAGACGGGTGAGTAACGCGTGGGAACATACCCTTCGGTACGGAACAACTTGGGGAAACTCGAGCTAATACCGTATACGGCCTATGGGCGAAAGATTGTATCGCCGAAGGATTGGCCCGCGTCCGATTAGCTAGTTGGTGGGGTAATGGCCTACCAAGGCGACGATCGGTAGCTGGTCTGAGAGGATGGCCAGCCACATTGGGACTGAGACACGGCCCAAACTCCTACGGGAGGCAGCAGTGGGGAATATTGGACAATGGGCGCAAGCCTGATCCAGCCATGCCGCGTGAGTGATGAAGGCCTTAGGGTTGTAAAGC…
Otu429	649	0	45	30	26	2	7	2	1	0	10	13	44	1	29	0	0	0	0	0	29	29	110	61	21	5	20	12	5	2	39	47	29	0	30	0	0	0	0	0	0	0	0	TAGAGAGTTTGATCATGGCTCAGGATGAACGCTAGCGGCAGGCTTAACACATGCAAGTCGAGGGGCAGCACGGGTAGCAATACTTGGTGGCGACCGGCAAACGGGTGCGGAACACGTACACAACATACCTTTTACTGGAGCATAGCCCGTTGAAAAGCGGATTAACACTCCATAAGATAATAGAGTGGCATCACTCAGTTATTAAAAATTTATTGGTAAGAGATTGGTGTGCGTCCTATTAGCTAGTTGGTAGGGTAATGGCCTACCAAGGCGACGATAGGTAGCTGGTGTGAGAGCACGACCAGCCACACGGGCACTGAGACACGGGCCCGACTCCTACGGGAGGCAGCAGTGAGGAATATTGGTCAATGGACGAGAGTCTGAACCAGCCATGCCGCG…
Otu430	206	0	0	0	0	0	0	0	0	0	0	0	0	0	0	10	7	1	57	3	0	0	0	0	0	0	0	0	0	0	0	0	0	29	0	6	0	29	31	33	0	0	0	TAGAGAGTTTGATCATGGCTCAGAGCGAACGCTGGCGGCATGCTTAACACATGCAAGTCGCACGAGGGGCAACTCTAGTGGCGGACGGGTGAGGAGCGCGTAGGTATCTATCCTTGGGTGGGGGATAACCACGGGAAACTGTGGCTAATACCGCATGACGACTGAGGTCCAAAGGCGCTTGCGTCGCCTGGGGAGGAGCCTGCGTTCGATTAGCTTGTTGGTGGGGTAAAGGCCTACCAAGGCGATGATCGATAGCTGGTCTGAGAGGATGATCAGCCACACTGGGACTGAGACACGGCCCAGACTCCTACGGGAGGCAGCAGTGGGGAATATTGGACAATGGGCGCAAGCCTGATCCAGCAATGCCGCGTGGGTGAAGAAGGTCTTCGGATTGTAAAG…
Otu431	241	1	17	9	4	0	22	2	0	1	0	0	0	0	1	1	0	0	0	0	107	11	17	7	2	3	1	1	6	14	2	2	0	0	0	10	0	0	0	0	0	0	0	TAGAGAGTTTGATCATGGCTCAGATTGAACGCTGGCGGCATGCCTTACACATGCAAGTCGAACGGTAACAGGGAGCTTGCTCCGCTGACGAGTGGCGAACGGGTGAGTAATATATCGGAACGTGCCCTAGAGTGGGGGATAACTAGTCGAAAGATTAGCTAATACCGCATACGATCTAAGGATGAAAGTGGGGGCTCGCAAGACCTCATGCTCGTGGAGCGGCCGATATCTGATTAGCTAGTTGGTAGGGTAAAAGCCTACCAAGGCATCGATCAGTAGCTGGTCTGAGAGGACGACCAGCCACACTGGGACTGAGACACGGCCCAGACTCCTACGGGAGGCAGCAGTGGGGAATTTTGGACAATGGGCGCAAGCCTGATCCAGCAATGCCGCGTGAGT…
Otu432	438	2	15	27	21	3	0	0	0	0	24	12	27	1	10	0	0	0	0	0	19	44	76	60	27	4	3	2	0	0	12	17	22	0	10	0	0	0	0	0	0	0	0	TAGAGAGTTTGATCATGGCTCAGGACGAACGCTGGCGGTGTGCTTAACACATGCAAGTGGAGCGACGAACCAGAGCTTGCTCTGGGGCAGAGCCGCGAACGGGTGAGTAACACGTGGGTAACCTACCCCGATGACTGGGACAACCCGAGGAAACTCGGGCTAATACCGGATATGTCCGACATTCACGAGGATGTCGAGCAAAGGAAGCTTCGGCCTCCGCATTGGGACGGGCCCGCGGCCCATTAGCTAGTTGGTGGGGTAATGGCCTACCAAGGCTGCGATGGGTAGCTGGTCTGAGAGGACGATCAGCCACACTGGGACTGAGACACGGCCCAGACTCCTACGGGAGGCAGCAGTGGGGAATCTTGCGCAATGCGCGAAAGCGTGACGCAGCAACAC…
Otu433	1286	421	107	7	5	0	126	32	15	15	212	35	44	5	1	4	8	0	0	11	18	43	2	18	3	10	28	11	3	4	45	28	1	0	12	5	1	0	0	6	0	0	0	TAGAGAGTTTGATCATGGCTCAGGATGAACGCTAGCGGCAGGCTTAATACATGCAAGTCGTGGGGCAGCACAGTGTAGCAATACATGGGTGGCGACCGGCAAACGGGTGCGGAACACGTACGCAACCTTCCTTTAACTGGAGAATAGCCCGGGGAAACCCGGATTAATACTCCGTAACATTATGAAGTGGCATCACTTTATAATTATAGCTCCGGCGGTTGAAGATGGGCGTGCGTCTGATTAGGTAGTTGGCGGGGTAACGGCCCACCAAGCCTACGATCAGTAACTGGTGTGAGAGCACGACCAGTCACACGGGCACTGAGACACGGGCCCGACTCCTACGGGAGGCAGCAGTAAGGAATATTGGTCAATGGACGCAAGTCTGAACCAGCCATGCCG…
Otu434	537	10	22	8	7	6	15	8	0	11	12	3	16	2	13	4	6	0	0	12	43	34	69	61	36	6	22	12	2	8	19	9	7	4	40	0	3	4	0	3	0	0	0	TAGAGAGTTTGATCATGGCTCAGAACGAACGCTGGCGGCAGGCCTAACACATGCAAGTCGAACGCCGTAGCAATACGGAGTGGCAGACGGGTGCGTAACACGTGGGAACATACCCTTTGGTTCGGAATAACTCAGGGAAACTTGAGCTAATACCGGATAAGCCCTTACGGGGAAAGATTTATCGCCAAAGGATTGGCCCGCGTCTGATTAGCTAGTTGGTGAGGTAACGGCTCACCAAGGCGACGATCAGTAGCTGGTCTGAGAGGATGATCAGCCACACTGGGACTGAGACACGGCCCAGACTCCTACGGGAGGCAGCAGTGGGGAATATTGGACAATGGGCGCAAGCCTGATCCAGCCATGCCGCGTGAGTGATGAAGGCCTTAGGGTTGTAAAGCT…
Otu435	453	0	23	58	39	131	1	12	5	1	11	1	11	2	2	0	0	0	0	0	18	15	37	14	10	3	0	0	2	3	8	29	5	2	10	0	0	0	0	0	0	0	0	TAGAGAGTTTGATCATGGCTCAGAATGAACGCTGGCGGCATGCCTAACACATGCAAGTCGAACGAAGGCTTCGGCCTTAGTGGCGCACGGGTGCGTAACGCGTGGGAATCTGCCCCTTGGTTCGGAATAACAGTGGGAAACTACTGCTAATACCGGATGATGGCTTCGGCCCAAAGATTTATCGCCGAGGGATGAGCCCGCGTAGGATTAGCTAGTTGGTGTGGTAAAGGCGCACCAAGGCGACGATCCTTAGCTGGTCTGAGAGGATGATCAGCCACACTGGGACTGAGACACGGCCCAGACTCCTACGGGAGGCAGCAGTGGGGAATATTGGACAATGGGCGCAAGCCTGATCCAGCAATGCCGCGTGAGTGATGAAGGCCTTAGGGTTGTAAAGCT…
Otu436	2163	1	1	0	0	0	14	25	15	19	1	0	0	0	0	128	196	172	30	574	1	0	0	0	0	42	41	21	34	35	1	0	0	34	0	67	104	197	89	321	0	0	0	TAGAGAGTTTGATCATGGCTCAGGACGAACGCTGGCGGCGTGCCTAACACATGCAAGTGGAGCGACGAACCGGGCTTCGGCCCGGGGCAGAGCCGCGAACGGGTGAGTAACACGTGGGTAACGTGCCCCGATGATTGGGACAACCCGAGGAAACTCGGGCTAATACCAAATGTGCCCTCCAGCCATAAGGCTGCTGGGGAAAGGAAGCTTCGGCCTCCGCATCGGGATCGGCCCGCGGCGCATTAGCTTGTTGGTGAGGTAACGGCTCACCAAGGCGACGATGCGTAGCTGGTCTGAGAGGACGATCAGCCACACTGGGACTGAGACACGGCCCAGACTCCTACGGGAGGCAGCAGTGGGGAATCTTGCGCAATGCGCGAAAGCGTGACGCAGCAACGC…
Otu437	464	0	0	0	0	0	0	0	0	0	0	0	0	0	0	38	67	23	0	82	0	0	0	0	0	0	0	0	0	0	0	0	0	19	0	9	12	27	60	127	0	0	0	CTCTAGAGTTTGATCATGGCTCAGAACGAACGCTGGCGGCATGCCTAACACATGCAAGTCGAACGCTTTTGGGGCTTCGGCCCCAAGGGAGTGGCGCACGGGTGAGTAGCGCGTGGGAACCTGCCCTGTTGTGGGGGATAACCGAGGGAAACTTCGGCTAATACCGCATGCGCCCGGAGGTGACTCCGGGGAAAGATTTATCGCAGCAGGAGGGGCCCGCGTCGGATTAGGTAGTTGGTGGGGTAACGGCCTACCAAGCCTTTGATCCGTAGCTGGTCTGAGAGGATGATCAGCCACACTGGGACTGAGACACGGCCCAGACTCCTACGGGAGGCAGCAGTGGGGAATATTGGACAATGGGCGCAAGCCTGATCCAGCAATGCCGCGTGAGTGATGAAG…
Otu438	932	0	6	5	2	11	2	108	37	9	1	4	11	1	12	158	97	10	44	34	1	1	5	1	3	14	13	3	5	6	2	2	35	67	31	25	45	70	38	13	0	0	0	AGAGTTTGATCATGGCTCAGGACGAACGCTGGCGGCGTGCTTAACACATGCAAGTCGAACGATGAACAGGAGCTTGCTCCTGGGATTAGTGGCGAACGGGTGAGTAACACGTGAGTAACCTGCCCTTGACTCTGGGATAAGCGTTGGAAACGACGTCTAATACCGGATATGACCCCTACCGGCATCGGTTGGGGGTGGAAAGATTTTTTGGTCAAGGATGGACTCGCGGCCTATCAGGTAGTTGGTGAGGTAATGGCTCACCAAGCCGACGACGGGTAGCCGGCCTGAGAGGGTGACCGGCCACACTGGGACTGAGACACGGCCCAGACTCCTACGGGAGGCAGCAGTGGGGAATATTGCACAATGGGCGAAAGCCTGATGCAGCAACGCCGCGTGAGG…
Otu439	400	0	1	0	0	0	2	44	17	4	3	3	16	0	7	0	0	0	0	0	1	1	0	1	0	39	27	67	43	96	8	14	3	0	3	0	0	0	0	0	0	0	0	TAGAGAGTTTGATCATGGCTCAGGACGAACGCTGGCGGCGTGCTTAACACATGCAAGTCGAACGATGATCTTGGGAGCTTGCTCCTGGGGGATTAGTGGCGAACGGGTGAGTAACACGTGAGTAATCTGCCCTGGACTCTGGGATAAGCGCTGGAAACGGCGTCTAATACTGGATATGACACACGAAGGCATCTTCTGTGTGTGGAAAGATTTTTTTGGTTTGGGATGAACTCGCGGCCTATCAGCTTGTTGGTGAGGTAATGGCTCACCAAGGCGATGACGGGTAGCCGGCCTGAGAGGGTGACCGGCCACACTGGGACTGAGACACGGCCCAGACTCCTACGGGAGGCAGCAGTGGGGAATATTGCACAATGGGCGCAAGCCTGATGCAGCAACGCC…
Otu440	850	0	1	6	3	0	3	1	1	2	0	0	0	0	0	145	128	99	62	16	2	0	0	0	0	0	2	1	3	5	0	0	0	35	0	115	58	66	72	24	0	0	0	TAGAGAGTTTGATCATGGCTCAGAATCAACGCTGGCGGCGTGCCTAACACATGCAAGTCGAACGAGAAAGGGATTTCGGTCCTGAGTACAGTGGCGCACGGGTGAGTAACACGTGACTAACCTACCCTTGAGTGGGGAATAACTTCGAGAAATCGAGGCTAATTCCGCATAATACCTACGGGTCAAAGGAGCAATTCGCTCGAGGAGGGGGTCGCGGCAGATTAGCTAGTTGGCGGGGTAATGGCCCACCAAGGCAGTGATCTGTATCCGGCCTGAGAGGGCGCACGGACACACTGGAACTGAAACACGGTCCAGACTCCTACGGGAGGCAGCAGTGGGGAATTTTGCGCAATGGGGGAAACCCTGACGCAGCAACGCCGCGTGGAGGATGAAGTCTCT…
Otu441	323	18	63	11	3	0	14	5	6	1	23	5	6	0	0	1	2	0	0	0	19	27	13	18	41	9	15	4	2	0	1	12	0	0	2	2	0	0	0	0	0	0	0	TAGAGAGTTTGATCATGGCTCAGGATGAACGCTAGCGGCAGGCCTAATACATGCAAGTCGGACGGGATTGGAGAGCTTGCTTTCCATGAGAGTGGCGCACGGGTGCGTAACACGTATGTAACCTACCCTTGTCAGGGGGATAGCCTCTCGAAAGAGAGATTAAGCCCGCATAACATCACACGGTGGCATCACTAAGTGATCAAATATTTATAGGACAAGGATGGGCATGCGGAACATTAGCTAGTTGGTAAGGTAACGGCTTACCAAGGCTACGATGTTTAGGGGATCTGAGAGGATGACCCCCCACACTGGTACTGAGACACGGACCAGACTCCTACGGGAGGCAGCAGTAAGGAATATTGGTCAATGGGCGCAAGCCTGAACCAGCCATGCCGCGTG…
Otu442	518	0	48	13	6	1	30	6	8	0	76	25	14	5	14	0	0	0	0	0	39	42	22	41	20	2	3	6	1	1	25	21	9	1	39	0	0	0	0	0	0	0	0	TAGAGAGTTTGATCATGGCTCAGAGCGAACGCTGGCGGCAGGCCTAATACATGCAAGTCGAACGGCTCTTCGGAGCAGTGGCGGACGGGTGAGTAACGCGTGGGAATATGCCCTTTGGTACGGAACAACCCAGGGAAACTTGGGCTAATACCGTATGTGCCCTACGGGGGAAAGATTTATCGCCATTGGAGTAGCCCGCGTTGGATTAGCTAGTTGGTGAGGTAAAGGCTCACCAAGGCTACGATCCATAGCTGGTCTGAGAGGATGATCAGCCACACTGGGACTGAGACACGGCCCAGACTCCTACGGGAGGCAGCAGTAGGGAATCTTGCGCAATGGGCGAAAGCCTGACGCAGCCATGCCGCGTGTATGATGAAGGTCTTAGGATTGTAAAATACT…
Otu443	451	31	50	11	6	0	40	1	10	19	51	6	8	0	0	0	0	0	0	0	17	57	5	18	35	2	10	0	0	5	35	17	1	0	9	5	0	0	0	2	0	0	0	TAGAGAGTTTGATCATGGCTCAGAACGAACGCTGGCGGCAGGCTTAACACATGCAAGTCGAACGAGCTGGGGCCTTCGGGTCCCGATGCTAGTGGCGCACGGGTGAGTAACGCGTGGGAACGTACCCTTTAGTACGGAATAACTGAGGGAAACTTCAGCTAATACCGTATACGCCCTTCGGGGGAAAGATTTATCGCTAAAGGATCGGCCCGCGTCTGATTAGGTAGTTGGTGAGGTAATGGCTCACCAAGCCTACGATCAGTAGCTGGTCTGAGAGGATGATCAGCCACACTGGGACTGAGACACGGCCCAGACTCCTACGGGAGGCAGCAGTGGGGAATATTGGACAATGGGGGAAACCCTGATCCAGCCATGCCGCGTGAGTGAAGAAGGCCTTCG…
Otu444	1003	0	0	0	0	0	1	12	2	6	1	0	0	0	0	71	87	60	58	21	0	0	1	1	1	3	8	7	22	240	0	0	2	47	0	40	49	91	136	36	0	0	0	TAGAGAGTTTGATCATGGCTCAGAGCGAACGCTGGCGGCATGCTTAACACATGCAAGTCGCACGGTCTGGTAACAGGCAGTGGCGGACGGGTGAGTAACGCGTAGGTATCTATCCTTGGGTGGGGGACAACTGTGGGAAACTACAGCTAATACCGCATGATGCCTGAGGGCCAAAGGCGCGAGTCGCCTGGGGAGGAGCCTGCGTACGATTAGCTTGTTGGTGGGGTAAAGGCCTACCAAGGCGACGATCGTTAGCTGGTCTGAGAGGATGATCAGCCACACTGGGACTGAGACACGGCCCAGACTCCTACGGGAGGCAGCAGTGGGGAATATTGGACAATGGGCGAAAGCCTGATCCAGCAATGCCGCGTGGGTGAAGAAGGTCTTCGGATTGTAAAT…
Otu445	366	0	69	13	8	0	34	2	4	0	21	0	5	0	4	0	0	0	0	0	74	28	12	10	20	10	21	5	3	1	12	1	1	0	1	5	1	0	1	0	0	0	0	TAGAGAGTTTGATCATGGCTCAGAACGAACGCTGGCGGCAGGCTTAATACATGCAAGTCGAACGGTTGTAGCAATACAGCAGTGGCAGACGGGTGAGTAACACGTGGGAACCTACCTAGGGGTACGGAATAACTCAGGGAAACTTGTGCTAATACCGTATACGACCTCAGGGTGAAAGATTTATCGCCCCTAGATGGGCCCGCGTTGGATTAGCTAGTTGGTGGGGTAAAGGCCTACCAAGGCGACGATCCATAGCTGGTCTGAGAGGATGATCAGCCACACTGGGACTGAGACACGGCCCAGACTCCTACGGGAGGCAGCAGTAGGGAATCTTGGACAATGGGCGAAAGCCTGATCCAGCCATGCCGCGTGTGTGATGAAGGCCTTAGGGTTGTAAAG…
Otu446	370	0	10	0	2	0	25	8	0	1	3	0	1	0	0	0	1	0	0	2	1	2	4	4	0	226	27	14	3	3	1	2	0	0	0	17	9	3	0	1	0	0	0	TAGAGAGTTTGATCATGGCTCAGGATGAACGCTAGCGGCAGGCCTAATACATGCAAGTCGGACGGGATTGGAGAGCTTGCTTTCCATGAGAGTGGCGCACGGGTGCGTAACACGTATGTAACCTACCTTTATCAGGGGGATAGCCTCTCGAAAGAGAGATTAAGCCCGCATAACATTATACTACAGCATTGTGGAATAATCAAATATTTATAGGATAAAGATGGGCATGCGGAACATTAGCTAGTTGGTAAGGTAACGGCTTACCAAGGCTACGATGTTTAGGGGATCTGAGAGGATGACCCCCCACACTGGTACTGAGACACGGACCAGACTCCTACGGGAGGCAGCAGTAAGGAATATTGGTCAATGGGCGGAAGCCTGAACCAGCCATGCCGCGTG…
Otu447	1735	1	56	25	46	19	40	72	36	11	9	20	30	1	13	49	92	31	6	164	75	48	97	36	48	114	92	78	49	52	28	14	24	15	19	18	51	86	25	45	0	0	0	TAGAGAGTTTGATCCTGGCTCAGGACGAACGCTGGCGGCGTGCTTAACACATGCAAGTCGAACGAACCTTCGGGTTAGTGGCGAACGGGTGAGTAACACGTGGGCAACCTGCCTCGAGCTCTGGGATAACACCGGGAAACCGGTGCTAATACCGGATATGAACAGAGAAGGCATCTTTTCTGTTGGAAAGTTTTTCGGCTCGAGATGGGCCCGCGGCCTATCAGCTTGTTGGTGGGGTAACGGCCTACCAAGGCGACGACGGGTAACCGGCCTGAGAGGGCGACCGGTCACACTGGGACTGAGACACGGCCCAGACTCCTACGGGAGGCAGCAGTGGGGAATATTGCGCAATGGGCGAAAGCCTGACGCAGCGACGCCGCGTGAGGGATGAAGGCCTTC…
Otu448	571	5	7	8	3	3	5	3	2	0	0	0	0	0	0	0	0	0	0	0	30	49	26	358	59	0	1	10	0	2	0	0	0	0	0	0	0	0	0	0	0	0	0	TAGAGAGTTTGATCATGGCTCAGGACGAACGCTGGCGGCGTGCTTAACACATGCAAGTCACGGGGGCCCGCAAGGGCAACCGGCGAACGGGTGCGTAACACGTGAACAACCTGCCCTCGTGTGGGGGATAGCCATGCTAACGCGTGGGTAATACCGCATACGTTCTTCTGGGGGAGTCCCTGGGAGAGGAAAGCTCCGGCGCACGGGGAGGGGTTCGCGGCCTATCAGCTAGTTGGCGGGGTAATGGCCCACCAAGGCGACGACGGGTAGCTGGTCTGAGAGGATGGCCAGCCACATTGGGACTGAGAGACGGCCCAGACTCCTACGGGAGGCAGCAGTGGGGAATCTTGCGCAATGGCCGAAAGGCTGACGCAGCGACGCCGCGTGTGGGATGAAGCA…
Otu449	399	43	24	7	5	0	41	34	27	8	0	0	0	0	0	0	0	0	0	0	7	20	15	20	8	17	50	40	21	12	0	0	0	0	0	0	0	0	0	0	0	0	0	TAGAGAGTTTGATCATGGCTCAGGACGAACGCTGGCGGCGTGCTTAACACATGCAAGTCGAGCGGAAAGGCCTCCTTCGGGGGGTACTCGAGCGGCGAACGGGTGAGTAACACGTGAGTAATCTGCCCCTCACTCTGGGATAACTGCCTGAAAGGGTGGCTAATACCGGATGCGACCGTCCCCTGCATGGGGTGGTGGTGGAAAGGGTTTCTGGTGGGGGATGTGCTCGCGGCCTATCAGCTTGTTGGTGGGGTAATGGCCTACCAAGGCTTTGACGGGTAGCCGGCCTGAGAGGGTGACCGGCCACACTGGGACTGAGACACGGCCCAGACTCCTACGGGAGGCAGCAGTGGGGAATATTGGACAATGGGCGGAAGCCTGATCCAGCAACGCCGCGTG…
Otu450	482	0	0	0	0	0	0	0	0	0	8	10	45	13	33	0	0	0	0	0	0	0	0	0	0	0	0	0	0	0	127	94	89	0	63	0	0	0	0	0	0	0	0	AGAGTTTGATCATGGCTCAGGATGAACGCTAGCGGCAGGCTTAACACATGCAAGTCGAGGGGTATAAGTAGCTTGCTATTTAGAGACCGGCGCACGGGTGCGTAACGCGTATGCAATCTGCCTTTCACAAAGGGATAGCCCAGAGAAATTTGGATTAATACCTTATAGTATATAGATGTGGCATCACAATTATATTAAAGATTTATCGGTGAAAGATGAGCATGCGTCCCATTAGCTTGTTGGTAAGGTAACGGCTTACCAAGGCAACGATGGGTAGGGGTCCTGAGAGGGAGATCCCCCACACTGGTACTGAGACACGGACCAGACTCCTACGGGAGGCAGCAGTGAGGAATATTGGACAATGGGCGCAAGCCTGATCCAGCCATGCCGCGTGCAGGA…
Otu451	545	0	13	10	3	22	0	8	3	0	13	29	9	1	6	0	1	0	0	1	6	15	44	125	90	40	2	3	1	1	23	14	6	0	56	0	0	0	0	0	0	0	0	TAGAGAGTTTGATCCTGGCTCAGAACGAACGCTGGCGGCAGGCTTAACACATGCAAGTCGAACGCATCGCAAGATGAGTGGCAGACGGGTGAGTAACGCGTGGGAATCTACCCAGATCTACGGAACAACTGAGGGAAACTTCAGCTAATACCGTATACGCCCTACGGGGGAAAGATTTATCGGATTTGGATGAGCCCGCGTAAGATTAGCTAGTTGGTGGGGTAAAGGCCTACCAAGGCGACGATCTTTAGCTGGTCTGAGAGGATGATCAGCCACACTGGGACTGAGACACGGCCCAGACTCCTACGGGAGGCAGCAGTGGGGAATATTGGACAATGGGCGCAAGCCTGATCCAGCCATGCCGCGTGAGTGATGAAGGCCTTAGGGTTGTAAAGCTCT…
Otu452	398	0	1	1	2	0	1	3	0	0	0	0	0	0	0	55	75	27	0	27	0	0	1	0	0	5	1	1	0	0	0	0	0	1	0	36	37	13	65	46	0	0	0	TAGAGAGTTTGATCATGGCTCAGAGCGAACGCTGGCGGCATGCTTAACACATGCAAGTCGCACGGTCGGGTTTCGGCTCGGCAGTGGCGGACGGGTGAGTAACGCGTAGGTATCTATCCTTGGGTGGGGGATAACCATGGGAAACTATGGCTAATACCGCATGACACCTGTGGGTCAAAGGCGCGAGTCGCCTGAGGAGGAGCCTGCGTACGATTAGCTTGTTGGTGGGGTAAAGGCCTACCAAGGCGACGATCGTTAGCTGGTCTGAGAGGATGATCAGCCACATTGGGACTGAGACACGGCCCAAACTCCTACGGGAGGCAGCAGTGGGGAATATTGGACAATGGGGGCAACCCTGATCCAGCAATGCCGCGTGTGTGAAGAAGGTCTTCGGATTGT…
Otu453	129	0	5	13	12	10	0	0	0	0	1	2	3	2	20	0	0	0	0	0	3	4	6	6	1	0	0	0	0	0	5	9	17	0	10	0	0	0	0	0	0	0	0	TAGAGAGTTTGATCATGGCTCAGGATGAACGCTGGCGGCGTGCTTAACACATGCAAGTCGAACGATGAACCTCACTTGTGGGGGGATTAGTGGCGAACGGGTGAGTAACACGTGAGTAACCTGCCCTTAACTCTGGGATAAGCCTGGGAAACTGGGTCTAATACCGGATATGACTTCTCATCGCATGGTGGGGGGTGGAAAGCTTTTGTGGTTTTGGATGGACTCGCGGCCTATCAGCTTGTTGGTGAGGTAATGGCTTACCAAGGCGACGACGGGTAGCCGGCCTGAGAGGGTGACCGGCCACACTGGGACTGAGACACGGCCCAGACTCCTACGGGAGGCAGCAGTGGGGAATATTGCACAATGGGCGCAAGCCTGATGCAGCGACGCCGCGTGAGG…
Otu454	365	0	1	2	0	13	0	14	5	2	1	7	16	14	68	0	0	0	0	0	0	0	2	0	0	6	3	1	3	2	10	19	101	0	75	0	0	0	0	0	0	0	0	TAGAGAGTTTGATCATGGCTCAGGACGAACGCTGGCGGCGTGCTTAACACATGCAAGTCGAGCGGTAAGGCCCTTCGGGGTACACGAGCGGCGAACGGGTGAGTAACACGTGGGTGACCTGCCCTCCACTCTGGGATAAGCCTGGGAAACCGGGTCTAATACCGGATAGGACTCCTGGATGCATGTCTAGGGGTGGAAAGTTTTTTCGGTGGGGGATGGGCCCGCGGTCTATCAGCTTGTTGGTGGGGTGATGGCCTACCAAGGCGACGACGGATAGCCGGCCTGAGAGGGTGATCGGCCACACTGGGACTGAGACACGGCCCAGACTCCTACGGGAGGCAGCAGTGGGGAATCTTGCGCAATGGGCGGAAGCCTGACGCAGCAACGCCGCGTGGGGGA…
Otu455	247	1	31	5	1	11	1	0	0	0	8	2	4	0	1	0	0	0	0	0	31	36	10	47	45	0	0	0	0	0	2	5	1	2	1	0	0	0	0	2	0	0	0	TAGAGAGTTTGATCATGGCTCAGGATGAATGCTGGCGGCGTGCCTAATACATGCAAGTCGAGCGGTAAGGCCCTTCGGGGTACACGAGCGGCGGACGGCTGAGTAACGCGTGGGAACATGCCCCAAAGTGAGGGATAAGCACCGGAAACGGTGTCTAATACCGCATATGGTCTTCGGATTAAAGGATTTATCCGCTTTGGGAGTGGCCCGCGTACGATTAGTTTGTTGGTGAGGTAATGGCTTACCAAGACTACGATCGTTAACTGGTCTGAGAGGATGATCAGTCAGACTGGAACTGAGACACGGTCCAGACTCCTACGGGAGGCAGCAGTAAGGAATCTTCCACAATGGGCGAAAGCCTGATGGAGCAACGCCGCGTGCAGGATGAAGGCCTTCGGG…
Otu456	326	0	3	1	0	0	13	4	1	3	0	0	0	0	0	8	10	25	28	10	0	0	0	0	1	4	7	1	10	13	0	0	0	33	0	23	27	24	45	32	0	0	0	TAGAGAGTTTGATCATGGCTCAGAATCAACGCTGGCGGCGTGCCTAACACATGCAAGTCGCACGAGAAAGGGCTTCGGCCTGAGTAAAGTGGCGTACGGGTGAGTAACACGTGACTAACCTACCCTCGAGTGGGGAATAACCTAGAGAAATCTGGGCTAATACCGCATAACACTTACGAGTCAAAGCAGCAATGCGCTTGAGGAGGGGGTCGCGGCCGATTAGTTAGTTGGCAGGGTAATGGCCTACCAAGACGATGATCGGTATCCGGCCTGAGAGGGCGCACGGACACACTGGAACTGAAACACGGTCCAGACTCCTACGGGAGGCAGCAGTGGGGAATTTTGCGCAATGGGGGAAACCCTGACGCAGCAACGCCGCGTGGAGGATGAAATCCCTTG…
Otu457	633	2	51	5	3	3	59	37	10	42	54	32	35	9	3	0	0	0	0	0	12	27	19	61	53	39	23	4	4	2	9	9	5	0	21	0	0	0	0	0	0	0	0	CTCTAGAGTTTGATCATGGCTCAGGATGAACGCTAGCGGCAGGCTTAATACATGCAAGTCGTGGGGCAGCGCAGTGTAGCAATACATGGGCGGCGACCGGCAAACGGGTGCGGAACACGTACGCAACCTTCCTTTAAGTGGTGAATAGCTTTCGGAAACGAAAATTAATACACCGTAACATTATGAAGTGGCATCACTTTATAATTATAGCTCCGGCGCTTAAAGATGGGCGTGCGTCTGATTAGGTAGTTGGCGGGGTAACGGCCCACCAAGCCTACGATCAGTAACTGGTGTGAGAGCACGACCAGTCACACGGGCACTGAGACACGGGCCCGACTCCTACGGGAGGCAGCAGTAAGGAATATTGGTCAATGGACGCAAGTCTGAACCAGCCATGCC…
Otu458	235	3	16	6	6	0	2	0	0	0	1	0	0	0	0	0	0	0	0	0	18	38	32	63	46	0	1	2	0	0	0	0	1	0	0	0	0	0	0	0	0	0	0	CTCTAGAGTTTGATCATGGCTCAGCCTGAACGCTGGCGGCGTGGTTAAGACATGCAAGTCGCACGGTGGTAGCAATACCACAGTGGCGAACGGGTGAGTAATGAATCGCTAATGTACCCCGGACTCTGGGACAGCTGCCCGAAAGGGCAGGTAATACCAGATGACATACCCTGTCGGCATCGACGGGGTCTCAAAGGTCCGCCGGTCTGGGCGCAGGCGATTTCGTATCAGCTAGTTGGTGAGGTAACGGCTCACCAAGGCGACGACGCGTAGCCGGACTGAGAGGTTGGCCGGCCACATCGGGACTGAGACACTGCCCGGACTCCTACGGGGGGCTGCAGTAACGAATCTTCCCCAATGCACGCAAGTGTGAGGGAGCGACGCCGCGTGTGGGACGAA…
Otu460	498	8	37	5	1	0	18	5	2	1	163	6	10	0	3	0	0	0	0	0	52	56	11	16	9	6	27	1	0	2	31	15	1	0	12	0	0	0	0	0	0	0	0	TAGAGAGTTTGATCATGGCTCAGGACGAACGCTGGCGGCGTGCTTAACACATGCAAGTCAAGGGGGGCCGCAAGGTCAACCGGCGAACGGGTGCGTAACACGTGAGCAACCTGCCTTAGTGTGGGGGATAGCCGGCCCAACGGCCGGGTAATACCGCATACGTTCACTTGGTGGCATCACCTGGTGAAGAAACTTTCGAGGCACTAAGAGGGGCTCGCGGCCTATCAGCTTGTTGGTGGGGTAATGGCCTACCAAGGCAACGACGGGTAGCTGGTCTGAGAGGATGGCCAGCCACATTGGGACTGAGATACGGCCCAGACTCCTACGGGAGGCAGCAGTGGGGAATATTGCGCAATGGGCGAAAGCCTGACGCAGCGACGCCGCGTGGGGGATGAAGCA…
Otu461	635	0	0	0	0	0	14	53	2	10	0	0	0	0	0	0	2	0	0	6	0	0	0	0	0	70	358	13	54	41	1	2	0	0	0	0	8	0	0	1	0	0	0	TAGAGAGTTTGATCCTGGCTCAGGACGAACGCTGGCGGCGTGCTTAACACATGCAAGTGGAGCGACGAACCGGGGCTTGCCCCGGGGCAGAGCCGCGAACGGGTGAGTAACACGTGGGTTACGTGCCCCGATGATTGGGACAACCCGAGGAAACTCGGGCTAATACCAAATGTGCTCGTGTCCGTGATGGACTCGAGGAAAGGAAGCTTCGGCCTCCGCATCGGGATCGGCCCGCGGCCCATTAGCTAGTTGGTGGGGTAATGGCCTACCAAGGCGACGATGGGTAGCTGGTCTGAGAGGACGATCAGCCACACTGGGACTGAGACACGGCCCAGACTCCTACGGGAGGCAGCAGTGGGGAATCTTGCGCAATGCGCGAAAGCGTGACGCAGCAACGCC…
Otu462	862	146	0	0	0	0	0	0	4	0	0	0	1	0	2	56	35	4	2	288	0	0	0	0	0	0	0	0	0	1	1	1	2	16	3	97	10	14	59	120	0	0	0	TAGAGAGTTTGATCATGGCTCAGAATCAACGCTGGCGGCGTGCCTAACACATGCAAGTCGAACGAGAAAGTGGAGCAATCCATGAGTAAAGTGGCGACCGGGTGAGTAACACGTGACTAACCTACCCTCGAGTGTGGAATAACCCCGGGAAACCGGGGCTAATACCGCATAACATCGCAAGATCAAAGGAGTAATCCGCTTGAGGAGGGGGTCGCGGCTGATTAGCTAGTTGGCGGGGTAACGGCCCACCAAGGCGAAGATCGGTAGCCGGCCTGAGAGGGCGCACGGCCACACTGGAACTGAAACACGGTCCAGACTCCTACGGGAGGCAGCAGTGGGGAATTTTGCGCAATGGGGGAAACCCTGACGCAGCAACGCCGCGTGGAGGATGAAGCCCCT…
Otu463	505	0	32	9	6	0	29	9	19	1	4	3	5	0	2	0	0	0	0	0	92	65	27	18	52	39	21	28	8	8	20	7	1	0	0	0	0	0	0	0	0	0	0	CTCTAGAGTTTGATCATGGCTCAGATTGAACGCTGGCGGCATGCCTAACACATGCAAGTCGAACGGCAGCACAGAGGAGCTTGCTCCTTGGGTGGCGAGTGGCGGACGGGTGAGTAATGCATCGGGACCTACCCTGTCGTGGGGGATAACCTCGGGAAACCGGGACTAATACCGCATACGACCTACGGGTGAAAGCGGGGGACCTTCGGGCCTCGCGCGACTGGACGGACCGATGTTCGATTAGCTTGTTGGTAGGGTAATGGCCTACCAAGGCCGCGATCGATAGCTGGTCTGAGAGGATGATCAGCCACACTGGGACTGAGACACGGCCCAGACTCCTACGGGAGGCAGCAGTGGGGAATATTGGACAATGGGCGCAAGCCTGATCCAGCAATGCCG…
Otu464	154	132	11	0	0	0	0	0	0	0	3	0	0	0	0	0	0	0	0	0	0	4	0	1	1	0	0	0	0	0	2	0	0	0	0	0	0	0	0	0	0	0	0	TAGAGAGTTTGATCATGGCTCAGAACGAACGTTGATGGCGTGCCTCATACATGCAAGTCGAGCGCCCCGCAAGGGGAGCGGCGGACGGGTGAGTAACACGTAAAGAATCTGCCCTGAAGCGGGGAATAACTATCCCAACGGATAGCTAATACCGCATAATGATGGAGAAGGCATCTTCTCTTCTCAAAAGGCTTCGGCCACTTCAGGATGACTTTGCGTCCCATTAGCTTGTTGGCGGTGTAACGGACCACCAAGGCTACGATGGGTATCCGGCCTGAGAGGGTGTACGGACACATTGGGACTGAGATACGGCCCAGACTCCTACGGGAGGCAGCAGTAGGGAATTTTGCGCAATGGGGGAAACCCTGACGCAGCAACGCCATGTGTGGGATGAAGCAT…
Otu465	1307	6	15	2	1	6	25	25	15	6	0	1	0	0	0	125	114	43	31	325	0	0	4	7	6	16	19	11	6	15	0	2	0	49	0	28	49	114	83	158	0	0	0	TAGAGAGTTTGATCATGGCTCAGAACGAACGCTGGCGGCAGGCTTAACACATGCAAGTCGAGCGCCCCGCGAGGGGAGCGGCAGACGGGTGAGTAACGCGTGGGAACATACCCTCCGGTTCGGAATAACTCAGGGAAACTTGAGCTAATACCGGATACGGCTGGAAGGCGAAAGATTCATCGCCGGAGGATTGGCCCGCGTCCGATTAGCTAGTTGGTGTGGTAATGGCGCACCAAGGCGACGATCGGTAGCTGGTCTGAGAGGATGATCAGCCACATTGGGACTGAGACACGGCCCAAACTCCTACGGGAGGCAGCAGTGGGGAATATTGGACAATGGGCGAAAGCCTGATCCAGCCATGCCGCGTGAGTGATGAAGGCCTTAGGGTTGTAAAGCTCT…
Otu466	364	0	0	0	0	4	1	2	0	0	0	0	0	0	0	31	34	63	0	48	0	0	0	0	0	0	0	0	0	0	0	0	0	32	0	17	6	43	11	72	0	0	0	AGAGTTTGATCCTGGCTCAGAGCGAACGCTGGCGGCATGCCTAACACATGCAAGTCTGACGGGCTGGCCTTTCGGGGCTGGTCAGTGGCGGACGGGTGAGGAGCGCGTAGGAACGTATCCACTGGTGGGGGACAACCGCGGGAAACTGCGGCTAATACCGCATGGGGCCTGAGGGCCAAAGGCTGGGAGACCAGTCGCCTGTGGAGCGGCCTGCGTCCGATTAGCTAGTTGGTGGGGTAACGGCCCACCAAGGCGGTGATCGGTAGCTGGTCTGAGAGGATGATCAGCCACACTGGGACTGAGACACGGCCCAGACTCCTACGGGAGGCAGCAGTGGGGAATATTGGACAATGGGCGCAAGCCTGATCCAGCAATGCCGCGTGGGTGAAGAAGGTCTTC…
Otu467	444	0	85	109	86	0	10	6	66	14	4	4	5	6	1	0	0	0	0	0	0	6	7	1	4	2	1	0	2	0	5	4	5	0	11	0	0	0	0	0	0	0	0	TAGAGAGTTTGATCATGGCTCAGGATGAACGCTAGCGGGAGGCCTAACACATGCAAGCCGAGCGGTAGAAGATCTTCGGATCTTTGAGAGCGGCGTACGGGTGCGGAACACGTGTGCAACCTACCTTTATCAGGGGGATAGCCTTTCGAAAGGAAGATTAATACCCCATAATATATTAACTGGCATCAGTTGATATTGAAAACTCCGGTGGATAGAGATGGGCACGCGCAAGATTAGATAGTTGGTGAGGTAACGGCTCACCAAGTCTGTGATCTTTAGGGGGCCTGAGAGGGTGATCCCCCACACTGGTACTGAGACACGGACCAGACTCCTACGGGAGGCAGCAGTGAGGAATATTGGACAATGGGTGAGAGCCTGATCCAGCCATCCCGCGTGAAG…
Otu468	222	0	0	0	0	0	5	22	4	49	0	0	1	0	0	0	0	0	0	0	0	0	0	0	0	25	92	8	9	7	0	0	0	0	0	0	0	0	0	0	0	0	0	TAGAGAGTTTGATCATGGCTCAGGATGAACGCTAGCGGCAGGCTTAACACATGCAAGTCGAGGGGCAGCATTCCAGCAATGGAGATGGCGACCGGCAAACGGGTGCGGAACACGTACGCAACATACCTTTTACTGGGGCATAGCCTTCTGAAAAGAAGATTAACACCCCATAATATCAATGACTGGCATCAGTTGCTGATTAAAAATTTATTGGTAAGAGATTGGCGTGCGTCCTATTAGCTAGTTGGTAAGGGTAATGGCCTACCAAGGCGACGATAGGTAGCTGGTGTGAGAGCACGACCAGCCACACGGGCACTGAGACACGGGCCCGACTCCTACGGGAGGCAGCAGTGAGGAATATTGGTCAATGGACGAGAGTCTGAACCAGCCATGCCGCGT…
Otu469	1144	1	49	10	8	0	9	6	0	5	69	128	113	66	16	0	0	0	0	1	149	65	30	26	20	75	1	2	0	0	96	87	38	0	74	0	0	0	0	0	0	0	0	TAGAGAGTTTGATCATGGCTCAGAACGAACGCTGGCGGCAGGCTTAACACATGCAAGTCGAGCGCCTCGCAAGAGGAGCGGCAGACGGGTGAGTAACGCGTGGGAATCTACCGTGCCCTACGGAATAGCTCCGGGAAACTGGAATTAATACCGTATACGCCCTTCGGGGGAAAGATTTATCGGGGTATGATGAGCCCGCGTTGGATTAGCTAGTTGGTGGGGTAAAGGCCTACCAAGGCGACGATCCATAGCTGGTCTGAGAGGATGATCAGCCACATTGGGACTGAGACACGGCCCAAACTCCTACGGGAGGCAGCAGTGGGGAATATTGGACAATGGGCGCAAGCCTGATCCAGCCATGCCGCGTGAGTGATGAAGGCCCTAGGGTTGTAAAGCTCT…
Otu470	174	0	2	1	1	0	15	13	6	7	2	5	3	0	2	0	0	0	0	0	3	7	8	1	16	6	12	23	18	12	2	4	0	0	5	0	0	0	0	0	0	0	0	TAGAGAGTTTGATCATGGCTCAGAGCGAACGCTGGCGGCAGGCTTAACACATGCAAGTCGAGCGCCCCGCAAGGGGAGCGGCAGACGGGAGAGTAACACGTGGGAACGTGCCCTTTAGTTCGGAACAACCCAGGGAAACTTGGGCTAATACCGAATACGCCCTTCGGGGGAAAGATTTATCGCTAAAGGAGCGGCCCGCGTCTGATTAGCTAGTTGGTGAGGTAATGGCTCACCAAGGCGACGATCAGTAGCTGGTCTGAGAGGATGATCAGCCTCATTGGGACTGAGACACGGCCCAAACTCCTACGGGAGGCAGCAGTGGGGAATATTGGACAATGGGCGCAAGCCTGATCCAGCCATGCCGCGTGAGTGATGAAGGCCTTAGGGTTGTAAAGCTCT…
Otu471	385	0	27	6	3	0	28	1	0	1	8	0	1	0	0	0	1	0	0	3	13	24	15	94	115	2	7	2	1	3	12	4	1	0	3	3	0	0	0	7	0	0	0	TAGAGAGTTTGATCATGGCTCAGGATGAACGCTAGCGGGAGGCCTAATACATGCAAGTCGAACGGTAAATGGTAGCAATACTATGAGAGTGGCGTACGGGTGCGTAACGCGTACACAACCTGCCTTGTACTGGGGGATAGCCTCGGGAAACTGAGATTAATACCCCATAATTTTGCGATATGGCATCATAATGCAATTAAAGCTCCGGCGGTACAAGATGGGTGTGCGTCCGATTAGGTAGTTGGTGAGGTAACGGCTCACCAAGCCGACGATCGGTAGCTGGTCTGAGAGGACGATCAGCCACACGGGCACTGAGACACGGGCCCGACTCCTACGGGAGGCAGCAGTAGGGAATATTGGACAATGGACGCAAGTCTGATCCAGCCATCCCGCGTGAAG…
Otu472	1277	20	0	0	0	0	9	31	11	9	2	2	2	0	1	65	109	44	8	291	0	0	1	0	1	30	41	19	22	24	0	1	0	24	1	38	68	72	92	239	0	0	0	CTCTAGAGTTTGATCCTGGCTCAGGATGAACGCTGGCGGCGTGCCTAACACATGCAAGTCGAACGCGCTCCATTCGGTAGCAATACCGATGAAGAGTGAGTGGCGAACGGGTGAGTAACACATGAGCAACCTGCCCCGATGACTGGGACAACACCGGGAAACCGGTGCTAATACCGGATATCCCTATCGGATCGCATGATCTGATAAGGAAATGGATTCCGCTTCGGGAGGGGCTCGTGGCCTATCAGCTAGTTGGTGAGGTAATAGCTCACCAAGGCATCGACGGGTAGCTGGTCTGAGAGGACGATCAGCCACACTGGGACTGAGACACGGCCCAGACTCCTACGGGAGGCAGCAGTGGGGAATCTTGCGCAATGGGCGAAAGCCTGACGCAGCAAC…
Otu473	260	0	0	0	0	0	0	0	0	0	36	190	2	0	1	0	0	0	0	0	0	0	0	0	0	0	0	0	0	0	15	16	0	0	0	0	0	0	0	0	0	0	0	AGAGTTTGATCCTGGCTCAGGATGAACGCTAGCGGCAGGCTTAACACATGCAAGTCGAGGGGTATGGTAGCAATACCAGAGACCGGCGCACGGGTGCGTAACGCGTATGCAATCTACCTTTTACAGAGGGATAGCCCAGAGAAATTTGGATTAATACCTCATAGTATTACGACCCGGCATCGGGATGTAATTAAAGTCACAACGGTAAAAGATGAGCATGCGTCCCATTAGCTAGATGGTAAGGTAACGGCTTACCATGGCAACGATGGGTAGGGGTCCTGAGAGGGAGATCCCCCACACTGGTACTGAGACACGGACCAGACTCCTACGGGAGGCAGCAGTGAGGAATATTGGACAATGGGCGCAAGCCTGATCCAGCCATGCCGCGTGCAGGATGAC…
Otu474	325	0	0	1	0	4	1	0	20	96	3	4	0	5	13	5	18	57	55	1	0	3	0	0	2	1	22	0	0	0	0	0	0	1	1	1	10	0	0	1	0	0	0	TAGAGAGTTTGATCATGGCTCAGGACGAACGCTGGCGGCGTGCTTAACACATGCAAGTCGAACGGAAAGGCCCTGCTTTTGTGGGGTGCTCGAGTGGCGAACGGGTGAGTAACACGTGAGTAACCTGCCCTTGACTTTGGGATAACTTCAGGAAACTGGGGCTAATACCGGATAGGAGCTCCTGCTGCATGGTGGGGGTTGGAAAGTTTCGGCGGTTGGGGATGGACTCGCGGCTTATCAGCTTGTTGGTGGGGTAGTGGCTTACCAAGGCTTTGACGGGTAGCCGGCCTGAGAGGGTGACCGGCCACATTGGGACTGAGATACGGCCCAGACTCCTACGGGAGGCAGCAGTGGGGAATATTGCACAATGGGCGGAAGCCTGATGCAGCAACGCCGCGT…
Otu475	4812	18	171	108	66	72	110	125	91	53	148	71	147	24	85	118	232	72	0	108	218	243	278	222	119	103	173	87	146	138	99	94	75	43	112	98	230	73	287	155	0	0	0	AGAGTTTGATCATGGCTCAGAACGAACGCTGGCGGCATGCCTAACACATGCAAGTCGAACGAGACCTTCGGGTTTAGTGGCGCACGGGTGCGTAACGCGTGGGAATCTGCCCCTTGGTTCGGAATAACAGTTAGAAATGACTGCTAATACCGGATGACGACGTAAGTCCAAAGATTTATCGCCGAGGGATGAGCCCGCGTAGGATTAGCTAGTTGGTGAGGTAATGGCTCACCAAGGCGACGATCCTTAGCTGGTCTGAGAGGATGATCAGCCACACTGGGACTGAGACACGGCCCAGACTCCTACGGGAGGCAGCAGTGGGGAATATTGGACAATGGGCGCAAGCCTGATCCAGCAATGCCGCGTGAGTGATGAAGGCCTTAGGGTTGTAAAGCTCTT…
Otu476	522	0	12	21	12	45	5	150	33	4	1	2	73	9	9	0	2	0	0	0	1	2	11	3	2	5	2	2	7	15	0	8	38	14	26	0	0	7	1	0	0	0	0	TAGAGAGTTTGATCATGGCTCAGAATGAACGCTGGCGGCATGCCTAACACATGCAAGTCGAACGAACACTTTCGGGTGTTAGTGGCGCACGGGTGCGTAACGCGTGGGAATCTGCCCTTAGGTTCGGAATAACAGCGAGAAATTGCTGCTAATACCGGATGATGGCTTCGGCCCAAAGATTTATCGCCTAGGGATGAGCCCGCGTAAGATTAGGTAGTTGGTGTGGTAAAGGCGCACCAAGCCGACGATCTTTAGCTGGTCTGAGAGGATGATCAGCCACACTGGGACTGAGACACGGCCCAGACTCCTACGGGAGGCAGCAGTGGGGAATATTGGACAATGGGCGCAAGCCTGATCCAGCAATGCCGCGTGAGTGATGAAGGCCTTAGGGTTGTAAAG…
Otu477	537	1	31	5	3	0	32	5	0	3	150	14	30	24	7	0	0	0	0	0	65	39	6	7	17	18	3	4	3	0	26	25	6	0	13	0	0	0	0	0	0	0	0	AGAGTTTGATCCTGGCTCAGAACGAACGCTGGCGGCATGCCTAACACATGCAAGTCGAACGAGACCTTCGGGTCTAGTGGCGCACGGGTGCGTAACGCGTGGGAACCTGCCTTGAGGTTCGGAATAACTCAGAGAAATTTGAGCTAATACCGGATGATGTCTTCGGACCAAAGATTTATCGCCTTTAGATGGGCCCGCGTTGGATTAGCTAGTTGGTGGGGTAAAGGCCTACCAAGGCGACGATCCATAGCTGGTCTGAGAGGATGATCAGCCACACTGGGACTGAGACACGGCCCAGACTCCTACGGGAGGCAGCAGTGGGGAATATTGGACAATGGGCGAAAGCCTGATCCAGCAATGCCGCGTGAGTGATGAAGGCCTTAGGGTTGTAAAGCTCTT…
Otu478	980	4	113	156	93	0	42	19	11	10	9	7	35	1	9	0	3	2	0	0	89	61	89	21	13	25	29	12	7	6	35	19	12	1	18	24	4	0	0	1	0	0	0	TAGAGAGTTTGATCATGGCTCAGGATGAACGCTAGCGGCAGGCCTAATACATGCAAGTCGGACGGGATTGAGAAGCTTGCTTTTCATGAGAGTGGCGCACGGGTGCGTAACACGTATGTAACCTACCTTCGTCAGGGGGATAGCCTCTCGAAAGAGAGATTAAGACCGCATAACATTATTGAATAGCATTATTTAATAATCAAATATTTATAGGACGAAGATGGGCATGCGGAACATTAGCTAGTTGGTAAGGTAACGGCTTACCAAGGCTACGATGTTTAGGGGATCTGAGAGGATGACCCCCCACACTGGTACTGAGACACGGACCAGACTCCTACGGGAGGCAGCAGTAAGGAATATTGGTCAATGGACGGAAGTCTGAACCAGCCATGCCGCGTG…
Otu479	311	9	33	18	8	4	15	3	16	6	0	0	0	0	0	6	2	0	0	19	22	10	28	33	16	9	8	12	2	5	1	0	0	2	0	6	3	1	3	11	0	0	0	TAGAGAGTTTGATCATGGCTCAGAGCGAACGCTGGCGGCATGCTTAACACATGCAAGTCGCACGGTCAGGTTTCGGCCTGGCAGTGGCGGACGGGTGAGTAACGCGTAGGTATCTATCCTTGGGTGGGGGATAACGCCGGGAAACTGGTGCTAATACCGCATGACGACTGAGGTCCAAAGGCGCAAGTCGCCTGGGGAGGAGCCTGCGTCCGATTAGCTTGTTGGTGGGGTAACGGCCTACCAAGGCGATGATCGGTAGCTGGTCTGAGAGGATGATCAGCCACACTGGGACTGAGACACGGCCCAGACTCCTACGGGAGGCAGCAGTGGGGAATATTGGACAATGGGCGCAAGCCTGATCCAGCAATGCCGCGTGGATGAAGAAGGTTTTCGGATTGT…
Otu480	223	5	14	1	0	0	1	0	0	0	0	0	0	0	0	0	0	0	0	0	3	74	1	26	98	0	0	0	0	0	0	0	0	0	0	0	0	0	0	0	0	0	0	TAGAGAGTTTGATCATGGCTCAGGATGAACGCTAGCGGCAGGCCTAATACATGCAAGTCGAACGGTAAGTAGTGTAGCAATACATTGCCTAGAGTGACGTACGGGTGCGTAACACGTATGCAACCTACCTTGTACAGGAGGATAGCTCGGGGAAACTCGAATTAACCCTCCATAATATGTTGGTGTGGCATCACACAGACATTAAAACTTTGGTGGTACAAGATGGGCATGCGTCTGATTAGTTAGTTGGCGGGGTAAAGGCCCACCAAGACGATGATCAGTAGGGGAACTGAGAGGTTGATCCCCCACACTGGCACTGAGATACGGGCCAGACTCCTACGGGAGGCAGCAGTAGGGAATATTGGTCAATGGATGGAAGTCTGAACCAGCCATGCCGCG…
Otu481	405	0	4	5	10	6	0	0	0	0	4	0	11	54	26	0	0	0	0	0	2	3	9	9	3	0	0	0	0	0	12	14	128	0	102	0	3	0	0	0	0	0	0	CTCTAGAGTTTGATCCTGGCTCAGGATGAACGCTGGCGGCGTGCTTAACACATGCAAGTCGAACGATGAACCTCACTTGTGGGGGGATTAGTGGCGAACGGGTGAGTAACACGTGAGTAACCTGCCCTTGACTCTGGGATAAGCCTGGGAAACTGGGTCTAATACCGGATATGACTTGTCACCGCATGGTGGTGGGTGGAAAGCTTTTGTGGTTTTGGATGGACTCGCGGCCTATCAGCTTGTTGGTGGGGTAATGGCCTACCAAGGCGACGACGGGTAGCCGGCCTGAGAGGGTGACCGGCCACACTGGGACTGAGACACGGCCCAGACTCCTACGGGAGGCAGCAGTGGGGAATATTGCACAATGGGCGCAAGCCTGATGCAGCGACGCCGCGTGAG…
Otu482	499	23	16	12	11	0	7	4	18	3	36	56	61	17	38	0	0	0	0	0	7	12	14	16	3	7	9	14	6	0	25	34	30	1	19	0	0	0	0	0	0	0	0	TAGAGAGTTTGATCATGGCTCAGGACGAACGCTGGCGGCGTGCTTAACACATGCAAGTCGAACGGAAAGGCCCCTTCGGGGGTACTCGAGTGGCGAACGGGTGAGTAACACGTGGGCAACCTGCCCCTAGCTCTGGGATAACTCCGGGAAACCGGTGCTAATACCGGATATCGACCTTCGCAGGCATCTGCATTGGTCAAAAGTTTTTCGGCTAGGGATGGGCCCGCGGCCTATCAGCTTGTTGGTGGGGTAATGGCCTACCAAGGCGACGACGGGTAGCCGGCCTGAGAGGGCGACCGGCCACACTGGGACTGAGACACGGCCCAGACTCCTACGGGAGGCAGCAGTGGGGAATATTGCGCAATGGGCGAAAGCCTGACGCAGCGACGCCGCGTGAGG…
Otu483	655	5	4	5	5	6	6	5	10	2	3	0	1	0	0	28	27	30	25	55	5	3	6	7	3	6	8	5	9	3	1	1	2	57	0	42	36	86	114	44	0	0	0	TAGAGAGTTTGATCATGGCTCAGAATCAACGCTGGCGGCGCGCTTAACACATGCAAGTCGAGCGAGAAAGGGGAGCAATCCCTGAGTACAGCGGCGTACGGGTGAGTAACACGTGGGTGATCTACCTCTTTGTGGGGAATAACCCTGGGAAACCGGGGCTAATACCGCATAAGCCTGAGAAGGGAAAGCAGCAATGCGCAGAGAGAGGAGCCCGCGGCCGATTAGCTAGTTGGTGAGGTAACGGCTCACCAAGGCGACGATCGGTAGCCGGCCTGAGAGGGCACACGGCCACACTGGCACTGAAACACGGGCCAGACTCCTACGGGAGGCAGCAGTGGGGAATCTTGCACAATGGAGGCAACTCTGATGCAGCGACGCCGCGTGAGCGATGAAGCCCTT…
Otu484	529	6	34	14	5	10	1	0	1	4	2	0	2	6	7	0	0	1	0	0	5	5	34	129	136	0	2	6	1	1	8	10	15	0	84	0	0	0	0	0	0	0	0	TAGAGAGTTTGATCATGGCTCAGGATGAACGCTAGCGGCAGGCTTAATACATGCAAGTCGAGGGGCAGCGCAGTGTAGCAATACATGGGCGGCGACCGGCAAACGGGTGCGGAACACGTACGCAATCTACCCATAACTGATGAATAGCCCTCCGAAAGGAGGATTAATACATCGTAACTTAATGAAGTGGCATCACTTTATTAATATAGCTCCGGCGGTTTTGGATGAGCGTGCGCCTGATTAGATAGTTGGCGGGGTAACGGCCCACCAAGTCTGCGATCAGTAACTGGTGTGAGAGCACGACCAGTCACACGGGCACTGAGACACGGGCCCGACTCCTACGGGAGGCAGCAGTAAGGAATATTGGTCAATGGACGCAAGTCTGAACCAGCCATGCCG…
Otu485	249	0	1	3	16	167	0	0	0	0	0	0	0	0	0	0	0	0	0	0	2	0	37	17	6	0	0	0	0	0	0	0	0	0	0	0	0	0	0	0	0	0	0	TAGAGAGTTTGATCATGGCTCAGGATGAACGCTAGCGGCAGGCTTAACACATGCAAGTCGAGGGGCAGCACGGGTAGCAATACCTGGTGGCGACCGGCAAACGGGTGCGGAACACGTACGCAACATACCCTTCACTGGGGGATAGCCTTCTGAAAAGGAGATTAACACCCCATAATATAAATGAGTGGCATCACTTGATTATTAAAAATTTATTGGTGAGGGATTGGCGTGCGTCCTATTAGCTAGTTGGTAGAGGTAATGGCCTACCAAGGCGACGATAGGTAGCTGGTGTGAGAGCACGACCAGCCACACGGGCACTGAGACACGGGCCCGACTCCTACGGGAGGCAGCAGTGAGGAATATTGGTCAATGGACGAGAGTCTGAACCAGCCATGCCGC…
Otu486	327	22	0	1	0	0	3	1	0	0	0	0	0	0	0	23	33	5	0	177	0	0	1	0	0	0	0	0	1	1	0	1	0	5	0	12	8	5	6	22	0	0	0	TAGAGAGTTTGATCATGGCTCAGAACGAACGCTGGCGGCAGGCTTAACACATGCAAGTCGAACGCCCCGCAAGGGGAGTGGCAGACGGGTGAGTAACGCGTGGGAACATACCCCTCGGTTCGGAATAGCTCAGGGAAACTTGGATTAATACCGAATACGGCCGAGAGGCGAAAGATTTATCGCCGAGGGATTGGCCCGCGTCCGATTAGCTAGTTGGTGAGGTAATGGCTCACAAAGGCGACGATCGGTAGCTGGTCTGAGAGGATGATCAGCCACATTGGGACTGAGACACGGCCCAAACTCCTACGGGAGGCAGCAGTGGGGAATATTGGACAATGGGCGAAAGCCTGATCCAGCCATGCCGCGTGAGTGATGACGGCCTTAGGGTTGTAAAGCTCT…
Otu487	191	0	11	7	7	46	13	10	5	5	0	0	0	0	0	2	1	0	0	3	3	1	14	9	6	7	10	8	6	7	0	0	0	0	0	0	3	4	2	1	0	0	0	TAGAGAGTTTGATCATGGCTCAGGACGAACGCTGGCGGCGTGCTTAACACATGCAAGTCGAGCGAGGCCCACTCTTCGGGGTGGTGCCCTAGCGGCGAACGGGTGAGTAACACGTGGGCAACCTGCCCCTAGCTCTGGGATAACCCCGGGAAACCGGGGCTAATACTGGATATGACCCTGTGAGGCATCTTGTGGGGTGGAAAGATTTATTGGCTAGGGATGGGCCCGCGGCCTATCAGCTTGTTGGTGGGGTGATGGCCTACCAAGGCGGCGACGGGTAGCCGGCCTGAGAGGGCGACCGGCCACACTGGGACTGAGACACGGCCCAGACTCCTACGGGAGGCAGCAGTGGGGAATATTGCACAATGGGCGAAAGCCTGATGCAGCGACGCCGCGTGA…
Otu488	227	0	66	2	1	0	27	0	1	0	9	0	2	0	0	0	0	0	0	0	23	32	8	15	21	2	1	0	0	0	11	5	0	0	1	0	0	0	0	0	0	0	0	TAGAGAGTTTGATCATGGCTCAGAACGAACGCTGGCGGCAGGCCTAAAACATGCAAGTCGAACGAACCTTCGGGTTAGTGGCGCACGGGTGCGTAACGCGTGGGAATGTGCCTTTGGGTGCGGAACAACGTCGGGAAACTGACGCTAATACCGCATAATATCTACGGATCAAAGATTTATCGCCCAAAGATCAGCCCGCGTTAGATTAGGTAGTTGGTGAGGTAATGGCTCACCAAGCCGACGATCTATAGCTGGTCTGAGAGGATGATCAGCCACACTGGAACTGAGACACGGTCCAGACTCCTACGGGAGGCAGCAGTTAGGAATATTGGACAATGGGGGAAACCCTGATCCAGCCATGCCGCGTGTGTGACGAAGGCCTTAGGGTTGTAAAGCACT…
Otu489	310	0	0	1	0	0	1	8	1	0	4	39	33	34	22	0	0	0	0	0	3	3	13	10	0	12	1	0	0	0	25	21	53	0	26	0	0	0	0	0	0	0	0	CTCTAGAGTTTGATCATGGCTCAGAACGAACGCTGGCGGCAGGCTTAACACATGCAAGTCGAACGCCCCGCAAGGGGAGTGGCAGACGGGTGAGTAACGCGTGGGAATCTACCCATCTCTACGGGATAGCTCCGGGAAACTGGAATTAATACCGTATACGTCCTGAGGGAGAAAGATTTATCGGGGATGGATGAGCCCGCGTTGGATTAGCTAGTTGGTGGGGTAAAGGCCTACCAAGGCGACGATCCATAGCTGGTCTGAGAGGATGACCAGCCACATTGGGACTGAGACACGGCCCAAACTCCTACGGGAGGCAGCAGTGGGGAATATTGGACAATGGGCGCAAGCCTGATCCAGCCATGCCGCGTGAGTGATGAAGGTCTTAGGATTGTAAAGCTC…
Otu490	1344	30	167	66	51	0	171	34	3	17	38	11	29	0	1	27	9	1	0	1	115	66	82	33	50	60	100	71	4	4	37	12	0	0	7	33	12	1	1	0	0	0	0	TAGAGAGTTTGATCCTGGCTCAGGATGAACGCTAGCGGCAGGCCTAATACATGCAAGTCGGACGGGATTGGAGAGCTTGCTTTCCATGAGAGTGGCGCACGGGTGCGTAACACGTATGTAACCTACCTTTATCAGGGGGATAGCCTCTCGAAAGAGAGATTAAGCCCGCATAATATGAAGACACAGCATTGTGATTTCATCAAATATTTATAGGATAAAGATGGGCATGCGGAACATTAGCTAGTTGGTAAGGTAATGGCTTACCAAGGCTACGATGTTTAGGGGATCTGAGAGGATGACCCCCCACACTGGTACTGAGACACGGACCAGACTCCTACGGGAGGCAGCAGTAAGGAATATTGGTCAATGGGCGGAAGCCTGAACCAGCCATGCCGCGTG…
Otu491	1509	242	37	7	0	3	21	20	38	12	72	16	53	4	7	42	49	18	0	266	5	17	6	9	7	3	22	8	18	10	37	22	10	22	6	60	25	25	126	164	0	0	0	AGAGTTTGATCATGGCTCAGAATCAACGCTGGCGGCGTGCCTAACACATGCAAGTCGAACGAGAAAGTGGAGCAATCCATGAGTACAGTGGCGTACGGGTGAGTAACACGTGACTAACCTACCCTCGAGTGGGGAATAACCTCGGGAAACCGGGGCTAATACCGCATAACATCTTCGGATCAAATGCGTAAGCAGCTTGAGGAGGGGGTCGCGGCCGATTAGCTAGTTGGCGGGGTAATGGCCCACCAAGGCAATGATCGGTAGCCGGCCTGAGAGGGCGCACGGCCACACTGGAACTGAAACACGGTCCAGACTCCTACGGGAGGCAGCAGTGGGGAATTTTGCGCAATGGGGGAAACCCTGACGCAGCAACGCCGCGTGGAGGATGAAGCCCCTTGG…
Otu492	561	2	5	8	6	2	22	37	28	26	1	3	5	2	7	0	1	2	0	4	6	3	18	10	10	63	101	44	57	72	2	0	7	0	1	0	2	3	0	1	0	0	0	TAGAGAGTTTGATCATGGCTCAGGACGAACGCTGGCGGCGTGCTTAACACATGCAAGTCGAGCGAGGCCCTTCCTTCGGGAAGGTGCCCTAGCGGCGAACGGGTGAGTAACACGTGGGCAACCTGCCCCTAGCACTGGGATAACCCCGGGAAACCGGGGCTAATACCGGATATGACCTCGAAGGGCATCCTCTGAGGTGGAAAAATTTATTGGCTAGGGATGGGCCCGCGGCCTATCAGCTTGTTGGTGAGGTAACGGCCCACCAAGGCTTCGACGGGTAGCCGGCCTGAGAGGGCGACCGGCCACACTGGGACTGAGACACGGCCCAGACTCCTACGGGAGGCAGCAGTGGGGAATATTGCACAATGGGCGAAAGCCTGATGCAGCGACGCCGCGTGA…
Otu493	359	0	10	22	9	47	0	0	4	0	0	0	0	1	0	0	0	0	0	0	7	29	87	78	60	0	4	0	1	0	0	0	0	0	0	0	0	0	0	0	0	0	0	CTCTAGAGTTTGATCATGGCTCAGGACGAACGCTGGCGGCGTGCTTAACACATGCAAGTCACGGGGGTCCCGCAAGGGATAACCGGCGAACGGGTGCGTAACACGTGAGCGACCTGCCCTGGAGTGGGGGATAGCCGGCCCAACGGCCGGGTAATACCGCATGCGTTCCTCGGGGGGCATTCCCTGGGGAAGAAAGCTCTGGCGCTCTGGGAGGGGCTCGCGGCCTATCAGCTAGTTGGCGCGGTAACGGCGCACCAAGGCGACGACGGGTAGCTGGTCTGAGAGGATGGCCAGCCACATTGGGACTGAGAGACGGCCCAGACTCCTACGGGAGGCAGCAGTGGGGAATATTGCGCAATGGCCTAACGGCTGACGCAGCGACGCCGCGTGTGGGAGGAC…
Otu494	1474	15	45	8	9	16	13	16	3	4	44	413	105	71	32	0	0	0	0	0	9	25	23	21	51	81	6	45	3	2	117	64	135	0	98	0	0	0	0	0	0	0	0	TAGAGAGTTTGATCATGGCTCAGGACGAACGCTGGCGGCGTGCTTAACACATGCAAGTCGAGCGGAAAGGCCCTTTCGGGGGTACTCGAGCGGCGAACGGGTGAGTAACACGTGAGTAACCTGCCCTAGACTTTGGGATAACCCTCGGAAACGGGGGCTAATACCGGATATTTACTGCTGGCCGCATGGTTGGTGGTGGAAAGTTTTTCGGTCTGGGATGGGCTCGCGGCCTATCAGCTTGTTGGTGGGGTGATGGCCTACCAAGGCGACGACGGGTAGCCGGCCTGAGAGGGCGACCGGCCACACTGGGACTGAGACACGGCCCAGACTCCTACGGGAGGCAGCAGTGGGGAATATTGCACAATGGGCGGAAGCCTGATGCAGCGACGCCGCGTGAGG…
Otu495	726	52	45	4	3	0	27	4	3	9	6	0	1	0	0	0	0	0	0	0	18	102	13	257	170	2	5	2	1	0	0	0	1	0	1	0	0	0	0	0	0	0	0	AGAGTTTGATCATGGCTCAGGACGAACGCTGGCGGCGTGCTTAACACATGCAAGTCACGGGGGCCCGCAAGGGCAACCGGCGAACGGGTGCGTAACACGTGACCAACCTGCCCTTGTGTGGGGGATAGCCGGGCTAACGCCCGGGTAATACCGCATACGGTCCCTTGGGGGAGTCCCTGGGGGAAGAAAGCTCTGGCGCACGAGGAGGGGGTCGCGGCCTATCAGCTAGTTGGCGAGGTAATGGCTCACCAAGGCGACGACGGGTAGCTGGTCTGAGAGGATGGCCAGCCACATTGGGACTGAGAGACGGCCCAGACTCCTACGGGAGGCAGCAGTGGGGAATCTTGCGCAATGGCCGAAAGGCTGACGCAGCGACGCCGCGTGTGGGAGGACGCCTTT…
Otu496	489	2	3	1	2	0	0	5	9	0	101	51	118	35	14	0	0	0	0	0	0	0	0	1	0	0	6	17	4	2	42	37	32	0	7	0	0	0	0	0	0	0	0	TAGAGAGTTTGATCATGGCTCAGGACGAACGCTGGCGGCGTGCTTAACACATGCAAGTCGAGCGGTAAGGCCTTTCGGGGTACACGAGCGGCGAACGGGTGAGTAACACGTGGGTGATCTGCCCTGCACTCTGGGATAAGCCTGGGAAACTGGGTCTAATACCGGATATGACCACTGATCGCATGGTTGGTGGTGGAAAGATTTATCGGTGCAGGATGGGCCCGCGGCCTATCAGCTTGTTGGTGGGGTAATGGCCTACCAAGGCGACGACGGGTAGCCGGCCTGAGAGGGCGACCGGCCACACTGGGACTGAGACACGGCCCAGACTCCTACGGGAGGCAGCAGTGGGGAATATTGCACAATGGGCGCAAGCCTGATGCAGCGACGCCGCGTGAGGGA…
Otu497	1589	128	96	15	5	0	170	105	35	62	12	0	1	1	2	39	43	35	15	72	14	28	17	14	0	34	105	25	83	73	1	4	1	20	6	103	47	33	94	51	0	0	0	TAGAGAGTTTGATCCTGGCTCAGAATCAACGCTGGCGGCGTGCCTAACACATGCAAGTCGCACGAGAAAGGGGAGCAATCCCTGAGTAAAGTGGCGCACGGGTGAGTAACACGTGAATTATCTACCTCCGAGTGGGGAATAACCTAGAGAAATCTGGGCTAATACCGCATAACACTTACGAGTCAAAGCAGCAATGCGCTTGGAGAGGAGTTCGCGGCCGATTAGCTAGTTGGCGGGGTAATGGCCCACCAAGGCGATGATCGGTATCCGGCCTGAGAGGGCGCACGGACACACTGGAACTGAAACACGGTCCAGACTCCTACGGGAGGCAGCAGTGGGGAATTTTGCGCAATGGGGGAAACCCTGACGCAGCAACGCCGCGTGGAGGATGAAATATCT…
Otu498	225	0	1	5	1	30	0	2	0	0	0	0	1	1	0	0	0	0	0	0	0	0	79	40	55	1	0	0	0	0	7	2	0	0	0	0	0	0	0	0	0	0	0	TAGAGAGTTTGATCATGGCTCAGGATGAACGCTAGCGGCAGGCCTAACACATGCAAGTCGAGGGGTAGCAGGATAAAGCTTGCTTTATTGCTGACGACCGGCGCACGGGTGCGTAACGCGTATGCAACCTACCTTGTACTGGGGTATAGCCCGGAGAAATTCGGATTAATCCCCCATAGTATTATTAGATCGCATGGTTTGATAATTAAAGGTTACGGTACAGGATGGGCATGCGTCCCATTAGCTAGATGGTGAGGTAACGGCTCACCATGGCGACGATGGGTAGGGGGCCTGAGAGGGTGGTCCCCCACACTGGTACTGAGACACGGACCAGACTCCTACGGGAGGCAGCAGTGAGGAATATTGGTCAATGGGCGCAAGCCTGAACCAGCCATGCCG…
Otu499	515	17	18	14	4	3	9	4	10	0	80	17	53	1	18	0	0	0	0	0	8	28	35	53	66	1	8	3	1	0	16	18	9	0	21	0	0	0	0	0	0	0	0	TAGAGAGTTTGATCATGGCTCAGGATGAACGCTAGCGGCAGGCTTAATACATGCAAGTCGAGGGGCAGCATAAGTAGCAATACTTGATGGCGACCGGCAAACGGGTGCGGAACACGTACGCAACCTTCCTTTAAGTGGAGAATAGCCCGGGGAAACCCGGATTAATACTCCGTAATATTATGATGTGGCATCACTTTATAATTATAGATTTATCGCTTAAAGATGGGCGTGCGCCTGATTAGGTAGTTGGCGGGGTAACGGCCCACCAAGCCTTCGATCAGTAACTGGTGTGAGAGCACGACCAGTCACACGGGCACTGAGACACGGGCCCGACTCCTACGGGAGGCAGCAGTAAGGAATATTGGTCAATGGACGCAAGTCTGAACCAGCCATGCCGCG…
Otu500	123	0	1	0	0	0	12	17	0	3	2	0	1	0	0	0	0	0	0	0	0	1	5	4	2	13	22	15	7	15	1	1	0	0	1	0	0	0	0	0	0	0	0	TAGAGAGTTTGATCATGGCTCAGAACGAACGCTGGCGGCAGGCTTAACACATGCAAGTCGAGCGCCCCGCAAGGGGAGCGGCAGACGGGTGAGTAACGCGTGGGAACGTACCTTTCGGTTCGGAATAACTCAGGGAAACTTGAGCTAACACCGGATACGTCCGTAAGGAGAAAGATTTATCGCCGAAAGATCGGCCCGCGCCTGATTAGCTAGTTGGTGAGGTAATGGCTCACCAAGGCGACGATCAGTAGCTGGTCTGAGAGGATGACCAGCCACACTGGGACTGAGACACGGCCCAGACTCCTACGGGAGGCAGCAGTGGGGAATATTGGACAATGGGCGCAAGCCTGATCCAGCCATGCCGCGTGAGTGATGAAGGCCTTAGGGTTGTAAAGCTCT…
Otu501	165	15	10	0	2	1	15	12	0	11	0	0	0	0	0	0	0	0	0	3	1	5	8	4	10	6	8	31	6	3	1	0	0	3	0	5	1	1	0	3	0	0	0	TAGAGAGTTTGATCATGGCTCAGAGCGAACGCTGGCGGCAGGCTTAACACATGCAAGTCGAACGCCCGGGCAACCGGGAGTGGCAGACGGGTGAGTAACACGTGGGAACATGCCCTTCGGTTCGGAATAACTCGGGGAAACTCGTGCTAATACCGGATACGTCCGTAAGGAGAAAGATTTATCGCCGAAGGATTGGCCCGCGTCCGATTAGCTAGTTGGTGGGGTAAAAGCCCACCAAGGCGACGATCGGTAGCTGGTCTGAGAGGATGATCAGCCACACTGGGACTGAGACACGGCCCAGACTCCTACGGGAGGCAGCAGTGGGGAATATTGGACAATGGGCGCAAGCCTGATCCAGCCATGCCGCGTGAGTGATGAAGGCCCTAGGGTTGTAAAGCT…
Otu502	393	0	1	0	2	0	0	3	0	0	0	26	1	5	1	0	307	0	0	0	0	6	0	0	0	1	16	0	0	0	0	1	0	0	2	0	21	0	0	0	0	0	0	CTCTAGAGTTTGATCATGGCTCAGGATGAACGCTGGCGGCATGCTTAACACATGCAAGTCGGACGGGAAGTGGTGTTTCCAGTGGCGGACGGGTGAGTAACGCGTAAGAACCTGCCCTTGGGAGGGGAACAACAGCTGGAAACGGCTGCTAATACCCCATAGGCTGAGGAGCAAAAGGAGGAATCCGCCCAAGGAGGGGCTCGCGTCTGATTAGTTAGTTGGTGAGGCAATGGCTTACCAAGGCGACGATCAGTAGCTGGTCCGAGAGGATGATCAGCCACACTGGGACTGAGACACGGCCCAGACTCCTACGGGAGGCAGCAGTGGGGAATTTTCCGCAATGGGCGAAAGCCTGACGGAGCAATGCCGCGTGAAGGCAGAAGGCCCACGGGTCATGAA…
Otu503	667	46	80	20	12	0	14	4	5	0	223	18	22	5	1	0	0	1	0	0	26	58	29	41	19	1	9	2	3	1	8	15	1	0	3	0	0	0	0	0	0	0	0	TAGAGAGTTTGATCATGGCTCAGAATCAACGCTGGCGGCGTGCCTCAGACATGCAAGTCGAACGATTAAAGCTCTCTTCGGAGAGTGCATAGAGTGGCGCACGGGTGAGTAACACGTAAGTAATCTACCCTCGAGTGGGGAATAACGTCCGGAAACGGACGCTAATACCGCATAATGCAGCGGCACCGCAAGGTGACAGTTGTTAAAGATTTATCGCTTGAGGAGGAGCTTGCGGCAGATTAGCTAGTTGGTAAGGTAATGGCTTACCAAGGCTACGATCTGTAACCGGTCTAAGAGGACGGTCGGTCACACTGACACTGAATAACGGGTCAGACTCCTACGGGAGGCAGCAGTCGGGAATTTTGGGCAATGGGCGAAAGCCTGACCCAGCAACGCCGC…
Otu504	418	0	0	59	326	1	0	0	0	0	0	0	0	0	0	0	0	0	0	0	9	4	15	0	3	0	1	0	0	0	0	0	0	0	0	0	0	0	0	0	0	0	0	CTCTAGAGTTTGATCATGGCTCAGGACGAACGCTAGCGGCGTGCTTAACACATGCAAGTCGAACGCTGAAGCCCTTTCGGGGGTGGATGAGTGGCGAACGGGTGAGTAACACGTGGGCAATCTACCCCGCACTCGGGGATAAGCCTTGGAAACGAGGTCTAATACCCGATAGGACATGCCATCGCATGGTGGCATGTGGAAAGCGTTCAGCGGTGTGGGATGAGCCCGCGGCCTATCAGCTTGTTGGTGTGGTGATGGCGCACCAAGGCGACGACGGGTAGCCGGCCTGAGAGGGTGACCGGCCACACTGGGACTGAGATACGGCCCAGACTCCTACGGGAGGCAGCAGTGGGGAATCTTGCGCAATGGGCGAAAGCCTGACGCAGCAACGCCGCGTGG…
Otu505	507	6	5	1	0	0	60	62	24	35	42	11	16	0	4	0	1	0	0	1	1	7	2	13	14	42	72	13	17	5	11	14	0	0	26	0	0	0	0	2	0	0	0	TAGAGAGTTTGATCATGGCTCAGAGTGAACGCTGGCGGCATGCCTAACACATGCAAGTCGAACGGTAACAGGCCCGCAAGGGTGCTGACGAGTGGCGGACGGGTGAGGAATACATCGGAATTTGCCCAGTCGTGGGGGATAACGTAGGGAAACTTACGCTAATACCGCATACGACCTAACGGTGAAAGCGGGGGACTCGCAAGAGCCTCGCGCGGATGGATAAGCCGATGTCGGATTAGCTAGTTGGCGGGGTAAAGGCCCACCAAGGCGACGATCCGTAGCTGGTCTGAGAGGATGATCAGCCACACTGGGACTGAGACACGGCCCAGACTCCTACGGGAGGCAGCAGTGGGGAATATTGGACAATGGGGGCAACCCTGATCCAGCAATGCCGCGTGT…
Otu506	759	0	2	0	0	0	8	34	16	5	0	2	0	0	1	42	74	18	8	187	3	1	1	0	2	33	47	25	18	44	0	0	0	6	0	47	41	43	13	38	0	0	0	AGAGTTTGATCATGGCTCAGGACGAACGCTGGCGGCGTGCTTAACACATGCAAGTCGAGCGGTGACGCACCTTCGGGTGTTGATCAGCGGCGAACGGGTGAGTAACACGTGGGCAACCTGCCCCTAACACTGGGATAACCTCGGGAAACCGGGGCTAATACCGGATATGACTTCGAGTGGCATCACTTGAAGTGCAAAGCTCCGACGGTTAGGGATGGGCCCGCGGCCTATCAGCTTGTTGGTGGGGTAATGGCCTACCAAGGCGACGACGGGTAGCCGGCCTGAGAGGGCGACCGGCCACACTGGGACTGAGACACGGCCCAGACTCCTACGGGAGGCAGCAGTGGGGAATATTGCGCAATGGGCGAAAGCCTGACGCAGCGACGCCGCGTGCGGGAT…
Otu507	300	48	42	1	1	0	4	8	10	0	55	12	4	2	3	0	0	0	0	0	2	31	8	18	39	0	0	2	0	0	4	5	0	0	1	0	0	0	0	0	0	0	0	AGAGTTTGATCCTGGCTCAGAACGAACGCTGGCGGCAGGCTTAACACATGCAAGTCGAACGCTCCTAGCAATAGGGGAGTGGCAGACGGGTGAGTAACGCGTGGGAATCTACCCAGCCCTTCGGAATAGCTCCGGGAAACTGGAATTAATACCGAGTACGCCCTACGGGGGAAAGATTTATCGGGGTTGGATGAGCCCGCGTTGGATTAGCTAGTTGGTGAGGTAATGGCTCACCAAGGCGACGATCCATAGCTGGTCTGAGAGGATGATCAGCCACACTGGGACTGAGACACGGCCCAGACTCCTACGGGAGGCAGCAGTGGGGAATATTGGACAATGGGCGCAAGCCTGATCCAGCCATGCCGCGTGAGTGATGAAGGCCTTAGGGTTGTAAAGCTC…
Otu508	493	11	25	9	1	7	46	4	15	2	0	0	0	0	0	0	0	0	0	0	38	52	44	110	66	2	27	15	7	12	0	0	0	0	0	0	0	0	0	0	0	0	0	AGAGTTTGATCATGGCTCAGGACGAACGCTGGCGGCGTGCTTAACACATGCAAGTCACGGGGGCCCAGCAATGGGTAACCGGCGAACGGGTGCGTAACACGTGAGCAACCTGCCGATCTGAGGGGGATAGCCGGCCCAACGGCCGGGTAATACCGCATACGGTGTTTGGGGGACATCCCCTGGGCACGAAACCTCCGGGGCAGATCGAGGGGCTCGCGGCCTATCAGCTAGTTGGCGGGGTAACGGCCCACCAAGGCGACGACGGGTAGCTGGTCTGAGAGGATGGCCAGCCACATTGGGACTGAGAGACGGCCCAGACTCCTACGGGAGGCAGCAGTGGGGAATCTTGCGCAATGGCCGAAAGGCTGACGCAGCGACGCCGCGTGTGGGATGAAGCAT…
Otu509	1447	1	0	0	0	3	0	5	2	3	0	0	1	0	0	156	157	80	19	250	0	0	0	0	0	6	1	1	1	1	0	0	0	53	0	38	113	99	83	373	0	1	0	AGAGTTTGATCATGGCTCAGGACGAACGCTGGCGGCGTGCTTAACACATGCAAGTCGAGCGGAAAGGCCCTTCGGGGTACTCGAGCGGCGAACGGGTGAGTAACACGTGAGCAACCTGCCCCTGGCTCTGGGATAGCCTCCGGAAACGGGGATTAATACCGGACATTCTCCTTCTTCCGCATGGTTGAGGGTGGAAAGTTTTTCGGCCAGGGAGGGGCTCGCGGCCTATCAGCTTGTTGGCGGGGTAACGGCCCACCAAGGCGACGACGGGTAGCCGGCCTGAGAGGGCGACCGGCCACACTGGGACTGAGACACGGCCCAGACTCCTACGGGAGGCAGCAGTGGGGAATATTGCGCAATGGGCGAAAGCCTGACGCAGCGACGCCGCGTGGGGGATGA…
Otu510	250	0	0	0	0	0	0	0	0	0	0	0	0	0	0	52	27	0	0	39	0	0	0	0	0	0	0	0	0	0	0	0	0	8	0	28	14	25	29	28	0	0	0	CTCTAGAGTTTGATCATGGCTCAGAGCGAACGCTGGCGGCATGCTTAACACATGCAAGTCGCACGGTCAGCAATGGCAGTGGCGGACGGGTGAGTAACGCGTAGGTATCTATCCATGGGTGGGGGATAACGTCGGGAAACTGACGCTAATACCGCATGACGCCTGAGGGCCAAAGGTAGCAATACCGCCTGTGGAGGAGCCTGCGTACGATTAGCTAGTTGGTGGGGTAACTGCCTACCAAGGCGACGATCGTTAGCTGGTCTGAGAGGATGATCAGCCACACTGGGACTGAGACACGGCCCAGACTCCTACGGGAGGCAGCAGTGGGGAATATTGGACAATGGGCGCAAGCCTGATCCAGCAATGCCGCGTGAGTGAAGAAGGTCTTAGGATTGTAAA…
Otu511	791	0	1	0	0	0	31	72	28	119	91	18	62	0	11	2	0	0	0	0	0	0	0	0	3	54	96	20	58	31	14	33	19	0	28	0	0	0	0	0	0	0	0	TAGAGAGTTTGATCATGGCTCAGGATGAACGCTAGCGGCAGGCTTAATACATGCAAGTCGAGGGGCAGCATAAGTAGCAATACTTGATGGCGACCGGCAAACGGGTGCGGAACACGTACGCAACCTTCCTTTGAGCGGGGAATAGCCCGGGGAAACCCGGATTAATACCCCATAATATATTGAGAAAGCATTTTCTTTTTATTAAAGATTTATCACTCGAAGATGGGCGTGCGCCTGATTAGGCAGTTGGCGGGGTAACGGCCCACCAAACCTACGATCAGTAACTGGCGTGAGAGCGCGACCAGTCACACGGGCACTGAGACACGGGCCCGACTCCTACGGGAGGCAGCAGTAAGGAATATTGGTCAATGGACGCAAGTCTGAACCAGCCATGCCGCG…
Otu512	324	85	40	5	1	3	24	2	10	0	33	4	3	1	1	0	0	0	0	0	4	22	6	16	25	6	5	3	3	0	2	6	2	0	12	0	0	0	0	0	0	0	0	TAGAGAGTTTGATCATGGCTCAGAACGAACGCTGGCGGCATGCCTAACACATGCAAGTCGAACGCCCCGCAAGGGGAGTGGCGGACGGGTGAGTAACACGTGGGAACCTGCCCAATGGTCTGGAATAACCGCGGGAAACTGCGGCTAATACCGGATAAGCCCGAGAGGGGAAAGATTTATCGCCGATGGAGGGGCCCGCGTCCGATTAGGTAGTTGGTGGGGTAATGGCCTACCAAGCCTACGATCGGTAGCTGGTCTGAGAGGATGATCAGCCACACTGGGACTGAGATACGGCCCAGACTCCTACGGGAGGCAGCAGTGGGGAATATTGGACAATGGGGGCAACCCTGATCCAGCAATGCCGCGTGAGTGATGAAGGCCTTAGGGTTGTAAAGCTCT…
Otu513	1286	6	41	58	41	94	3	3	0	0	3	6	30	45	86	0	0	0	0	0	16	36	322	97	49	0	1	4	0	0	42	47	128	0	128	0	0	0	0	0	0	0	0	TAGAGAGTTTGATCATGGCTCAGATTGAACGCTGGCGGCATGCCTTACACATGCAAGTCGAACGGCAGCACGGGGGCAACCCTGGTGGCGAGTGGCGAACGGGTGAGTAACATATCGGAACGTGCCCTGGAGTGGGGGATAACTAGTCGAAAGACTAGCTAATACCGCATACGATCTACGGATGAAAGTGGGGGATCGCAAGACCTCATGCTCGTGGAGCGGCCGATATCTGATTAGCTAGTTGGTGGGGTAAAGGCCTACCAAGGCATCGATCAGTAGCTGGTCTGAGAGGACGACCAGCCACACTGGGACTGAGACACGGCCCAGACTCCTACGGGAGGCAGCAGTGGGGAATTTTGGACAATGGGGGCAACCCTGATCCAGCAATGCCGCGTGAGT…
Otu514	261	0	18	2	1	4	0	0	0	0	0	0	0	0	0	0	0	0	0	0	12	37	17	107	63	0	0	0	0	0	0	0	0	0	0	0	0	0	0	0	0	0	0	AGAGTTTGATCCTGGCTCAGGACGAACGCTGGCGGCGTGCTTAACACATGCAAGTCAGGGGGCCCGCAAGGGTCACCGGCGAACGGGTGCGTAACACGTGAGCGACCTGCCCTGGTGTGGGGGATAGCCGGCCCAACGGCCGGGTAATACCGCATACGACTCTGGAGAGGCATCTCTTTGGAGTGAAGCCTTTTGGGCACTAGGAGGGGCTCGCGGCCTATCAGCTAGTTGGCGAGGTAACGGCTCACCAAGGCGATGACGGGTAGCTGGTCTGAGAGGATGGCCAGCCACATTGGGACTGAGAGACGGCCCAGACTCCTACGGGAGGCAGCAGTGGGGAATCTTGCGCAATGGCCGAAAGGCTGACGCAGCGACGCCGCGTGGGGGATGAAGGTCTTC…
Otu515	445	14	49	6	0	0	27	33	3	31	21	13	43	0	1	9	0	0	0	43	2	21	7	11	14	20	13	3	8	1	4	7	0	1	8	12	3	3	1	13	0	0	0	TAGAGAGTTTGATCATGGCTCAGGATGAACGCTAGCGGCAGGCTTAATACATGCAAGTCGAGGGGCAGCACAGGTAGCAATACTGGGTGGCGACCGGCAAACGGGTGCGGAACACGTACGCAACCTTCCTTTAAGCGGGGAATAGCCCAGGGAAACTTGGATTAATACCCCATAAGATTATGGTGTGGCATCACACAGTAATTAAAGCTCCGGCACTTAAAGATGGGCGTGCGGCTGATTAGGTAGTTGGCGGGGTAACGGCCCACCAAGCCAACGATCAGTAACTGGTGTGAGAGCACGACCAGTCACACGGGCACTGAGACACGGGCCCGACTCCTACGGGAGGCAGCAGTAAGGAATATTGGTCAATGGACGCAAGTCTGAACCAGCCATGCCGCG…
Otu516	332	1	0	0	0	0	0	0	0	0	0	0	0	0	0	35	31	17	3	57	0	0	0	0	0	0	0	0	0	0	0	0	0	17	0	9	5	17	78	62	0	0	0	AGAGTTTGATCATGGCTCAGAACGAACGCTGGCGGCATGCCTAACACATGCAAGTCGAACGCTTTTGGGGCTTCGGCCCCAAGGGAGTGGCGCACGGGTGAGTAGCGCGTGGGAACCTGCCCTGTTGTGGGGGATAACCGAGGGAAACTTCGGCTAATACCGCATAAGCCCCGCAGCCTGGTCTTCGGATGAGGTTTTGGGGGAAAGATTTATCGCGACAGGAGGGGCCCGCGTCGGATTAGCTAGTTGGTGGGGTAACGGCTCACCAAGGCAGTGATCCGTAGCTGGTCTGAGAGGATGATCAGCCACACTGGGACTGAGACACGGCCCAGACTCCTACGGGAGGCAGCAGTGGGGAATATTGGACAATGGGCGCAAGCCTGATCCAGCAATGCCGCG…
Otu517	387	0	21	100	15	0	6	9	1	1	2	1	5	5	2	0	0	0	0	0	12	39	62	10	0	23	23	11	5	3	3	5	4	0	19	0	0	0	0	0	0	0	0	TAGAGAGTTTGATCCTGGCTCAGGACGAACGCTGGCGGCGTGCTTAACACATGCAAGTCGAACGATGAAGCCTTCGGGTGGATTAGTGGCGAACGGGTGAGTAACACGTGGGCAATCTGCCCTGTACTTTGGGATAAGCCTTGGAAACGGGGTCTAATACCGGATATCACTTTTCCTCGCATGGGGATTGGTTGAAAGTTCTGGCGGTACAGGATGAGCCCGCGGCCTATCAGCTTGTTGGTGGGGTAATGGCCTACCAAGGCGACGACGGGTAGCCGGCCTGAGAGGGTGACCGGCCACACTGGGACTGAGACACGGCCCAGACTCCTACGGGAGGCAGCAGTGGGGAATATTGCACAATGGGCGCAAGCCTGATGCAGCGACGCCGCGTGAGGGATG…
Otu518	226	0	0	0	0	0	0	0	0	0	0	0	0	0	0	14	18	0	0	1	0	0	0	0	0	0	0	0	0	0	0	0	0	19	0	0	3	6	157	8	0	0	0	TAGAGAGTTTGATCATGGCTCAGAGCGAACGCTGGCGGCATGCTTAACACATGCAAGTCGCACGGTTTGGGAAACCAGGCAGTGGCGGACGGGTGAGTAACGCGTAGGAATTTATCCATGGGTGGGGGACAACTGCGGGAAACTGCAGCTAATACCGCATGAAGCCTGAGGGCTAAAGGCTGCAAGGTCGCCTGTGGAGGAGCCTGCGTACGATTAGCTTGTTGGTGGGGTAAAGGCTTACCAAGGCGACGATCGTTAGCTGGTCTGAGAGGATGATCAGCCACACTGGGACTGAGACACGGCCCAGACTCCTACGGGAGGCAGCAGTGGGGAATATTGGACAATGGGCGCAAGCCTGATCCAGCAATGCCGCGTGGGTGAAGAAGGTTTTCGGATTGT…
Otu519	371	41	3	0	0	0	3	7	0	0	46	54	38	27	6	0	0	0	0	0	1	3	2	1	0	2	8	7	1	1	31	57	19	0	13	0	0	0	0	0	0	0	0	TAGAGAGTTTGATCATGGCTCAGGATAAACGCTGGCGGCGTGCATGAGACATGCAAGTCGAACGAACGAGCTTGCTCGTTAGTGGCGGACGGCTGAGTAACGCGTAGGTGACCTGCCCTGAAGTGGGGGATAACTGCCCGAAAGGGTGGCTAATACCGCATGTGGCGACACGTTCATTCGTGTCATCAAAGCCGCGAGGCGCTTCGGGAGGGGCCTGCGTCCGATTAGCTCGTTGGTGGGGTAATGGCTCACCAAGGCGACGATCGGTAGGTGGTCTGAGAGGACGATCACCCAGACTGGGACTGAGACACGGCCCAGACTCCTACGGGAGGCAGCAGTCGGGAATTTTGCTCAATGGGCGAAAGCCTGAAGCAGCAACGCCGCGTGAGGGATGAAGGC…
Otu520	535	80	40	29	21	2	5	3	0	0	21	19	18	7	14	0	0	0	0	0	20	36	36	50	20	3	13	11	4	1	24	24	20	0	14	0	0	0	0	0	0	0	0	AGAGTTTGATCATGGCTCAGGACGAACGCTGGCGGCGTGCTTAACACATGCAAGTCGAACGGTGACCTCGGAGCTTGCTCCGGGCGATCAGTGGCGAACGGGTGAGTAACACGTGAGTAACCTGCCCCAGACTCTGGGATAACCCCGGGAAACCGGAGCTAATACCGGATATGACACGAAGAGGCATCTCTATCGTGTGGAAAGTTTTTCGGTCTGGGATGGACTCGCGGCCTATCAGCTAGTTGGTGAGGTAACGGCTCACCAAGGCGACGACGGGTAGCCGGCCTGAGAGGGCGACCGGCCACACTGGGACTGAGACACGGCCCAGACTCCTACGGGAGGCAGCAGTGGGGAATATTGCACAATGGGCGAAAGCCTGATGCAGCGACGCCGCGTGGG…
Otu521	1232	20	38	23	22	4	59	85	68	52	14	9	21	7	7	18	7	0	12	36	28	32	41	25	18	92	111	129	71	81	11	9	22	6	14	0	7	10	9	14	0	0	0	AGAGTTTGATCATGGCTCAGGACGAACGCTGGCGGCGTGCTTAACACATGCAAGTCGAGCGAGGAGCTTGCTCCTAGCGGCGAACGGGTGAGTAACACGTGGGCAACCTGCCCCGAGCTCTGGGATAACTCCGGGAAACCGGAGCTAATACCGGATATGACCACGGAAGGCATCTTCTGTGGTGTAAAGATTTATCGGCTCGGGATGGGCCCGCGGCCTATCAGCTTGTTGGTGGGGTAACGGCCTACCAAGGCGACGACGGGTAGCCGGCCTGAGAGGGCGACCGGCCACACTGGGACTGAGACACGGCCCAGACTCCTACGGGAGGCAGCAGTGGGGAATATTGCGCAATGGGCGAAAGCCTGACGCAGCGACGCCGCGTGAGGGATGAAGGCCTTC…
Otu522	693	16	6	13	4	2	10	18	17	12	9	8	15	1	12	37	41	21	21	32	9	0	13	4	1	47	40	33	38	59	6	6	14	10	4	9	12	28	18	47	0	0	0	TAGAGAGTTTGATCATGGCTCAGGACGAACGCTGGCGGCGTGCTTAACACATGCAAGTCGAACGGAAAGGTCTCTTCGGAGATACTCGAGTGGCGAACGGGTGAGTAACACGTGGGTGATCTGCCCTGCACTTCGGGATAAGCTTGGGAAACTGGGTCTAATACCGGATAGGACTACGGACTTCATGGTTTGTGGTGGAAAGCTTTTGCGGTGTGGGATGGGCCCGCGGCCTATCAGCTTGTTGGTGGGGTGATGGCCTACCAAGGCGACGACGGGTAGCCGGCCTGAGAGGGTGTCCGGCCACACTGGGACTGAGATACGGCCCAGACTCCTACGGGAGGCAGCAGTGGGGAATATTGCACAATGGGCGCAAGCCTGATGCAGCGACGCCGCGTGGGG…
Otu523	303	4	80	14	4	8	1	1	0	0	9	1	3	2	2	0	0	0	0	0	35	51	22	5	4	1	12	2	2	1	10	9	11	0	9	0	0	0	0	0	0	0	0	CTCTAGAGTTTGATCATGGCTCAGCCTGAACGCTGGCGGCGTGGCTAAGACATGCAAGTCGCACGGGCCTAGCAATAGGTCAGTGGCGGACGGGTGAGTAATGTATCGCTAACGTACCCTGGACTCTGGGATAGCTAACCGAAAGGTTAGGTAATACCAGATGAGACCACAAGCCGGCATCGGCTGGTGCTCAAAGGTCCGCCGGTCTGGGAGCGGGCGATATCGTATCAGCTAGTTGGTGAGGTAACGGCTCACCAAGGCGATGACGCGTAACTGGTCTGAGAGGACGGCCAGTCACATCGGGACTGAGACACTGCCCGGACTCCTACGGGGGGCTGCAGTAACGAATCTTCCCCAATGCACGCAAGTGTGAGGGAGCGACGCCGCGTGTAGGACGAA…
Otu524	794	0	0	0	0	0	0	0	0	0	0	0	0	0	0	65	61	19	0	149	0	0	0	0	0	0	0	0	0	0	0	0	0	0	0	179	80	137	43	61	0	0	0	TAGAGAGTTTGATCCTGGCTCAGAGCGAACGCTGGCGGCATGCTTAACACATGCAAGTCGCACGGTCGTCTTCGGACGGCAGTGGCGGACGGGTGAGTAACGCGTAGGAATCTATCCATGGATGGGGGATAACGTCGGGAAACTGACGCTAATACCGCATGACGCCTGAGGGCCAAAGGTCGCAAGACCGTCTGTGGAGGAGCCTGCGTACGATTAGCTTGTTGGTGGGGTAAAGGCCTACCAAGGCGACGATCGTTAGCTGGTCTGAGAGGATGATCAGCCACACTGGGACTGAGACACGGCCCAGACTCCTACGGGAGGCAGCAGTGGGGAATATTGGACAATGGGCGCAAGCCTGATCCAGCAATGCCGCGTGAGTGAAGAAGGTCTTAGGATTGT…
Otu525	411	0	0	0	0	0	1	0	0	0	0	0	0	0	1	166	30	21	14	4	0	0	0	0	0	0	0	0	0	0	1	1	1	1	0	21	12	91	30	16	0	0	0	TAGAGAGTTTGATCCTGGCTCAGAGCGAACGCTGGCGGCATGCTTAACACATGCAAGTCGCACGGAGGCTTCGGCTTCAGTGGCGGACGGGTGAGTATCGCGTAGGAATCTATCCATGGGTGGGGGATAACTGCGGGAAACTGCAGCTAATACCGCATGATGCCTGAGGGCCAAAGGCGTAAGTCGCCTGTGGAGGAGCCTGCGTTCGATTAGCTTGTTGGTGGGGTAATGGCCTACCAAGGCGATGATCGATAGCTGGTCTGAGAGGATGATCAGCCACACTGGGACTGAGACACGGCCCAGACTCCTACGGGAGGCAGCAGTGGGGAATATTGGACAATGGGCGAAAGCCTGATCCAGCAATGCCGCGTGTGTGAAGAAGGTCTTCGGATTGTAAAG…
Otu526	194	2	28	3	1	0	0	0	0	0	22	3	8	1	0	0	0	0	0	0	11	32	13	28	20	0	1	0	0	0	6	10	3	0	2	0	0	0	0	0	0	0	0	AGAGTTTGATCATGGCTCAGGACGAACGCTGGCGGCGTGCCTAAAACATGCAAGTCGAACGGAGCCTTCGGGCTCAGTGGCGAACGGCGGAGTAATACATGAGGAACGTGCCCTGAAGACTGGGATAGTCATTGGAAACGATGGGTAATACCAGATGTGGCAGCTGCTTGGCATCAAGTAGCTATTAAATGGTTTTTCGCTTCAGGAGCGCCTCATGGCCTATCAGGTAGTTGGTGGGGTAATGGCCTACCAAGCCGACGACGGGTAGCGGGTCTGAGAGGATGATCCGCTCGAGTGGGACTGAGACACGGCCCACACACCTACGGGTGGCAGCAGTTGGGAATCTTGCACAATGGGGGAAACCCTGATGCAGCGACGCCGCGTGGAGGATGAAGGATC…
Otu527	388	0	2	3	3	3	0	1	0	0	27	40	69	3	35	0	0	0	0	0	2	9	10	4	5	0	0	0	0	0	30	38	68	0	36	0	0	0	0	0	0	0	0	AGAGTTTGATCATGGCTCAGGACGAACGCTGGCGGCGTGCTTAACACATGCAAGTCGAGCGGAAAGGCCCACTTGTGGGTACTCGAGCGGCGAACGGGTGAGTAACACGTGAGTAATCTGCCCTTCACTTGGGGATAACGTCCAGAAATGGGTGCTAATACCCGGTACTCCCATGTGCACGCATGTGTGTGTGGGGAAAGGTTTTTCTGGTGGGGGATGTGCTCGCGGCCTATCAGCTTGTTGGTGGGGTAATGGCCTACCAAGGCTTTGACGGGTAGCCGGCCTGAGAGGGTGACCGGCCACACTGGGACTGAGACACGGCCCAGACTCCTACGGGAGGCAGCAGTGGGGAATATTGGACAATGGGCGGAAGCCTGATCCAGCAACGCCGCGTGAGGG…
Otu528	351	33	24	3	1	0	47	4	28	7	82	16	12	3	5	0	0	0	0	0	2	20	1	14	9	3	5	5	2	0	14	8	1	0	2	0	0	0	0	0	0	0	0	TAGAGAGTTTGATCCTGGCTCAGGACGAACGCTGGCGGCGTGCTTAACACATGCAAGTCACGGGGGCTCGCAAGAGCAACCGGCGAACGGGTGCGTAACACGTGAGCAATTTGCCGATTTCTGGGGGATAGCCGGCCCAACGGCCGGGTAATACCGCATACGCTCGCGGAGAGGAGTCTCTCTGCGAGGAAACCTCCGGGGGAAATCGAGGAGCTCGCGGCCTATCAGCTAGTTGGCGGGGTAACGGCCCACCAAGGCGACGACGGGTAGCTGGTCTGAGAGGATGGCCAGCCACATTGGGACTGAGAGACGGCCCAGACTCCTACGGGAGGCAGCAGTGGGGAATCTTGCGCAATGGCCGAAAGGCTGACGCAGCGACGCCGCGTGTGGGATGACGCC…
Otu529	232	3	5	0	0	0	30	10	39	5	2	2	0	0	1	2	0	0	0	1	1	4	11	5	1	10	17	8	44	25	0	1	1	0	1	0	0	1	2	0	0	0	0	TAGAGAGTTTGATCCTGGCTCAGGATGAACGCTGGCGGCGTGCCTAATACATGCAAGTCGAGCGGAAAGGCCTCTTCGGAGGTACTCGAGCGGCGGACGGCTGAGTAACACGTAGGAACGTACCCCAAACTGAGGGATAACTGCTCGAAAGAGTAGCTAATACCGCATGTGATCTTCGGATTAAAGCTTCGGCGGTTTGGGAACGGCCTGCGTAAGATTAGCTTGTTGGTGAGGTAATAGCTCACCAAGGCGACGATCTTTAGCTGGTCTGAGAGGATGACCAGCCAGACTGGGACTGAGAACGGCCCAGACTCCTACGGGAGGCAGCAGTAGGGAATTTTCCACAATGGACGAAAGTCTGATGGAGCAACGCCGCGTGCAGGATGAATGTCTTCGGAT…
Otu530	488	3	8	1	2	0	27	19	12	13	2	0	0	0	0	7	27	4	0	63	4	17	16	9	5	12	70	22	13	12	0	2	1	4	0	17	22	44	9	21	0	0	0	TAGAGAGTTTGATCATGGCTCAGCCTGAACGCTGGCGGCGTGGCTAAGACATGCAAGTCGCACGGTGTAGCAATACACAGTGGCGAACGGGTGAGTAAAGAATCGCTAACGTACCCCGGACTCTGGGATAGCTATCCGAAAGGGTAGGTAATACCAGATGACATAACTTCTCCGCATGGGGGAGTTCTCAAAGGTCCGCCGGTCTGGGAGCGGGCGATTTCGTATCAGCTAGTTGGTGAGGTAACGGCTCACCAAGGCGACGACGCGTAGCCGGACTGAGAGGTTGGCCGGCCACATTGGGACTGAGACACTGCCCAGACTCCTACGGGGGGCTGCAGTAACGAATCTTCCGCAATGCACGAAAGTGTGACGGAGCGACGCCGCGTGTGGGATGAAGTT…
Otu531	979	23	150	37	38	0	67	31	20	13	50	16	21	3	6	0	1	2	2	0	72	70	61	48	17	38	43	24	13	16	22	16	6	1	19	21	11	0	1	0	0	0	0	AGAGTTTGATCATGGCTCAGGATGAACGCTAGCGGCAGGCCTAATACATGCAAGTCGGACGGGATTGAGGAGCTTGCTTCTCATGAGAGTGGCGCACGGGTGCGTAACACGTATGTAACCTACCTTGTTCAGGGGGATAGCCTCTCGAAAGAGAGATTAAGACCGCATAAAATCACATTGCAGCATTGCAAAATGATCAAATATTTATAGGAACAAGATGGGCATGCGGAACATTAGCTAGTTGGTAAGGTAACGGCTTACCAAGGCTACGATGTTTAGGGGATCTGAGAGGATGACCCCCCACACTGGTACTGAGACACGGACCAGACTCCTACGGGAGGCAGCAGTAAGGAATATTGGTCAATGGGCGGAAGCCTGAACCAGCCATGCCGCGTGCAG…
Otu532	199	0	2	0	0	0	2	4	1	0	0	0	0	0	0	24	32	4	1	17	0	0	1	0	1	0	7	0	1	1	1	0	1	3	0	17	11	7	27	34	0	0	0	TAGAGAGTTTGATCATGGCTCAGAGCGAACGCTGGCGGCAGGCCTAAAACATGCAAGTCGAACGGATCCTTCGGGGTTAGTGGCGGACGGGTGAGTAACACGTGGGAACGTGCCTTTTGGTTCGGAACAACTCAGGGAAACTTGAGCTAATACCGAATGTGCCCCCTCCTTTGATTAGGGGGGTGGGAAAGATTTATCGCCATTAGAGCGGCCCGCGTCTGATTAGCTAGTTGGTGAGGTAAAGGCTCACCAAGGCTACGATCAGTAGCTGGTCTGAGAGGATGATCAGCCACACTGGGACTGAGACACGGCCCAGACTCCTACGGGAGGCAGCAGTTAGGAATCTTGCGCAATGGGCGAAAGCCTGACGCAGCCATGCCGCGTGAATGATGAAGGTCT…
Otu533	406	1	39	6	7	0	6	5	2	1	26	14	111	13	45	0	1	0	0	0	2	1	0	0	0	5	3	0	1	0	30	21	60	0	6	0	0	0	0	0	0	0	0	CTCTAGAGTTTGATCATGGCTCAGGACGAACGCTGGCGGCGTGCTTAACACATGCAAGTCGAACGGTAAGGCCCTTCGGGGTACACGAGTGGCGAACGGGTGAGTAACACGTGGGTGACCTGCCCTGTACTTTGGGATAAGCCTGGGAAACTGGGTCTAATACCGAATATGACCTCTGCCTGCATGGGTGGGGGTGGAAAGCTTTTGCGGTACGGGATGGGCCCGCGGCCTATCAGCTTGTTGGTGGGGTAATGGCCTACCAAGGCGACGACGGGTAGCCGGCCTGAGAGGGCGATCGGCCACACTGGGACTGAGACACGGCCCAGACTCCTACGGGAGGCAGCAGTGGGGAATATTGCACAATGGGCGCAAGCCTGATGCAGCGACGCCGCGTGAGGG…
Otu534	183	0	0	0	0	0	0	0	0	0	26	2	3	3	8	0	0	0	0	0	0	0	0	0	0	0	0	0	0	0	3	3	5	0	130	0	0	0	0	0	0	0	0	TAGAGAGTTTGATCATGGCTCAGGATGAACGCTAGCGGCAGGCTTAACACATGCAAGTCGAGGGGTATGCGTCTTCGGACGCAGAGACCGGCGCACGGGTGCGTAACGCGTATGCAACCTGCCCCTGACCGGGGAATAGCCCGGAGAAATCCGGATTAACGCCCCATGGGATCTGGGAGTGGCATCACTCCCTTATTAAAGGAGACGGTCAGGGATGGGCATGCGTCCCATTAGCTTGTTGGTGAGGTAACGGCTCACCAAGGCGACGATGGGTAGGGGTCCTGAGAGGGAGATCCCCCACACTGGTACTGAGACACGGACCAGACTCCTACGGGAGGCAGCAGTGAGGAATATTGGTCAATGGGCGCAAGCCTGAACCAGCCATGCCGCGTGCAGGAC…
Otu535	484	0	0	0	0	2	0	0	0	0	0	11	16	81	55	0	0	0	0	0	0	0	8	2	0	1	0	0	0	0	31	13	95	0	168	0	0	1	0	0	0	0	0	TAGAGAGTTTGATCATGGCTCAGAGTGAACGCTGGCGGCATGCTTAACACATGCAAGTCGCACGGGCAGCAATGTCAGTGGCGGACGGGTGAGTACCGCGTAGGAATGTGTCCAGAGGTGGGGGACAACCTTGGGAAACTGAGGCTAATACCGCATATGAGCTGAGGCTCAAAGCAGCAATGCGCCTTTGGAGTAGCCTGCGTCCGATTAGCTAGTTGGTGGGGTAAAGGCCTACCAAGGCGACGATCGGTAGCTGGTCTGAGAGGACGACCAGCCACACTGGGACTGAGACACGGCCCAGACTCCTACGGGAGGCAGCAGTGGGGAATATTGGACAATGGGCGCAAGCCTGATCCAGCAATGCCGCGTGGGTGAAGAAGGTCTTCGGATCGTAAAGCC…
Otu536	845	2	127	44	28	3	41	13	6	12	25	13	20	1	5	0	3	0	5	0	69	67	59	64	20	19	20	9	2	10	35	46	4	0	16	43	14	0	0	0	0	0	0	TAGAGAGTTTGATCCTGGCTCAGGATGAACGCTAGCGGCAGGCCTAATACATGCAAGTCGGACGGGATTGGAGAGCTTGCTTTCCATGAGAGTGGCGCACGGGTGCGTAACACGTATGTAACCTACCTTGTTCAGGGGGATAGCCTCTCGAAAGAGAGATTAAGACCGCATAAAATCACAATGCAGCATTGCAAAATGATCAAATATTTATAGGAACAAGATGGGCATGCGGAACATTAGCTAGTTGGTAAGGTAACGGCTTACCAAGGCTACGATGTTTAGGGGATCTGAGAGGATGACCCCCCACACTGGTACTGAGACACGGACCAGACTCCTACGGGAGGCAGCAGTAAGGAATATTGGTCAATGGGCGGAAGCCTGAACCAGCCATGCCGCGTG…
Otu537	838	14	53	19	11	0	39	31	4	3	106	113	108	18	16	0	0	0	0	0	16	31	24	25	11	0	15	8	1	3	58	49	44	0	18	0	0	0	0	0	0	0	0	TAGAGAGTTTGATCATGGCTCAGGACGAACGCTGGCGGCGTGCCTAACACATGCAAGTCGAACGAGGTCCATCCTTCGGGAGAAGACCTAGTGGCGAACGGGTGAGTAACACGTGAGGAACCTGCCCCGAAGACCGGGATAACCCTCCGAAAGGAGAGCTAATACCGGATACCCCCACCGAACCGCATGGTTTGGTGAGGAAATGGATTCCGCTTCGGGAGGGCCTCGCGGCCTATCAGCTAGTTGGTGGGGTAACGGCCCACCAAGGCATCGACGGGTAGCTGGTCTGAGAGGACGATCAGCCACACTGGGACTGAGACACGGCCCAGACTCCTACGGGAGGCAGCAGTGGGGAATCTTGCGCAATGGGCGAAAGCCTGACGCAGCAACGCCGCGTGG…
Otu538	459	17	10	3	1	0	37	9	10	37	84	28	24	4	18	0	0	0	0	1	4	33	4	4	5	6	13	4	9	14	27	29	8	0	15	0	1	0	0	0	0	0	0	AGAGTTTGATCATGGCTCAGAGCGAACGCTGGCGGCAGGCTTAACACATGCAAGTCGAACGCGTGTAGCAATACACGAGTGGCGCACGGGTGAGTAACGCGTGGGCATCTGCCTCATGGTTCGGAATAACCCCGGGAAACTGGGGCTAATACCGGATGGTACCTTCGGGTTAAAGATTTATCGCCATGAGATGAGCCCGCGTCCGATTAGCTAGTTGGTGAGGTAACGGCTCACCAAGGCGACGATCGGTAGCTGGTCTGAGAGGACGATCAGCCACACTGGGACTGAGACACGGCCCAGACTCCTACGGGAGGCAGCAGTGGGGAATATTGGACAATGGGCGCAAGCCTGATCCAGCCATGCCGCGTGAGTGATGAAGGCCTTCGGGTTGTAAAGCTC…
Otu539	372	0	10	11	26	2	6	7	4	2	13	12	26	9	43	2	0	0	0	0	23	5	25	7	3	14	10	12	10	11	15	18	30	0	15	0	0	0	0	1	0	0	0	CTCTAGAGTTTGATCATGGCTCAGGACGAACGCTGGCGGCGTGCTTAACACATGCAAGTCGAACGATGATGCCCGTGCTTGCACGGGTGGATTAGTGGCGAACGGGTGAGTAACACGTGAGTAACCTTCCCTTCACTTTGGGATAAGCCTTGGAAACGGGGTCTAATACCGGGTATGACATGTCATCGCATGGTGGTGTGTGGAAAGCTTTATGTGGTGGAGGATGGACTCGCGGCCTATCAGCTTGATGGTGGGGTAGTGGCCTACCATGGCTTTGACGGGTAGCCGGCCTGAGAGGGTGACCGGCCACACTGGGACTGAGACACGGCCCAGACTCCTACGGGAGGCAGCAGTGGGGAATATTGCACAATGGGCGAAAGCCTGATGCAGCGACGCCGC…
Otu540	340	0	1	0	0	0	10	12	0	1	0	4	0	0	0	6	6	1	0	17	0	3	0	1	0	0	7	4	1	2	0	1	0	0	0	219	34	10	0	0	0	0	0	CTCTAGAGTTTGATCATGGCTCAGGATGAACGCTAGCGGCAGGCCTAATACATGCAAGTCGGACGGGATTTGGGAGCTTGCTCCTAATGAGAGTGGCGCACGGGTGCGTAACACGTATGTAACCTACCTTTATCAGGGGGATAGCCTCTCGAAAGAGAGATTAAGCCCGCATAATATGAAGACACAGCATTGTGATTTCATCAAATATTTATAGGATAGAGATGGGCATGCGGAACATTAGCTAGTTGGTAAGGTAATGGCTTACCAAGGCTACGATGTTTAGGGGATCTGAGAGGATGGCCCCCCACACTGGTACTGAGACACGGACCAGACTCCTACGGGAGGCAGCAGTAAGGAATATTGGTCAATGGGCGCAAGCCTGAACCAGCCATGCCGCGT…
Otu541	937	9	151	27	17	0	17	28	0	4	82	30	59	12	4	0	0	0	0	0	101	110	32	31	6	17	9	3	0	0	51	64	31	0	42	0	0	0	0	0	0	0	0	TAGAGAGTTTGATCATGGCTCAGATTGAACGCTGGCGGCATGCCTTACACATGCAAGTCGAACGGCAGCACGGGAGCAATCCTGGTGGCGAGTGGCGAACGGGTGAGTAATATATCGGAACGTGCCCAGTCGTGGGGGATAACGCAGCGAAAGCTGTGCTAATACCGCATACGATCTCTGGATGAAAGCGGGGGACCGCAAGGCCTCGCGCGATTGGAGCGGCCGATATCAGATTAGCTAGTTGGTGGGGTAAAAGCCCACCAAGGCGACGATCTGTAGCTGGTCTGAGAGGACGACCAGCCACACTGGAACTGAGACACGGTCCAGACTCCTACGGGAGGCAGCAGTGGGGAATTTTGGACAATGGGCGCAAGCCTGATCCAGCAATGCCGCGTGCAG…
Otu542	429	47	2	0	0	0	4	14	0	0	123	131	31	4	4	0	0	0	0	0	0	11	0	0	1	1	2	0	0	0	23	26	3	0	2	0	0	0	0	0	0	0	0	TAGAGAGTTTGATCATGGCTCAGATTGAACGCTGGCGGCGTGCCTAACACATGCAAGTCGAGCGGTAACAGGTGTAGCAATACATGCTGACGAGCGGCGAACGGGTGAGCAATGCTTCGGAATCTGCCCAATGATGGGGAATAACCAGTCGAAAGATTGGCTAATACCGCATACGCCCTTCGGGGGAAAGCAGGGGATCGCAAGACCTTGCGTCGATGGATGAGCCGAAGTCGGATTAGCTAGTTGGTAGGGTAACGGCCTACCAAGGCGACGATCCGTAGCTGGTCTGAGAGGACGACCAGCCACACTGGGACTGAGACACGGCCCAGACTCCTACGGGAGGCAGCAGTGGGGAATATTGGACAATGGGGGCAACCCTGATCCAGCGACGCCGCGTGT…
Otu543	707	24	9	2	4	0	26	40	27	1	139	105	68	81	14	0	0	0	0	0	0	0	1	0	0	7	10	26	10	2	43	47	13	0	8	0	0	0	0	0	0	0	0	TAGAGAGTTTGATCATGGCTCAGGATGAACGCTGGCGGCGTGCTTAACACATGCAAGTCGAACGGTGAAGGAGAGCTTGCTCTTTGGATCAGTGGCGAACGGGTGAGTAACACGTGAGCAATCTGCCCCTGACTCTGGGATAAGCGTTGGAAACGACGTCTAATACCGGATACGAGCTGCGACCGCATGGTCAGCAGTTGGAAAGAATTTCGGTCAGGGATGAGCTCGCGGCCTATCAGCTTGTTGGTGAGGTAATGGCTCACCAAGGCGTCGACGGGTAGCCGGCCTGAGAGGGTGACCGGCCACACTGGGACTGAGACACGGCCCAGACTCCTACGGGAGGCAGCAGTGGGGAATATTGCACAATGGGCGCAAGCCTGATGCAGCAACGCCGCGTGA…
Otu544	393	0	11	17	12	43	3	8	13	2	2	7	11	3	5	0	5	0	0	1	11	15	39	39	26	22	30	18	15	10	2	2	9	1	11	0	0	0	0	0	0	0	0	TAGAGAGTTTGATCATGGCTCAGAGCGAACGCTGGCGGCAGGCTTAACACATGCAAGTCGAACGCACTCTTCGGAGTGAGTGGCAGACGGGTGAGTAACACGTGGGAACGTACCCTTCGGTTCGGAATAACTCAGGGAAACTTGAGCTAATACCGGATACGCCCTTACGGGGAAAGGTTTACTGCCGAAGGATCGGCCCGCGTCTGATTAGCTAGTTGGTGAGGTAACGGCTCACCAAGGCGACGATCAGTAGCTGGTCTGAGAGGATGATCAGCCACACTGGGACTGAGACACGGCCCAGACTCCTACGGGAGGCAGCAGTGGGGAATATTGGACAATGGGCGAAAGCCTGATCCAGCCATGCCGCGTGAGTGATGAAGGCCTTAGGGTTGTAAAGCT…
Otu545	430	2	1	1	3	0	0	4	2	2	25	29	36	17	44	0	0	0	0	0	0	7	6	0	4	1	0	3	0	0	45	51	83	0	64	0	0	0	0	0	0	0	0	TAGAGAGTTTGATCATGGCTCAGGACGAACGCTGGCGGCGTGCTTAACACATGCAAGTCGAACGGTGAAGGTCGGAGCTTGCTCCGACCGGATCAGTGGCGAACGGGTGAGTAACACGTGAGTAACCTGCCCCAGACTCTGGAATAACCCCGGGAAACCGGAGCTAATACCGGATACGAGACGAAGCTGCATGGCTATCGTCTGGAAAGTTTTTCGGTCTGGGATGGACTCGCGGCCTATCAGCTTGTTGGTGAGGTAATGGCTCACCAAGGCGACGACGGGTAGCCGGCCTGAGAGGGCGACCGGCCACACTGGGACTGAGACACGGCCCAGACTCCTACGGGAGGCAGCAGTGGGGAATATTGCACAATGGGCGAAAGCCTGATGCAGCGACGCCGC…
Otu546	325	0	0	0	1	0	0	0	0	0	5	2	8	8	14	0	0	0	0	0	0	0	0	0	0	0	0	0	0	0	14	3	21	0	248	0	0	1	0	0	0	0	0	TAGAGAGTTTGATCATGGCTCAGGACGAACGCTGGCGGCGTGCTTAACACATGCAAGTCGAGCGGAAAGGCCCCTTCGGGGGTACTCGAGCGGCGAACGGGTGAGTAACACGTGAGCAACCTGCCCCTGACTCTGGGATAAGCCCGGGAAACTGGGTCTAATACCGGATATAACCACTGGTCGCATGGTCTGGTGGTGGAAAGTTTTTCGGTTGGGGATGGGCTCGCGGCCTATCAGCTTGTTGGTGGGGTGATGGCCTACCAAGGCGACGACGGGTAACCGGCCTGAGAGGGCGACCGGTCACACTGGGACTGAGACACGGCCCAGACTCCTACGGGAGGCAGCAGTGGGGAATATTGCGCAATGGGCGGAAGCCTGACGCAGCGACGCCGCGTGGGG…
Otu547	259	0	0	1	1	0	0	191	2	0	1	0	2	0	0	1	3	0	0	0	5	0	0	0	0	0	3	0	1	2	0	2	11	0	0	0	29	3	1	0	0	0	0	TAGAGAGTTTGATCATGGCTCAGATTGAACGCTGGCGGCAGGCCTAACACATGCAAGTCGAGCGGTAGAGAGTGCTTGCACTCTTGAGAGCGGCGGACGGGTGAGTAATGCCTAGGAATCTGCCTGGTGGTGGGGGATAACGTTCGGAAACGGACGCTAATACCGCATACGTCCTACGGGAGAAAGCGGGGGATCTTCGGACCTCGCGCCATCAGATGAGCCTAGGTCGGATTAGCTAGTTGGTGAGGTAATGGCTCACCAAGGCGACGATCCGTAACTGGTCTGAGAGGATGATCAGTCACACTGGAACTGAGACACGGTCCAGACTCCTACGGGAGGCAGCAGTGGGGAATATTGGACAATGGGCGAAAGCCTGATCCAGCCATGCCGCGTGTGTGA…
Otu548	195	1	9	5	6	32	3	2	3	0	0	0	0	0	0	18	6	2	3	13	3	3	17	14	14	2	2	2	1	1	0	0	0	3	0	2	0	6	13	9	0	0	0	TAGAGAGTTTGATCATGGCTCAGAACGAACGCTGGCGGCAGGCTTAACACATGCAAGTCGAACGCCCCGCAAGGGGAGTGGCAGACGGGTGAGTAACGCGTGGGAACGTACCTTTTGGTTCGGAATAACTCAGGGAAACTTGAGCTAATACCGGATAAGCCCTTACGGGGAAAGATTTATCGCCGAAAGATCGGCCCGCGTCCGATTAGCTAGTTGGTGTGGTAACGGCGCACCAAGGCGACGATCGGTAGCTGGTCTGAGAGGATGATCAGCCACATTGGGACTGAGACACGGCCCAAACTCCTACGGGAGGCAGCAGTGGGGAATATTGGACAATGGGCGCAAGCCTGATCCAGCCATGCCGCGTGAGTGATGAAGGCCCTAGGGTTGTAAAGCTCT…
Otu549	412	0	17	11	10	0	2	1	1	0	21	5	8	2	8	0	0	0	0	0	14	80	23	108	70	1	0	3	1	0	8	5	6	0	7	0	0	0	0	0	0	0	0	TAGAGAGTTTGATCATGGCTCAGAGTGAACGCTGGCGGCAGGCCTAACACATGCAAGTCGAACGGCAGCACAGCAGTAGCAATACTGTGGGTGGCGAGTGGCGGACGGGTGAGGAATACATGGGAATCTACCCTGTCGTGGGGGATAACGTAGGGAAACTTACGCTAATACCGCATACGACCGAGAGGTGAAAGCGGCGGACCGCAAGGCGTCGCGCGACTGGATGAGCCCATGTCGGATTAGCTAGTTGGCGGGGTAAAGGCCCACCAAGGCGACGATCCGTAGCTGGTCTGAGAGGATGATCAGCCACACTGGAACTGAGACACGGTCCAGACTCCTACGGGAGGCAGCAGTGGGGAATATTGGACAATGGGCGCAAGCCTGATCCAGCCATGCCGC…
Otu550	917	1	67	43	21	0	32	17	12	5	29	5	30	1	8	3	6	0	0	6	50	78	68	117	60	29	20	8	3	6	49	20	13	0	37	49	19	2	2	1	0	0	0	TAGAGAGTTTGATCATGGCTCAGGATGAACGCTAGCGGCAGGCCTAATACATGCAAGTCGGACGGGATTGTGGAGCTTGCTTCACATGAGAGTGGCGCACGGGTGCGTAACACGTATGTAACCTACCCTTGTCAGGGGGATAGCCTCTCGAAAGAGAGATTAAGACCGCATAACATTACAATGTGGCATCACAAAGTAATCAAATATTTATAGGACAAGGATGGGCATGCGGAACATTAGCTAGTTGGTAAGGTAACGGCTTACCAAGGCTACGATGTTTAGGGGATCTGAGAGGATGACCCCCCACACTGGTACTGAGACACGGACCAGACTCCTACGGGAGGCAGCAGTAAGGAATATTGGTCAATGGGCGGAAGCCTGAACCAGCCATGCCGCGTG…
Otu551	305	9	17	4	1	2	6	4	4	4	32	10	29	8	11	0	0	1	0	0	10	8	12	5	2	2	3	1	2	0	17	7	14	0	72	0	1	1	4	2	0	0	0	CTCTAGAGTTTGATCATGGCTCAGAATGAACGCTGGCGGCATGCCTAACACATGCAAGTCGAACGAAGCCTTCGGGCTTAGTGGCGCACGGGTGCGTAACGCGTGGGAATCTGCCCTTGGGTTCGGAATAACTCACCGAAAGGTGTGCTAATACCGGATAATGTCGAAAGACCAAAGATTTATCGCCCGAGGATGAGCCCGCGTAGGATTAGCTAGTTGGTGGGGTAAAGGCCCACCAAGGCGACGATCCTTAGCTGGTCTGAGAGGATGATCAGCCACACTGGGACTGAGACACGGCCCAGACTCCTACGGGAGGCAGCAGTGGGGAATATTGGACAATGGGCGAAAGCCTGATCCAGCAATGCCGCGTGAGTGATGAAGGCCTTAGGGTTGTAAAGC…
Otu552	863	0	82	46	25	16	2	1	1	0	3	8	15	4	0	0	1	0	0	0	140	90	138	26	14	1	3	1	0	0	166	19	56	0	3	0	0	2	0	0	0	0	0	CTCTAGAGTTTGATCATGGCTCAGAATGAACGCTGGCGGCATGCCTAACACATGCAAGTCGAACGAGATCCTTCGGGATCTAGTGGCGCACGGGTGCGTAACGCGTGGGAATCTACCCTTGGGTTCGGAATAACAGTGAGAAATTACTGCTAATACCGGATAATGTCGCAAGACCAAAGATTTATTGCCCAGGGATGAGCCCGCGTAAGATTAGCTAGTTGGTGGGGTAAAGGCCTACCAAGGCGACGATCTTTAGCTGGTCTGAGAGGATGATCAGCCACACTGGGACTGAGACACGGCCCAGACTCCTACGGGAGGCAGCAGTGGGGAATATTGGACAATGGGCGAAAGCCTGATCCAGCAATGCCGCGTGAGTGATGAAGGCCTTAGGGTTGTAAA…
Otu553	330	0	2	11	22	0	66	12	15	0	0	0	0	0	0	0	0	0	0	0	2	1	39	1	2	29	80	12	25	11	0	0	0	0	0	0	0	0	0	0	0	0	0	AGAGTTTGATCATGGCTCAGGACGAACGCTGGCGGCGTGCTTAACACATGCAAGTCGAACGCTGAAACCGCTTCGGTGGTGGATGAGTGGCGAACGGGTGAGTAACACGTGGGTAATCTGTCCTGTACTCTGGGATAAGCCTTGGAAACGGGGTCTAATACCGGATATGACTTCTGCACGCATGTGTGGGGGTGGAAAGTTTTGGTGGTACAGGGTGAGCCCGCGGCCTATCAGCTTGTTGGTGGGGTGATGGCCTACCAAGGCGACGACGGGTAGCCGGCCTGAGAGGGTGACCGGCCACACTGGGACTGAGACACGGCCCAGACTCCTACGGGAGGCAGCAGTGGGGAATATTGCACAATGGGCGAAAGCCTGATGCAGCGACGCCGCGTGAGGGAT…
Otu554	240	0	0	0	0	0	0	0	0	0	0	0	0	0	0	23	19	29	0	36	0	0	0	0	0	0	0	1	2	0	0	0	0	10	0	6	23	13	26	52	0	0	0	AGAGTTTGATCATGGCTCAGAACGAACGCTGGCGGCATGCCTAACACATGCAAGTCGAACGCTTGTCTGGCTTCGGTCAGGCAAGAGTGGCGCACGGGTGAGTAGCGCGTGGGAACCTGCCCTGTTGTGGGGGATAACCGAGGGAAACTTCGGCTAATACCGCATACGCCCCCGGGTTTAACCCGGGGGGAAAGATTTATCGCAGCAGGAGGGGCCCGCGTCGGATTAGGTAGTTGGCGGGGTAACGGCCCACCAAGCCTTTGATCCGTAGCTGGTCTGAGAGGATGATCAGCCACACTGGGACTGAGACACGGCCCAGACTCCTACGGGAGGCAGCAGTGGGGAATATTGGACAATGGGGGCAACCCTGATCCAGCAATGCCGCGTGAGTGATGAAGG…
Otu555	574	24	32	11	5	2	46	10	12	21	12	3	4	0	4	8	16	0	0	26	52	22	20	20	29	18	55	22	8	17	7	7	3	0	6	40	4	2	2	4	0	0	0	TAGAGAGTTTGATCATGGCTCAGAACGAACGCTGGCGGCAGGCTTAACACATGCAAGTCGAACGAGACTTCGGTCTAGTGGCGCACGGGTGAGTAACGCGTGGGAACCTGTCCTATGGTACGGAATAACATCGGGAAACTGGTGCTAATACCGTATAAGCCCCGAGGGGGAAAGATTTATCGCCATAGGAGGGGCCCGCGTAGGATTAGCTAGTTGGTGAGGTAACGGCTCACCAAGGCGACGATCCTTAGCTGGTCTGAGAGGATGATCAGCCACACTGGGACTGAGACACGGCCCAGACTCCTACGGGAGGCAGCAGTGGGGAATATTGGACAATGGGGGAAACCCTGATCCAGCCATGCCGCGTGTGTGATGAAGGCCTTCGGGTTGTAAAGCACT…
Otu556	341	13	7	1	0	0	20	23	7	19	0	0	0	0	0	25	46	7	0	55	0	0	0	0	0	6	11	3	2	2	0	0	0	2	0	7	10	20	11	44	0	0	0	AGAGTTTGATCCTGGCTCAGAACGAACGCTGGCGGCAGGCTTAACACATGCAAGTCGAGCGCCCCGCAAGGGGAGCGGCAGACGGGTGAGTAACGCGTGGGAACATACCCTTCGGTTCGGAATAACTCAGGGAAACTTGAACTAATACCGGATACGGACGAGAGTCGAAAGATTTATCGCCGAAGGATTGGCCCGCGTTCGATTAGCTAGTTGGTGTGGTAACGGCGCACCAAGGCGACGATCGATAGCTGGTCTGAGAGGATGATCAGCCACATTGGGACTGAGACACGGCCCAAACTCCTACGGGAGGCAGCAGTGGGGAATATTGGACAATGGGCGCAAGCCTGATCCAGCCATGCCGCGTGAGTGATGAAGGCCTTAGGGTTGTAAAGCTCTTTC…
Otu557	861	15	34	35	19	62	13	28	7	0	1	18	31	21	51	0	0	0	0	0	15	31	53	59	30	19	7	22	9	2	20	16	180	0	63	0	0	0	0	0	0	0	0	CTCTAGAGTTTGATCATGGCTCAGGACGAACGCTGGCGGCGTGCTTAACACATGCAAGTCGAACGGTAAGGCCCCTTCGGGGGTACACGAGTGGCGAACGGGTGAGTAACACGTGAGCAACCTGCCCTTGACTTCGGAATACCAGCTGGAAACAGCTGCTAATACCGGATATGACACTTGCCCTCATGGGTGGGTGTGGAAAGCTCCGGCGGTCAGGGATGGGCTCGCGGCCTATCAGCTTGTTGGTGAGGTAATGGCTCACCAAGGCTTCGACGGGTAGCCGGCCTGAGAGGGCGACCGGCCACACTGGGACTGAGATACGGCCCAGACTCCTACGGGAGGCAGCAGTGGGGAATATTGCACAATGGGCGCAAGCCTGATGCAGCAACGCCGCGTGCG…
Otu558	267	24	18	5	2	0	27	16	1	23	14	7	11	0	2	0	0	0	0	0	14	25	4	10	9	9	18	4	3	2	4	7	3	0	5	0	0	0	0	0	0	0	0	TAGAGAGTTTGATCATGGCTCAGAGTGAACGCTGGCGGCATGCTTAACACATGCAAGTCGCACGAGGGGTTTCGGCCCCTAGTGGCGGACGGGTGAGTAACGCGTAGGTATCTGTCCCGGGGTGGGGGATAACAGCGGGAAACTGCTGCTAATACCGCATGACACCTGAGGGTCAAAGGCGCAAGTCGCCTTGGGAGGAGCCTGCGTCCGATTAGCTAGTTGGTGGGGTAAAGGCCTACCAAGGCGATGATCGGTAGCTGGTCTGAGAGGATGATCAGCCACATTGGGACTGAGACACGGCCCAAACTCCTACGGGAGGCAGCAGTGGGGAATATTGGACAATGGGCGCAAGCCTGATCCAGCAATGCCGCGTGGATGAAGAAGGTCTTCGGATTGTAA…
Otu559	214	0	0	2	1	0	0	10	6	7	4	14	31	46	10	0	0	0	0	0	0	1	0	0	0	8	3	0	0	0	9	8	37	0	17	0	0	0	0	0	0	0	0	TAGAGAGTTTGATCATGGCTCAGGACGAACGCTGGCGGCGTGCTTAACACATGCAAGTCGAACGATGAAGCCCAGCTTGCTGGGTGGATTAGTGGCGAACGGGTGAGTAACACGTGAGTAACCTGCCCTTGACTCTGGGATAAGCACTGGAAACGGTGTCTAATACCGGATATTTCAGCTGGCCGCATGGTCTGGTTGTGGAAAGAATTTTGGTCAAGGATGGACTCGCGGCCTATCAGGTTGTTGGTGAGGTAATGGCTCACCAAGCCTACGACGGGTAGCCGGCCTGAGAGGGTGACCGGCCACACTGGGACTGAGACACGGCCCAGACTCCTACGGGAGGCAGCAGTGGGGAATATTGCACAATGGGCGAAAGCCTGATGCAGCAACGCCGCGTGA…
Otu560	324	2	4	34	19	221	0	0	0	0	0	0	0	0	0	0	0	0	0	0	1	3	18	17	5	0	0	0	0	0	0	0	0	0	0	0	0	0	0	0	0	0	0	TAGAGAGTTTGATCATGGCTCAGGATGAACGCTAGCGGCAGGCCTAATACATGCAAGTCGAACGGTCAGTAGCAATACTGATAGTGGCGCACGGGTGCGTAACACGTAACTAACCTACCTATACCTGGGGGATAGCCCGCCGAAAGGCGGATTAATACCGCATAAGGCTTTTACCCGGCATCGGGTGCTAGTTAAAGATTTATTGGGTATAGATGGGGTTGCGGGTCATTAGCTAGTTGGTAAGGTAACGGCTTACCAAGGCGACGATGACTAGGGGAGCTGAGAGGCTGGTCCCCCACACGGGCACTGAGATACGGGCCCGACTCCTACGGGAGGCAGCAGTAGGGAATATTGGGCAATGGGCGAGAGCCTGACCCAGCCATGCCGCGTGCAGGAAGA…
Otu561	3346	14	20	4	4	10	29	19	5	20	0	0	4	0	1	285	168	75	14	757	5	4	11	10	2	26	28	10	16	18	0	2	2	89	2	248	119	143	379	803	0	0	0	TAGAGAGTTTGATCATGGCTCAGAATCAACGCTGGCGGCGTGCCTAACACATGCAAGTCGAACGAGAAAGTGGAGCAATCCATGAGTAAAGTGGCGCACGGGTGAGTAACACGTGACTAACCTACCCTTGAGTGGGGGATAACCTAGGGAAACCTGGGCTAATACCGCATAATACCTTCGGGTCAAAGGAGCAATTCGCTTAAGGAGGGGGTCGCGGCCGATTAGTTAGTTGGCGGGGTAATGGCCCACCAAGACTGTGATCGGTATCCGGCCTGAGAGGGCGCACGGACACACTGGAACTGAAACACGGTCCAGACTCCTACGGGAGGCAGCAGTGGGGAATTTTGCGCAATGGGGGAAACCCTGACGCAGCAACGCCGCGTGGAGGATGAAGCCCCT…
Otu562	179	0	3	1	0	0	33	29	12	15	1	0	0	0	0	0	0	0	0	0	0	0	0	0	4	15	35	16	8	6	0	1	0	0	0	0	0	0	0	0	0	0	0	AGAGTTTGATCATGGCTCAGGATGAACGCTAGCGGCAGGCCTAATACATGCAAGTCGGACGGGATTGGAGAGCTTGCTTTCCATGAGAGTGGCGCACGGGTGCGTAACACGTATGTAACCTACCCTTGTCAGGGGGATAGCCTCTCGAAAGAGAGATTAAGACCGCATAACATTGAGATGTAGCATTACAATTCAATCAAATATTTATAGGACAAGGATGGGCATGCGGAACATTAGCTAGTTGGTGCGGTAACGGCGTACCAAGGCTACGATGTTTAGGGGATCTGAGAGGATGACCCCCCACACTGGTACTGAGACACGGACCAGACTCCTACGGGAGGCAGCAGTAAGGAATATTGGTCAATGGGCGGAAGCCTGAACCAGCCATGCCGCGTGCAG…
Otu563	283	3	4	2	2	25	0	0	0	0	2	0	9	44	22	0	0	0	0	0	3	5	8	4	4	0	0	0	0	0	10	7	56	0	73	0	0	0	0	0	0	0	0	TAGAGAGTTTGATCATGGCTCAGGACGAACGCTGGCGGCGTGCTTAACACATGCAAGTCGAGCGGAAAGGCCCTTCGGGGTACTCGAGCGGCGAACGGGTGAGTAACACGTGAGTAATCTGCCCCATGCTTCGGGATAGCCAGCCGAAAGGCTGATTAATACCGGATACGACACACCTTGGCATCTTGTGTGTGTGGAAAGTTTTTTCGGCGTGGGATGTGCTCGCGGCCTATCAGCTTGTTGGTGGGGTAATGGCCTACCAAGGCTTCGACGGGTAGCCGGCCTGAGAGGGTGACCGGCCACACTGGGACTGAGACACGGCCCAGACTCCTACGGGAGGCAGCAGTGGGGAATATTGGACAATGGGCGGAAGCCTGATCCAGCAACGCCGCGTGAGGG…
Otu564	849	155	5	2	5	3	2	6	6	0	26	33	68	16	17	19	8	2	0	70	4	5	1	7	2	1	5	10	4	1	94	43	50	12	17	21	10	15	23	81	0	0	0	TAGAGAGTTTGATCCTGGCTCAGAGCGAACGCTGGCGGCAGGCCTAACACATGCAAGTCGAGCGCCCCGCAAGGGGAGCGGCAGACGGGAGAGTAACACGTGGGAACGTACCCTTTGGTTCGGAACAACCCAGGGAAACTTGGGCTAATACCGAATAAGCCCTTACGGGGAAAGATTTATCGCCGAAGGATCGGCCCGCGTCTGATTAGCTAGTTGGTGAGGTAACGGCTCACCAAGGCGACGATCAGTAGCTGGTCTGAGAGGATGATCAGCCTCACTGGGACTGAGACACGGCCCAGACTCCTACGGGAGGCAGCAGTGGGGAATATTGGACAATGGGCGCAAGCCTGATCCAGCCATGCCGCGTGGGTGATGAAGGCCCTAGGGTTGTAAAGCCCT…
Otu565	394	32	7	0	1	0	37	47	17	8	13	8	17	3	0	0	0	2	0	0	2	3	1	5	1	36	51	31	22	18	14	11	6	0	1	0	0	0	0	0	0	0	0	CTCTAGAGTTTGATCATGGCTCAGGACGAACGCTGGCGGCGTGCCTAACACATGCAAGTCGAGCGGAAAGGCCCCTTCGGGGGTACTCGAGCGGCGAACGGGTGAGTAACACGTGGGTAATCTGCCCATGACACAGGAATAACCAGTGGAAACGCTGGCTAATGCCTGATGACGTGCAGCCTCTTCGGAGATCTGTACCAAAGGTAGCTTCGGCCTCCGGTCATGGATGAGCCCGCGGCCCATTAGCTTGTTGGCGGGGTAACGGCCCACCAAGGCGACGATGGGTAGCTGGTCTGAGAGGACGATCAGCCACACTGGGACTGAGACACGGCCCAGACTCCTACGGGAGGCAGCAGTGGGGAATCTTGCGCAATGGGCGAAAGCCTGACGCAGCAACGC…
Otu566	1276	0	3	2	0	2	28	28	39	61	7	8	8	0	0	59	20	33	17	42	0	0	0	0	0	23	26	18	110	539	2	1	2	32	0	40	44	48	16	18	0	0	0	TAGAGAGTTTGATCATGGCTCAGATTGAACGCTGGCGGCATGCCTTACACATGCAAGTCGAACGGCAGCACGGGGGTAACCCTGGTGGCGAGTGGCGAACGGGTGAGTAATACATCGGAACGTGTCCTGTAGTGGGGGATAGCCCGGCGAAAGCCGGATTAATACCGCATACGATCTAGGGATGAAAGCGGGGGACCTTCGGGCCTCGCGCTATAGGGGCGGCCGATGGCGGATTAGCTAGTTGGTGGGGTAAAGGCCTACCAAGGCGACGATCCGTAGCTGGTCTGAGAGGACGACCAGCCACACTGGGACTGAGACACGGCCCAGACTCCTACGGGAGGCAGCAGTGGGGAATTTTGGACAATGGGCGAAAGCCTGATCCAGCAATGCCGCGTGTGT…
Otu567	763	125	49	8	5	0	8	2	0	0	70	11	11	0	3	0	0	0	0	0	83	181	29	74	31	0	8	0	1	1	40	17	0	0	6	0	0	0	0	0	0	0	0	CTCTAGAGTTTGATCATGGCTCAGGACGAACGCTGGCGGCGTGCTTAACACATGCAAGTCACGGGGGTCCCGCAAGGGATAACCGGCGAACGGGTGCGTAACACGTGAGCAACCTGCCTTTGTGTGGGGGATAGCCGGGCTAACGCCCGGGTAATACCGCATACGGTCGCTTGGGGGAGTCCCTAGGCGAAGAAACCTCCGGGGCACAGAGAGGGGCTCGCGGCCTATCAGCTAGTTGGCGGGGTAATGGCCCACCAAGGCGACGACGGGTAGCTGGTCTGAGAGGATGGCCAGCCACATTGGGACTGAGAGACGGCCCAGACTCCTACGGGAGGCAGCAGTGGGGAATCTTGCGCAATGGCCGAAAGGCTGACGCAGCGACGCCGCGTGTGGGAGGAC…
Otu568	132	7	5	4	4	2	15	7	2	1	7	0	5	2	1	3	3	1	1	7	3	3	4	1	4	3	2	5	4	3	4	3	1	0	2	2	0	1	4	5	0	0	1	TCCTCCGCTTATTGATATGCTTAAGTTCAGCGGGTATCCCTACCTGATCCGAGGTCAACCATAGAAAGTTGGGGGTTGCTGGCGTACGGCCGCCGGGGCCTAGAGCGAGAGCATTACTACGCTTAGGACCAGACGGTGCCGCCACTGACTTTAGGGCTGGCCGCAGCGGGCCGGACCCAACACCAAGCGAGGCTTGAGGGTTGAAATGACGCTCGAACAGGCATGCCCCGCGGAATACCACGGGGCGCAATGTGCGTTCAAAGATTCGATGACTCAC
Otu569	1342	60	58	30	24	2	108	56	25	23	486	60	80	36	22	8	3	0	0	5	42	26	11	3	7	4	8	5	2	1	47	57	22	0	17	1	0	1	1	1	0	0	0	AGAGTTTGATCATGGCTCAGATTGAACGCTGGCGGCATGCCTTACACATGCAAGTCGAACGGCAGCGCGGGAGCAATCCTGGCGGCGAGTGGCGAACGGGTGAGTAATACATCGGAACGTGCCCAATCGTGGGGGATAACGCAGCGAAAGCTGTGCTAATACCGCATACGATCTACGGATGAAAGCAGGGGACCTTCGGGCCTTGCGCGAGTGGAGCGGCCGATGGCAGATTAGGTAGTTGGTGGGGTAAAGGCTCACCAAGCCGACGATCTGTAGCTGGTCTGAGAGGACGACCAGCCACACTGGGACTGAGACACGGCCCAGACTCCTACGGGAGGCAGCAGTGGGGAATTTTGGACAATGGGCGCAAGCCTGATCCAGCCATGCCGCGTGCAGGAT…
Otu570	437	0	3	5	2	146	4	3	0	0	0	1	0	0	0	28	32	0	10	11	1	2	9	37	9	0	0	1	5	4	0	0	0	22	5	0	4	16	43	34	0	0	0	AGAGTTTGATCCTGGCTCAGAGCGAACGCTGGCGGCAGGCTTAACACATGCAAGTCGAACGGCTCTTTCGGGGGCAGTGGCGGACGGGTGAGTAACGCGTGGGAACGTGCCCAGAGGTGCGGAACAACCGAGGGAAACTTCGGCTAATACCGCATGAGCCCGAGAGGGGAAAGATTTATCGCCTTTGGAGCGGCCCGCGTCGGATTAGCTAGTTGGTGGGGTAAAGGCCTACCAAGGCTACGATCCGTAGCTGGTCTGAGAGGATGGCCAGCCACACTGGGACTGAGACACGGCCCAGACTCCTACGGGAGGCAGCAGTGGGGAATCTTGCGCAATGGGCGAAAGCCTGACGCAGCCATGCCGCGTGGATGATGAAGGTCTTAGGATTGTAAAATCCTT…
Otu571	535	1	10	28	14	8	3	17	9	0	3	12	26	12	26	0	6	1	0	1	42	32	74	23	14	2	2	1	3	3	59	17	41	3	37	0	4	0	1	0	0	0	0	TAGAGAGTTTGATCATGGCTCAGATTGAACGCTGGCGGCATGCCTTACACATGCAAGTCGAACGGCAGCACGGGAGCAATCCTGGTGGCGAGTGGCGAACGGGTGAGTAATACATCGGAACGTGCCCAGTTGTGGGGGATAGCCCGGCGAAAGCCGGATTAATACCGCATACGACCTGAGGGTGAAAGCGGGGGATCGCAAGACCTCGCGCGATTGGAGCGGCCGATGTCAGATTAGCTAGTTGGTGGGGTAAAGGCCTACCAAGGCGACGATCTGTAGCTGGTCTGAGAGGACGACCAGCCACACTGGGACTGAGACACGGCCCAGACTCCTACGGGAGGCAGCAGTGGGGAATTTTGGACAATGGGCGCAAGCCTGATCCAGCAATGCCGCGTGCGG…
Otu572	160	0	0	0	0	0	0	0	0	0	0	0	0	0	0	2	7	37	3	20	0	0	0	0	0	0	0	0	1	0	0	0	0	7	0	29	23	19	6	6	0	0	0	TAGAGAGTTTGATCATGGCTCAGAATCAACGCTGGCGGCGCGCTTAACACATGCAAGTCGAGCGAGAAAGGGAGCAATCCTGAGTACAGCGGCGTACGGGTGAGTAACACGTGGGTGATCTACCTCTTAGTGGGGAATAACTCTGGGAAACCGGAGCTAATACCGCATAAGCCTGAGAAGGGAAAGCCCCCATTGTAAAAGATGGGGGCGCTGAGAGAGGAGCCCGCGGCCGATTAGCTAGTTGGTGAGGTAACGGCCCACCAAGGCGACGATCGGTAGCCGGCCTGAGAGGGCACACGGCCACACTGGCACTGAAACACGGGCCAGACTCCTACGGGAGGCAGCAGTGGGGAATCTTGCACAATGGAGGCAACTCTGATGCAGCGACGCCGCGTGAGC…
Otu573	691	140	2	4	0	0	0	5	1	3	3	6	1	0	0	28	24	13	0	208	2	4	3	5	4	2	1	4	2	0	3	3	1	9	1	27	10	24	35	113	0	0	0	AGAGTTTGATCATGGCTCAGAGCGAACGCTGGCGGCAGGCCTAACACATGCAAGTCGAGCGCCCCGCAAGGGGAGCGGCAGACGGGAGAGTAACACGTGGGAACGTACCCTTTGGTTCGGAACAACACAGGGAAACTTGTGCTAATACCGGATAAGTCCGTAAGGAGAAAGATTTATCGCCAAAGGATCGGCCCGCGTCTGATTAGCTTGTTGGTGAGGTAACGGCTCACCAAGGCGACGATCAGTAGCTGGTCTGAGAGGATGATCAGCCTCACTGGGACTGAGACACGGCCCAGACTCCTACGGGAGGCAGCAGTGGGGAATATTGGACAATGGGCGCAAGCCTGATCCAGCCATGCCGCGTGGATGATGAAGGCCCTAGGGTTGTAAAGTCCTTTC…
Otu574	590	1	32	47	56	0	17	7	11	3	19	7	26	0	5	0	1	0	0	0	30	28	95	40	24	50	18	19	6	5	14	10	3	0	15	1	0	0	0	0	0	0	0	TAGAGAGTTTGATCCTGGCTCAGGATGAACGCTAGCGGCAGGCCTAATACATGCAAGTCGGACGGGATTGGAGAGCTTGCTTTCCATGAGAGTGGCGCACGGGTGCGTAACACGTATGTAACCTACCCTTGTCAGGGGGATAGCCTCTCGAAAGAGAGATTAAGACCGCATAACATTGTGACACAGCATTGTGATACAATCAAATATTTATAGGACAAGGATGGGCATGCGGAACATTAGCTAGTTGGTAAGGTAACGGCTTACCAAGGCTACGATGTTTAGGGGATCTGAGAGGATGACCCCCCACACTGGTACTGAGACACGGACCAGACTCCTACGGGAGGCAGCAGTAAGGAATATTGGTCAATGGGCGGAAGCCTGAACCAGCCATGCCGCGTG…
Otu575	302	295	3	0	0	0	0	0	2	0	0	0	0	0	0	0	0	0	0	0	1	1	0	0	0	0	0	0	0	0	0	0	0	0	0	0	0	0	0	0	0	0	0	AGAGTTTGATCCTGGCTCAGAATCAACGCTGGCGGCATGCCTAACACATGCAAGTCGAACGAGAAAGTGGAGCAATCCATGAGTAAAGTGGCGCACGGGTGAGTAACACGTGACTACCTACCTTTGAGTGGGGGATAACTCCGGGAAACCGGGGCTAATACCGCATAATACCGAAAGGTCAAAGAAGCAATTCGCTTATTGAGGGGGTCGCGGCTGATTAGCTAGTTGGTAGGGTAATGGCCTACCAAGGCGACGATCAGTATCCGGCCTGAGAGGGCGCACGGACACACTGGAACTGAAACACGGTCCAGACTCCTACGGGAGGCAGCAGTGGGGAATTTTGCACAATGGGGGAAACCCTGATGCAGCAATGCCGCGTGGAGGATGAAGTCCCTTGGG…
Otu576	373	1	38	10	4	0	1	0	1	0	30	14	7	2	1	0	0	0	0	0	69	56	33	52	23	0	0	2	1	0	8	16	2	0	2	0	0	0	0	0	0	0	0	AGAGTTTGATCATGGCTCAGGATGAACGCTAGCGGCAGGCTTAATACATGCAAGTCGAGGGGCAGCACAGATAGCAATATTGGGTGGCGACCGGCAAACGGGTGCGGAACACGTACGCAACCTTCCCGAAACAGGTGAATAGCCCTCCGAAAGGAGGATTAATACACCGTAAGATATAGAGGTGGCATCATTTTTATATTATAGGTAGCAATACCGGTTTTGGATGGGCGTGCGCCTGATTAGGTAGTTGGCGGGGTAACGGCCCACCAAGCCTCCGATCAGTAACTGGTGTGAGAGCACGACCAGTCACACGGGCACTGAGACACGGGCCCGACTCCTACGGGAGGCAGCAGTAAGGAATATTGGTCAATGGACGAAAGTCTGAACCAGCCATGCCGC…
Otu577	741	0	1	1	1	0	2	18	7	18	7	32	63	412	15	0	0	0	0	0	0	0	2	0	0	24	2	3	0	0	55	21	47	0	10	0	0	0	0	0	0	0	0	TAGAGAGTTTGATCATGGCTCAGGACGAACGCTGGCGGCGTGCTTAACACATGCAAGTCGAACGATGAAGCCCAGCTTGCTGGGTGGATTAGTGGCGAACGGGTGAGTAACACGTGAGTAACCTGCCCTTGACTCTGGGATAAGCGTTGGAAACGACGTCTAATACCGGATACGAGCTTCCACCGCATGGTGAGTTGCTGGAAAGAATTTTGGTCAAGGATGGACTCGCGGCCTATCAGCTTGTTGGTGAGGTAACGGCTCACCAAGGCGACGACGGGTAGCCGGCCTGAGAGGGTGACCGGCCACACTGGGACTGAGACACGGCCCAGACTCCTACGGGAGGCAGCAGTGGGGAATATTGCACAATGGGCGAAAGCCTGATGCAGCAACGCCGCGTGA…
Otu578	6975	48	264	121	182	54	227	439	144	144	190	161	244	27	211	38	47	27	12	205	157	177	400	213	211	483	709	425	362	408	86	90	149	6	140	12	24	84	14	40	0	0	0	TAGAGAGTTTGATCATGGCTCAGGACGAACGCTGGCGGCGTGCTTAACACATGCAAGTGGTGCGACGAACCAGGCTTCGGCCTGGGGCAAAGCCGCGAACGGGTGAGTAACACGTGGGTAATCTGCCCCGATGACCGGGACAACCCGAGGAAACTCGGGCTAATACCGGATGATGAGCCTTGGCGTAAGCCTTGTCTCTAAAGGAAGCTTCGGCCTCCGCATTGGGAGGAGCCCGCGGCCCATTAGCTTGTTGGTGGGGTAACGGCCTACCAAGGCAACGATGGGTAGCTGGTCTGAGAGGACGATCAGCCACACTGGGACTGAGACACGGCCCAGACTCCTACGGGAGGCAGCAGTGGGGAATCTTGCGCAATGCGCGAAAGCGTGACGCAGCAACGC…
Otu579	406	3	48	11	5	0	11	5	0	0	92	18	28	1	6	0	0	0	0	0	15	64	12	22	11	5	5	2	1	0	11	19	1	0	10	0	0	0	0	0	0	0	0	TAGAGAGTTTGATCATGGCTCAGAACGAACGCTGGCGGCAGGCTTAACACATGCAAGTCGAACGGCTGTAGCAATACAGCAGTGGCGGACGGGTGAGTAACGCGTGGGAACGTGCCCTGAGGTACGGAATAACTGCGGGAAACTGCAGCTAATACCGTATGAGCCCGAGCAATCGGGGAAAGATTTATCGCCTTAGGAGCGGCCCGCGTCGGATTAGCTAGTTGGTGGGGTAACGGCCTACCAAGGCTTCGATCCGTAGCTGGTCTGAGAGGACGATCAGCCACATTGGGACTGAGACACGGCCCAAACTCCTACGGGAGGCAGCAGTGGGGAATCTTGCGCAATGGGCGAAAGCCTGACGCAGCCATGCCGCGTGAACGATGAAGGCCTTAGGGTTGT…
Otu580	1472	30	62	25	17	6	114	108	32	64	152	28	75	44	10	21	25	4	6	39	33	42	31	39	24	38	58	17	11	9	53	64	56	1	87	6	14	13	2	12	0	0	0	AGAGTTTGATCCTGGCTCAGATTGAACGCTGGCGGCATGCCTTACACATGCAAGTCGAACGGCAGCACGGGAGCAATCCTGGTGGCGAGTGGCGAACGGGTGAGTAATACATCGGAACGTGCCCAATCGTGGGGGATAACGCAGCGAAAGCTGTGCTAATACCGCATAAGATCTAAGGATGAAAGCAGGGGACTCGCAAGGGCCTTGCGCGAATGGAGCGGCTGATGGCAGATTAGGTAGTTGGTGAGGTAAAGGCTCACCAAGCCTTCGATCTGTAGCTGGTCTGAGAGGACGACCAGCCACACTGGGACTGAGACACGGCCCAGACTCCTACGGGAGGCAGCAGTGGGGAATTTTGGACAATGGGCGCAAGCCTGATCCAGCCATGCCGCGTGCAGG…
Otu581	350	0	1	0	0	0	8	16	0	3	0	3	16	14	7	4	0	0	0	0	0	0	0	0	0	167	1	0	0	0	3	2	2	0	103	0	0	0	0	0	0	0	0	TAGAGAGTTTGATCATGGCTCAGATTGAACGCTGGCGGCAGGCCTAACACATGCAAGTCGAGCGGTAGCACAGGAGAGCTTGCTCTCTGGGTGACGAGCGGCGGACGGGTGAGTAATGTCTGGGAAACTGCCTGATGGAGGGGGATAACTACTGGAAACGGTAGCTAATACCGCATGACCTCGCAAGAGCAAAGTGGGGGACCTTCGGGCCTCACGCCATCGGATGTGCCCAGATGGGATTAGCTAGTAGGTGGGGTAATGGCTCACCTAGGCGACGATCCCTAGCTGGTCTGAGAGGATGACCAGCCACACTGGAACTGAGACACGGTCCAGACTCCTACGGGAGGCAGCAGTGGGGAATATTGCACAATGGGCGCAAGCCTGATGCAGCCATGCCGC…
Otu582	182	3	3	1	0	0	74	0	0	6	0	0	0	0	0	0	0	0	0	0	4	0	3	9	9	12	26	3	1	1	0	0	0	0	0	27	0	0	0	0	0	0	0	TAGAGAGTTTGATCATGGCTCAGGATGAACGCTAGCGGCAGGCCTAATACATGCAAGTCGAGGGGCAGCACGGGTAGCAATACTGGGTGGCGACCGGCGCACGGGTGCGTAACACGTATACAATCTGCCTATAACTGGAGGATAGCCCGGAGAAATTCGGATTAATACTCCATAACATGTTGATGTGGCATCACAATGACATTAAAGCTCCGGCGGTTATAGATGAGTATGCGGATGATTAGCTAGTTGGTGAGGTAATGGCTCACCAAGGCTACGATCAATAGGGGTACTGAGAGGTTAAACCCCCACACTGGTACTGAGACACGGACCAGACTCCTACGGGAGGCAGCAGTAAGGAATATTGGACAATGGTGGCAACACTGATCCAGCCATGCCGCG…
Otu583	344	1	12	8	3	0	16	34	16	24	5	1	10	1	4	0	0	0	0	6	5	10	5	5	12	35	36	24	18	31	3	7	2	0	4	1	5	0	0	0	0	0	0	TAGAGAGTTTGATCATGGCTCAGAACGAACGCTGGCGGCAGGCTTAACACATGCAAGTCGAGCGCCCTGCAAGGGGAGCGGCAGACGGGTGAGTAACGCGTGGGGATGTGCCCAGAGGTGGGGAATAACTGTGGGAAACTACAGCTAATACCGCATGAGCCCAGGGGTTTAGCGACTTTTGGGGAAAGATTTATCGCCTTTGGATCAACCCGCGTCAGATTAGCTAGTTGGTAGGGTAATGGCCTACCAAGGCGACGATCTGTAGCTGGTCTGAGAGGATGACCAGCCACACTGGGACTGAGACACGGCCCAGACTCCTACGGGAGGCAGCAGTGGGGAATATTGGACAATGGGCGCAAGCCTGATCCAGCCATGCCGCGTGAGTGATGACGGCCTTAG…
Otu584	250	0	1	1	1	4	0	4	1	0	0	0	3	0	0	19	20	26	24	3	2	0	4	0	2	0	2	0	0	1	0	0	1	73	3	2	4	16	22	11	0	0	0	TAGAGAGTTTGATCATGGCTCAGAGCGAACGCTGGCGGCATGCTTAACACATGCAAGTCGCACGAATTCCTTCGGGGGTTAGTGGCGGACGGGTGAGTATCGCGTAGGGATTTGTCGTTGGGTGGGGGATAACCTTGGGAAACTGGGGCTAATACCGCATGACGCCTTTGGGCCAAAGCATTTATGTGCCTGACGAGGAGCCTGCGTCCGATTAGTTAGTTGGTTGGGTAATGGCTGACCAAGACGTCGATCGGTAGCTGGTCTGAGAGGATGATCAGCCACACTGGGACTGAGACACGGCCCAGACTCCTACGGGAGGCAGCAGTGGGGAATATTGGACAATGGGCGCAAGCCTGATCCAGCAATGCCGCGTGGATGAAGAAGGTTTTCGGATTGTAA…
Otu585	143	0	0	0	0	0	26	13	6	12	0	0	0	0	0	0	0	0	0	0	0	0	0	0	0	6	25	7	19	29	0	0	0	0	0	0	0	0	0	0	0	0	0	TAGAGAGTTTGATCATGGCTCAGGATGAACGCTAGCGGCAGGCTTAATACATGCAAGTCGAGGGGCAGCACGGGTAGCAATACCTGGTGGCGACCGGCAAACGGGTGCGGAACACGTACGCAACCTTCCTTTAAGTGGGGAATAGCCCGGGGAAACCCGGATTAATACCCCGTAATATTATGATGTGGCATCACTTTATAATTATAGATTTATTGCTTAAAGATGGGCGTGCGCCTGATTAGGTAGTTGGCGGGGTAACGGCCCACCAAGCCTTCGATCAGTAACTGGTGTGAGAGCACGACCAGTCACACGGGCACTGAGACACGGGCCCGACTCCTACGGGAGGCAGCAGTAAGGAATATTGGTCAATGGACGCAAGTCTGAACCAGCCATGCCGCG…
Otu586	268	0	29	19	15	26	4	2	0	0	9	1	1	0	0	1	0	0	1	0	14	34	34	35	17	3	1	5	3	3	7	2	1	0	1	0	0	0	0	0	0	0	0	CTCTAGAGTTTGATCATGGCTCAGAGCGAACGCTGGCGGCAGGCCTAATACATGCAAGTCGAGCGCACCTTCGGGTGAGCGGCGGACGGGTGAGTAACGCGTGGGAACGTGCCCTTTGGTACGGAACAACTGAGGGAAACTTCAGCTAATACCGTATGTGCCCCCATTCTTAGCGGAATGGGTGGGAAAGATTTATCGCCATTGGAGCGGCCCGCGTTGGATTAGGTAGTTGGTGGGGTAAAGGCCCACCAAGCCTACGATCCATAGCTGGTCTGAGAGGATGATCAGCCACACTGGGACTGAGACACGGCCCAGACTCCTACGGGAGGCAGCAGTAGGGAATCTTGCGCAATGGGCGAAAGCCTGACGCAGCCATGCCGCGTGTATGATGAAGGTCTT…
Otu587	456	1	0	0	0	0	1	0	0	0	0	0	0	0	0	63	66	6	0	129	0	0	0	0	0	0	0	1	0	0	0	0	0	2	0	5	4	35	30	113	0	0	0	TAGAGAGTTTGATCCTGGCTCAGAGCGAACGCTGGCGGCATGCTTAACACATGCAAGTCGCACGGTCGGGGGTAACTCCGGCAGTGGCGGACGGGTGAGTAACGCGTAGGCATCTATCCTTGGGTGGGGGACAACCGTGGGAAACTACGGCTAATACCGCATGACGACTGAGGTCCAAAGCTCGCAAGAGCGCCTGAGGAGGAGCCTGCGTCCGATTAGCTTGTTGGTGGGGTAACTGCCTACCAAGGCGATGATCGGTAGCTGGTCTGAGAGGATGATCAGCCACACTGGGACTGAGACACGGCCCAGACTCCTACGGGAGGCAGCAGTGGGGAATATTGGACAATGGGCGCAAGCCTGATCCAGCAATGCCGCGTGGGTGAAGAAGGTCTTCGGATT…
Otu588	2684	16	136	79	49	0	82	162	54	9	50	161	73	133	7	123	32	12	6	101	100	130	47	23	10	48	33	47	16	3	198	249	132	9	175	74	92	1	2	10	0	0	0	TAGAGAGTTTGATCATGGCTCAGATTGAACGCTGGCGGCATGCCTTACACATGCAAGTCGAACGGCAGCGCGGGGCAACCTGGCGGCGAGTGGCGAACGGGTGAGTAATATATCGGAACGTACCCTGGAGTGGGGGATAACGTAGCGAAAGTTACGCTAATACCGCATACGATCTAAGGATGAAAGTGGGGGATCGCAAGACCTCATGCTCCTGGAGCGGCCGATATCTGATTAGCTAGTTGGTAGGGTAAAAGCCTACCAAGGCATCGATCAGTAGCTGGTCTGAGAGGACGACCAGCCACACTGGAACTGAGACACGGTCCAGACTCCTACGGGAGGCAGCAGTGGGGAATTTTGGACAATGGGCGCAAGCCTGATCCAGCAATGCCGCGTGAGTGA…
Otu589	187	0	0	0	1	0	0	0	0	0	88	11	8	0	0	0	0	0	0	0	0	8	0	0	0	3	0	0	0	0	38	20	2	0	8	0	0	0	0	0	0	0	0	TAGAGAGTTTGATCATGGCTCAGGATGAACGCTAGCGGCAGGCTTAATACATGCAAGTCGAACGGTAAGTAGTGTAGCAATACATTACCAAGAGTGACGTACGGGTGCGTAACACGTATGCAACCTACCCAAAACTGGAGGATAGCTCGGGGAAACTCGAATTAACCCTCCATAAGATCATAGAGTAGCATTACTTAGTGATTAAAACTCCGGTGGTTTTGGATGGGCATGCGTCTGATTAGCTAGTTGGTAGTGTAACGGACTACCAAGGCGATGATCAGTAGGGGAACTGAGAGGTTGATCCCCCACACTGGCACTGAGATACGGGCCAGACTCCTACGGGAGGCAGCAGTAGGGAATATTGGTCAATGGGTGCAAGCCTGAACCAGCCATGCCGCG…
Otu590	3200	13	10	64	161	1	43	88	183	26	21	24	30	8	42	19	39	206	9	292	28	5	43	7	9	241	304	235	251	322	12	14	34	35	35	57	21	55	103	110	0	0	0	AGAGTTTGATCCTGGCTCAGGACGAACGCTGGCGGCGTGCTTAACACATGCAAGTCGAACGATGAAGCCCTTCGGGGTGGATTAGTGGCGAACGGGTGAGTAACACGTGGGCAATCTGCCCTGCACTCTGGGACAAGCCCTGGAAACGGGGTCTAATACCGGATATGACCTTTCCCCGCATGGGGGTTGGTGTAAAGCTCCGGCGGTGCAGGATGAGCCCGCGGCCTATCAGCTTGTTGGTGGGGTAATGGCCTACCAAGGCGACGACGGGTAGCCGGCCTGAGAGGGCGACCGGCCACACTGGGACTGAGACACGGCCCAGACTCCTACGGGAGGCAGCAGTGGGGAATATTGCACAATGGGCGAAAGCCTGATGCAGCGACGCCGCGTGAGGGATGA…
Otu591	388	0	13	1	0	0	56	21	6	0	109	11	15	1	2	0	0	0	0	0	3	25	1	10	40	5	13	3	2	2	6	25	3	0	15	0	0	0	0	0	0	0	0	TAGAGAGTTTGATCATGGCTCAGAACGAACGCTGGCGGCAGGCTTAACACATGCAAGTCGAACGGGCGTAGCAATACGTCAGTGGCGCACGGGTGAGTAACGCGTGGGCAACCTACCTGGTGGTACGGAATAACTGCGGGAAACTGCAGCTAATACCGTATGTCCCCTACGGGGGAAAGATTTATCGCCATCAGATGGGCCCGCGTAGGATTAGCTAGTTGGTGAGGTAACGGCTCACCAAGGCGACGATCCTTAGCTGGTCTGAGAGGATGATCAGCCACACTGGGACTGAGACACGGCCCAGACTCCTACGGGAGGCAGCAGTGGGGAATATTGGACAATGGGCGCAAGCCTGATCCAGCCATGCCGCGTGAGTGATGAAGGCCTTCGGGTTGTAAA…
Otu592	1913	19	118	45	24	44	103	152	85	160	41	21	25	11	10	39	22	1	10	81	34	65	71	54	58	81	54	48	35	72	9	12	28	26	42	43	21	4	104	41	0	0	0	TAGAGAGTTTGATCATGGCTCAGATTGAACGCTGGCGGCATGCCTTACACATGCAAGTCGAACGGTAACAGGTTAAGCTGACGAGTGGCGAACGGGTGAGTAATATATCGGAACGTGCCCAGTAGTGGGGGATAGCCCGGCGAAAGCCGGATTAATACCGCATACGACCTACGGGTGAAAGCGGGGGATCGCAAGACCTCGCGCTATTGGAGCGGCCGATATCAGATTAGCTAGTTGGTGGGGTAAGAGCCCACCAAGGCGACGATCTGTAGCTGGTCTGAGAGGACGACCAGCCACACTGGGACTGAGACACGGCCCAGACTCCTACGGGAGGCAGCAGTGGGGAATTTTGGACAATGGACGCAAGTCTGATCCAGCCATGCCGCGTGCGGGAAGAAG…
Otu593	214	0	0	0	0	0	0	0	0	0	0	0	0	0	0	25	21	18	0	20	1	0	0	0	1	1	0	1	1	0	0	0	1	41	1	5	2	27	10	38	0	0	0	TAGAGAGTTTGATCATGGCTCAGGATGAACGCTGGCGGCATGCTTAACACATGCAAGTCGAACGAGGTTTTGGTTGGGAGCTTGCTCACGGCCAAAATTTAGTGGCGGACGGGTGAGTAACGCGTAAGAACCTACCCCCGGGAGAGGGATACCAACTGGAAACGGTTGTTAATACCTCCTATGCTGAGGAGTGAAAGGCTTTTAAGCCGCCTAGGGATGGGCTTGCGTCTGATTAGCTTGTTGGGGGAGTAATGGCCTCCCAAGGCGATGATCAGTAGCTGGTCTGAGAGGACAATCAGCCACACTGGGACTGAGACACGGCCCAGACTCCTACGGGAGGCAGCAGTGAGGAATTTTCCGCAATGGGCGAAGGCCTGACGGAGCAATGCCGCGTGGAGG…
Otu594	167	1	6	0	5	0	8	4	7	9	5	2	1	3	2	0	0	0	0	0	1	12	0	15	5	4	7	13	6	3	11	9	11	0	17	0	0	0	0	0	0	0	0	AGAGTTTGATCATGGCTCAGAGCGAACGCTGGCGGCATGCTTAACACATGCAAGTCGCACGGTCGGGGGTAACCTCGGCAGTGGCGGACGGGTGAGTAACGCGTAGGTATCTATCCAGGAGTGGGGGACAACCGCGGGAAACTGCGGCTAATACCGCATGATGTCTGAGGACCAAAGCAGCAATGCGCTTTTGGAGGAGCCTGCGTTCGATTAGCTAGTTGGTGGGGTAAAGGCCTACCAAGGCTACGATCGATAGCTGGTCTGAGAGGATGATCAGCCACATTGGGACTGAGACACGGCCCAAACTCCTACGGGAGGCAGCAGTGGGGAATATTGGACAATGGGCGCAAGCCTGATCCAGCAATGCCGCGTGTGTGAAGAAGGTCTTCGGATTGTAAA…
Otu595	941	10	202	24	34	0	57	19	12	18	31	6	16	1	4	3	1	0	0	5	47	96	60	48	67	49	32	18	10	14	15	9	0	0	8	10	14	1	0	0	0	0	0	TAGAGAGTTTGATCATGGCTCAGGATGAACGCTAGCGGCAGGCCTAATACATGCAAGTCGGACGGGATTTGGGAGCTTGCTTCCAATGAGAGTGGCGCACGGGTGCGTAACACGTATGTAACCTACCTTTATCAGGGGGATAGCCTCTCGAAAGAGAGATTAAGCCCGCATAACATCATTTAATAGCATTATTGAATGATCAAATATTTATAGGATAAAGATGGGCATGCGGAACATTAGCTAGTTGGTAAGGTAACGGCTTACCAAGGCAACGATGTTTAGGGGATCTGAGAGGATGACCCCCCACACTGGTACTGAGACACGGACCAGACTCCTACGGGAGGCAGCAGTAAGGAATATTGGTCAATGGGCGGAAGCCTGAACCAGCCATGCCGCGTG…
Otu596	261	0	0	0	0	0	0	0	0	0	0	0	0	0	0	7	12	0	20	24	0	0	0	0	0	0	0	0	0	0	0	0	0	52	0	6	15	9	59	57	0	0	0	TAGAGAGTTTGATCATGGCTCAGGACGAACGCTTGCGACGTGCCTAAGAAATGCAAGTCGAACGGGGGGAGCAATCCCCTAGTGGCGAACGGTCGCGTAACACGTGGGCAACCTGCCCTGAAGCGGGGGACAACAAGCCGAAAGGTTTGCTAATACCGCATGTGGATCGCCTCGGCATCGAGGATTATCCAAAGCCGCAAGGCACTTCAGGATGGGCCCGCGGCCTATCAGCTTGTTGGTGGGGTAACGGCCTACCAAGGCGACGACGGGTAGCTGGTCTGAGAGGACGATCAGCCGGATTGGGACTGAGATACGGCCCAGACTCCTACGGGGGGCAGCAATTAGGAATCTTGCGCAATGGGCGAAAGCCTGACGCAGCGACGTCGCGTGAAGGATGAA…
Otu597	567	0	3	4	2	9	2	11	0	23	4	26	53	36	30	0	1	0	0	0	5	3	33	0	0	8	5	1	2	0	76	40	152	0	38	0	0	0	0	0	0	0	0	TAGAGAGTTTGATCATGGCTCAGGACGAACGCTGGCGGCGTGCTTAACACATGCAAGTCGAGCGGTAAGGCCCTTCGGGGTACACGAGCGGCGAACGGGTGAGTAACACGTGAGCAATCTGCCCTTCTCTTTGGAATAACCATTGGAAACGATGGCTAATGCCGAATATGACCCCCCTTCGCATGTTGGGGGGTGGAAAGCTCCGGCGGAGAAGGATGAGCTCGCGGCCTATCAGCTTGTTGGTGAGGTAATGGCTCACCAAGGCATTGACGGGTAGCCGGCCTGAGAGGGTGACCGGCCACACTGGGACTGAGACACGGCCCAGACTCCTACGGGAGGCAGCAGTGGGGAATATTGGACAATGGGCGAAAGCCTGATCCAGCAACGCCGCGTGAGGGA…
Otu598	494	1	2	3	2	3	13	37	9	16	3	5	5	0	2	3	4	3	0	8	1	0	1	0	2	15	22	20	115	163	4	4	4	1	3	0	4	3	1	12	0	0	0	TAGAGAGTTTGATCATGGCTCAGGACGAACGCTGGCGGCGTGCTTAACACATGCAAGTCGAACGAGGCACTTCGGTGCTTAGTGGCGAACGGGTGAGTAACACGTGAGCAACCTGCCCTTGGCTCTGGGATAGCCTCCGGAAACGGGGATTAATACCGGACAGGACCCTGGTCTGCATGGACCGGGGTGGAAAGTTTTTCGGCCAGGGAGGGGCTCGCGGCCTATCAGCTTGTTGGAGGGGTAACGGCCCACCAAGGCGACGACGGGTAGCCGGCCTGAGAGGGCGACCGGCCACACTGGGACTGAGACACGGCCCAGACTCCTACGGGAGGCAGCAGTGGGGAATATTGCGCAATGGGGGAAACCCTGACGCAGCGACGCCGCGTGCGGGATGAAGGC…
Otu599	218	0	1	1	0	0	0	2	1	0	0	0	0	0	0	18	20	21	0	46	0	0	0	0	0	0	0	0	0	0	0	0	2	23	0	0	7	27	13	36	0	0	0	CTCTAGAGTTTGATCATGGCTCAGAATGAACGCTAGCGATATGCTTAACACATGCAAGTTGAACGTTGTTTTCGAAGAAAAATGAAAACAAAGTGGCGAACGGGTGCGTAACACGTAGGAATCTGCCAAACAGTTTGGGCCAAATCCTGAATGAATAAAAGCTAAAAAGCGCTGTTTGATGAGCCCACGTAGTATTAGGTAGTTGGTTAGGTAAAAGCTGACCAAGCCTACGATGCTTAGCTGGTCTTTTCGGATGATCAGCCACACTGGGACTGAGACACGGCCCAGACTCCTACGGGAGGCAGCAGTGGGGAATCTTGGACAATGGGCGAAAGCCTGATCCGGCAATATGGCGTGAGTGAAGAAGGGCAACGCAGCTTGTAAAGCTCTTTCATCGAG…
Otu600	429	1	18	1	2	0	9	3	0	0	12	1	1	0	2	0	0	0	0	2	25	123	8	111	87	0	5	0	0	0	7	8	0	0	2	0	0	0	1	0	0	0	0	TAGAGAGTTTGATCATGGCTCAGGACGAACGCTGGCGGCGTGCTTAACACATGCAAGTCACGGGGGGTAGCAATACCAACCGGCGAACGGGTGCGTAACACGTGAGCAACCTGCCGATCTGAGGGGGATAGCCGGCCCAACGGCCGGGTAATACCGCATACGCTTCTTGAGGGACATCCCTTGGGAAGGAAACCTCCGGGGCAGATCGAGGGGCTCGCGGCCTATCAGCTAGTTGGTGAGGTAACGGCTCACCAAGGCATCGACGGGTAGCTGGTCTGAGAGGATGGCCAGCCACATTGGGACTGAGAGACGGCCCAGACTCCTACGGGAGGCAGCAGTGGGGAATCTTGCGCAATGGCCGAAAGGCTGACGCAGCGACGCCGCGTGTGGGATGAAGCA…
Otu602	357	14	33	2	2	0	41	1	6	1	93	31	26	4	1	0	0	0	0	0	2	17	5	15	8	3	9	6	0	0	10	17	1	0	9	0	0	0	0	0	0	0	0	TAGAGAGTTTGATCATGGCTCAGAGTGAACGCTGGCGGCAGGCCTAACACATGCAAGTCGAGCGGCAGCACGGGGGCAACCCTGGTGGCGAGCGGCGGACGGGTGAGGAATACATCGGAATCTGCCTTGTCGTGGGGGATAACGTAGGGAAACTTACGCTAATACCGCATACGACCGAGAGGTGAAAGCGGGGGATCGAAAGACCTCGCGCGATAAGATGAGCCGATGTCGGATTAGCTAGTTGGCGGGGTAAAGGCCCACCAAGGCGACGATCCGTAGCTGGTCTGAGAGGATGATCAGCCACACTGGAACTGAGACACGGTCCAGACTCCTACGGGAGGCAGCAGTGGGGAATATTGGACAATGGGCGCAAGCCTGATCCAGCCATGCCGCGTGGGT…
Otu603	260	54	11	0	2	1	1	2	7	0	7	1	5	0	1	8	2	2	0	56	3	2	1	2	2	0	1	2	0	0	7	3	4	4	2	15	4	5	13	30	0	0	0	TAGAGAGTTTGATCATGGCTCAGAATCAACGCTGGCGGCGTGCCTAACACATGCAAGTCGAACGAGAAAGTGGAGCAATCCATGAGTAAAGTGGCGACCGGGTGAGTAACACGTGACTAACCTACCTTTCAGTGGGGAATAACCTCGGGAAACCGGGGCTAATACCGCATAATGTCTTCGGACCAAAGGAGCAATTCGCTGGAAGAGGGGGTCGCGGCCGATTAGCTAGTTGGTGAGGTAATGGCCCACCAAGGCAATGATCGGTAGCCGGCCTGAGAGGGCGCACGGCCACACTGGAACTGAAACACGGTCCAGACTCCTACGGGAGGCAGCAGTGGGGAATTTTGCGCAATGGGGGAAACCCTGACGCAGCAACGCCGCGTGGAGGATGAAGCCCCT…
Otu604	543	0	19	3	4	0	21	0	0	0	0	3	5	2	3	0	0	0	0	0	284	51	47	37	34	1	6	1	2	1	7	5	1	1	4	0	1	0	0	0	0	0	0	CTCTAGAGTTTGATCCTGGCTCAGGATGAACGCTGGCGGAGTGCCTAATACATGCAAGTCGAGCGGCAGCGCGAGTAGTTTACTACTTGGCGGCGAGCGGCGGACGGCTGAGTAACGCGTGGGAACATGCCCCAAAGTGAGGAATAACTGCCCGAAAGGGTAGCTAATGCCGCATATGATCTTCGGATTAAAGGATTTATCCGCTTTGGGAGTGGCCCGCGTTAGATTAGGTAGTTGGTGAGGTAAAGGCTCACCAAGCCCACGATCTATAGCTGGTCTGAGAGGATGACCAGCCAGACTGGAACTGAGACACGGTCCAGACTCCTACGGGAGGCAGCAGTAAGGAATCTTCCACAATGGACGAAAGTCTGATGGAGCAACTCCGCGTGCAGGATGAAG…
Otu605	406	3	31	2	3	0	4	3	1	0	42	27	18	0	7	3	1	0	0	2	22	35	23	34	35	1	0	0	0	0	16	23	15	0	52	0	0	1	1	1	0	0	0	TAGAGAGTTTGATCATGGCTCAGCCTGAACGCTGGCGGCGTGGCTAAGACATGCAAGTCGTACGGTGTAGCAATACACAGTGGCGAACGGGTGAGTAATGAATCGCTAATGTACCCCGGACTCTGGGATAGCTGACCGAAAGGGCAGGTAATACCAGATGACATAACCTTTCCGCATGGTGAGGTTCTCAAAGGTCCGCCGGTCTGGGAGCAGGCGATTTTGTATCAGCTAGTTGGTGAGGTAACGGCTCACCAAGGCGACGACGCATAGCCGGACTGAGAGGTTGGCCGGCCACATTGGGACTGAGACACTGCCCAGACTCCTACGGGGGGCTGCAGTAACGAATCTTCCGCAATGCACGAAAGTGTGACGGAGCGACGCCGCGTGTGGGACGAAGCC…
Otu606	147	0	4	6	4	23	2	2	0	0	0	0	6	3	11	0	0	0	0	0	1	4	16	2	7	0	0	1	1	0	4	2	28	0	20	0	0	0	0	0	0	0	0	TAGAGAGTTTGATCATGGCTCAGGACGAACGCTGGCGGCGTGCTTAACACATGCAAGTCGAGCGGTGAACCTGCTTCGGTGGGGGATCAGCGGCGAACGGGTGAGTAACACGTGAGCAACCTGCCTTCAGCTTCGGGATAACTCCGGGAAACCGGGGCTAATACCGGATATGACTTCTCGCCGCATGGTGGGGGGTGGAAAGATTTATCGGCTGGAGATGGGCTCGCGGCCTATCAGCTTGTTGGTGGGGTTGTGGCCTACCAAGGCGACGACGGGTAGCCGGCCTGAGAGGGTGACCGGCCACACTGGGACTGAGACACGGCCCAGACTCCTACGGGAGGCAGCAGTGGGGAATCTTGCGCAATGGGCGGAAGCCTGACGCAGCGACGCCGCGTGGGG…
Otu607	260	25	3	2	0	0	22	22	7	32	24	13	21	0	1	0	0	0	0	0	1	1	0	0	0	14	24	18	6	4	10	5	4	0	1	0	0	0	0	0	0	0	0	TAGAGAGTTTGATCATGGCTCAGGACGAACGCTGGCGGCGTGCTTAACACATGCAAGTCGAACGGAAAGGCCCGCTTGCGGGTACTCGAGTGGCGAACGGGTGAGTAACACGTGGGCAACCTGCCCCTAGCTCTGGGATAACACCTGGAAACAGATGCTAATACCGGATATCGACCTTCGCGGGCATCCGCATTGGTCAAAAGTTTTTCGGCTAGGGATGGGCCCGCGGCCTATCAGCTTGTTGGTGGGGTAATGGCCTACCAAGGCGACGACGGGTAGCCGGCCTGAGAGGGCGACCGGCCACACTGGGACTGAGACACGGCCCAGACTCCTACGGGAGGCAGCAGTGGGGAATATTGCGCAATGGGCGAAAGCCTGACGCAGCGACGCCGCGTGAGG…
Otu608	209	0	9	0	0	7	4	2	22	0	0	0	0	0	0	0	0	0	0	0	2	13	3	31	113	0	0	1	1	0	0	0	0	0	1	0	0	0	0	0	0	0	0	TAGAGAGTTTGATCCTGGCTCAGGATGAACGCTGGCGGCGTGCCTAATACATGCAAGTCGAGCGGCAGCGCGAGTAGTTTACTACTTGGCGGCGAGCGGCGGACGGCTGAGTAACGCGTAGGAACGTACCCCAAAGTGAGGAATAACTGCCCGAAAGGGTGGCTAATGCCGCATGTGCTCTAAGGAGTAAAGCTTCGGCGCTTTGGGAACGGCCTGCGTCTGATTAGCTAGATGGTGAGGTAAAAGCTCACCATGGCGACGATCAGTAGCTGGTCTGAGAGGATGATCAGCCAGACTGGGACTGAGACACGGCCCAGACTCCTACGGGAGGCAGCAGTAGGGAATTTTCCACAATGGGCGAAAGCCTGATGGAGCAACGCCGCGTGCAGGATGAATGCC…
Otu609	800	1	18	20	4	35	40	64	32	62	4	2	10	19	33	6	10	3	0	4	11	19	34	35	11	60	57	42	39	37	15	9	21	0	32	2	4	1	1	3	0	0	0	TAGAGAGTTTGATCATGGCTCAGGACGAACGCTGGCGGCGTGCTTAACACATGCAAGTCGAGCGAGGCCCCACCTTCGGGTGGGTGTCCTAGCGGCGAACGGGTGAGTAACACGTGGGCAACCTGCCCCTAGCTCTGGGATAACCCCGGGAAACCGGGGCTAATACCGGATACGACCTCGAGAGGCATCTTCCGAGGTGGAAAGGGTTTACTGGCTAGGGATGGGCCCGCGGCCTATCAGCTTGTTGGTGGGGTAACGGCCTACCAAGGCTCCGACGGGTAGCCGGCCTGAGAGGGCGACCGGCCACACTGGGACTGAGACACGGCCCAGACTCCTACGGGAGGCAGCAGTGGGGAATATTGCACAATGGGCGAAAGCCTGATGCAGCGACGCCGCGTG…
Otu610	558	1	20	48	27	264	0	0	0	0	0	0	0	13	8	0	0	0	0	0	2	6	64	48	16	0	0	0	0	0	0	1	4	0	36	0	0	0	0	0	0	0	0	CTCTAGAGTTTGATCATGGCTCAGAACGAACGCTGGCGGCATGCCTAACACATGCAAGTCGAACGAGTGTCCTTCGGGGCGCTAGTGGCGCACGGGTGCGTAACGCGTGGGAATCTGCCCTGGGGTTGGGAATAACAGCGGGAAACTGCTGCTAATACCTGATGATGTCGATAAGACCAAAGATTTATCGCCCTGGGATGAGCCCGCGTAGGATTAGCTAGTTGGTGGGGTAAAGGCCTACCAAGGCGACGATCCTTAGCTGGTCTGAGAGGATGATCAGCCACACTGGGACTGAGACACGGCCCAGACTCCTACGGGAGGCAGCAGTGGGGAATATTGGACAATGGGCGAAAGCCTGATCCAGCAATGCCGCGTGAGTGATGAAGGCCTTAGGGTTGT…
Otu611	170	0	8	5	5	0	2	19	27	20	1	0	9	0	1	0	0	0	0	0	0	2	2	2	0	38	5	5	3	8	1	3	2	0	2	0	0	0	0	0	0	0	0	CTCTAGAGTTTGATCATGGCTCAGGATGAACGCTAGCGGCAGGCCTAATACATGCAAGTCGGACGGGATTGGAGAGCTTGCTTTCCATGAGAGTGGCGCACGGGTGCGTAACACGTATGTAACCTACCTTCGTCAGGGGGATAGCCTCTCGAAAGAGAGATTAAGACCGCATAACATTATCTGGTGGCATCATTAGGTAATCAAATATTTATAGGACGAAGATGGGCATGCGGAACATTAGCTAGTTGGTAAGGTAACGGCTTACCAAGGCTACGATGTTTAGGGGATCTGAGAGGATGACCCCCCACACTGGTACTGAGACACGGACCAGACTCCTACGGGAGGCAGCAGTAAGGAATATTGGTCAATGGGCGGAAGCCTGAACCAGCCATGCCGCGT…
Otu612	393	2	11	23	12	9	18	19	30	15	0	1	0	0	0	0	0	0	0	0	18	18	41	46	18	26	38	17	16	14	0	0	0	0	1	0	0	0	0	0	0	0	0	TAGAGAGTTTGATCCTGGCTCAGGACGAACGCTGGCGGCGTGCTTAACACATGCAAGTCGAGCGAGGCTCCACCTTCGGGTGGATGCCCTAGCGGCGAACGGGTGAGTAACACGTGGGCAACCTGCCCCTAGCACTGGGATAACCCCGGGAAACCGGGGCTAATACCGGATATGACCTCGGAAGGCATCTTCTGTGGTGGAAAGATTTATCGGCTAGGGATGGGCCCGCGGCCTATCAGCTTGTTGGTGGGGTAACGGCCCACCAAGGCTCCGACGGGTAGCCGGCCTGAGAGGGCGACCGGCCACACTGGGACTGAGACACGGCCCAGACTCCTACGGGAGGCAGCAGTGGGGAATATTGCACAATGGGCGAAAGCCTGATGCAGCGACGCCGCGTGA…
Otu613	341	0	2	0	0	1	1	2	6	1	4	36	54	52	14	0	1	0	0	0	0	1	4	0	0	7	2	3	1	0	26	27	64	2	30	0	0	0	0	0	0	0	0	TAGAGAGTTTGATCATGGCTCAGAGCGAACGCTGGCGGCAGGCTTAACACATGCAAGTCGAGCGGGCACCTTCGGGTGTCAGCGGCAGACGGGTGAGTAACACGTGGGAACGTACCCTTTGGTTCGGAATAACGCATGGAAACGTGCGCTAATACCGGATACGCCCTTTTGGGGAAAGGCTTGCTGCCGAAGGATCGGCCCGCGTCTGATTAGCTAGTTGGTGGGGTAATGGCCTACCAAGGCGACGATCAGTAGCTGGTCTGAGAGGATGATCAGCCACACTGGGACTGAGACACGGCCCAGACTCCTACGGGAGGCAGCAGTGGGGAATATTGGACAATGGGCGCAAGCCTGATCCAGCCATGCCGCGTGAGTGATGAAGGCCTTAGGGTTGTAAAG…
Otu614	177	1	1	1	0	0	8	8	3	3	0	0	0	0	0	0	0	0	0	0	1	0	0	0	0	13	17	15	32	73	0	0	0	0	0	0	0	1	0	0	0	0	0	TAGAGAGTTTGATCATGGCTCAGGACGAACGCTGGCGGCGTGCTTAACACATGCAAGTCGAACGGTGAACCGGAGCTTGCTCCGGGGATCAGTGGCGAACGGGTGAGTAACACGTGGGCAACCTGCCCCTAGCTCTGGGATAACTCCGGGAAACCGGGGCTAATACCGGATATGACCTCTGAGGGCATCCTCCGGGGGTGGAAAGTTTTTCGGCTAGGGATGGGCCCGCGGCCTATCAGCTTGTTGGTGGGGTAACGGCCTACCAAGGCGACGACGGGTAGCCGGCCTGAGAGGGCGACCGGCCACACTGGGACTGAGACACGGCCCAGACTCCTACGGGAGGCAGCAGTGGGGAATATTGCACAATGGGCGAAAGCCTGATGCAGCGACGCCGCGTGA…
Otu615	535	1	21	74	25	31	1	0	0	0	1	0	2	10	18	0	0	0	0	0	11	18	85	65	33	0	6	4	0	6	6	3	23	0	91	0	0	0	0	0	0	0	0	TAGAGAGTTTGATCATGGCTCAGGATGAACGCTAGCGGCAGGCTTAATACATGCAAGTCGAGGGGCAGCAAGGGTAGCAATACCTGTTGGCGACCGGCAAACGGGTGCGGAACACGTACAGAACCTTCCTTTAAGCGGGGGATAGCCCATAGAAATGTGGATTAATACCCCATAGTAATGTTGGTTGGCATCAACTGACATTTAAAGATTTATCACTTAAAGATGGCTGTGCGGCTGATTAGGTAGTTGGTGCGGGTAACGGCCCACCAAGCCAACGATCAGTAACTGGTGTGAGAGCACGACCAGTCACACGGGCACTGAGACACGGGCCCGACTCCTACGGGAGGCAGCAGTAAGGAATATTGGTCAATGGACGCAAGTCTGAACCAGCCATGCCGC…
Otu616	1060	8	34	12	13	12	11	14	14	9	79	98	88	39	63	0	0	0	0	0	14	26	49	44	15	20	29	19	3	7	65	70	131	0	74	0	0	0	0	0	0	0	0	AGAGTTTGATCATGGCTCAGGACGAACGCTGGCGGCGTGCTTAACACATGCAAGTCGAGCGGTAAGGCACCTTCGGGTGTACACGAGCGGCGAACGGGTGAGTAACACGTGAGTAATCTGCCCTTCACTTCGGGATAACCGCCGGAAACGGTGGCTAATACCGGATACGACGCACTCCTGCATGGGATGTGCGTGGAAAGTCTTATCGGTGAAGGATGTGCTCGCGGCCTATCAGCTAGTTGGTGAGGTAACGGCTCACCAAGGCTTCGACGGGTAGCCGGCCTGAGAGGGTGACCGGCCACACTGGGACTGAGACACGGCCCAGACTCCTACGGGAGGCAGCAGTGGGGAATATTGGACAATGGGCGAAAGCCTGATCCAGCAACGCCGCGTGAGGGA…
Otu617	633	1	12	9	2	0	26	34	16	0	30	48	202	29	20	1	0	0	0	0	4	8	5	4	1	26	11	39	2	7	26	48	13	0	9	0	0	0	0	0	0	0	0	AGAGTTTGATCCTGGCTCAGGACGAACGCTGGCGGCGTGCTTAACACATGCAAGTCGAACGGTGAAGCCCAGCTTGCTGGGTGGATCAGTGGCGAACGGGTGAGTAACACGTGAGTAACCTGCCCCTGACTTTGGGATAACTCCGGGAAACCGGGGCTAATACCGGATATGAGGCGCGCCTGCATGGGTGTGTCTGGAAAGATTTATCGGTTGGGGATGGGCTCGCGGCCTATCAGCTTGTTGGTGGGGTGATGGCCTACCAAGGCGACGACGGGTAGCCGGCCTGAGAGGGCGACCGGCCACACTGGGACTGAGACACGGCCCAGACTCCTACGGGAGGCAGCAGTGGGGAATATTGCACAATGGGCGCAAGCCTGATGCAGCGACGCCGCGTGAGGG…
Otu618	844	9	26	3	4	0	59	41	6	26	17	11	15	4	8	0	2	0	0	30	13	40	24	63	258	39	44	11	6	18	20	10	5	0	24	6	1	1	0	0	0	0	0	AGAGTTTGATCATGGCTCAGAATGAACGCTGGCGGCGTGGTTAAGACATGCAAGTCGAACGGGACATTAGGTGTAGCAATACATCTGATGTTCAGTGGCGAACGGGTGCGTAACACGTGAACAATCTACCTTTAAGTGTGGAATAGCTCGCCGAAAGGCGAATTAATACCGCATGTGGTGGCCTCTCTCCTGAGAGACCTACTAAAGTCGGGGACCGCAAGGCCTGACGCTTGAAGAGGAGTTCGCGGCCTATCAGCTAGTTGGCGAGGTAACGGCTCACCAAGGCTAAGACGGGTAGCTGGTCTGAGAGGATGATCAGCCACACTGGAACTGAGACACGGTCCAGACACCTACGGGTGGCAGCAGTTTCGAATCATTCACAATGGGCGAAAGCCTGAT…
Otu619	265	6	16	12	6	2	10	10	5	2	0	1	2	0	3	4	7	0	0	10	4	10	16	47	21	13	13	4	4	10	0	0	2	4	1	1	7	2	6	4	0	0	0	TAGAGAGTTTGATCCTGGCTCAGAACGAACGCTGGCGGCAGGCCTAACACATGCAAGTCGAACGCTCCGCAAGGGGAGTGGCAGACGGGTGAGTAACACGTGGGAACATACCCTTCGGTTCGGAATAACTCAGGGAAACTTGAGCTAATACCGGATACGTCCTGGCGGAGAAAGATTTATCGCCGAAGGATTGGCCCGCGTCCGATTAGCTAGTTGGTGAGGTAACGGCTCACCAAGGCGACGATCGGTAGCTGGTCTGAGAGGATGATCAGCCACACTGGGACTGAGACACGGCCCAGACTCCTACGGGAGGCAGCAGTGGGGAATATTGGACAATGGGCGCAAGCCTGATCCAGCCATGCCGCGTGAGTGATGAAGGCCCTAGGGTTGTAAAGCTCT…
Otu620	196	3	1	2	1	0	0	0	0	0	13	24	36	15	7	0	0	0	0	0	1	4	0	1	2	0	0	0	0	0	19	6	41	0	20	0	0	0	0	0	0	0	0	AGAGTTTGATCATGGCTCAGGACGAACGCTGGCGGCGTGCTTAACACATGCAAGTCGAGCGGTAAGGCCCTTCGGGGTACACGAGCGGCGAACGGGTGAGTAACACGTGGGTGACCTGCCCCCTACTCTGGGATAAGCCTGGGAAACTGGGTCTAATACCGGATATGACACAGTCTCGCATGGGGTTGTGTGGAAAGCCAGTTACTTAGGTTTCTGGCGGTGGGGGATGGGCCCGCGGCCTATCAGCTTGTTGGTGGGGTGATGGCCTACCAAGGCGACGACGGGTAGCCGGCCTGAGAGGGCGACCGGCCACACTGGGACTGAGACACGGCCCAGACTCCTACGGGAGGCAGCAGTGGGGAATATTGCGCAATGGGCGGAAGCCTGACGCAGCGACGC…
Otu621	145	0	0	0	0	3	0	0	0	0	0	0	0	0	0	0	0	0	0	0	2	1	12	89	38	0	0	0	0	0	0	0	0	0	0	0	0	0	0	0	0	0	0	TAGAGAGTTTGATCATGGCTCAGGATGAACGCTAGCGGCAGGCTTAACACATGCAAGTCGAGGGGTATAGTAGCAATACTAGAGACCGGCGCACGGGTGCGTAACGCGTATGCAATCTGCCTTTCACAAAGGGATAGCCCAGAGAAATTTGGATTAATACCTTATGGTATATTGATGTGGCATCACATTATTATTAAAGATTTATCGGTGAAAGATGAGCATGCGTCCCATTAGCTTGTTGGTAAGGTAACGGCTTACCAAGGCGACGATGGGTAGGGGTCCTGAGAGGGAGATCCCCCACACTGGTACTGAGACACGGACCAGACTCCTACGGGAGGCAGCAGTGAGGAATATTGGACAATGGGCGCAAGCCTGATCCAGCCATGCCGCGTGCAGGAT…
Otu622	323	0	0	0	0	0	0	0	0	0	1	0	10	7	17	0	0	0	0	0	0	0	0	0	0	0	0	0	0	0	12	5	41	0	230	0	0	0	0	0	0	0	0	CTCTAGAGTTTGATCATGGCTCAGGATGAACGCTAGCGGCAGGCTTAATACATGCAAGTCGAGGGGCAACAGGGGTAGCAATACCTGCTGGCGACCGGCAAACGGGTGCGGAACACGTACAGAACCTTCCTTTAAGCGGGGGATAGCCCGGAGAAATCCGGATTAATACCCCATAGTAATATTTGGTGGCATCACTAGATATTTAAAGATTTATCACTTAAAGATGGCTGTGCGGCTGATTAGGTAGTTGGTTGAGGTAACGGCTCACCAAGCCTGCGATCAGTAACTGGTGTGAGAGCACGACCAGTCACACGGGCACTGAGACACGGGCCCGACTCCTACGGGAGGCAGCAGTAAGGAATATTGGTCAATGGACGCAAGTCTGAACCAGCCATGCCG…
Otu623	2945	14	116	55	39	32	27	43	22	2	235	283	365	74	189	0	0	0	0	0	28	102	132	102	50	53	64	53	16	14	202	205	289	0	138	1	0	0	0	0	0	0	0	AGAGTTTGATCATGGCTCAGGACGAACGCTGGCGGCGTGCTTAACACATGCAAGTCGAGCGGTAAGGCTCCTTCGGGAGTACACGAGCGGCGAACGGGTGAGTAACACGTGAGTAATCTGCCCTTCACTTCGGGATAAGCACCGGAAACGGTGTCTAATACCGAATACGACGCGCTTTCGCATGAGATGCGCGTGGAAAGTTTTATCGGTGGAGGATGTGCTCGCGGCCTATCAGCTTGTTGGTGAGGTAACGGCTCACCAAGGCTTCGACGGGTAGCCGGCCTGAGAGGGTGACCGGCCACACTGGGACTGAGACACGGCCCAGACTCCTACGGGAGGCAGCAGTGGGGAATATTGGACAATGGGCGAAAGCCTGATCCAGCAACGCCGCGTGAGGGA…
Otu624	875	0	20	5	3	0	8	4	0	9	94	40	36	4	7	0	0	0	0	0	7	46	14	29	293	17	6	3	1	0	82	46	13	0	88	0	0	0	0	0	0	0	0	TAGAGAGTTTGATCATGGCTCAGAGCGAACGTTAGCGGCACGCTTAACACATGCAAGTCGCACGAGAAGGGGGCAACCCCTGAAAGTGGCGCACGGGTGCGTAACACGTAGATAACCTGCCCTCCGGAGGGGGACAACGTTCCGAAAGGAGCGCTAATACCGCGTACAGCTCGAGGTGGTTTGCCACTTTGAGACAAAGGTAGGGACCCGCAAGGGCCTACCGCCGGGGGAGGGGTCTGCGGCCCATCAGCTAGTTGGTAAGGTAATGGCTTACCAAGGCAAAGACGGGTAGCTGGTCTGAGAGGATGATCAGCCACACTGGTACTGGAACACGGACCAGACTCCTACGGGAGGCAGCAGTGGGGAATCTTGGTCAATGGGCGCAAGCCTGAACCAGCG…
Otu625	220	0	5	5	3	5	7	13	7	9	3	1	7	0	3	0	0	0	0	0	5	12	12	13	16	7	15	8	9	22	6	9	6	0	12	0	0	0	0	0	0	0	0	TAGAGAGTTTGATCATGGCTCAGAACGAACGCTGGCGGCAGGCTTAACACATGCAAGTCGAGCGCCCCGCAAGGGGAGCGGCAGACGGGTGAGTAACGCGTGGGGATCTACCCAGTGGTACGGAACAACTCAGGGAAACTTGAGCTAATACCGTATAAGTCCTTCGGGAGAAAGATTTATCGCCATTGGATGAACCCGCGTCGGATTAGCTAGTTGGTGAGGTAATGGCTCACCAAGGCGACGATCCGTAGCTGGTCTGAGAGGATGATCAGCCACATTGGGACTGAGACACGGCCCAAACTCCTACGGGAGGCAGCAGTGGGGAATATTGGACAATGGGCGAAAGCCTGATCCAGCCATGCCGCGTGGGTGATGAAGGCCTTAGGGTTGTAAAGCCCT…
Otu626	970	1	6	4	3	0	33	68	13	44	1	1	6	0	0	6	20	3	20	74	6	9	3	8	9	62	145	20	73	44	0	1	0	4	0	118	56	59	18	32	0	0	0	TAGAGAGTTTGATCATGGCTCAGCCTGAACGCTGGCGGCGTGGCTAAGACATGCAAGTCGTACGGGCGTAGCAATACGTCAGTGGCGAACGGGTGAGTAATGTATCGCTAACGTACCCCTATGTCCGGGATAGCTGAGGGAAACTTCAGGTAATACCGGGTGACATTCTCTTTTCGCATGATGAGAGACTCAAAGGGAAACCGCAAAGGGAGCGGGCGATATCGTATCAGCTAGTTGGTGAGGTAACGGCTCACCAAGGCAATGACGCGTAGCCGGACTGAGAGGTCGGACGGCCACATTGGGACTGAGACACTGCCCAGACTCCTACGGGGGGCTGCAGTAACGAATCTTCCGCAATGCACGCAAGTGTGACGGAGCGACGCCGCGTGTGGGACGAAG…
Otu627	182	10	5	4	4	2	0	0	0	0	11	14	19	8	7	0	0	0	0	0	2	5	2	6	4	0	0	1	0	0	14	10	28	0	26	0	0	0	0	0	0	0	0	TAGAGAGTTTGATCATGGCTCAGGACGAACGCTGGCGGCGTGCTTAACACATGCAAGTCGAACGGTAAGGCCCTTTCGGGGGTACACGAGTGGCGAACGGGTGAGTAACACGTGGGTGACCTGCCCCCTACTCTGGGATAAGCCTGGGAAACTGGGTCTAATACCGGATATGACATGTTCCTGCATGGGGATGTGTGGAAAGTTTTTCGGTGGGGGATGGGCCCGCGGCCTATCAGCTTGTTGGTGGGGTGATGGCCTACCAAGGCTTCGACGGGTAGCCGGCCTGAGAGGGCGTCCGGCCACACTGGGACTGAGACACGGCCCAGACTCCTACGGGAGGCAGCAGTGGGGAATATTGCGCAATGGGCGGAAGCCTGACGCAGCGACGCCGCGTGGGGG…
Otu628	483	17	2	0	0	0	21	23	3	17	9	6	17	0	1	17	4	7	0	37	2	3	5	4	7	42	54	23	36	46	2	8	3	2	6	9	2	3	8	37	0	0	0	TAGAGAGTTTGATCATGGCTCAGAACGAACGCTGGCGGCAGGCTTAACACATGCAAGTCGAACGCTCGTAGCAATACGGGAGTGGCAGACGGGTGAGTAACACGTGGGAACGTCCCCCTCGGTTCGGAATAACTCAGGGAAACTTGAGCTAATACCGGATACGTCCGAGAGGAGAAAGATTTATCGCCGAGGGATCGGCCCGCGTCTGATTAGCTAGTTGGTGAGGTAACGGCCCACCAAGGCGACGATCAGTAGCTGGTCTGAGAGGATGACCAGCCACACTGGGACTGAGACACGGCCCAGACTCCTACGGGAGGCAGCAGTGGGGAATCTTGGACAATGGGCGCAAGCCTGATCCAGCCATGCCGCGTGAGTGATGAAGGCCTTAGGGTTGTAAAG…
Otu629	229	0	1	36	31	0	0	0	0	7	14	9	16	2	21	0	0	0	0	0	5	7	13	5	3	0	0	1	0	0	14	9	21	0	14	0	0	0	0	0	0	0	0	TAGAGAGTTTGATCATGGCTCAGGACGAACGCTGGCGGCGTGCTTAACACATGCAAGTCGAGCGGTAAGGCCCTTCGGGGTACACGAGCGGCGAACGGGTGAGTAACACGTGGGTGACCTGCCCTCAGCTCTGGGATAAGCCTGGGAAACCGGGTCTAATACCGGATAGGACCATGGGGCGCATGCTCTGTGGTGGAAAGTTTTTCGGCTGGGGATGGGCCCGCGGCCTATCAGCTTGTTGGTGGGGTGATGGCCTACCAAGGCGGTGACGGGTAGCCGGCCTGAGAGGGCGACCGGCCACACTGGGACTGAGACACGGCCCAGACTCCTACGGGAGGCAGCAGTGGGGAATATTGCGCAATGGGCGAAAGCCTGACGCAGCGACGCCGCGTGGGGGAT…
Otu630	995	5	77	32	24	10	46	28	82	19	30	9	70	4	19	2	2	0	0	1	39	41	53	40	51	54	38	43	7	17	47	21	29	2	47	5	0	0	0	1	0	0	0	AGAGTTTGATCATGGCTCAGGATGAACGCTAGCGGCAGGCCTAATACATGCAAGTCGGACGGGATTGAGAAGCTTGCTTTTCATGAGAGTGGCGCACGGGTGCGTAACACGTATGTAACCTACCTTCGTCAGGGGGATAGCCTCTCGAAAGAGAGATTAAGACCGCATAACATTACAATGTGGCATCACAAAGTAATCAAATATTTATAGGACGAAGATGGGCATGCGGAACATTAGCTAGTTGGTAAGGTAACGGCTTACCAAGGCTACGATGTTTAGGGGATCTGAGAGGATGACCCCCCACACTGGTACTGAGACACGGACCAGACTCCTACGGGAGGCAGCAGTAAGGAATATTGGTCAATGGACGGAAGTCTGAACCAGCCATGCCGCGTGCAG…
Otu631	322	0	2	3	0	1	0	4	1	0	0	1	2	3	0	56	49	34	21	32	0	2	2	0	0	3	8	0	2	5	1	0	3	1	5	10	21	34	9	7	0	0	0	TAGAGAGTTTGATCATGGCTCAGGACGAACGCTGGCGGCGTGCTTAACACATGCAAGTCGAGCGAGGCTCCACCTTCGGGTGGATGTCCTAGCGGCGAACGGGTGAGTAACACGTGGGCAACCTGCCCCTAGCTCTGGGATAACTCCGGGAAACCGGGGCTAATACCGGATATGACCTCTTTAGGCATCTTTTGAGGTGGAAAGTTTTTCGGCTAGGGATGGGCCCGCGGCCTATCAGCTTGTTGGTGGGGTAACGGCCCACCAAGGCGACGACGGGTAGCCGGCCTGAGAGGGCGACCGGCCACACTGGGACTGAGACACGGCCCAGACTCCTACGGGAGGCAGCAGTGGGGAATATTGCACAATGGGCGAAAGCCTGATGCAGCGACGCCGCGTGAG…
Otu632	1096	13	35	9	4	25	11	19	4	6	22	241	82	46	22	0	0	0	0	0	4	21	23	49	31	40	3	14	4	2	96	54	128	0	88	0	0	0	0	0	0	0	0	CTCTAGAGTTTGATCATGGCTCAGGACGAACGCTGGCGGCGTGCTTAACACATGCAAGTCGAGCGGAAAGGCCCTTCGGGGTACTCGAGCGGCGAACGGGTGAGTAACACGTGAGAAACCTGCCCTGGACTTTGGGATAACCCTCGGAAACGGGGGCTAATACCGAATATGACTTCTTATCGCATGGTTTGAAGTGGAAAGTTTTTCGGTCTGGGATGGTCTCGCGGCCTATCAGCTTGTTGGTGGGGTAATGGCCTACCAAGGCGACGACGGGTAGCCGGCCTGAGAGGGCGACCGGCCACACTGGGACTGAGACACGGCCCAGACTCCTACGGGAGGCAGCAGTGGGGAATATTGCACAATGGGCGGAAGCCTGATGCAGCGACGCCGCGTGAGGGA…
Otu633	108	7	12	1	1	0	2	0	0	0	15	25	9	1	0	0	0	0	0	0	1	7	0	1	1	0	5	4	1	0	9	2	2	0	2	0	0	0	0	0	0	0	0	TAGAGAGTTTGATCATGGCTCAGGACGAACGCTGGCGGCGTGCTTAACACATGCAAGTCGAACGATGATGCCCTTCGGGGTTGATTAGTGGCGAACGGGTGAGTAACACGTGAGCAACCTGCCCCTGGCTCTGGGATAACTCCGGGAAACCGGTGCTAATACTGGATACTACGTCTCCTCGCATGGGGGGGTGTGGAAAGTTTTTCGGCTGGGGATGGGCTCGCGGCCTATCAGCTTGTTGGTGGGGTGATGGCCTACCAAGGCGACGACGGGTAGCCGGCCTGAGAGGGCGACCGGCCACACTGGGACTGAGACACGGCCCAGACTCCTACGGGAGGCAGCAGTGGGGAATATTGCGCAATGGGCGAAAGCCTGACGCAGCGACGCCGCGTGAGGGAT…
Otu634	266	2	27	10	7	49	5	5	0	0	0	0	0	0	2	1	2	0	0	5	6	12	31	21	23	0	2	4	2	16	0	0	3	4	10	2	3	5	7	0	0	0	0	AGAGTTTGATCATGGCTCAGAACGAACGCTGGCGGCAGGCTTAACACATGCAAGTCGAACGCTTCATCTTCGGGTGGGGAGTGGCAGACGGGTGAGTAACGCGTGGGAACGTACCCTTCGGTTCGGAATAACTCAGGGAAACTTGAGCTAATACCGGATAAGCCCTTTTTGGGGAAAGGTTGATCTGCCGAAGGATCGGCCCGCGTCCGATTAGCTAGTTGGTGTTGGTAATGGCTCACCAAGGCGACGATCGGTAGCTGGTCTGAGAGGATGGCCAGCCACATTGGGACTGAGACACGGCCCAAACTCCTACGGGAGGCAGCAGTGGGGAATATTGGACAATGGGCGCAAGCCTGATCCAGCCATGCCGCGTGAGTGATGACGGCCTTAGGGTTGTAA…
Otu635	393	213	10	0	3	0	11	6	1	7	4	10	3	2	0	6	8	3	0	25	3	12	3	4	4	3	7	2	1	5	1	4	0	0	2	6	4	3	5	12	0	0	0	CTCTAGAGTTTGATCATGGCTCAGATTGAACGCTGGCGGCGTGCCTAACACATGCAAGTCGAGCGGTAACAGGTGTAGCAATACATGCTGACGAGCGGCGAACGGGTGAGTAATGCTTCGGAATCTACCCAATGGTGGGGAATAACCAGCCGAAAGGTTGGCTAATACCGCATACGTCCTACGGGAGAAAGCAGGGGATCGCAAGACCTTGCGCCAATGGATGAGCCGAAGTCGGATTAGCTAGTTGGTAGGGTAACGGCCTACCAAGGCGACGATCCGTAGCTGGTCTGAGAGGACGACCAGCCACACTGGGACTGAGACACGGCCCAGACTCCTACGGGAGGCAGCAGTGGGGAATATTGGACAATGGGGGAAACCCTGATCCAGCGACGCCGCGTG…
Otu636	500	6	27	39	35	14	14	8	2	0	1	2	5	0	5	0	0	0	0	0	30	46	87	88	48	1	8	15	4	5	0	1	3	0	6	0	0	0	0	0	0	0	0	AGAGTTTGATCCTGGCTCAGGACGAACGCTGGCGGCGTGCTTAACACATGCAAGTGGAGCGACGAACCAGGGCTTGCCCTGGGGCAGAGCCGCGAACGGGTGAGTAACACGTGGGTAACGTGCCCCAATGACTGGGACAACCCGGGGAAACCCGGGCTAATACCGGATATGCCCCCCGCCATCAGGCGGGTGTGTAAAGGAAGCTTCGGCCTCCGCATTGGGATCGGCCCGCGGCGCATTAGCTTGTTGGTGAGGTAACGGCTCACCAAGGCGACGATGCGTAGCTGGTCTGAGAGGACGATCAGCCACACTGGGACTGAGACACGGCCCAGACTCCTACGGGAGGCAGCAGTGGGGAATCTTGCGCAATGCGCGAAAGCGTGACGCAGCAACGCCGCG…
Otu637	211	6	4	1	0	0	2	4	5	0	0	0	0	0	0	2	2	0	0	4	2	3	4	86	74	0	3	0	0	0	0	1	0	1	0	2	1	0	0	4	0	0	0	TAGAGAGTTTGATCCTGGCTCAGAACGAACGCTGGCGGCAGGCTTAACACATGCAAGTCGAACGGTTGTAGCAATACAGCAGTGGCGCACGGGTGAGTAACGCGTGGGAATGTACCTTAGAGTTCGGAATAACAGCGGGAAACTGCTGCTAATACCGGATATTCTCCTCGGAGGAAAGATTTATCGCTCTAAGATCAGCCCGCGTCAGATTAGCTAGTTGGTGGGGTAATGGCCTACCAAGGCTCCGATCTGTAGCTGGTCTGAGAGGACGACCAGCCACACTGGAACTGAGACACGGTCCAGACTCCTACGGGAGGCAGCAGTGGGGAATATTGGACAATGGGCGAAAGCCTGATCCAGCCATGCCGCGTGAGTGATGAAGGCCTTAGGGTTGTAAAG…
Otu638	213	0	0	0	0	0	2	4	4	2	0	0	1	0	0	2	3	2	0	1	0	0	0	0	0	4	7	6	79	79	0	0	2	0	0	1	0	8	1	5	0	0	0	TAGAGAGTTTGATCATGGCTCAGGACGAACGCTGGCGGCGTGCTTCACACATGCAAGTCGAACGGAACCTTCGGGTTTAGTGGCGAACGGGTGAGTAACACGTGAGCAACCTGTCCCGGAGACTGGGATAACAGTGGGAAACTGCTGCTAATACCGGATGTCCCCATTGTGTCGCATGGTGTGGTGGGGAAATGCTTTTGTGCTTCGGGAGGGGCTCGCGGCCTATCAGCTTGTTGGTGGGGTGATGGCCTACCAAGGCGTCGACGGGTAGCTGGTCTGAGAGGACGATCAGCCACACTGGGACTGAGACACGGCCCAGACTCCTACGGGAGGCAGCAGTGGGGAATCTTGCGCAATGGGCGGAAGCCTGACGCAGCAACGCCGCGTGAGGGATGAATG…
Otu639	684	1	0	0	1	0	4	4	1	4	0	0	0	0	0	48	74	46	18	87	2	0	0	0	1	8	4	7	5	4	0	0	1	67	0	20	15	140	36	86	0	0	0	AGAGTTTGATCATGGCTCAGGACGAACGCTGGCGGCGTGCTTAACACATGCAAGTCGAACGGAAAGGCCCCTTTGGGGGTGCTCGAGTGGCGAACGGGTGAGTAACACGTGGGTGATCTGCCCTGCACTTCGGGATAAGCTTGGGAAACTGGGTCTAATACCGGATAGGACCCCTTGATGCATGTCTTGGGGTGGAAAGCTTTTGCGGTGTGGGATGGGCCCGCGGCCTATCAGCTTGTTGGTGGGGTGATGGCCTACCAAGGCGACGACGGGTAGCCGGCCTGAGAGGGTGTCCGGCCACACTGGGACTGAGATACGGCCCAGACTCCTACGGGAGGCAGCAGTGGGGAATATTGCACAATGGGCGCAAGCCTGATGCAGCGACGCCGCGTGGGGGAT…
Otu640	192	1	0	0	0	0	0	0	0	0	1	186	0	0	0	0	0	0	0	0	0	0	0	0	0	0	0	0	0	0	1	3	0	0	0	0	0	0	0	0	0	0	0	TAGAGAGTTTGATCATGGCTCAGATTGAACGCTGGCGGCAGGCCTAACACATGCAAGTCGAGCGCGAAAGTTCTTCGGAATGAGTAAAGCGGCGGACGGGTGAGTAATACATGGGAATCTGCCTGGTAGTGGGGGACAACGTTTCGAAAGGAACGCTAATACCGCATACGCCCTACGGGGGAAAGGGGGGGATCTTCGGACCTCTCGCTATCAGATGAGCCCATGTCGGATTAGCTAGTTGGTGGGGTAAAGGCTCACCAAGGCGACGATCCGTAACTGGTCTGAGAGGATGATCAGTCACACTGGAACTGAGACACGGTCCAGACTCCTACGGGAGGCAGCAGTGGGGAATATTGGACAATGGGCGCAAGCCTGATCCAGCCATGCCGCGTGTGTGAA…
Otu641	181	0	0	0	0	0	0	18	0	2	0	0	0	0	0	0	0	0	0	0	0	0	0	0	0	63	34	6	48	10	0	0	0	0	0	0	0	0	0	0	0	0	0	TAGAGAGTTTGATCATGGCTCAGGACGAACGCTGGCGGCGTGCTTAACACATGCAAGTCGAGCGGTAAGGCCCTTCGGGGTACACGAGCGGCGAACGGGTGAGTAACACGTGGGTAACCTGCCCTGTACTTTGGGATAAGCCTGGGAAACTGGGTCTAATACCGGATATGACTTCTTGCCGCATGGTGAGGGGTGGAAAGTTCCGGCGGTACGGGATGGGCCCGCGGCCTATCAGCTTGTTGGTGGGGTGATGGCCTACCAAGGCGACGACGGGTAGCCGGCCTGAGAGGGCGACCGGCCACACTGGGACTGAGACACGGCCCAGACTCCTACGGGAGGCAGCAGTGGGGAATCTTGCACAATGGGCGAAAGCCTGATGCAGCGACGCCGCGTGAGGGA…
Otu642	505	126	16	10	4	0	47	22	27	23	31	4	7	0	0	5	3	7	0	22	5	29	8	9	17	6	25	10	12	3	1	10	1	1	0	3	2	2	3	4	0	0	0	TAGAGAGTTTGATCATGGCTCAGAGCGAACGCTGGCGGCATGCTTAACACATGCAAGTCGCACGGTCAGCAATGGCAGTGGCGGACGGGTGAGTAACGCGTAGGTATCTGTCTCTGGGTGGGGGATAACCATGGGAAACTATGGCTAATACCGCATGAAACCCGAGGGTCAAAGGCGCGAGTCGCCTGGAGAGGAGCCTGCGTACGATTAGCTTGTTGGCGGGGTAATGGCCCACCAAGGCGACGATCGTTAGCTGGTCTGAGAGGATGATCAGCCACACTGGGACTGAGACACGGCCCAGACTCCTACGGGAGGCAGCAGTGGGGAATATTGGACAATGGGCGAAAGCCTGATCCAGCAATGCCGCGTGAGTGAAGAAGGTCTTCGGATTGTAAAGCT…
Otu643	572	5	71	0	0	0	8	1	0	0	105	20	17	1	0	0	0	0	0	0	9	96	6	48	43	1	0	1	0	0	78	48	0	0	14	0	0	0	0	0	0	0	0	TAGAGAGTTTGATCATGGCTCAGAACGAACGCTGATGGCGTGCTTCATACATGCAAGTCGAGCGCCCCGCAAGGGGAGCGGCGAACGGGTGAGTAACGCGTGAACAATCTGCCTTAAAGTGGGGGATAACCATTCCAACGGATGGCTAATACCGCATAGGATTTGGGACCGGCATCGGTTCCCTATGAAAGCATTTATGCGCTTTAAGATGAGTTCGCGTCCCATTAGCTAGTTGGCGGGGTAACGGCCCACCAAGGCAACGATGGGTAGCCGGCCTGAGAGGGTGTCCGGCCACATTGGGACTGAGATACGGCCCAGACTCCTACGGGAGGCAGCAGTAGGGAATTTTGCGCAATGGGGGAAACCCTGACGCAGCAACGCCATGTGTGGGATGACGCA…
Otu644	509	0	2	5	5	2	0	0	0	0	26	4	15	4	15	0	0	0	0	0	7	103	23	71	135	0	0	0	0	0	25	9	21	0	37	0	0	0	0	0	0	0	0	AGAGTTTGATCATGGCTCAGGACGAACGCTGGCGGCGTGCTTAACACATGCAAGTCAGGGGGCGGAGCAATCCGTCACCGGCGAACGGGTGCGTAACACGTGAGCGACCTGCCCTCGAGTGGGGGATAGCCGGCCCAACGGCCGGGTAATACCGCATACGACGTCGGCTTAGAAGCCGGTCGTGAAACCACTTGGGCTCGAGGAGGGGCTCGCGGCCTATCAGCTAGTTGGCGGGGTAATGGCCCACCAAGGCGATGACGGGTAGCTGGTCTGAGAGGATGGCCAGCCACATTGGGACTGAGAGACGGCCCAGACTCCTACGGGAGGCAGCAGTGGGGAATCTTGCGCAATGGCCGAAAGGCTGACGCAGCGACGCCGCGTGAGGGATGACGGCCTTCG…
Otu645	1222	6	39	44	21	8	21	54	76	19	11	11	28	9	5	150	58	41	25	45	12	10	27	15	10	50	28	30	21	28	5	4	11	37	11	38	40	61	65	48	0	0	0	AGAGTTTGATCCTGGCTCAGATTGAACGCTGGCGGCATGCCTTACACATGCAAGTCGAACGGCAGCACGGGGGCAACCCTGGTGGCGAGTGGCGAACGGGTGAGTAATACATCGGAACGTGTCCTGTAGTGGGGGATAGCCCGGCGAAAGCCGGATTAATACCGCATACGATCTGTGGATGAAAGCGGGGGATCTTAGGACCTCGCGCTACAGGGGCGGCCGATGGCAGATTAGCTAGTTGGTGGGGTAAAGGCCTACCAAGGCGACGATCTGTAGCTGGTCTGAGAGGACGACCAGCCACACTGGGACTGAGACACGGCCCAGACTCCTACGGGAGGCAGCAGTGGGGAATTTTGGACAATGGGCGCAAGCCTGATCCAGCAATGCCGCGTGTGTGAA…
Otu646	264	0	0	0	0	1	0	0	0	0	0	0	0	0	0	4	176	1	0	65	0	0	0	0	0	0	0	0	0	0	0	0	0	1	0	2	3	5	1	5	0	0	0	TAGAGAGTTTGATCATGGCTCAGGACGAACGCTGGCGGCGTGCTTAACACATGCAAGTCGAACGGATCACTTTCGGGTGGTTAGTGGCGAACGGGTGAGTAACACGTGGGTAACCTGCCCTTGACTCTGGGATAACTCCGGGAAACCGGGGCTAATACCGGATATGATTCTGCATCGCATGGTGTGGGGTGGAAAGTTTTTCGGTCAAGGATGGGCCCGCGGCCTATCAGCTTGTTGGTGGGGTGATGGCCTACCAAGGCGTCGACGGGTAGCCGGCCTGAGAGGGCGACCGGCCACACTGGGACTGAGACACGGCCCAGACTCCTGCGGGAGGCAGCAGTGGGGAATATTGCGCAATGGGCGGAAGCCTGACGCAGCGACGCCGCGTGAGGGATGACG…
Otu647	97	0	12	3	0	0	0	0	0	0	0	0	0	0	0	0	0	0	0	0	5	48	5	19	4	0	0	0	0	0	0	1	0	0	0	0	0	0	0	0	0	0	0	CTCTAGAGTTTGATCATGGCTCAGAACGAATGCTGGCGGCAGGCCTAACACATGCAAGTCGAGCGCTCTCGCAAGAGAGAGCGGCGCACGGGTGAGTAACGCGTGGGAATATGCCCTTAGGTACGGAACAACGTCGGGAAACTGACGCTAATACCGTATATGACGAGAGTTGAAAGATTTATCGCCTAAGGATTAGCCCGCGTTAGATTAGCTTGTTGGTGAGGTAATGGCTCACCAAGGCGACGATCTATAGCTGGTTTGAGAGGATGATCAGCCACACTGGGACTGAGACACGGCCCAGACTCCTACGGGAGGCAGCAGTGGGGAATATTGCACAATGGACGCAAGTCTGATGCAGCCATGCCGCGTGTGTGATGAAGGCCTTCGGGTTGTAAAGCA…
Otu648	1193	0	137	172	124	1	18	47	5	7	11	24	40	4	12	0	0	0	0	0	69	35	147	26	9	59	21	7	2	0	75	47	27	0	67	0	0	0	0	0	0	0	0	CTCTAGAGTTTGATCCTGGCTCAGGATGAACGCTAGCGGCAGGCCTAATACATGCAAGTCGAACGGGATTGAGAAGCTTGCTTTTCATGAGAGTGGCGCACGGGTGCGTAACACGTATGTAACCTACCTTAATCTGGGGGATAGCCTCTCGAAAGAGAGATTAACACCGCATAACATTATCGGATAGCATTTTCTGATAATCAAATATTTATAGGATTAAGATGGGCATGCGGAACATTAGCTAGTTGGTAAGGTAATGGCTTACCAAGGCTACGATGTTTAGGGGATCTGAGAGGATGACCCCCCACACTGGTACTGAGACACGGACCAGACTCCTACGGGAGGCAGCAGTAAGGAATATTGGTCAATGGGCGCAAGCCTGAACCAGCCATGCCGCGT…
Otu649	249	13	12	2	2	0	28	38	7	28	26	8	4	0	1	0	0	0	0	0	3	7	0	6	14	9	17	3	6	1	5	2	0	0	7	0	0	0	0	0	0	0	0	TAGAGAGTTTGATCATGGCTCAGAACGAACGCTGGCGGCATGCCTAACACATGCAAGTCGAACGCCCCGCAAGGGGAGTGGCGGACGGGTGAGTAACACGTGGGAACCTGCCCAATGGTTCGGAATAACCGCGGGAAACTGCGGCTAATACCGGATAAGCCTTCTGGCAACAGGAGGGAAAGATTTATCGCCGATGGAGGGGCCCGCGTCCGATTAGGTAGTTGGTGGGGTAACGGCCTACCAAGCCTACGATCGGTAGCTGGTCTGAGAGGATGATCAGCCACACTGGGACTGAGATACGGCCCAGACTCCTACGGGAGGCAGCAGTGGGGAATATTGGACAATGGGGGCAACCCTGATCCAGCAATGCCGCGTGAGTGATGAAGGCCTTAGGGTTGT…
Otu650	92	0	1	0	0	3	0	0	0	0	0	0	0	0	0	17	0	0	0	7	0	0	0	0	0	0	0	0	0	0	0	0	0	32	0	0	1	9	10	12	0	0	0	TAGAGAGTTTGATCATGGCTCAGAATGAACGCTAGCGATATGCTTAACACATGCAAGTTGAACGTTGTTCTCAGATTAAGATGGAACAGAGTAGCGAACGGGTGCGTAACACGTAGGAATCTGCCAAACAGTTTGGGCCAAATCCTGAATGAATAAAAGCTAAAGAGCGCTGTTTGATGAGCCCACGTAGTATTAGGTAGTTGGTCAGGTAAAAGCTGACCAAGCCTACGATGCTTAGCTGGTCTTTTCGGATGATCAGCCACACTGGGACTGAGACACGGCCCAGACTCCTACGGGAGGCAGCAGTGGGGAATCTTGGACAATGGGCGAAAGCCTGATCCGGCAATATGGCGTGAGCGAAGAAGGGCAACGCAGCTCGTAAAGCTCTTTCATCGAGTG…
Otu651	920	4	16	3	5	1	17	25	18	0	46	28	44	8	16	30	22	24	9	61	9	7	10	5	9	56	49	56	72	91	29	17	23	6	11	11	2	21	8	51	0	0	0	TAGAGAGTTTGATCATGGCTCAGGACGAACGCTGGCGGCGTGCTTAACACATGCAAGTCGAACGGAAAGGTCTCTTCGGAGATACTCGAGTGGCGAACGGGTGAGTAACACGTGGGTAATCTGCCCTGCACATCGGGATAAGCCTGGGAAACTGGGTCTAATACCGAATATGACCTCGGGACGCATGTCCTGTGGTGGAAAGCTTTTGCGGTGTGGGATGGGCCCGCGGCCTATCAGCTTGTTGGTGGGGTGATGGCCTACCAAGGCGACGACGGGTAGCCGGCCTGAGAGGGTGTCCGGCCACACTGGGACTGAGATACGGCCCAGACTCCTACGGGAGGCAGCAGTGGGGAATATTGCACAATGGGCGCAAGCCTGATGCAGCGACGCCGCGTGGGG…
Otu652	795	219	52	11	6	0	81	17	7	6	139	24	24	4	2	1	1	0	0	1	17	28	6	6	15	7	22	5	5	0	32	20	6	0	26	5	0	0	0	0	0	0	0	TAGAGAGTTTGATCCTGGCTCAGAATGAACGCTGGCGGCGTGGTTAAGACATGCAAGTCGAACGGTTTTTATTGAAGCGCAAGTGGATATAAAAGCAGTGGCGAACGGGTGCGTAACACGTGAACAATCTACCTTCAAATGGGGAATAGCTCGCCGAAAGGCGAATTAATACCGCATGTGGTTGCCTCTCGCATGAGAAGCATACCAAAGTCAGGGACCGCAAGGCCTGACGTTAGAAGAGGAGTTCGCGGCCTATCAGCTAGTTGGCGAGGTAACGGCTCACCAAGGCTAAGACGGGTAGCTGGTCTGAGAGGATGATCAGCCACACTGGAACTGAGACACGGTCCAGACACCTACGGGTGGCAGCAGTTTCGAATCATTCACAATGGGCGAAAGCCT…
Otu653	207	0	2	4	0	0	0	5	4	3	11	13	21	8	2	0	0	0	0	0	0	0	1	0	0	32	3	0	0	0	43	36	8	0	11	0	0	0	0	0	0	0	0	TAGAGAGTTTGATCATGGCTCAGGATGAACGCTAGCGGCAGGCCTAATACATGCAAGTCGAACGATATTAAGGGGCTTGCTCCTTAAGAAAGTGGCGCACGGGTGCGTAACGCGTATGCAACCTACCTTAATCAGGGGGATAGCCCGAAGAAATTCGGATTAACACCGCATAAAAACACAGAGTAGCATTACTCAATGTTCAAATATTTATAGGATTAAGATGGGCATGCGTGTCATTAGCTAGTTGGCGGGGTAACGGCCCACCAAGGCGACGATGACTAGGGGATCTGAGAGGATGACCCCCCACACTGGTACTGAGACACGGACCAGACTCCTACGGGAGGCAGCAGTAAGGAATATTGGTCAATGGAGGCAACTCTGAACCAGCCATGCCGCGTG…
Otu654	369	4	16	13	11	5	10	13	9	0	28	13	30	2	10	0	0	0	0	0	11	15	19	29	3	8	14	27	13	3	11	14	28	0	10	0	0	0	0	0	0	0	0	TAGAGAGTTTGATCATGGCTCAGGACGAACGCTGGCGGCGTGCTTAACACATGCAAGTCGAACGGTAAGGCCCGCTTGCGGGTACACGAGTGGCGAACGGGTGAGTAACACGTGAGCAACCTACCCTTGACTCCGGAATAACAGCTGGAAACAGCTGCTAATACCAGATACGACCTCTTGCGACATCGCACGGAGGTGGAAAGCTCTGGCGGTCAAGGATGGGCTCGCGGCCTATCAGCTAGTTGGTGAGGTAACGGCCCACCAAGGCTTCGACGGGTAGCCGGCCTGAGAGGGCGACCGGCCACACTGGGACTGAGATACGGCCCAGACTCCTACGGGAGGCAGCAGTGGGGAATATTGCACAATGGGCGAAAGCCTGATGCAGCAACGCCGCGTGCG…
Otu655	136	0	6	9	3	2	0	0	0	0	0	0	0	0	0	0	0	0	0	0	9	16	25	52	14	0	0	0	0	0	0	0	0	0	0	0	0	0	0	0	0	0	0	AGAGTTTGATCATGGCTCAGGATGAACGCTAGCGGCAGGCTTAACACATGCAAGTCGAGGGGCAGCATTCCAGCAATGGAGATGGCGACCGGCAAACGGGTGCGGAACACGTACGCAACATACCTCTTTCTGGGGCATAGCCCGAAGAAATTCGGATTAACACCCCATAGTATCCAGAAGTGGCATCACTATTGGATTAAAAATTTATTGGAGAGAGATTGGCGTGCGTCCTATTAGCTAGTTGGTATGGGTAACGGCCTACCAAGGCGACGATAGGTAGCTGGTGTGAGAGCACGACCAGCCACACGGGCACTGAGACACGGGCCCGACTCCTACGGGAGGCAGCAGTGAGGAATATTGGTCAATGGACGCAAGTCTGAACCAGCCATGCCGCGTGAA…
Otu656	430	0	12	0	10	18	0	27	10	0	5	21	50	14	16	0	0	0	0	0	0	6	10	4	2	51	10	16	9	3	36	25	53	0	22	0	0	0	0	0	0	0	0	AGAGTTTGATCCTGGCTCAGGACGAACGCTGGCGGCGTGCTTAACACATGCAAGTCGAACGGTAAGGCTCCTTCGGGAGTACACGAGTGGCGAACGGGTGAGTAACACGTGAGCAACCTACCCTTGACTTCGGAATAACAGTTGGAAACAGCTGCTAATACCGAATACGACCTTCTCGGTCATCCGAGTGGGTGGAAAGTTCTGGCGGTCAAGGATGGGCTCGCGGCCTATCAGCTTGTTGGTGAGGTAACGGCTCACCAAGGCTTCGACGGGTAGCCGGCCTGAGAGGGCGACCGGCCACACTGGGACTGAGATACGGCCCAGACTCCTACGGGAGGCAGCAGTGGGGAATATTGCACAATGGGCGAAAGCCTGATGCAGCAACGCCGCGTGCGGGAT…
Otu657	959	2	26	35	30	12	6	18	23	6	34	64	123	18	65	0	0	0	0	0	46	48	76	21	39	37	12	19	11	4	43	33	64	0	44	0	0	0	0	0	0	0	0	AGAGTTTGATCCTGGCTCAGGACGAACGCTGGCGGCGTGCTTAACACATGCAAGTGGAGCGACGAACCCGAGCTTGCTCGGGGGCAAAGCCGCGAACGGGTGAGTAACACGTGGGTAACCTGCCCTGTTGATTGGGACAACCCCGGGAAACCGGGGCTAATACCAAATGTGCTCATACCTACATCAGTAGGAATGGGGAAAGGAGGCTTCGGCTTCCGCAACGGGATGGGCCCGCGGCCCATTAGCTTGTTGGTGGGGTAACGGCCTACCAAGGCTTCGATGGGTAGCTGGTCTGAGAGGACGATCAGCCACACTGGGACTGAGACACGGCCCAGACTCCTACGGGAGGCAGCAGTGGGGAATCTTGCGCAATGCGCGAAAGCGTGACGCAGCAACGCC…
Otu658	453	18	5	0	2	0	1	0	0	0	43	55	52	30	10	0	0	1	0	4	1	0	0	2	1	4	7	3	3	3	90	35	58	0	21	0	0	0	1	3	0	0	0	CTCTAGAGTTTGATCATGGCTCAGGACGAACGCTGGCGGCGTGCTTAACACATGCAAGTCGAACGGTAAGGCCCTTTCGGGGGTACACGAGTGGCGAACGGGTGAGTAACACGTGGGTGATCTGCCCTGCACTTCGGGATAAGCTTGGGAAACTGGGTCTAATACCGGATAGGACCATTGTCTGCATGGATGGTGGTGGAAAGCTTTTGCGGTGTGGGATGGGCCCGCGGCCTATCAGCTTGTTGGTGGGGTGATGGCCTACCAAGGCGACGACGGGTAGCCGGCCTGAGAGGGTGTCCGGCCACACTGGGACTGAGATACGGCCCAGACTCCTACGGGAGGCAGCAGTGGGGAATATTGCACAATGGGCGCAAGCCTGATGCAGCGACGCCGCGTGGG…
Otu659	855	0	5	5	0	16	26	16	29	0	0	0	0	0	0	42	22	12	66	28	0	0	3	13	4	13	19	3	18	67	0	0	0	77	0	24	16	51	228	52	0	0	0	TAGAGAGTTTGATCATGGCTCAGAATCAACGCTGGCGGCGTGCCTAACACATGCAAGTCGCACGAGAAAGCGGACTCCGGTCTGTGAGTAAAGTGGCGCACGGGTGAGTAACACGTGAATGATCTACCTCCGAGTGGGGAATAACTTCGGGAAACCGAGGCTAATACCGCATAACACTTACGAGTCAAAGCAGCAATGCGCTTGGAGAGGAGTTCGCGGCAGATTAGTTAGTTGGCGGGGTAATGGCCCACCAAGACGATGATCTGTATCCGGCCTGAGAGGGCGCACGGACACACTGGAACTGAAACACGGTCCAGACTCCTACGGGAGGCAGCAGTGGGGAATTTTGCGCAATGGGGGAAACCCTGACGCAGCAACGCCGCGTGGAGGATGAAATAT…
Otu660	198	0	5	21	2	61	1	0	2	0	0	0	8	1	2	0	0	0	0	0	4	7	37	17	11	0	1	0	0	0	0	4	5	0	9	0	0	0	0	0	0	0	0	TAGAGAGTTTGATCATGGCTCAGCCTGAACGCTGTCGGCGTGATTAAGACATGCAAGTCGTACGGTGTAGCAATACACAGTGGCGCACGGGTGAGTAAGGCATCGCTAATCTACCCTGGGGTCTGGGATAGCCAGCCGAAAGGTTGGGTAATACCAGATGAGACCACGGACCGGCATCGGTCTGTGCTCAAAGGGCAACTGCCCTGGGATGAGGCGATGTGGTATCAGCTAGTTGGTGAGGTAACGGCTCACCAAGGCTTCGACGCCTAGCCGGACTGAGAGGTCGGCCGGCCACATCGGGACTGAGACACTGCCCGGACTCCTACGGGGGGCTGCAGTAATGAATCTTCCGCAATGCACGAAAGTGTGACGGAGCGACGCCGAGTGAAGGATGAAGTC…
Otu661	469	5	34	17	12	13	11	4	1	2	8	1	16	3	0	0	0	0	0	0	86	47	55	39	29	5	6	4	0	0	17	27	11	0	16	0	0	0	0	0	0	0	0	TAGAGAGTTTGATCATGGCTCAGGACGAACGCTGGCGGCGTGGATTAGGCATGCAAGTCGAGCGACGGAATCCTTCGGGATTTACGGAGCGGCGAACGGGTGAGTAACGCGTGAACAACCTGTCCCTTTGTTCCGGATAATTGGGAGAAATCCCTTGTAATACGGGCGAGGACGGTCCTTTGGCATCTTAGGATCGGGAAACACGAAAGTGGCATGGGGAGGGGTTCGCGACCTATCAGGTAGTTGGTGTGGTAACGGCACACCAAGCCAACGACGGGTAGCTGGTCTGAGAGGATGGTCAGCCACATTGGAACTGAGACACTGTCCAGACTCCTACGGGAGGCTGCAGTCGAGAATCTTGGGCAATGCACGAAAGTGTGACCCAGCGACGCCGCGTGA…
Otu662	248	0	0	0	0	0	4	8	9	0	78	19	25	3	11	0	0	0	0	0	0	0	0	0	0	2	7	5	3	0	14	30	2	0	28	0	0	0	0	0	0	0	0	CTCTAGAGTTTGATCATGGCTCAGAGCGAACGCTGGCGGCAGGCTTAACACATGCAAGTCGAGCGGATGTAGCAATACATCAGCGGCAGACGGGATAGTAACACGTGGGAACGTGCCCTTTGGTTCGGAATAACTCGGCGAAAGCCGTGCTAATACCGAATAAGCCCTTACGGGGAAAGATTTATCGCCATTGGAGCGGCCCGCGTCTGATTAGCTAGTTGGTGAGGTAACGGCTCACCAAGGCGACGATCAGTAGCTGGTCTGAGAGGATGATCAGCATCACTGGGACTGAGACACGGCCCAGACTCCTACGGGAGGCAGCAGTGGGGAATATTGGACAATGGGCGCAAGCCTGATCCAGCCATGCCGCGTGGATGATGAAGGCCTTAGGGTTGTAAA…
Otu663	942	18	29	12	3	11	7	9	6	1	25	215	50	40	23	0	0	0	0	0	3	30	20	48	36	41	4	16	0	1	88	39	123	0	44	0	0	0	0	0	0	0	0	AGAGTTTGATCCTGGCTCAGGACGAACGCTGGCGGCGTGCTTAACACATGCAAGTCGAGCGGAAAGGCCCTTCGGGGTACTCGAGCGGCGAACGGGTGAGTAACACGTGAGTAACCTGCCCTGGACTTTGGGATAACCCTCGGAAACGGGGGCTAATACCGGATATTACCTTCTCCTGCATGGGGGTTGGTGGAAAGTTTTTCGGTCTGGGATGGGCTCGCGGCCTATCAGCTTGTTGGTGGGGTGATGGCCTACCAAGGCGACGACGGGTAGCCGGCCTGAGAGGGCGACCGGCCACACTGGGACTGAGACACGGCCCAGACTCCTACGGGAGGCAGCAGTGGGGAATATTGCACAATGGGCGGAAGCCTGATGCAGCGACGCCGCGTGAGGGATGAC…
Otu664	214	1	0	0	0	0	0	0	0	0	0	0	0	0	0	21	24	20	11	25	0	0	0	0	0	0	0	0	0	0	0	0	0	3	0	22	11	28	17	31	0	0	0	TAGAGAGTTTGATCATGGCTCAGAGCGAACGCTGGCGGCATGCTTAACACATGCAAGTCGCACGGAGGGGGCAACTCCTCAGTGGCGGACGGGTGAGTAACGCGTAGGTATCTATCTCTGGGTGGGGGATAACCGTGGGAAACTACGGCTAATACCGCATGACACCTGAGGGTCAAAGGCGCAAGTCGCCTGGAGAGGAGCCTGCGTACGATTAGCTTGTTGGTGGGGTAAAGGCCTACCAAGGCGACGATCGTTAGCTGGTCTGAGAGGATGATCAGCCACACTGGGACTGAGACACGGCCCAGACTCCTACGGGAGGCAGCAGTGGGGAATATTGGACAATGGGCGCAAGCCTGATCCAGCAATGCCGCGTGGGTGAAGAAGGTCTTCGGATTGTAA…
Otu665	273	0	0	0	0	0	1	3	0	0	0	0	3	0	0	30	33	4	10	11	0	0	0	0	2	1	0	0	1	0	1	1	2	21	6	3	11	45	53	31	0	0	0	TAGAGAGTTTGATCATGGCTCAGGATGAACGCTAGCGGCATGCTTAACACATGCAAGTCGAACGAGGATCAGATAGCTTGCTAACTGGTCCTAGTGGCGGACGGGTGAGTAACGCGTAAGAATCTGCCCCTAGGAGAGGGATACCAACTGGAAACGGTTGTTAATACCTCATATGCTGAGGAGTGAAATGGTTTCATACCGCCTAGGGATGAGCTTGCGTCTGATTAGCTAGTTGGTGGGGTAATGGCCTACCGAGGCAATGATCAGTAGCTGGTCTGAGAGGACAATCAGCCACACTGGGACTGAGACACGGCCCAGACTCCTACGGGAGGCAGCAGTGAGGAATTTTCCGCAATGGGCGAAAGCCTGACGGAGCAATGCCGCGTGGAGGAAGACGGC…
Otu666	538	0	2	1	0	0	3	43	37	1	1	0	14	20	0	0	0	0	0	0	0	0	6	0	0	13	6	46	3	7	0	8	8	0	319	0	0	0	0	0	0	0	0	CTCTAGAGTTTGATCATGGCTCAGATTGAACGCTGGCGGCAGGCCTAACACATGCAAGTCGAGCGGCAGCGGGAAGTAGCTTGCTACTTTGCCGGCGAGCGGCGGACGGGTGAGTAATGTCTGGGAAACTGCCTGATGGAGGGGGATAACTACTGGAAACGGTAGCTAATACCGCATGACCTCGCAAGAGCAAAGTGGGGGACCTTCGGGCCTCACGCCATCGGATGTGCCCAGATGGGATTAGCTAGTAGGTGAGGTAATGGCTCACCTAGGCGACGATCCCTAGCTGGTCTGAGAGGATGACCAGCCACACTGGAACTGAGACACGGTCCAGACTCCTACGGGAGGCAGCAGTGGGGAATATTGCACAATGGGCGCAAGCCTGATGCAGCCATGCCG…
Otu667	283	0	0	2	3	0	0	0	0	0	54	23	47	0	2	0	0	0	0	0	18	36	3	0	5	4	0	0	0	1	50	27	4	0	4	0	0	0	0	0	0	0	0	AGAGTTTGATCATGGCTCAGATTGAACGCTGGCGGAATGCTTTACACATGCAAGTCGAACGGCAGCACGGGAGCTTGCTCCTGGTGGCGAGTGGCGAACGGGTGAGTAACATATCGGAACGTATCCAATAATGGGGGATAACTAGTCGAAAGATTAGCTAATACCGCATACGCCCTGAGGGGGAAAGCTGGGGATCTTCGGACCTGGCGTTAATGGAGCGGCCGATATCTGATTAGCTAGTTGGTGAGGTAAAGGCTCACCAAGGCGACGATCAGTAGCTGGTCTGAGAGGACGACCAGCCACACTGGAACTGAGACACGGTCCAGACTCCTACGGGAGGCAGCAGTGGGGAATTTTGGACAATGGGCGCAAGCCTGATCCAGCCATTCCGCGTGAGTG…
Otu668	505	48	15	2	0	0	36	31	23	17	45	14	6	5	7	1	0	0	0	2	6	28	1	13	12	22	60	26	17	10	18	16	5	2	12	1	0	3	0	1	0	0	0	TAGAGAGTTTGATCCTGGCTCAGAGCGAACGCTGGCGGCAGGCCTAACACATGCAAGTCGAGCGCCCAGCAATGGGAGCGGCAGACGGGAGAGTAACACGTGGGAACGTACCCTTCAGTTCGGAACAACCAAGGGAAACTTTGGCTAATACCGAATACGTCCGTAAGGAGAAAGATTTATCGCTGAAGGATCGGCCCGCGTCTGATTAGCTAGTTGGTGAGGTAATGGCTCACCAAGGCGACGATCAGTAGCTGGTCTGAGAGGATGATCAGCCTCATTGGGACTGAGACACGGCCCAAACTCCTACGGGAGGCAGCAGTGGGGAATATTGGACAATGGGCGCAAGCCTGATCCAGCCATGCCGCGTGGATGATGAAGGCCTTAGGGTTGTAAAGTCCT…
Otu669	182	164	0	0	0	0	5	1	0	0	9	1	0	0	0	0	0	0	0	0	0	1	0	0	0	0	0	0	0	0	0	1	0	0	0	0	0	0	0	0	0	0	0	TAGAGAGTTTGATCCTGGCTCAGGATGAACGCTAGCGGCAGGCCTAATACATGCAAGTCGAACGGCAGCGGGTGTAGCAATACATGCCGGCGAGTGGCGCACGGGTGCGTAACACGTATGCAACCTTCCTTCAAATGGAGGATAGCCCCTCGAAAGAGGGATTAATACTCCGTAGTATTACAGATAGGCATCTATAAGTAATTAAAGCTCCGGCGGTTGAAGATGGGCATGCGTTGCATTAGCTAGTTGGTGAGGTAATGGCTCACCAAGGCGACGATGCATAGGGGATCTGAGAGGACTAACCCCCACACTGGTACTGAGACACGGACCAGACTCCTACGGGAGGCAGCAGTAAGGAATATTGGTCAATGGAGGCAACTCTGAACCAGCCATGCCGCG…
Otu670	224	0	0	0	0	0	0	9	4	0	0	0	1	0	0	5	23	43	0	11	0	0	0	0	0	3	8	3	3	12	1	0	1	0	0	45	25	13	6	8	0	0	0	TAGAGAGTTTGATCATGGCTCAGAACGAACGCTGGCGGCAGGCTTAACACATGCAAGTCGAACGCTCGTAGCAATACGGGAGTGGCGGACGGGTGCGTAACGCGTGGGAACATGCCCTTTGGTTCGGAATAACCCAGGGAAACTTGGGCTAATGCCGGATACGTCCGGCGCCTTTGCGGGCGCTGGAGAAAGATTTATCGCCGAAGGATTGGCCCGCGTCCGATTAGCTAGTTGGTGAGGTAACGGCTCACCAAGGCGACGATCGGTAGCTGGTCTGAGAGGATGATCAGCCACACTGGGACTGAGACACGGCCCAGACTCCTACGGGAGGCAGCAGTGGGGAATATTGGACAATGGGCGCAAGCCTGATCCAGCCATGCCGCGTGAGTGATGAAGGCC…
Otu671	516	0	0	0	0	0	0	0	0	9	0	0	0	0	0	54	40	56	108	23	0	0	1	0	0	0	0	0	0	0	0	0	4	54	2	23	19	68	35	20	0	0	0	CTCTAGAGTTTGATCATGGCTCAGAGCGAACGCTGGCGGCATGCTTAACACATGCAAGTCGCACGGGCAGTTTCGGCTGTCAGTGGCGGACGGGTGAGTAACGCGTAGGTATCTATCCTTGGGTGGGGGATAACCGTGGGAAACTACGGCTAATACCGCATGACACCTGTGGGTCAAAGGCGCAAGTCGCCTGGGGAGGAGCCTGCGTCCGATTAGCTAGTTGGTGGGGTAAAGGCCTACCAAGGCGACGATCGGTAGCTGGTCTGAGAGGATGATCAGCCACACTGGGACTGAGACACGGCCCAGACTCCTACGGGAGGCAGCAGTGGGGAATATTGGACAATGGGCGCAAGCCTGATCCAGCAATGCCGCGTGGATGAAGAAGGTTTTCGGATTGTA…
Otu672	239	0	10	3	1	1	10	6	56	13	3	5	14	1	0	0	0	0	0	0	0	2	1	1	2	19	5	6	4	30	12	16	7	0	11	0	0	0	0	0	0	0	0	TAGAGAGTTTGATCATGGCTCAGGATGAACGCTAGCGGCAGGCCTAATACATGCAAGTCGGACGGGATCGGGGAGCTTGCTCCCTGTGAGAGTGGCGCACGGGTGCGTAACACGTATGTAACCTACCTTGATCAGGGGGATAGCCTCTCGAAAGAGAGATTAAGACCGCATAACATTATGTTGTGGCATCGCAATATAATCAAATATTTATAGGATCAAGATGGGCATGCGCAACATTAGCTAGTTGGTGTGGTAACGGCATACCAAGGCTACGATGTTTAGGGGATCTGAGAGGATGACCCCCCACACTGGTACTGAGACACGGACCAGACTCCTACGGGAGGCAGCAGTAAGGAATATTGGTCAATGGACGGAAGTCTGAACCAGCCATGCCGCGTG…
Otu673	218	0	11	10	5	43	1	5	5	7	0	4	11	4	10	0	0	0	0	0	0	6	25	8	4	1	7	1	2	2	8	8	20	0	10	0	0	0	0	0	0	0	0	TAGAGAGTTTGATCATGGCTCAGGACGAACGCTGGCGGCGTGCTTAACACATGCAAGTCGAGCGGTAAGGCTCCTTCGGGAGTACACGAGCGGCGAACGGGTGAGTAACACGTGAGTAATCTGCCCTTCACTTCGGGATAACCATCGGAAACGGTGGCTAATACCGAATACGACGAACTCTTGCATGAGATGTTCGTGGAAAGTCTTTTCGGTGAAGGATGTGCTCGCGGCCTATCAGCTTGTTGGTGAGGTAACGGCTCACCAAGGCTTCGACGGGTAGCCGGCCTGAGAGGGTGACCGGCCACACTGGGACTGAGACACGGCCCAGACTCCTACGGGAGGCAGCAGTGGGGAATATTGGACAATGGGCGAAAGCCTGATCCAGCAACGCCGCGTGAG…
Otu674	178	0	0	11	11	6	0	0	0	0	4	4	10	3	23	0	0	0	0	0	3	2	18	6	4	2	0	0	0	0	5	8	24	0	34	0	0	0	0	0	0	0	0	AGAGTTTGATCATGGCTCAGGACGAACGCTGGCGGCGTGCTTAACACATGCAAGTCGAGCGGTAAGGCTCTTCGGAGTACACGAGCGGCGAACGGGTGAGTAACACGTGAGCAACCTGCCCTTGGCACTGGGATAACAATTGGAAACAGTTGCTAATACCGGATACGACCTCATGCGACATCGCAAGAGGTGGAAAGTTCCGGCGGCCAAGGATGGGCTCGCGGCCTATCAGCTTGTTGGTGAGGTAATGGCTCACCAAGGCACCGACGGGTAGCCGGCCTGAGAGGGCGACCGGCCACACTGGGACTGAGATACGGCCCAGACTCCTACGGGAGGCAGCAGTGGGGAATATTGCACAATGGGCGAAAGCCTGATGCAGCAACGCCGCGTGCGGGATGA…
Otu675	772	1	81	10	15	0	3	0	2	0	17	42	182	1	0	0	0	0	0	0	5	73	2	0	14	0	0	3	0	0	276	40	1	0	4	0	0	0	0	0	0	0	0	TAGAGAGTTTGATCATGGCTCAGGATGAACGCTAGCGGCAGGCTTAACACATGCAAGTCGAGGGGTATAGGTTTTCGGATCTAGAGACCGGCGCACGGGTGCGTAACGCGTATGCAATCTACCTTTTACAGAGGGATAGCCCAGAGAAATTTGGATTAATACCTCATAGCATAGCAGCTTCGCATGAAGCAGCTATTAAAGTCACAACGGTAAAAGATGAGCATGCGTCCCATTAGCTAGTTGGTAAGGTAACGGCTTACCAAGGCTACGATGGGTAGGGGTCCTGAGAGGGAGATCCCCCACACTGGTACTGAGACACGGACCAGACTCCTACGGGAGGCAGCAGTGAGGAATATTGGACAATGGGCGCAAGCCTGATCCAGCCATGCCGCGTGCAGG…
Otu676	427	19	38	1	0	0	2	2	0	0	72	24	9	0	2	0	0	0	0	0	10	150	3	7	3	0	0	0	0	0	44	40	1	0	0	0	0	0	0	0	0	0	0	TAGAGAGTTTGATCATGGCTCAGAACGAACGTTGATGGCGTGCCTCATACATGCAAGTCGAGCGCCCCGCAAGGGGAGCGGCGAACGGGTGAGTAACACGTAAGGAATCTGCCCTGAAGCGGGGAATAACTATCCCAACGGATAGCTAATACCGCATAGTGATGGAGACGGCATCGTCTCTTCTCAAAAGGCTTCGGCCACTTCAGGATGACCTTGCGTCCCATTAGCTTGTTGGCGGGGTAACGGCCCACCAAGGCTACGATGGGTATCCGGCCTGAGAGGGTGTACGGACACATTGGGACTGAGATACGGCCCAGACTCCTACGGGAGGCAGCAGTAGGGAATTTTGCGCAATGGAGGAAACTCTGACGCAGCAACGCCATGTGTGGGATGAAGCAT…
Otu677	123	0	0	0	0	0	1	9	0	20	0	0	0	0	0	3	5	0	0	0	0	0	0	0	0	17	50	5	5	6	0	0	0	0	0	0	2	0	0	0	0	0	0	TAGAGAGTTTGATCATGGCTCAGGATGAACGCTAGCGGCAGGCCTAATACATGCAAGTCGAGGGGTATATGGGTGCTTGCACCCATGGAGACCGGCAAACGGGTGCGGAACACGTACAGAACCTCCCCCCCAGCGGGGAATAGCCCCTGGAAACGGGGATTAATACCCCATGACATGACGGTGTGGCATCACGCGGTCATTAAAGGTTTACCACTGGGGGATGGCTGTGCGGCCGATTAGGTAGTTGGCGGGGTAAAGGCCCACCAAGCCTTCGATCGGTAACTGGTGTGAGAGCACGACCAGTCACACGGGCACTGAGACACGGGCCCGACTCCTACGGGAGGCAGCAGTAAGGAATATTGGTCAATGGGCGGAAGCCTGAACCAGCCATGCCGCGTG…
Otu678	254	0	0	0	0	0	5	40	20	34	0	0	0	0	0	0	0	0	0	0	0	0	0	0	0	36	46	19	26	28	0	0	0	0	0	0	0	0	0	0	0	0	0	AGAGTTTGATCATGGCTCAGAGCGAACGCTGGCGGCATGCTTAACACATGCAAGTCGCACGGGCGTGGTGGTTTCGGCCATTGCGTCAGTGGCGGACGGGTGAGTAACGCGTAGGTATTTATCCAGAGGTGGGGGACAACCGCGGGAAACTGCGGCTAATACCGCATGACGACGGGGCGCGAGTCCTGTCCAAAGCCTTTCGGGGCGCCCTTGGCGGAGCCTGCGTCCGATTAGCTAGTTGGTGGGGTAAAGGCTCACCAAGGCTGCGATCGGTAGCTGGTCTGAGAGGATGATCAGCCACACTGGGACTGAGACACGGCCCAGACTCCTACGGGAGGCAGCAGTGGGGAATATTGGACAATGGGCGCAAGCCTGATCCAGCAATGCCGCGTGGGTGAA…
Otu679	1994	33	83	32	27	3	56	67	21	44	70	45	72	8	36	38	33	10	2	118	172	114	143	74	66	81	71	36	22	21	84	47	38	5	36	30	23	11	44	78	0	0	0	TAGAGAGTTTGATCATGGCTCAGAGCGAACGCTGGCGGCAGGCTTAACACATGCAAGTCGAACGGGCGTAGCAATACGTCAGTGGCAGACGGGTGAGTAACGCGTGGGAACGTGCCTTTTGGTTCGGAACAACTGAGGGAAACTTCAGCTAATACCGGATAAGCCCTTACGGGGAAAGATTTATCGCCAAAAGATCGGCCCGCGTCTGATTAGCTAGTTGGTGAGGTAATGGCTCACCAAGGCGACGATCAGTAGCTGGTCTGAGAGGATGATCAGCCACACTGGGACTGAGACACGGCCCAGACTCCTACGGGAGGCAGCAGTGGGGAATATTGGACAATGGGCGAAAGCCTGATCCAGCCATGCCGCGTGAGTGATGAAGGCCTTAGGGTCGTAAAG…
Otu680	761	3	1	46	6	5	0	0	5	0	0	1	97	147	63	0	0	0	0	0	0	3	55	3	2	3	0	0	0	0	14	40	222	1	44	0	0	0	0	0	0	0	0	TAGAGAGTTTGATCATGGCTCAGATTGAACGCTGGCGGCATGCTTTACACATGCAAGTCGAACGGCAGCGCGGACTTCGGTCTGGCGGCGAGTGGCGAACGGGTGAGTAATATATCGGAACGTACCCAAGAGTGGGGGATAACGTAGCGAAAGTTACGCTAATACCGCATACGATCCAAGGATGAAAGCAGGGGACCGCAAGGCCTTGTGCTCCTGGAGCGGCCGATATCTGATTAGCTAGTTGGTGAGGTAAAGGCTCACCAAGGCGACGATCAGTAGCTGGTCTGAGAGGACGACCAGCCACACTGGAACTGAGACACGGTCCAGACTCCTACGGGAGGCAGCAGTGGGGAATTTTGGACAATGGGCGCAAGCCTGATCCAGCAATGCCGCGTGAGT…
Otu681	216	0	6	4	1	12	9	4	20	16	1	0	0	0	0	4	5	0	8	8	5	6	13	23	11	5	20	5	3	14	0	0	0	0	4	0	0	1	3	5	0	0	0	TAGAGAGTTTGATCATGGCTCAGAACGAACGCTGGCGGCAGGCTTAACACATGCAAGTCGAGGGGTCATAGCAATATGGCACCGGCGCACGGGTGCGTAACGCGTGGGAACATGCCCTTGGGTACGGAACAACGTCGGGAAACTGACGCTAATACCGTATAATATCTTCGGATCAAAGATTTATCGCCCAGGGATTGGCCCGCGTAAGATTAGGTAGTTGGTGAGGTAATGGCTCACCAAGCCTACGATCTTTAGCTGGTCTGAGAGGATGATCAGCCACACTGGGACTGAGACACGGCCCAGACTCCTACGGGAGGCAGCAGTGAGGAATATTGGACAATGGGGGAAACCCTGATCCAGCCATGCCGCGTGAGTGATGAAGGCCTTCGGGTTGTAAAA…
Otu682	341	5	52	2	1	0	16	2	4	4	19	5	6	0	0	0	0	0	0	0	107	31	13	11	6	3	3	0	0	0	35	13	1	0	2	0	0	0	0	0	0	0	0	TAGAGAGTTTGATCATGGCTCAGATTGAACGCTGGCGGCATGCCTTACACATGCAAGTCGAACGGCAGCACGGGAGCAATCCTGGTGGCGAGTGGCGAACGGGTGAGTAATATATCGGAACGTGCCCAGTCGTGGGGGATAACGTAGCGAAAGTTACGCTAATACCGCATACGATCTATGGATGAAAGCGGGGGATCGCAAGACCTCGCGCGATTGGAGCGGCCGATATCAGATTAGGTAGTTGGTGAGGTAAAGGCTCACCAAGCCTTCGATCTGTAGCTGGTCTGAGAGGACGACCAGCCACACTGGGACTGAGACACGGCCCAGACTCCTACGGGAGGCAGCAGTGGGGAATTTTGGACAATGGGCGCAAGCCTGATCCAGCAATGCCGCGTGCAG…
Otu683	945	4	93	39	18	29	27	34	9	2	44	29	26	6	5	58	59	10	3	29	54	24	44	21	29	23	12	8	8	0	18	31	17	6	33	12	19	9	30	23	0	0	0	TAGAGAGTTTGATCATGGCTCAGATTGAACGCTGGCGGCATGCCTTACACATGCAAGTCGAACGGCAGCACGGGAGCAATCCTGGTGGCGAGTGGCGAACGGGTGAGTAATATATCGGAACGTGCCCAGTAATGGGGGATAGCCCGGCGAAAGCCGGATTAATACCGCATACGACCTACGGGTGAAAGCGGGGGATCGCAAGACCTCGCGTTATTGGAGCGGCCGATATCAGATTAGCTTGTTGGCGGGGTAAAAGCCCACCAAGGCGACGATCTGTAGCTGGTCTGAGAGGACGACCAGCCACACTGGGACTGAGACACGGCCCAGACTCCTACGGGAGGCAGCAGTGGGGAATTTTGGACAATGGGCGCAAGCCTGATCCAGCCATGCCGCGTGTGG…
Otu684	499	2	1	0	0	0	13	5	12	6	1	3	3	0	0	16	16	12	29	16	1	0	0	0	0	6	13	1	7	8	0	1	0	83	1	28	29	54	91	41	0	0	0	CTCTAGAGTTTGATCATGGCTCAGAATCAACGCTGGCGGCGTGCCTAACACATGCAAGTCGCACGAGAAAGTGGAGCAATCCATGAGTAAAGTGGCGTACGGGTGAGTAACACGTGACTAACCTACCCTCGAGTGGGGAATAACCTAGAGAAATCTGGGCTAATACCGCATAACACTTACGAGTCAAAGCAGCAATGCGCTTGAGGAGGGGGTCGCGGCAGATTAGCTAGTTGGTGAGGTAATGGCTCACCAAGGCTATGATCTGTATCCGGCCTGAGAGGGCGCACGGACACACTGGAACTGAAACACGGTCCAGACTCCTACGGGAGGCAGCAGTGGGGAATTTTGCGCAATGGGGGAAACCCTGACGCAGCAACGCCGCGTGGAGGATGAAATCCC…
Otu685	426	4	8	13	14	0	4	10	1	5	4	19	18	4	17	0	0	1	0	0	26	14	29	10	4	15	17	13	62	72	20	10	10	0	2	0	0	0	0	0	0	0	0	TAGAGAGTTTGATCATGGCTCAGGACGAACGCTGGCGGCGTGCTTAACACATGCAAGTCGAACGGTGAAAGAGGGAGCTTGCTCCCTCTGGATCAGTGGCGAACGGGTGAGTAACACGTGAGTAACCTGCCCTTGACTCTGGGATAAGCGTTGGAAACGACGTCTAATACCGGATACGACCTTTGGAGGCATCTCCTGAAGGTGGAAAGAATTTCGGTCAAGGATGGACTCGCGGCCTATCAGGTAGTTGGTGAGGTAACGGCTCACCAAGCCGACGACGGGTAGCCGGCCTGAGAGGGTGACCGGCCACACTGGGACTGAGACACGGCCCAGACTCCTACGGGAGGCAGCAGTGGGGAATATTGCACAATGGGCGAAAGCCTGATGCAGCAACGCCGC…
Otu686	308	0	6	10	3	44	3	6	2	1	3	7	22	2	31	1	3	1	0	13	0	5	11	9	14	11	2	2	2	3	16	14	24	1	33	0	1	1	1	0	0	0	0	TAGAGAGTTTGATCATGGCTCAGGACGAACGCTGGCGGCGTGCTTAACACATGCAAGTCGAACGAACCTTCGGGTTAGTGGCGAACGGGTGAGTAACACGTGGGCAACCTGCCCCGAGCTCTGGGATAACTCCGGGAAACCGGGGCTAATACCGGATATGACCATCACGGGCATCTTTGATGGTGGAAAGTTTTTCGGCTCGGGATGGGCCCGCGGCCTATCAGCTTGTTGGTGGGGTAATGGCCTACCAAGGCGACGACGGGTAGCCGGCCTGAGAGGGCGACCGGCCACACTGGGACTGAGACACGGCCCAGACTCCTACGGGAGGCAGCAGTGGGGAATATTGCGCAATGGGCGAAAGCCTGACGCAGCGACGCCGCGTGAGGGACGAAGGCCTTC…
Otu687	340	0	1	0	0	5	0	0	0	0	1	0	3	0	0	21	49	12	0	31	0	0	0	0	0	0	0	0	0	0	0	0	0	30	1	22	25	38	56	45	0	0	0	CTCTAGAGTTTGATCATGGCTCAGAGCGAACGCTGGCGGCATGCTTAACACATGCAAGTCGCACGGAGGGGGCAACCCCTCAGTGGCGGACGGGTGAGTAACGCGTAGGTATCTATCCTTGGGTGGGGGATAACCGTGGGAAACTACGGCTAATACCGCATGACGACTGAGGTCCAAAGGCGCGAGTCGCCTGGGGAGGAGCCTGCGTCCGATTAGCTAGTTGGTTGGGTAATGGCTGACCAAGGCGACGATCGGTAGCTGGTCTGAGAGGATGATCAGCCACACTGGGACTGAGACACGGCCCAGACTCCTACGGGAGGCAGCAGTGGGGAATATTGGACAATGGGCGAAAGCCTGATCCAGCAATGCCGCGTGGATGAAGAAGGTCTTCGGATTGTA…
Otu688	166	62	12	0	1	0	36	5	21	0	0	0	0	0	0	0	0	0	0	0	1	0	0	7	1	2	6	6	5	1	0	0	0	0	0	0	0	0	0	0	0	0	0	TAGAGAGTTTGATCATGGCTCAGGACGAACGCTGGCGGCGTGCTTAACACATGCAAGTCAAGGGGGCGGAGCAATCCGCAACCGGCGAACGGGTGCGTAACACGTGAGCAACCTGCCTTAGTGTGGGGGATAGCCGGCCCAACGGCCGGGTAATACCGCATACGATTCTTGAGAGGAGTCTCTTGGGAAGGAAACCTTTAGGGCACTAAGAGGGGCTCGCGGCCTATCAGCTAGTTGGCGGGGTAATGGCCCACCAAGGCGACGACGGGTAGCTGGTCTGAGAGGATGGCCAGCCACATTGGGACTGAGAGACGGCCCAGACTCCTACGGGAGGCAGCAGTGGGGAATCTTGCGCAATGGCCGAAAGGCTGACGCAGCGACGCCGCGTGTGGGATGACG…
Otu689	502	0	12	5	0	0	46	37	13	6	2	1	0	0	0	56	30	9	1	51	1	3	2	2	1	18	26	9	11	16	0	0	0	4	1	56	24	22	13	24	0	0	0	TAGAGAGTTTGATCATGGCTCAGAACGAACGCTGGCGGCATGCCTAACACATGCAAGTCGAACGAAGGCTTCGGCCTTAGTGGCGCACGGGTGAGTAACACGTGGGAACCTGCCTCTTTGTTCGGAATAACATCGGGAAACTGGTGCTAATACCGGATACGCCCTACGGGGGAAAGATTTATCGCAGAGAGAGGGGCCCGCGTCCGATTAGGTAGTTGGTGAGGTAATGGCTCACCAAGCCTACGATCGGTAGCTGGTCTGAGAGGATGATCAGCCACACTGGGACTGAGACACGGCCCAGACTCCTACGGGAGGCAGCAGTGGGGAATATTGGACAATGGGCGCAAGCCTGATCCAGCAATGCCGCGTGAATGATGAAGGCCTTAGGGTTGTAAAGTT…
Otu690	218	0	0	0	0	0	0	0	0	0	0	0	0	0	0	8	5	2	0	2	0	0	0	0	0	0	0	0	0	0	0	0	0	8	0	0	4	26	109	54	0	0	0	TAGAGAGTTTGATCATGGCTCAGAGCGAACGCTGGCGGCATGCTTAACACATGCAAGTCGCACGGTCGGGTAACCGGCAGTGGCGGACGGGTGAGTAACGCGTAGGTATCTATCCTTGGGTGGGGGATAACGCCGGGAAACTGGTGCTAATACCGCATGATGCCTGAGGGCCAAAGGCGAAGGTCGCCTGGGGAGGAGCCTGCGTACGATTAGCTAGTTGGTGGGGTAAAGGCCTACCAAGGCGACGATCGTTAGCTGGTCTGAGAGGATGATCAGCCACACTGGGACTGAGACACGGCCCAGACTCCTACGGGAGGCAGCAGTGGGGAATATTGGACAATGGGGGAAACCCTGATCCAGCAATGCCGCGTGGGTGAAGAAGGTTCTCGGATTGTAAAG…
Otu691	191	1	7	6	5	0	0	0	0	0	0	0	0	0	0	0	0	0	0	0	9	42	12	32	76	0	0	0	0	0	0	0	0	0	1	0	0	0	0	0	0	0	0	CTCTAGAGTTTGATCATGGCTCAGCCTGAACGCTGGCGGCGTGGTTAAGACATGCAAGTCGCACGGGCGTAGCAATACGTCAGTGGCGCACGGGTGAGTAATGAATCGCTAACGTACCCTGGACTCTGGGATAGCTGCCCGAAAGGGCAGGTAATACCAGATGAAATAACCGGCCCGCATGGGTTGGTTCTCAAAGGTCCGCCGGTCTGGGAGCGGGCGATTTCGTATCAGCTTGTTGGTGAGGTAACGGCTCACCAAGGCGACGACGCGTAGCCGGACTGAGAGGTCGGTCGGCCACATCGGGACTGAGACACTGCCCGGACTCCTACGGGGGGCTGCAGTAACGAATCTTCCCCAATGCACGAAAGTGTGAGGGAGCGACGCCGCGTGGAGGATGAA…
Otu692	151	0	0	0	1	0	0	0	0	0	129	4	2	9	1	0	0	0	0	0	0	0	0	0	0	0	0	0	0	0	1	4	0	0	0	0	0	0	0	0	0	0	0	AGAGTTTGATCATGGCTCAGGATGAACGCTAGCGGCAGGCTTAATACATGCAAGTCGAGGGGCAGCGGGGGTAGCAATACCTGCCGGCGACCGGCAAACGGGTGCGGAACACGTACACAACCTTCCTTTTAGTGTGGGATAGCCCAGAGAAATTTGGATTAATACCACATAGTATATTGGAGTGGCATCACTTTGATATTAAAGATTTATCGCTAAAAGATGGGTGTGCGTATGATTAGGTAGTTGGTAGAGGTAACGGCTCACCAAGCCTTCGATCATTAACTGGTGTGAGAGCACGACCAGTCACACGGGCACTGAGACACGGGCCCGACTCCTACGGGAGGCAGCAGTAAGGAATATTGGTCAATGGACGCAAGTCTGAACCAGCCATGCCGCGTG…
Otu693	319	1	3	4	1	0	0	0	0	0	23	33	36	18	33	0	0	0	0	0	2	2	6	6	0	0	0	0	0	0	40	37	52	0	22	0	0	0	0	0	0	0	0	TAGAGAGTTTGATCATGGCTCAGGACGAACGCTGGCGGCGTGCTTAACACATGCAAGTCGAACGGTGACTCAAAGCTTGCTTTGACGATCAGTGGCGAACGGGTGAGTAACACGTGAGCAACCTACCCTTGACTCCGGGATAACAGTTGGAAACAGCTGCTAATACCGGATACGACCTCGACCGACATCAGTTGAGGTGGAAAGTTCTGGCGGTCAAGGATGGGCTCGCGGCCTATCAGCTAGTTGGTGAGGTAACGGCTCACCAAGGCTTCGACGGGTAGCCGGCCTGAGAGGGCGACCGGCCACACTGGGACTGAGATACGGCCCAGACTCCTACGGGAGGCAGCAGTGGGGAATATTGCACAATGGGCGAAAGCCTGATGCAGCAACGCCGCGTGC…
Otu694	508	6	47	11	9	0	75	44	32	36	33	21	30	1	3	0	0	1	0	2	9	38	11	6	6	8	23	13	3	10	7	14	1	0	7	0	0	1	0	0	0	0	0	TAGAGAGTTTGATCCTGGCTCAGGATGAACGCTAGCGGCAGGCCTAATACATGCAAGTCGGACGGGATTGGAGAGCTTGCTTTCCATGAGAGTGGCGCACGGGTGCGTAACACGTATGTAACCTACCCATATCAGGGGGATAGCCTCTCGAAAGAGAGATTAAGCCCGCATAAAATCACAGAACAGCATTGTTTAATGATCAAATATTTATAGGATATGGATGGGCATGCGGAACATTAGCTAGTTGGTAAGGTAACGGCTTACCAAGGCTACGATGTTTAGGGGATCTGAGAGGATGACCCCCCACACTGGTACTGAGACACGGACCAGACTCCTACGGGAGGCAGCAGTAAGGAATATTGGTCAATGGGCGGAAGCCTGAACCAGCCATGCCGCGTG…
Otu695	337	0	0	2	0	0	22	15	17	8	2	5	10	0	25	0	0	0	0	0	0	0	0	0	0	34	43	26	37	31	12	13	15	0	20	0	0	0	0	0	0	0	0	CTCTAGAGTTTGATCCTGGCTCAGAGCGAACGCTGGCGGCATGCTTAACACATGCAAGTCGCACGGGCAGGGGAAACCCTGTCAGTGGCGGACGGGTGAGTAACGCGTAGGTATCTATCCTTGGGTGGGGGACAACCGTGGGAAACTACGGCTAATACCGCATGACGATCTGGGCTGTGGTGGCCTGGATCCAAAGGCGCAAGTCGCCTGGGGAGGAGCCTGCGTACGATTAGCTAGTTGGCGGGGTAAAGGCCCACCAAGGCTACGATCGTTAGCTGGTCTGAGAGGATGATCAGCCACACTGGGACTGAGACACGGCCCAGACTCCTACGGGAGGCAGCAGTGGGGAATATTGGACAATGGGCGCAAGCCTGATCCAGCAATGCCGCGTGGGTGAAG…
Otu696	1297	88	62	18	12	2	53	31	22	6	230	118	124	21	20	0	0	0	0	0	14	72	24	35	17	12	25	24	6	3	105	94	44	0	15	0	0	0	0	0	0	0	0	TAGAGAGTTTGATCCTGGCTCAGGACGAACGCTGGCGGCGCGCTTAACACATGCAAGTCGAACGTGAAGCCCGGGCTTGCCTGGGTGGAAAGTGGCGAACGGGTGCGTAACACGTGAGCAACCTGCCCCGAAGACCGGGATAACAGCGGGAAACCGCTGCTAATACCGGATGCCCTCATCATGTCGCATGGCGAGATGAGGAAATGGATTCCGCTTCGGGATGGGCTCGCGGTCTATCAGCTTGTTGGTGAGGTAATGGCTCACCAAGGCTACGACGGATAGCTGGTCTGAGAGGATGTCCAGCCACACTGGGACTGAGACACGGCCCAGACTCCTACGGGAGGCAGCAGTGGGGAATCTTGCACAATGGGCGAAAGCCTGATGCAGCGACGCCGCGTG…
Otu697	207	0	0	55	1	0	0	0	0	0	1	0	0	0	0	0	0	0	0	0	140	8	2	0	0	0	0	0	0	0	0	0	0	0	0	0	0	0	0	0	0	0	0	TAGAGAGTTTGATCATGGCTCAGGATGAACGCTAGCGGCAGGCCTAACACATGCAAGTCGAGGGGTAGTATAGCAATATATGAGACCGGCGCACGGGTGCGTAACGCGTATGCAATCTACCTTTTACAGGGGAATAGCCCAGAGAAATTTGGATTAATGCCCCATGGTATTATAGAGTGGCATCATTTTATAATTAAAGTTCCAACGGTAAAAGATGAGCATGCGTCCTATTAGCTAGTTGGTAAGGTAACGGCTTACCAAGGCTACGATAGGTAGGGGTCCTGAGAGGGAGATCCCCCACACTGGTACTGAGACACGGACCAGACTCCTACGGGAGGCAGCAGTGAGGAATATTGGACAATGGGCGCAAGCCTGATCCAGCCATGCCGCGTGCAGGAA…
Otu698	167	3	4	3	1	2	3	3	3	3	6	6	9	2	1	5	4	4	4	6	7	3	3	3	2	3	2	2	2	0	6	6	12	18	11	5	0	1	4	5	0	0	0	TCCTCCGCTTATTGATATGCTTAAGTTCAGCGGGTATCCCTACCTGATCCGAGGTCAACCACGAGAGTTGGGGTTCTGGCAGGCCACCACCGGGCACTGGAGCGAGAGATGTACTACGCTCAGAGCCAGGCGGCACCGCCACTGTCTTTAGGGCCGGCCGCAGCGGGCAGGGCCCAACACCAAGCAGAGCTTGAGGGTTGAAATGACGCTCGAACAGGCATGCCCTGCGGAATACCACAGGGCGCAATGTGCGTTCAAAGATTCGATGACTCAC
Otu699	356	6	6	0	0	0	15	8	7	18	219	9	3	0	0	0	0	0	0	0	1	1	0	1	0	11	16	4	6	5	5	12	0	0	3	0	0	0	0	0	0	0	0	TAGAGAGTTTGATCATGGCTCAGATTGAACGCTGGCGGCATGCTTTACACATGCAAGTCGAGCGGCAGCGCGGGGGCAACCCTGGCGGCGAGCGGCGAACGGGTGAGGAATGCATCGGAACGTGTCCCGTAGAGGGGGATAGCTCGGCGAAAGCCGGATTAATACCGCATATGCTCTACGGAGGAAAGCAGGGGATCCGCAAGGACCTTGCGCTATGGGAGCGGCCGATGCCCGATTAGCTAGTTGGTGAGGTAAAGGCTTACCAAGGCGACGATCGGTAGCTGGTCTGAGAGGATGATCAGCCACACTGGGACTGAGACACGGCCCAGACTCCTACGGGAGGCAGCAGTGGGGAATTTTGGACAATGGGGGAAACCCTGATCCAGCCATGCCGCGTGA…
Otu700	578	0	2	0	0	0	0	13	0	0	1	0	0	0	0	135	96	28	1	18	0	0	0	0	1	1	2	0	2	1	0	1	0	5	2	37	56	86	65	25	0	0	0	TAGAGAGTTTGATCCTGGCTCAGAGCGAACGCTGGCGGCATGCTTAACACATGCAAGTCGCACGGTCAGGTAACTGGCAGTGGCGGACGGGTGAGTAACGCGTAGGAATCTGTCCATGGGTGGGGGATAACAGTGGGAAACTACTGCTAATACCGCATGATACCTGAGGGTCAAAGGCGCGAGTCGCCTGTGGAGGAGCCTGCGTACGATTAGCTAGTTGGTGGGGTAACTGCCTACCAAGGCGACGATCGTTAGCTGGTCTGAGAGGATGATCAGCCACACTGGGACTGAGACACGGCCCAGACTCCTACGGGAGGCAGCAGTGGGGAATATTGGACAATGGGCGAAAGCCTGATCCAGCAATGCCGCGTGGGTGAAGAAGGTCTTCGGATTGTAAAT…
Otu701	1576	0	0	0	0	2	0	1	0	0	0	0	0	0	0	201	163	39	27	35	0	0	0	0	0	0	0	1	1	0	0	0	3	85	0	41	79	259	495	144	0	0	0	CTCTAGAGTTTGATCCTGGCTCAGAGCGAACGCTGGCGGCATGCTTAACACATGCAAGTCTCACGGGCAGCAATGTCAGTGGCGGACGGGTGAGTAACGCGTAGGAATCTATCCTTGGGTGGGGGATAACGTCGGGAAACTGACGCTAATACCGCATGAAACCTGTGGGTCAAAGGCGCGAGTCGCCTGAGGAGGAGCCTGCGTACGATTAGCTAGTTGGTGGGGTAACTGCCTACCAAGGCTACGATCGTTAGCTGGTCTGAGAGGATGATCAGCCACACTGGGACTGAGACACGGCCCAGACTCCTACGGGAGGCAGCAGTGGGGAATATTGGACAATGGGCGAAAGCCTGATCCAGCAATGCCGCGTGTGTGAAGAAGGTCTTCGGATTGTAAAGC…
Otu702	125	0	6	4	5	26	1	3	0	1	2	0	2	1	0	0	0	0	0	0	3	5	21	16	21	2	0	1	0	0	0	3	1	0	1	0	0	0	0	0	0	0	0	CTCTAGAGTTTGATCATGGCTCAGCCTGAACGCTGGCGGCGTGGCTAAGACATGCAAGTCGTACGGGCGCAGCAATGCGTCAGTGGCGGACGGGTGAGTAATGAATCGCTAACGTGCCCCGGGATTCGGGATAGCCGGCCGAAAGGCCGGGTAATACCGGATGACATCCCCCTGTCGCATGACGGGGGGCTCAAAGGGAAACCGGCCCGGGTGCGGGCGATTTCGTATCAGCTAGTTGGCGGGGTAACGGCCCACCAAGGCGACGACGCGTAGCTGGTCTGAGAGGACGGCCAGCCACATTGGGACTGAGACACTGCCCAGACTCCTACGGGGGGCTGCAGTAACGAATCTTCCGCAATGCCCGCAAGGGTGACGGAGCGACGCCGCGTGGAGGTTAAG…
Otu703	676	0	13	44	19	122	4	144	65	5	1	0	5	53	1	0	0	0	0	0	0	0	76	3	1	0	4	0	39	42	13	6	9	0	7	0	0	0	0	0	0	0	0	CTCTAGAGTTTGATCATGGCTCAGATTGAACGCTGGCGGCAGGCCTAACACATGCAAGTCGAGCGGATGAAGGGAGCTTGCTCCCTGATTCAGCGGCGGACGGGTGAGTAATGCCTAGGAATCTGCCTATTAGTGGGGGACAACGTTTCGAAAGGAACGCTAATACCGCATACGTCCTACGGGAGAAAGCAGGGGACCCTCGGGCCTTGCGCTAATAGATGAGCCTAGGCCGGATTAGCTAGTTGGTGGGGTAAAGGCTCACCAAGGCGACGATCCGTAACTGGTCTGAGAGGATGATCAGTCACACTGGAACTGAGACACGGTCCAGACTCCTACGGGAGGCAGCAGTGGGGAATATTGGACAATGGGCGAAAGCCTGATCCAGCCATGCCGCGTGTG…
Otu704	783	10	2	0	0	0	8	27	20	15	0	1	2	0	1	64	68	21	0	193	0	0	0	0	1	23	25	3	9	10	0	0	0	18	0	20	15	64	46	117	0	0	0	TAGAGAGTTTGATCATGGCTCAGGACGAACGCTGGCGGCGTGCCTAACACATGCAAGTCGAACGAGGTCCAACCTGTAGCAATACAGGTGAAGATCAAGTGGCGAACGGGTGAGTAGCACGTGAGCAACCTGCCCCGAAGACCGGGACAACACCGGGAAACCGGTGCTAATACCGGATATCCCCACTGAGTCGCATGGCTCGGTGAGGAAATGGATTCCGCTTCGGGAGGGGCTCGCGGCCTATCAGCTTGTTGGTGAGGTAACGGCTCACCAAGGCTTCGACGGGTAGCTGGTCTGAGAGGACGATCAGCCACACTGGGACTGAGACACGGCCCAGACTCCTACGGGAGGCAGCAGTGGGGAATCTTGCACAATGGGCGCAAGCCTGATGCAGCAACG…
Otu705	154	0	28	0	0	0	0	0	0	0	4	2	0	0	0	0	0	0	0	0	13	29	1	53	14	0	0	0	0	0	1	6	0	0	3	0	0	0	0	0	0	0	0	TAGAGAGTTTGATCATGGCTCAGGATGAACGCTAGCGGCAGGCCTAATACATGCAAGTCTAAAGGGCAGCAATGTCCTTGGCGCACGGGTGCGTAACACGTATGCAACCTGCCCACAACTGGGGGATAACCTTTCGAAAGGGAGGATAATACCGCATAAAACAGGGATCCCGCATGGGAATATTGTTAAAGCTTCGGCGGTTGTGGATGGGCATGCGGACGATTAGCTAGTTGGCGGGGTAACGGCCCACCAAGGCAACGATCGTTAGGGGAACTGAGAGGTTGGTCCCCCACACTGGCACTGAGATACGGGCCAGACTCCTACGGGAGGCAGCAGTAGGGAATATTGGTCAATGGGCGAAAGCCTGAACCAGCCATGCCGCGTGCAGGAAGAAGGCCC…
Otu706	252	0	52	50	45	0	0	1	0	8	4	3	1	1	0	0	0	0	0	0	48	14	17	0	0	0	0	0	0	0	1	5	1	0	1	0	0	0	0	0	0	0	0	TAGAGAGTTTGATCATGGCTCAGGATGAACGCTAGCGGCAGGCCTAATACATGCAAGTCGAGGGGTAGTGGAGCTTGCTCCATGAGACCGGCGCACGGGTGCGTAACGCGTATGCAACCTACCTTCATCTGGGGGATAGCCCGAAGAAATTCGGATTAACACCGCATAAAATCACAGTACCGCATGGTACAATGATCAAACATTCATGGGATGGAGATGGGCATGCGTGCCATTAGCTAGTTGGCGGGGTAACGGCCCACCAAGGCTTCGATGGCTAGGGGATCTGAGAGGATGGCCCCCCACACTGGTACTGAGACACGGACCAGACTCCTACGGGAGGCAGCAGTAAGGAATATTGGTCAATGGGCGCAAGCCTGAACCAGCCATGCCGCGTGCAGG…
Otu707	385	0	0	0	0	2	0	0	0	0	0	0	0	0	0	20	25	7	12	127	0	0	0	0	0	1	0	0	0	2	0	0	0	15	0	7	15	44	12	96	0	0	0	TAGAGAGTTTGATCATGGCTCAGGACGAACGCTGGCGGCGTGCTTAACACATGCAAGTCGAACGAGGTGCTTCGGCACTTAGTGGCGAACGGGTGAGTAACACGTGAGCAACCTGCCCTTGGCTCTGGGATAGCCTCCGGAAACGGGGATTAATACCGGACATGACCTTCCCCGGCATCGGGGTTGGTGGAAAGTTTTTCGGCCAGGGAGGGGCTCGCGGCCTATCAGCTTGTTGGGGGGGTAACGGCCCACCAAGGCGACGACGGGTAGCCGGCCTGAGAGGGCGACCGGCCACACTGGGACTGAGACACGGCCCAGACTCCTACGGGAGGCAGCAGTGGGGAATATTGCGCAATGGGGGAAACCCTGACGCAGCGACGCCGCGTGCGGGATGAAGGC…
Otu708	656	11	8	18	33	4	2	1	6	0	42	62	57	10	28	0	0	0	0	0	13	14	26	8	3	2	1	0	0	0	102	80	66	0	57	0	2	0	0	0	0	0	0	AGAGTTTGATCATGGCTCAGGACGAACGCTGGCGGCGTGCTTAACACATGCAAGTCGAGCGGTAAGGCCCCTTCGGGGGTACACGAGCGGCGAACGGGTGAGTAACACGTGAGCAACCTACCCTCAACTTTGGGATAAGCCTCGGAAACGGGGTCTAATACCGGATATGACTACGGGCTTCATGGTTTGTGGTTGAAAGTTCTGGCGGTTGGGGATGGGCTCGCGGCCTATCAGCTTGTTGGTGGGGTAATGGCCTACCAAGGCTTCGACGGGTAGCCGGCCTGAGAGGGCGACCGGCCACACTGGGACTGAGACACGGCCCAGACTCCTACGGGAGGCAGCAGTGGGGAATATTGCGCAATGGACGAAAGTCTGACGCAGCAACGCCGCGTGAGGGAT…
Otu709	203	0	0	0	0	0	0	0	0	0	13	45	38	8	3	0	0	0	0	0	0	0	0	0	0	0	0	0	0	0	43	13	32	0	8	0	0	0	0	0	0	0	0	TAGAGAGTTTGATCATGGCTCAGGACGAACGCTGGCGGCGCGCCTCATACATGCAAGTCGAGCGTGAAGCGGGACTTCGGTCCCGTGGAAAGCGGCGAACGGGTGCGTAACACGTGAGCAACCTGCCCCGAAGACTGGGATAACCCGGGGAAACCCGGGCTAATACCGGATGTCCTCCTCCGATCGCATGGTCGGAAGAGGAAATGTTCAGGCGCTTCGGGATGGGCTCGCGGTCTATCAGCTTGTTGGTGGGGTAACGGCCTACCAAGGCGACGACGGATAGCTGGTCTGAGAGGACGATCAGCCACACTGGGACTGAGACACGGCCCAGACTCCTACGGGAGGCAGCAGTAGGGAATCTTGCGCAATGAGGGAAACCTTGACGCAGCGACGCCGCGT…
Otu710	162	0	5	3	1	50	0	0	1	0	0	0	0	0	0	0	0	0	0	0	6	2	30	31	33	0	0	0	0	0	0	0	0	0	0	0	0	0	0	0	0	0	0	TAGAGAGTTTGATCCTGGCTCAGCCTGAACGCTGGCGGCGTGGCTAAGACATGCAAGTCGTACGGGTCGGCAGCAATGCCGGCCAGTGGCGGACGGGTGAGTAACGAATCGCTAACGTGCCCCGGGACCCGGGATAGCCGGCCGAAAGGCCGGGTAATACCGGATGACGTGACCCTGTCGCATGGCGGGGTTCCCAAAGGGAAACCAGCCTGGGAGCGGGCGATTTCGTATCAGCTAGTTGGTGGGGTAACGGCCCACCAAGGCGACGACGCGTAGCTGGTCTGAGAGGACGGCCAGCCACATTGGGACTGAGACACTGCCCAGACTCCTACGGGGGGCTGCAGTAACGAATCTTCCGCAATGCCCGCAAGGGTGACGGAGCGACGCCGCGTGGAGGTT…
Otu711	94	1	1	0	1	0	35	7	4	11	1	0	1	0	0	0	0	0	0	1	0	0	0	0	1	11	12	2	0	3	0	1	0	0	0	1	0	0	0	0	0	0	0	TAGAGAGTTTGATCATGGCTCAGGATGAACGCTAGCGGCAGGCTTAACACATGCAAGTCGAGGGGTATTAGTAGCAATACTAAGAGACCGGCAAACGGGTGCGGAACACGTACAGAATCTACCTCAATCTGGGGCATAGCCCGGAGAAATCCGGATTAACTCCCCATAAGATATTAGAGTGGCATCACTTATATATTAAAACTCCGGTGGATTGAGATGACTGTGCGTCCCATTAGCTAGTTGGTAGGGTAACGGCCTACCAAGGCGACGATGGGTAGCTGGTGTGAGAGCACGACCAGCCACACGGGCACTGAGACACGGGCCCGACTCCTACGGGAGGCAGCAGTGAGGAATATTGGTCAATGGACGCAAGTCTGAACCAGCCATGCCGCGTGAAGG…
Otu712	282	33	0	1	0	0	2	11	7	0	18	40	45	4	5	0	1	0	0	0	0	0	0	2	0	0	6	11	3	0	27	13	38	0	15	0	0	0	0	0	0	0	0	TAGAGAGTTTGATCATGGCTCAGGACGAACGCTGGCGGCGTGCCTAACACATGCAAGTCGAGCGGAAAGGCTCCTTCGGGAGTACTCGAGCGGCGAACGGGTGAGTAACACGTGGGTAATCTGCCCAGGACACAGGAATAACCAGTGGAAACGCTGGCTAATGCCTGATGAGGTGCAGGCCTTTCGGGGCTCTGTACCAAAGGTAGCTTCGGCCTCCGGTCCTGGATGAGCCCGCGGCCCATTAGCTTGTTGGCGGGGTAACGGCCCACCAAGGCGACGATGGGTAGCTGGTCTGAGAGGACGATCAGCCACACTGGGACTGAGACACGGCCCAGACTCCTACGGGAGGCAGCAGTGGGGAATCTTGCGCAATGGGCGAAAGCCTGACGCAGCAACGCC…
Otu713	198	3	24	4	1	3	1	0	0	0	0	0	2	0	0	0	0	0	0	0	6	14	27	52	47	0	3	6	2	0	0	0	1	0	2	0	0	0	0	0	0	0	0	TAGAGAGTTTGATCATGGCTCAGGACGAACGCTGGCGGCGTGCTTAACACATGCAAGTCAGGGGGTGGGGTAACCCATCACCGGCGAACGGGTGCGTAACACGTGAGCGACCTGCCCGTGAGTGGGGGATAGCCGGCCCAACGGCCGGGTAATACCGCATACGACTGTGCTGAGGCATCTTGGCGCGGTGAAGCCATTTGGGCTCACGGAGGGGCTCGCGGCCTATCAGCTAGTTGGCGAGGTAACGGCTCACCAAGGCGATGACGGGTAGCTGGTCTGAGAGGATGGCCAGCCACATTGGGACTGAGAGACGGCCCAGACTCCTACGGGAGGCAGCAGTGGGGAATCTTGCGCAATGGCCGAAAGGCTGACGCAGCGACGCCGCGTGAGGGATGACGG…
Otu714	175	13	22	1	0	1	0	0	0	0	0	0	0	0	0	0	0	0	0	0	20	40	5	49	24	0	0	0	0	0	0	0	0	0	0	0	0	0	0	0	0	0	0	TAGAGAGTTTGATCATGGCTCAGGACGAACGCTGGCGGCGTGCTTAACACATGCAAGTCATGGGGGCCCAGCAATGGGCAACCGGCGAACGGGTGCGTAACACGTGAGCAACCTGCCGAACTGTGGGGGATAGCCGGGCTAACGCCCGGGTAATACCGCATACGCTGCCTGAGGGGGGTCCCTTGGGCAGGAAACCTTTCGGGGGCAGTTTGAGGGGCTCGCGGCCTATCAGCTAGTTGGGGGGGTAACGGCCCACCAAGGCGACGACGGGTAGCTGGTCTGAGAGGATGGCCAGCCACATTGGGACTGAGAAACGGCCCAGACTCCTACGGGAGGCAGCAGTGGGGAATCTTGCGCAATGGTCTAACGACTGACGCAGCGACGCCGCGTGTGGGAGGA…
Otu715	453	0	24	6	0	6	2	1	0	0	3	47	17	30	7	0	0	0	0	1	6	5	6	7	16	6	1	2	0	0	30	6	142	1	81	0	0	0	0	0	0	0	0	AGAGTTTGATCATGGCTCAGGACGAACGCTGGCGGCGTGCTTAACACATGCAAGTCGAACGGTGAAGCCCTTCGGGGTGGATCAGTGGCGAACGGGTGAGTAACACGTGAGCAATCTGCCCCCGACTCTGGGATAACTTCGGGAAACCGGAGCTAATACCGGATATGACGTGCGACCGCATGGTCTGCTCGTGGAAAGATTTATCGGTTGGGGATGAGCTCGCGGCCTATCAGCTTGTTGGTGGGGTAAAGGCCTACCAAGGCGACGACGGGTAGCCGGCCTGAGAGGGCGACCGGCCACACTGGGACTGAGACACGGCCCAGACTCCTACGGGAGGCAGCAGTGGGGAATATTGCGCAATGGGCGAAAGCCTGACGCAGCGACGCCGCGTGAGGGATG…
Otu716	112	0	0	0	1	0	0	1	0	0	0	0	0	0	0	0	5	5	0	0	1	1	0	0	0	0	2	0	2	1	0	0	1	1	1	26	38	17	7	2	0	0	0	AGAGTTTGATCATGGCTCAGCCTGAACGCTGGCGGCGTGGTTAAGACATGCAAGTCGTACGGTGTAGCAATACACAGTGGCGAACGGGTGAGTAATGAATCGCTAATGTACCCCGGACTCTGGGATAGCTGCTTGAAAGGGCAGGTAATACCAGATGATATGCTTTTATCGCATGATAGAAGCCTCAAAGGTCCGCCGGTCTGGGAGCAGGCGATTTCGTATCAGCTAGTTGGTGAGGTAACGGCTCACCAAGGCGATGACGCGTAGCCGGACTGAGAGGTTGGCCGGCCACATTGGGACTGAGACACTGCCCAGACTCCTACGGGGGGCTGCAGTAACGAATCTTCCGCAATGCACGAAAGTGTGACGGAGCGACGCCGCGTGTGGGACGAAGCCCTT…
Otu717	1161	7	14	3	1	0	65	54	10	33	12	2	4	0	0	67	154	25	6	161	5	2	2	6	6	14	49	16	9	10	1	2	0	4	1	109	104	24	62	117	0	0	0	AGAGTTTGATCCTGGCTCAGAGCGAACGCTGGCGGCAGGCCTAAAACATGCAAGTCGAACGGACCCTTCGGGGTTAGTGGCGGACGGGTGAGTAACACGTGGGAACGTGCCCTTTGGTTCGGAACAACACAGGGAAACTTGTGCTAATACCGAATGTGCCCTTCGGGGGAAAGATTTATCGCCATTGGAGCGGCCCGCGTTGGATTAGCTAGTTGGTGGGGTAAAGGCCCACCAAGGCTACGATCCATAGCTGGTCTGAGAGGATGATCAGCCACACTGGGACTGAGACACGGCCCAGACTCCTACGGGAGGCAGCAGTTAGGAATCTTGCGCAATGGGCGAAAGCCTGACGCAGCCATGCCGCGTGAATGATGAAGGTCTTAGGATTGTAAAATTCTT…
Otu718	201	0	1	9	14	1	4	2	9	0	2	2	31	0	4	0	22	3	0	3	3	2	20	4	9	0	2	4	3	0	0	1	0	2	11	4	17	1	1	10	0	0	0	AGAGTTTGATCATGGCTCAGAGCGAACGCTGGCGGCATGCTTAACACATGCAAGTCGCACGGACATCTTCGGGTGTTAGTGGCGGACGGGTGAGGAACGCGTAGGTATCTATCCTAGAGTGGGGGATAACAGAGGGAAACTTCTGCTAATACCGCATGGACCCTGAGGGGTAAAGGCGCAAGCCGCTCAAGGAGGAGCCTGCGTTCGATTAGCTTGTTGGTGGGGTAACGGCCTACCAAGGCGACGATCGATAGCTGGTCTGAGAGGATGATCAGCCACACTGGGACTGAGACACGGCCCAGACTCCTACGGGAGGCAGCAGTGGGGAATATTGGACAATGGGCGCAAGCCTGATCCAGCAATGCCGCGTGTGTGAAGAAGGTCTTAGGATTGTAAAGC…
Otu719	613	7	41	6	8	0	8	30	0	14	104	14	23	3	8	0	0	0	0	0	68	110	18	10	24	5	4	4	0	0	56	41	2	0	5	0	0	0	0	0	0	0	0	TAGAGAGTTTGATCATGGCTCAGGACGAACGCTGGCGGCGTGCTTAACACATGCAAGTCAAGGGGGGCCGCAAGGTCAACCGGCGAACGGGTGCGTAACACGTGAGCAACCTGCCTAAGTGTGGGGGATAGCCGGCCCAACGGCCGGGTAATACCGCATACGATCACTAGTCGGCATCGACATGTGATGAAACTTTCGAGGCACTTAGAGGGGCTCGCGGCCTATCAGCTTGTTGGTGGGGTAATGGCCTACCAAGGCTACGACGGGTAGCTGGTCTGAGAGGATGGCCAGCCACATTGGGACTGAGATACGGCCCAGACTCCTACGGGAGGCAGCAGTGGGGAATATTGCGCAATGGGCGAAAGCCTGACGCAGCGACGCCGCGTGGGGGATGAAGCA…
Otu720	263	60	2	1	1	0	4	9	0	0	10	21	25	8	2	0	0	0	0	0	1	1	1	2	3	2	1	10	3	0	35	15	33	0	13	0	0	0	0	0	0	0	0	CTCTAGAGTTTGATCATGGCTCAGGACGAACGCTGGCGGCGTGCTTAACACATGCAAGTCGAGCGAGGCCCTCACCTTCGGGTGAGGTGCCCTAGCGGCGAACGGGTGAGTAACACGTGGGCAACCTGCCCCTAGCACTGGGATAAGCCCGGGAAACCGGGTCTAATACCGGATATGACGTCGGAGGGCATCCTCCGGCGTGGAAAGGATTCTGGCTAGGGATGGGCCCGCGGCCTATCAGCTTGTTGGTGGGGTAACGGCCCACCAAGGCGACGACGGGTAGCCGGCCTGAGAGGGCGACCGGCCACACTGGGACTGAGACACGGCCCAGACTCCTACGGGAGGCAGCAGTGGGGAATATTGCACAATGGGCGAAAGCCTGATGCAGCGACGCCGCGT…
Otu721	419	0	20	11	9	3	6	0	0	5	0	1	3	2	6	0	2	0	0	0	60	39	63	96	40	3	1	1	1	25	3	3	3	0	13	0	0	0	0	0	0	0	0	TAGAGAGTTTGATCATGGCTCAGAACGAACGCTGGCGGCATGCCTAACACATGCAAGTCGAACGAAGCCTTCGGGCTTAGTGGCGCACGGGTGCGTAACACGTGGGAATCTGCCCTTAGGTACGGAATAACTCAGGGAAACTTGTGCTAATACCGTATGATGCCGCAAGGCCAAAGATTTATCGCCTAGGGATGAGCCCGCGTCGGATTAGCTAGTTGGTGGGGTAAAGGCCTACCAAGGCGACGATCCGTAGCTGGTCTGAGAGGATGATCAGCCACACTGGGACTGAGACACGGCCCAGACTCCTACGGGAGGCAGCAGTGGGGAATATTGGACAATGGGCGAAAGCCTGATCCAGCAATGCCGCGTGAGTGAAGAAGGCCTTAGGGTTGTAAAGCT…
Otu722	732	58	20	8	4	0	7	8	3	0	119	139	110	13	5	0	0	0	0	0	7	7	4	1	0	2	17	8	4	2	85	55	32	0	14	0	0	0	0	0	0	0	0	CTCTAGAGTTTGATCATGGCTCAGGACGAACGCTGGCGGCGCGCTTAACACATGCAAGTCGAGCGAGAACCAGGACTTCGGTCCTGGGGACAGCGGCGAACGGGTGAGTAACACGTGGGTAATCTGCCCTCGATTCTGGGATAGCCCGGGGAAACCCGGATTAATACCGGATAGCCTTTCGAGCTTTCGGGCTTGAAAGAAAAGGTAGCTTCGGCCTCCGATCGAGGATGAGCCCGCGGTGGATTAGCTTGTTGGCGGGGTAATGGCCCACCAAGGCGACGATCCATAGCTGGTCTGAGAGGACGATCAGCCACACTGGGACTGAGACACGGCCCAGACTCCTACGGGAGGCAGCAGTGGGGAATCTTGCGCAATGGGCGAAAGCCTGACGCAGCGACG…
Otu723	218	3	6	5	3	0	13	5	2	8	9	1	4	0	0	0	0	0	0	2	19	11	7	36	32	4	7	0	2	1	19	8	2	0	5	3	0	0	0	1	0	0	0	TAGAGAGTTTGATCATGGCTCAGAACGAACGCTGGCGGCAGGCCTAACACATGCAAGTCGAACGCACCGCAAGGTGAGTGGCAGACGGGTGAGTAACACGTGGGAACCTTCCTATTAGTATGGAATAGCCCGGCGAAAGCCGGATTAATACCGTATACGCCCTAAGGGGGAAAGATTTATCGCTAATAGATGGGCCCGCGTAAGATTAGCTAGTTGGTGAGGTAATGGCTCACCAAGGCTACGATCTTTAGCTGGTTTGAGAGAATGATCAGCCACACTGGAACTGAGACACGGTCCAGACTCCTACGGGAGGCAGCAGTGGGGAATATTGGACAATGGGCGCAAGCCTGATCCAGCCATGCCGCGTGAATGATGAAGGCCTTCGGGTTGTAAAGTTCT…
Otu724	296	9	13	4	2	0	9	12	5	2	13	11	9	0	2	0	0	0	0	1	33	31	16	16	9	12	19	5	6	2	24	16	8	0	6	1	0	0	0	0	0	0	0	CTCTAGAGTTTGATCATGGCTCAGAGCGAACGCTGGCGGCAGGCTTAACACATGCAAGTCGAGCGCCTGTAGCAATACAGGAGCGGCAGACGGGAGAGTAACACGTGGGAACGTACCTTTCAGTTCGGAACAACCAAGGGAAACTTTGGCTAATACCGAATACGCCCGTAAGGGGAAAGATTTATCGCTGAAAGATCGGCCCGCGTCTGATTAGCTTGTTGGTGAGGTAATGGCTCACCAAGGCGACGATCAGTAGCTGGTCTGAGAGGATGATCAGCCTCACTGGGACTGAGACACGGCCCAGACTCCTACGGGAGGCAGCAGTGGGGAATATTGGACAATGGGCGCAAGCCTGATCCAGCCATGCCGCGTGGATGATGAAGGCCCTAGGGTTGTAAA…
Otu725	113	0	0	0	0	0	0	0	0	0	0	0	0	0	0	3	4	28	13	7	0	0	0	0	0	0	0	0	0	0	0	0	0	2	0	24	6	4	4	18	0	0	0	TAGAGAGTTTGATCATGGCTCAGGACGAACGCTGGCGGCGTGCTTAACACATGCAAGTCGAACGAGGTCCATCCCTTCGGGGAGAAGACCTAGTGGCGAACGGGTGAGTAACACGTGAGCAACCTGCCCCGAAGACTGGGATAACAGTGGGAAACCGCTGCTAATACCGGATGTCCCCACCGGACCGCATGATTTGGTGAGGAAATGGATTCCGCTTCGGGAGGGGCTCGCGGCCTATCAGCTTGTTGGTGGGGTAACGGCCCACCAAGGCAACGACGGGTAGCTGGTCTGAGAGGACGATCAGCCACACTGGGACTGAGACACGGCCCAGACTCCTACGGGAGGCAGCAGTGGGGAATCTTGCGCAATGGGCGAAAGCCTGACGCAGCAACGCCGCGT…
Otu726	584	7	6	3	2	0	19	35	25	13	62	25	31	6	12	0	0	0	0	0	1	7	6	2	7	59	34	12	50	62	27	43	10	0	18	0	0	0	0	0	0	0	0	TAGAGAGTTTGATCATGGCTCAGAACGAACGCTGGCGGCAGGCCTAACACATGCAAGTCGAACGCCCCGCAAGGGGAGTGGCAGACGGGTGAGTAACACGTGGGAACCTTCCCTATAGTACGGAATAGCCCAGGGAAACTTGGAGTAATACCGTATACGCCCGAAAGGGGAAAGATTTATCGCTATAGGATGGGCCCGCGTAGGATTAGCTAGTTGGTGAGGTAACGGCTCACCAAGGCGACGATCCTTAGCTGGTTTGAGAGAACGACCAGCCACACTGGGACTGAGACACGGCCCAGACTCCTACGGGAGGCAGCAGTGGGGAATATTGGACAATGGGCGCAAGCCTGATCCAGCCATGCCGCGTGAGTGATGAAGGCCTTAGGGTTGTAAAGCTCT…
Otu727	423	3	0	0	0	1	2	0	0	4	0	0	0	0	0	39	43	21	6	67	0	0	0	0	0	2	0	1	0	0	0	0	0	12	0	23	23	37	52	87	0	0	0	TAGAGAGTTTGATCATGGCTCAGAACGAACGCTGGCGGCAGGCTTAACACATGCAAGTCGAGCGCCCCGCAAGGGGAGCGGCAGACGGGTGAGTAACGCGTGGGAACATACCCTCCGGTTCGGAATAGCTCAGGGAAACTTGGATTAATACCGGATACGGCCTAGCGGCGAAAGATTCATCGCCGGAGGATTGGCCCGCGTCTGATTAGCTAGTTGGTGGGGTAATGGCCCACCAAGGCGACGATCAGTAGCTGGTCTGAGAGGATGATCAGCCACATTGGGACTGAGACACGGCCCAAACTCCTACGGGAGGCAGCAGTGGGGAATATTGGACAATGGGCGCAAGCCTGATCCAGCCATGCCGCGTGAGTGATGACGGCCTTAGGGTTGTAAAGCTCT…
Otu728	116	0	0	0	0	0	0	0	0	0	0	0	0	0	0	3	0	1	13	0	0	0	0	0	0	0	0	0	0	0	0	0	0	59	0	0	1	37	2	0	0	0	0	AGAGTTTGATCATGGCTCAGATTGAACGCTAGCGGTATGCTTAACACATGCAAGTCGAACGGTAACAGGCCTTCGGGCGCTGACGAGTGGCGGACGGGTGAGTAATGCGTAGGAATCTGCCCATGGGTAGGGGATAACTTGGGGAAACCCAAGCTAATACCTTATGTGCTCTACGGAGCAAAGCAGGGGACCTTCGGGCCTTGCGCCCATGGAGGAGCCTACGTCGGATTAGCTAGTTGGTGGGGTAATGGCTCACCAAGGCGACGATCCGTAGCTGGTCTGAGAGGACGACCAGCCACACTGGGACTGAGACACGGCCCAGACTCCTACGGGAGGCAGCAGTGGGGAATATTGGACAATGGGCGCAAGCCTGATCCAGCAATACCGCGTGTGTGAAGA…
Otu729	387	1	10	8	3	9	4	11	0	5	1	0	7	2	2	21	37	14	0	19	7	3	10	10	3	0	2	2	2	0	1	0	7	48	4	6	2	25	66	35	0	0	0	TAGAGAGTTTGATCATGGCTCAGAGCGAACGCTGGCGGCATGCTTAACACATGCAAGTCGCACGGGCATTTCGGTGTCAGTGGCGGACGGGTGAGTAACGCGTAGGGATTTATCGTTGGGTGGGGGATAACCTTGGGAAACTGGGGCTAATACCGCATGACGCCTGTGGGCCAAAGCAGCAATGCGCCTGATGAGGAGCCTGCGTCCGATTAGCTAGTTGGTGGGGTAAAGGCCTACCAAGGCGACGATCGGTAGCTGGTCTGAGAGGATGATCAGCCACACTGGGACTGAGACACGGCCCAGACTCCTACGGGAGGCAGCAGTGGGGAATATTGGACAATGGGCGCAAGCCTGATCCAGCAATGCCGCGTGGATGAAGAAGGTCTTCGGATTGTAAAG…
Otu730	186	0	0	0	0	0	0	0	0	0	0	0	21	41	13	0	0	0	0	0	0	0	0	0	2	0	0	0	0	0	5	3	64	0	37	0	0	0	0	0	0	0	0	CTCTAGAGTTTGATCATGGCTCAGGATGAACGCTAGCGGCAGGCCTAACACATGCAAGTCGAGGGGTATGGGCTTTCGGGCCCAGAGACCGGCGCACGGGTGCGTAACGCGTATGCAATCTGCCTTACACTAAGGGATAGCCCAGAGAAATTTGGATTAATACCTTATAGTATATTGATGTGGCCTCACATTATTATTAAAGATTTATCGGTGTAAGATGAGCATGCGTCCCATTAGCTAGTTGGTATGGTAACGGCATACCAAGGCAATGATGGGTAGGGGTCCTGAGAGGGAGATCCCCCACACTGGTACTGAGACACGGACCAGACTCCTACGGGAGGCAGCAGTGAGGAATATTGGACAATGGGCGCAAGCCTGATCCAGCCATGCCGCGTGCAG…
Otu731	369	6	19	7	6	3	8	2	0	2	61	50	31	19	13	0	0	0	0	0	5	15	5	9	15	1	6	6	2	1	18	25	16	0	18	0	0	0	0	0	0	0	0	TAGAGAGTTTGATCATGGCTCAGGACGAACGCTGGCGGCGTGCCTAACACATGCAAGTCGAACGAGGTCCATGAGAGCTTGCTCTCGGAAGACCTAGTGGCGAACGGGTGAGTAACACGTGAACAACCTGCCCTGGAATCTGGGATAACCCGAGGAAACTCGAGCTAATACCGGATACCTTCCTCTGATCGCATGGTCGGAGGAAGAAAGAATTTCGTTCCAGGAGGGGTTCGCGGCCTATCAGCTTGTTGGCGGGGTAACGGCCCACCAAGGCAGCGACGGGTAGCTGGATTGAGAGATCGATCAGCCACACTGGGACTGAGACACGGCCCAGACTCCTACGGGAGGCAGCAGTGGGGAATCTTGCGCAATGGGCGAAAGCCTGACGCAGCAACGCCG…
Otu732	93	0	2	1	1	35	0	0	0	0	0	0	0	0	0	0	0	0	0	0	2	4	11	17	19	0	0	0	0	0	0	0	0	0	1	0	0	0	0	0	0	0	0	AGAGTTTGATCATGGCTCAGAACGAACGCTGGCGGCAGGCTTAACACATGCAAGTCGAACGCTCGTAGCAATACGGGAGTGGCAGACGGGTGAGTAACACGTGGGAACGTACCTTCAGGTCTGGAATAACCCTGGGAAACTAGGGCTAATACCGGATATCCGAGAGATCGGAAAGGCTTGCTGCCTGAAGATCGGCCCGCGTCCGATTAGCTTGTTGGTGGGGTAATGGCCTACCAAGGCTTCGATCGGTAGCTGGTCTGAGAGGATGACCAGCCACATTGGGACTGAGACACGGCCCAAACTCCTACGGGAGGCAGCAGTGGGGAATATTGGACAATGGGCGCAAGCCTGATCCAGCCATGCCGCGTGAGTGATGACGGCCTTAGGGTTGTAAAGCTC…
Otu733	374	0	1	53	55	0	0	1	1	0	8	14	17	0	18	0	0	0	0	0	48	14	75	4	10	0	1	0	7	11	6	15	10	0	5	0	0	0	0	0	0	0	0	TAGAGAGTTTGATCATGGCTCAGGACGAACGCTGGCGGCGTGCTTAACACATGCAAGTCGAGCGGTAAGGCCCTTCGGGGTACACGAGCGGCGAACGGGTGAGTAACACGTGGGTGACCTGCCCTCAGCTCTGGGATAAGCCCGGGAAACTGGGTCTAATACCGGATATGACCTCTCAACGCATGTTGGGTGGTGGAAAGTTTTTCGGCTGGGGATGGGCCCGCGGCCTATCAGCTTGTTGGTGGGGTGATGGCCTACCAAGGCGGTGACGGGTAGCCGGCCTGAGAGGGCGACCGGCCACACTGGGACTGAGACACGGCCCAGACTCCTACGGGAGGCAGCAGTGGGGAATATTGCGCAATGGGCGAAAGCCTGACGCAGCGACGCCGCGTGGGGGAT…
Otu734	3984	582	27	4	6	3	114	83	77	81	10	3	3	1	2	257	155	95	71	580	10	9	10	12	8	111	95	47	80	69	3	7	1	60	0	308	133	154	375	338	0	0	0	CTCTAGAGTTTGATCATGGCTCAGAATCAACGCTGGCGGCGTGCCTAACACATGCAAGTCGAACGAGAAAGTGGAGCAATCCATGAGTAAAGTGGCGCACGGGTGAGTAACACGTGACTAACCTACCCTGGAGTGGGGGATAACTGAGGGAAACCTTAGCTAATACCGCATAATACCTACGGGTCAAAGGAGCAATTCGCTTCAGGAGGGGGTCGCGGCCGATTAGTTAGTTGGCGGGGTAATGGCCCACCAAGACAGTGATCGGTATCCGGCCTGAGAGGGCGCACGGACACACTGGAACTGAAACACGGTCCAGACTCCTACGGGAGGCAGCAGTGGGGAATTTTGCGCAATGGGGGAAACCCTGACGCAGCAACGCCGCGTGGAGGATGAAGTCCT…
Otu735	202	0	0	0	0	0	0	0	0	0	0	0	0	0	0	2	3	1	0	4	0	0	0	0	0	0	0	0	0	0	0	0	0	20	0	0	0	119	2	51	0	0	0	AGAGTTTGATCATGGCTCAGGATGAACGCTGGCGGCATGCTTAACACATGCAAGTCGTACGGGAAATATCCTAGTGGTGTTTCCAGTGGCGGACGGGTGAGTAACGCGTAAGAACCTGCCCTTAGGAGGGGGACAACAGCTGGAAACGGTTGCTAATACCCCATAGGCTGAGGAGCGAAAGGAGGAATCCGCCCGAGGAGGGTCTTGCGTCTGATTAGCTAGTTGGTGAGGTAATGGCTCACCAAGGCGACGATCAGTAGCTGGTCTGAGAGGATGATCAGCCACACTGGGACTGAGACACGGCCCAGACTCTTACGGGAGGCAGCAGTGGGGAATTTTCCGCAATGGGCGAAAGCCTGACGGAGCAATGCCGCGTGGAGGTAGAAGGCTCACGGGTCG…
Otu736	166	3	5	0	0	0	3	0	0	0	0	2	0	0	0	5	3	0	3	7	0	0	0	0	0	1	0	1	0	2	0	0	0	1	0	114	5	0	0	11	0	0	0	TAGAGAGTTTGATCATGGCTCAGGATGAACGCTAGCGGGAGGCCTAATACATGCAAGTCGAACGGTAAATGGTAGCAATACTATGAGAGTGGCGTACGGGTGCGTAACGCGTACACAACCTGCCTTATACTGGAGCATAGCCTCGGGAAACTGAGATTAACTCTCCATAACATTGCAGCATGGCATCATGCAGCAATTAAAACTCCGGTGGTATAAGATGGGTGTGCGTCTGATTAGGTAGTTGGTGAGGTAACGGCTCACCAAGCCGACGATCAGTAGCTGGTCTGAGAGGACGATCAGCCACACGGGCACTGAGACACGGGCCCGACTCCTACGGGAGGCAGCAGTAGGGAATATTGGACAATGGACGAAAGTCTGATCCAGCCATCCCGCGTGAAG…
Otu737	274	0	1	7	3	0	45	33	3	30	3	2	4	0	0	0	0	0	0	0	4	0	5	2	1	50	36	18	5	16	4	0	1	0	0	0	0	0	0	1	0	0	0	TAGAGAGTTTGATCATGGCTCAGGATGAACGCTAGCGGCAGGCCTAATACATGCAAGTCGGACGGGATTTGGGAGCTTGCTTCCAATGAGAGTGGCGCACGGGTGCGTAACACGTATGTAACCTACCTTTATCAGGGGGATAGCCTCTCGAAAGAGAGATTAAGCCCGCATAATATGGAGATGCAGCATTGCAACTCCATCAAATATTTATAGGATAAAGATGGGCATGCGGAACATTAGCTAGTTGGTAAGGTAATGGCTTACCAAGGCTACGATGTTTAGGGGATCTGAGAGGATGACCCCCCACACTGGTACTGAGACACGGACCAGACTCCTACGGGAGGCAGCAGTAAGGAATATTGGTCAATGGGCGGAAGCCTGAACCAGCCATGCCGCGTG…
Otu738	857	4	22	29	20	8	64	38	33	11	7	7	0	0	9	13	10	7	0	45	37	25	39	39	18	48	67	41	60	61	11	7	8	2	7	9	17	6	11	17	0	0	0	CTCTAGAGTTTGATCATGGCTCAGAACGAACGCTGGCGGCATGCCTAACACATGCAAGTCGAACGCTCATCTTCGGATGGGAGTGGCGCACGGGTGAGTAACGCGTGGGAACCTGCCCTGGGGTGGGGGATAACCGATGGAAACGTCGGCTAATACCGCATACGTCCTGAGGGAGAAAGATTTATCGCCCTGGGAGGGGCCCGCGTCGGATTAGCTAGTTGGTGGGGTAATGGCCTACCAAGGCATTGATCCGTAGCTGGTCTGAGAGGATGATCAGCCACACTGGGACTGAGACACGGCCCAGACTCCTACGGGAGGCAGCAGTGGGGAATATTGGACAATGGGCGCAAGCCTGATCCAGCAATGCCGCGTGAGTGATGAAGGCCTTAGGGTTGTAAA…
Otu739	226	0	4	7	7	64	0	3	10	1	0	1	3	12	0	0	0	0	0	0	3	0	30	36	15	5	0	1	0	0	4	5	11	0	4	0	0	0	0	0	0	0	0	AGAGTTTGATCATGGCTCAGGATGAACGCTAGCGGCAGGCTTAACACATGCAAGTCGAGGGGCAGCACGGACTTCGGTCTGGTGGCGACCGGCAAACGGGTGCGGAACACGTACGCAACATACCCCTATCTGGGAGATAGCCTTCTGAAAAGGAGATTAATACCCCATAGTATCATTATCTGGCATCAGGTTGATGATTAAAGATTTATTGGATAGGGATTGGCGTGCGTCCTATTAGCTAGTTGGTAGGGTAACGGCCTACCAAGGCGACGATAGGTAGCTGGTGTGAGAGCACGACCAGCCACACGGGCACTGAGACACGGGCCCGACTCCTACGGGAGGCAGCAGTGAGGAATATTGGTCAATGGACGGAAGTCTGAACCAGCCATGCCGCGTGAA…
Otu740	495	172	22	0	3	0	55	3	3	5	119	5	3	3	3	0	0	0	0	0	1	31	1	17	42	0	1	0	0	0	0	1	0	0	5	0	0	0	0	0	0	0	0	TAGAGAGTTTGATCATGGCTCAGAGTGAACGCTGGCGGCGTGGCTAAGACATGCAAGTCGAGCGGCAAGGCAGCAATGCCCTAGAGCGGCGAACGGGTGCGTAACACGTGAACAATCTTCCGAAAAGTTGGGGATAGCCCCGGGAAACTGGGATTAATACCGAATGTGGACTTCAGAGGCATCTCTGGATATCTAAAGCTTGTAATGGCGCTTTTCGAGGAGTTCGCGGCCTATCAGCTAGTTGGCGGGGTAACGGCCCACCAAGGCTAAGACGGGTAACCGGTCTGAGAGGACGATCGGTCACACTGGAACTGAGACACGGTCCAGACACCTACGGGTGGCAGCAGTTTCGAATCATTCACAATGGGGGAAACCCTGATGGTGCGACGCCGCGTGGAG…
Otu741	206	0	0	0	0	0	9	1	0	0	0	0	0	0	0	0	0	0	0	0	0	0	0	0	0	78	87	24	3	2	0	0	0	0	0	2	0	0	0	0	0	0	0	AGAGTTTGATCCTGGCTCAGGACGAACGCTGGCGGCGTGCTTAACACATGCAAGTCGAACGATGAAGCCTTTCGGGGTGGATTAGTGGCGAACGGGTGAGTAACACGTGGGCAATCTGCCCTGCACTCTGGGACAAGCCTTGGAAACGAGGTCTAATACCGGATATTACCTGTCAGGGCATCCTGGTGGGTGGAAAGCTTCGGTGGTGCAGGATGGGCCCGCGGCCTATCAGCTTGTTGGTGGGGTGATGGCCTACCAAGGCGACGACGGGTAGCCGGCCTGAGAGGGCGACCGGCCACACTGGGACTGAGACACGGCCCAGACTCCTACGGGAGGCAGCAGTGGGGAATATTGCACAATGGGCGGAAGCCTGATGCAGCGACGCCGCGTGAGGGATGA…
Otu742	308	0	1	4	14	223	0	1	0	0	0	0	0	0	0	0	0	0	0	0	0	0	14	0	3	0	0	0	5	42	0	0	0	0	1	0	0	0	0	0	0	0	0	CTCTAGAGTTTGATCCTGGCTCAGGATGAACGCTAGCGGCAGGCCTAATACATGCAAGTCGGACGGGATTGGGAGCCTAGCTCCCATGAGAGTGGCGCACGGGTGCGTAACACGTATGTAACCTACCGTTGTCAGGGGGATAGCCTCTCGAAAGAGAGATTAACACCGCATAAAATCACAGAGCAGCATTGCTTAATGATCAAATATTTATAGGACAACGATGGGCATGCGGGACATTAGCTAGTTGGCGGGGTAACGGCCCACCAAGGCGACGATGTCTAGGGGATCTGAGAGGATGACCCCCCACACTGGTACTGAGACACGGACCAGACTCCTACGGGAGGCAGCAGTAAGGAATATTGGTCAATGGGCGCAAGCCTGAACCAGCCATGCCGCGTG…
Otu743	1145	1	34	34	21	21	7	5	6	3	1	4	6	3	0	100	90	13	43	53	18	15	32	23	20	4	6	2	3	4	5	2	1	59	3	49	54	63	255	82	0	0	0	CTCTAGAGTTTGATCATGGCTCAGAATCAACGCTGGCGGCGTGCCTAACACATGCAAGTCGCACGAGAAAGGGGCTTCGGCCCTGAGTAAAGTGGCGCACGGGTGAGTAACACGTGACTAACCTACCCTCGAGTGGGGAATAACCTAGAGAAATCTGGGCTAATACCGCATAACACTTACGAGTCAAAGCAGCAATGCGCTTGAGGAGGGGGTCGCGGCAGATTAGCTAGTTGGCGGGGTAATGGCCCACCAAGGCAATGATCTGTATCCGGCCTGAGAGGGCGCACGGACACACTGGAACTGAAACACGGTCCAGACTCCTACGGGAGGCAGCAGTGGGGAATTTTGCGCAATGGGGGAAACCCTGACGCAGCAACGCCGCGTGGAGGATGAAGTATC…
Otu744	125	0	1	8	2	25	2	0	0	0	1	0	2	4	1	0	0	0	0	0	2	8	13	11	15	0	0	2	2	11	7	0	3	0	5	0	0	0	0	0	0	0	0	TAGAGAGTTTGATCATGGCTCAGGACGAACGCTGGCGGCGTGCCTAAAACATGCAAGTCGAACGAGGGGGCAACCCCTAGTGGCGAACGGCGGAGTAAGACGTGAGCAACGTGCCCCAAAGTCCGGGACAAACGCAGAAATGCCATAAATACCGGATGTGACCTCAGCTCGGCATCGAGCTGAGATTAAACGGTCTTTCGCTTTGGGAGCGGCTCACGGCCCATCAGGTAGTTGGGGGGGTAACGGCCCACCAAGCCGACGACGGGTAGCGGGTCTGAGAGGATGATCCGCCCGAGTGGGACTGAGACACGGCCCACACACCTACGGGTGGCAGCAGTTGGGAATCTTGCACAATGGGGGAAACCCTGATGCAGCGACGCCGCGTGGAGGATGAAGGGT…
Otu745	334	2	4	1	0	0	0	1	0	0	208	50	22	7	1	0	0	0	0	0	1	0	0	3	0	1	0	3	0	0	13	13	2	0	2	0	0	0	0	0	0	0	0	TAGAGAGTTTGATCATGGCTCAGATTGAACGCTGGCGGCGTGCTTAACACATGCAAGTCGAGCGGTAACAGGTGTAGCAATACATGCTGACGAGCGGCGAACGGGTGAGTAATGCTTCGGAATCTTCCTCGTAGTGGGGAATAACCTGGGGAAACTCAGGCTAATACCGCATACGAACTACGGTTGAAAGCAGGGGATCGCAAGACCTTGCGCTATGAGATGAGCCGAAGTCGGATTAGCTAGTTGGTAGGGTAACGGCCTACCAAGGCGACGATCCGTAGCTGGTCTGAGAGGACGACCAGCCACACTGGGACTGAGACACGGCCCAGACTCCTACGGGAGGCAGCAGTGGGGAATATTGGACAATGGGGGCAACCCTGATCCAGCGACGCCGCGTGT…
Otu746	426	0	26	41	32	0	22	6	6	0	14	2	13	0	1	0	0	0	0	0	37	59	55	33	25	7	3	7	0	0	11	4	6	0	15	1	0	0	0	0	0	0	0	AGAGTTTGATCATGGCTCAGGATGAACGCTAGCGGCAGGCCTAATACATGCAAGTCGGACGGGATTTGGGAGCTTGCTTCCAATGAGAGTGGCGCACGGGTGCGTAACACGTATGTAACCTACCTTTGTCAGGGGGATAGCCTCTCGAAAGAGAGATTAAGACCGCATAACATTGCAATGTGGCATCACAAAGCAATCAAATATTTATAGGACAAAGATGGGCATGCGGAACATTAGCTAGTTGGTAAGGTAACGGCTTACCAAGGCTACGATGTTTAGGGGATCTGAGAGGATGACCCCCCACACTGGTACTGAGACACGGACCAGACTCCTACGGGAGGCAGCAGTAAGGAATATTGGTCAATGGGCGCAAGCCTGAACCAGCCATGCCGCGTGCAG…
Otu747	600	21	37	80	53	5	13	18	6	3	2	2	0	0	3	0	0	0	0	0	36	55	77	67	40	4	16	25	14	13	2	1	3	0	4	0	0	0	0	0	0	0	0	TAGAGAGTTTGATCATGGCTCAGGACGAACGCTGGCGGCGTGCTTAACACATGCAAGTGGAGCGACGAACCAGGGGCTTGCCCCTGGGGCAGAGCCGCGAACGGGTGAGTAACACGTGGGTAACGTGCCCCGATGAACGGGACAACCCGAGGAAACTCGGGCTAATACCGTATGTGCCCCTGAGCCTCAAGGCCCAGGTGTAAAGGTAGCTTCGGCTTCCGCATTGGGATCGGCCCGCGGCCCATTAGCTTGTTGGTGAGGTAACGGCTCACCAAGGCTTCGATGGGTAGCTGGTCTGAGAGGACGATCAGCCACACTGGGACTGAGACACGGCCCAGACTCCTACGGGAGGCAGCAGTGGGGAATCTTGCGCAATGCGCGAAAGCGTGACGCAGCAAC…
Otu748	122	0	0	0	0	0	0	0	0	0	0	1	52	28	6	0	0	0	0	0	0	0	0	0	0	1	0	0	0	0	2	6	13	2	11	0	0	0	0	0	0	0	0	TAGAGAGTTTGATCATGGCTCAGAGTGAACGCTGGCGGCATGCTTAACACATGCAAGTCGTGCGCCCCGCAAGGGGAGCGGCGGACGGGTGAGTAACACGTAGGAATGTGTCCGAAGGTGGGGGATAACCCTGGGAAACTAGGGCTAATACCGCATATGGGCTGAGGCTCAAAGCAGTGATGCGCCTTCGGAGTAGCCTGCGCCTGATTAGCTAGTTGGTGGGGTAAAGGCCTACCAAGGCTACGATCAGTAGCTGGTCTGAGAGGACGACCAGCCACACTGGGACTGAGACACGGCCCAGACTCCTACGGGAGGCAGCAGTGGGGAATATTGGACAATGGGCGCAAGCCTGATCCAGCAATGCCGCGTGTGTGAAGAAGGTCTTCGGATCGTAAAGCA…
Otu749	218	0	3	2	0	0	40	60	11	28	1	0	3	0	0	0	0	0	0	0	0	1	1	0	0	18	27	9	6	8	0	0	0	0	0	0	0	0	0	0	0	0	0	TAGAGAGTTTGATCATGGCTCAGGACGAACGCTGGCGGCGTGCTTAACACATGCAAGTCACGGGGGTCCGCAAGGACAACCGGCGAACGGGTGCGTAACACGTGAGCAACCTGCCTTTGTGTGGGGGATAGCCGGCCCAACGGCCGGGTAATACCGCATACGATTCTGGAACGGAGTCGTTCTAGAAGGAAACCTCCGGGGCACAGAGAGGGGCTCGCGGCCTATCAGCTAGTTGGCGAGGTAACGGCTCACCAAGGCGACGACGGGTAGCTGGTCTGAGAGGATGGCCAGCCACATTGGGACTGAGAGACGGCCCAGACTCCTACGGGAGGCAGCAGTGGGGAATCTTGCGCAATGGCCGAAAGGCTGACGCAGCGACGCCGCGTGGGGGATGACGCT…
Otu750	1851	15	35	274	79	200	7	36	13	1	0	1	98	87	83	0	0	0	0	0	3	34	483	49	21	2	5	28	36	2	5	13	163	8	69	0	1	0	0	0	0	0	0	TAGAGAGTTTGATCATGGCTCAGATTGAACGCTGGCGGCATGCTTTACACATGCAAGTCGAACGGCAGCGCGGGGGCAACCCTGGCGGCGAGTGGCGAACGGGTGAGTAATATATCGGAACGTACCCAGGAGTGGGGGATAACGTAGCGAAAGTTACGCTAATACCGCATACGATCTATGGATGAAAGCAGGGGACCGCAAGGCCTTGCGCTCATGGAGCGGCCGATATCTGATTAGCTAGTTGGTGAGGTAAAGGCTCACCAAGGCGACGATCAGTAGCTGGTCTGAGAGGACGACCAGCCACACTGGGACTGAGACACGGCCCAGACTCCTACGGGAGGCAGCAGTGGGGAATTTTGGACAATGGGCGCAAGCCTGATCCAGCAATGCCGCGTGAGT…
Otu751	191	0	0	0	1	0	3	9	9	1	4	0	6	0	5	0	0	0	0	0	5	4	0	5	1	8	18	3	56	42	3	5	0	0	3	0	0	0	0	0	0	0	0	AGAGTTTGATCATGGCTCAGATTGAACGCTGGCGGCATGCCTAACACATGCAAGTCGAACGGCAGCATGAGAGAGCTTGCTCTCTTGATGGCGAGTGGCGGACGGGTGAGTAATACATCGGGACCTACCCATGACGTGGGGGATAACCTCGGGAAACCGGGACTAATACCGCATACGTCCTACGGGAGAAAGCGGGGGACCTTCGGGCCTCGCGCGTCTGGACGGGCCGATGTTCGATTAGCTTGTTGGTGAGGTAATGGCTCACCAAGGCGACGATCGATAGCTGGTCTGAGAGGATGATCAGCCACATTGGGACTGAGACACGGCCCAAACTCCTACGGGAGGCAGCAGTGGGGAATATTGGACAATGGGCGAAAGCCTGATCCAGCAATGCCGCGT…
Otu752	224	0	0	0	0	0	1	2	0	0	17	34	48	0	10	0	0	0	0	0	0	0	0	0	0	1	0	2	0	5	33	26	31	0	14	0	0	0	0	0	0	0	0	TAGAGAGTTTGATCATGGCTCAGGACGAACGCTGGCGGCGTGCTTAACACATGCAAGTCGAGCGGAAAGGCCCTTTCGGGGGTACTCGAGCGGCGAACGGGTGAGTAACACGTGAGTAACCTGCCCTTGGCTTTGGGATAACCCTCGGAAACGGGGGCTAATACCGGATATTCACTGTCCTTCGCATGGGGGGTGGTGGAAAGATTTTTTGGCTGGGGATGGGCTCGCGGCCTATCAGCTTGTTGGTGGGGTGATGGCCTACCAAGGCGACGACGGGTAGCCGGCCTGAGAGGGCGACCGGCCACACTGGGACTGAGACACGGCCCAGACTCCTACGGGAGGCAGCAGTGGGGAATATTGCACAATGGGCGAAAGCCTGATGCAGCGACGCCGCGTGAG…
Otu753	304	0	12	6	4	0	2	8	0	9	7	27	31	8	3	0	0	0	0	0	22	13	11	8	0	11	5	4	0	0	41	40	12	0	20	0	0	0	0	0	0	0	0	TAGAGAGTTTGATCCTGGCTCAGAGCGAACGCTGGCGGCAGGCTTAACACATGCAAGTCGAACGGGTACCTTCGGGTGCTAGTGGCAGACGGGTGAGTAACACGTGGGAACGTACCTTTTGGTTCGGAATAATACAGGGAAACTTGTACTAATACCGGATACGCCCTTCGGGGGAAAGATTTATCGCCGAAAGATCGGCCCGCGTCTGATTAGCTAGTTGGTGAGGTAATGGCTCACCAAGGCGACGATCAGTAGCTGGTCTGAGAGGATGATCAGCCACACTGGGACTGAGACACGGCCCAGACTCCTACGGGAGGCAGCAGTGGGGAATATTGGACAATGGGCGAAAGCCTGATCCAGCCATGCCGCGTGTGTGATGAAGGCCTTAGGGTTGTAAAG…
Otu754	131	1	0	0	0	0	0	0	0	0	0	0	0	0	0	4	27	14	0	10	1	0	0	0	0	0	0	1	0	1	0	0	0	0	0	2	35	16	6	13	0	0	0	TAGAGAGTTTGATCATGGCTCAGGACGAACGCTGGCGGCGTGCTTAACACATGCAAGTCGAACGAGTGCCTTCGGGTGCTAGTGGCGAACGGGTGAGTAACACGTGAGCAACCTGCCCTTGGCTCTGGGATAGCCTCCGGAAACGGGGATTAATACCGGACATGACCTGCTGTCGCATGATGGCGGGTGGAAAGTTTTTCGGCCAGGGAGGGGCTCGCGGCCTATCAGCTTGTTGGGGGGGTAACGGCCCACCAAGGCGACGACGGGTAGCCGGCCTGAGAGGGCGACCGGCCACACTGGGACTGAGACACGGCCCAGACTCCTACGGGAGGCAGCAGTGGGGAATATTGCACAATGGGGGAAACCCTGATGCAGCGACGCCGCGTGCGGGATGAAGGC…
Otu755	240	1	0	0	0	0	7	7	0	37	3	0	0	0	0	9	1	0	17	104	1	0	0	0	0	3	4	0	1	1	1	3	2	0	0	2	4	5	12	15	0	0	0	CTCTAGAGTTTGATCATGGCTCAGAGCGAACGCTGGCGGCAGGCCTAACACATGCAAGTCGAACGCGCCCTTCGGGGCGAGTGGCGGACGGGTGAGTAACACGTGGGAACGTGCCTTTTGGTTCGGAATAACTCAGGGAAACTTGTGCTAATACCGAATGTGCCCTTCGGGGGAAAGATTTATCGCCAAAAGAGCGGCCCGCGTCTGATTAGCTAGTTGGTGGGGTAAAGGCCCACCAAGGCTACGATCAGTAGCTGGTCTGAGAGGATGATCAGCCACACTGGGACTGAGACACGGCCCAGACTCCTACGGGAGGCAGCAGTGGGGAATCTTGCGCAATGGGCGAAAGCCTGACGCAGCCATGCCGCGTGGATGATGAAGGTCTTAGGATTGTAAAAT…
Otu756	793	280	20	2	1	0	15	15	5	0	92	54	57	9	3	0	0	0	0	0	2	2	3	0	0	1	15	10	6	1	83	89	20	0	8	0	0	0	0	0	0	0	0	CTCTAGAGTTTGATCATGGCTCAGGATAAACGCTGGCGGCGTGCATGAGACATGCAAGTCGAACGGACGAACGGGGCTTGCTCTGTTCGTTAGTGGCGGACGGCTGAGTAACGCGTAGGTGACCTGTCCCGAAGTGGGGAATAACTGCCCGAAAGGGTGGCTAATACCGCATGTGGTGGTGTGTTCATTCACACCAGTAAAGCCGCAAGGCGCTTCGGGAGGGGCCTGCGTCCGATTAGCTCGTTGGTGGGGTAACGGCTCACCAAGGCGACGATCGGTAGGTGGTCTGAGAGGACGATCACCCAGACTGGGACTGAGACACGGCCCAGACTCCTACGGGAGGCAGCAGTCGGGAATTTTGCGCAATGGACGAAAGTCTGACGCAGCAACGCCGCGTGA…
Otu757	293	195	12	1	2	0	3	1	5	2	14	6	18	3	0	0	0	0	0	0	1	8	1	0	0	1	0	1	0	0	11	6	2	0	0	0	0	0	0	0	0	0	0	TAGAGAGTTTGATCATGGCTCAGAATCAACGCTGGCGGCGTGCCTAACACATGCAAGTCGAACGCGAAAGTGGAGCAATCCATGAGTAGAGTGGCAAACGGGTGAGTAACACGTGGGTGACCTGCCTTCGAGCGGGGGATAACGTCCCGAAAGGGACGCTAATACCGCATAACATCCTGCCTTTTAAGAGGTGGAGATCAAAGCCGGGGATTCGCAAGAACCTGGCACTTGAAGAGGGGCCCGCGCCTGATTAGCTAGTTGGTGGGGTAATGGCCTACCAAGGCAACGATCAGTATCCGGCCTGAGAGGGCGGACGGACACACTGGGACTGAGACACGGCCCAGACTCCTACGGGAGGCAGCAGTGGGGAATTGTTCGCAATGGGCGCAAGCCTGACGA…
Otu758	285	7	14	2	1	13	50	10	19	8	4	5	2	0	0	3	0	3	0	6	29	10	9	32	12	2	13	11	7	8	2	0	0	0	1	1	1	0	0	0	0	0	0	CTCTAGAGTTTGATCATGGCTCAGAGCGAACGCTGGCGGCAGGCCTAACACATGCAAGTCGAACGCACCTTCGGGTGAGTGGCGGACGGGTGAGTAACACGTGGGAACGTGCCCTATGGTACGGAACAACTGAGGGAAACTTCAGCTAATACCGTATGTGCCCTTTGGGGGAAAGATTTATCGCCATAGGAGCGGCCCGCGTTGGATTAGCTAGTTGGTGAGGTAAAGGCTCACCAAGGCGACGATCCATAGCTGGTCTGAGAGGATGATCAGCCACACTGGGACTGAGACACGGCCCAGACTCCTACGGGAGGCAGCAGTGGGGAATCTTGCGCAATGGGCGAAAGCCTGACGCAGCCATGCCGCGTGTATGATGAAGGTCTTAGGATTGTAAAATAC…
Otu759	242	0	19	3	3	0	4	5	0	0	15	5	11	0	10	0	0	0	0	0	34	23	13	25	24	0	1	0	0	0	19	12	6	0	10	0	0	0	0	0	0	0	0	TAGAGAGTTTGATCATGGCTCAGGATGAACGCTGGCGGCGTGCCTAATACATGCAAGTCGAGCGGTAAGGCCCTTCGGGGTACACGAGCGGCGGACGGCTGAGTAACACGTAGGAACGTACCCCAAACTGAGGGATAAGCACCAGAAATGGTGTCTAATACCGCATGTGCTCTAAGGAGTAAAGCTTCGGCGGTTTGGGAACGGCCTGCGCATGATTAGATTGTTGGTGAGGTAATGGCTCACCAAGTCTACGATCATTAGCTGGTCTGAGAGGATGACCAGCCAGACTGGAACTGAGAACGGTCCAGACTCCTACGGGAGGCAGCAGTAGGGAATTTTCCACAATGGACGAAAGTCTGATGGAGCAACGCCGCGTGCAGGATGAAGGCTCTTGGGTCG…
Otu760	135	0	0	0	0	0	0	0	0	0	0	0	0	0	0	8	3	1	0	4	0	0	0	0	0	0	0	0	0	0	0	0	0	7	0	0	3	9	85	15	0	0	0	TAGAGAGTTTGATCATGGCTCAGAGCGAACGCTGGCGGCATGCTTAACACATGCAAGTCGCACGAGGGGTTTCGGCCTCTAGTGGCGGACGGGTGAGTAACGCGTAGGTATCTATCCTGTGGTGGGGGATAACAGCGGGAAACTGCTGCTAATACCGCATGACGCCTGAGGGCCAAAGGTTTCGGCCGCCTTGGGAGGAGCCTGCGTACGATTAGCTTGTTGGTGGGGTAATGGCCTACCAAGGCGACGATCGTTAGCTGGTCTGAGAGGATGATCAGCCACACTGGGACTGAGACACGGCCCAGACTCCTACGGGAGGCAGCAGTGGGGAATATTGGACAATGGGGGCAACCCTGATCCAGCAATGCCGCGTGGATGAAGAAGGTCTTCGGATTGTAA…
Otu761	315	0	2	13	6	1	2	5	7	6	20	13	32	3	21	0	0	0	0	0	1	9	18	3	5	9	5	0	0	1	21	32	52	0	28	0	0	0	0	0	0	0	0	AGAGTTTGATCATGGCTCAGGACGAACGCTGGCGGCGTGCTTAACACATGCAAGTGGAGCGACGAACCCGGACTTGTCCGGGGGCAGAGCCGCGAACGGGTGAGTAACACGTGGGTAACCCACCTCGATGACCGGGACAACCCGAGGAAACTCGGGCTAATACCGGATGTGATGACTCCTTCTAAGGGGAGTTAGGAAAGATAGCTTCGGCCTTCGCATCGAGACGGGCCCGCGGCCCATTAGCTTGTTGGTGGGGTAATGGCCTACCAAGGCTTCGATGGGTAGCTGGTCTGAGAGGACGATCAGCCACACTGGGACTGAGACACGGCCCAGACTCCTACGGGAGGCAGCAGTGGGGAATCTTGCACAATGCGCGAAAGCGTGATGCAGCAACGCCGC…
Otu762	257	0	0	0	0	0	22	33	8	22	9	1	3	0	0	0	0	0	0	0	2	5	3	5	15	28	44	22	19	9	3	3	0	0	1	0	0	0	0	0	0	0	0	TAGAGAGTTTGATCATGGCTCAGAGCGAACGCTGGCGGCAGGCTTAACACATGCAAGTCGAACGGCCGTAGCAATACGGCAGTGGCAGACGGGTGAGTAACACGTGGGAATGTACCTTTCGGTTCGGAATAACTCAGGGAAACTTGAGCTAATACCGGATAAGCCCTTACGGGGAAAGATTTATCGCCGAAAGATCAGCCCGCGTCCGATTAGCTAGTTGGTGAGGTAATGGCTCACCAAGGCGACGATCGGTAGCTGGTCTGAGAGGATGATCAGCCACACTGGGACTGAGACACGGCCCAGACTCCTACGGGAGGCAGCAGTGGGGAATATTGGACAATGGGCGCAAGCCTGATCCAGCCATGCCGCGTGAGTGATGAAGGCCCTAGGGTTGTAAAG…
Otu763	380	0	6	20	11	21	9	5	6	4	0	0	0	2	0	0	0	0	0	0	3	14	57	50	25	1	12	6	24	100	2	0	0	0	2	0	0	0	0	0	0	0	0	TAGAGAGTTTGATCATGGCTCAGGATGAACGCTAGCGGCAGGCTTAATACATGCAAGTCGAGGGGTAACATGGTAGCAATACTGATGACGACCGGCAAACGGGTGCGGAACACGTACAGAACCTTCCTTTAAGCGGGGGATAGCCCATAGAAATGTGGATTAATACCCCATAGTAATGTTGTCTGGCATCAGATAATATTTAAAGATTTATCACTTAAAGATGGCTGTGCGGCTGATTAGGTAGTTGGTGTGGGTAACGGCCCACCAAGCCAGCGATCAGTAACTGGTGTGAGAGCACGACCAGTCACACGGGCACTGAGACACGGGCCCGACTCCTACGGGAGGCAGCAGTAAGGAATATTGGTCAATGGACGCAAGTCTGAACCAGCCATGCCGCGT…
Otu764	1114	18	88	15	7	5	56	40	7	13	97	64	51	7	14	5	8	2	0	23	64	84	34	42	84	49	43	26	21	23	34	49	11	0	19	3	3	4	0	1	0	0	0	TAGAGAGTTTGATCATGGCTCAGAACGAACGCTGGCGGCAGGCTTAACACATGCAAGTCGAACGCACCGCAAGGTGAGTGGCAGACGGGTGAGTAACGCGTGGGAATCTACCCAGTCCTTCGGAACAACACAGGGAAACTTGTGCTAATACCGGATACGCCCTACGGGGGAAAGATTTATCGGGATTGGATGAGCCCGCGTTGGATTAGCTAGTTGGTGGGGTAATGGCCTACCAAGGCGACGATCCATAGCTGGTCTGAGAGGATGATCAGCCACACTGGGACTGAGACACGGCCCAGACTCCTACGGGAGGCAGCAGTGGGGAATATTGGACAATGGGCGCAAGCCTGATCCAGCCATGCCGCGTGAGTGATGAAGGCCTTAGGGTTGTAAAGCTCT…
Otu765	222	0	0	0	0	0	0	34	0	0	0	18	9	12	9	0	34	17	45	3	0	0	0	0	0	0	0	0	0	0	0	15	0	0	0	0	26	0	0	0	0	0	0	AGAGTTTGATCATGGCTCAGAGCGAACGCTGGCGGCATGCCTAACACATGCAAGTCGCACGAACCTTTTAGGTTAGTGGCGGACGGGTGAGTAACGCGTAGGTATCTATCCACAGGTGGGGGACAACCTTGGGAAACCGAGGCTAATACCGCATGATGCCCGAGGGCTAAAGGCGCAAGTCGCCTGTGGAGGAGCCTGCGTTCGATTAGCTAGTTGGTAAGGTAAAAGCTTACCAAGGCTATGATCGATAGCTGGTTTAAGAGGATGATCAGCCACACTGGGACTGAGACACGGCCCAGACTCCTACGGGAGGCAGCAGTGGGGAATATTGGACAATGGGGGAAACCCTGATCCAGCAATGCCGCGTGTGTGAAGAAGGTCTTCGGATTGTAAAGCACT…
Otu766	159	0	0	0	0	0	0	0	0	0	0	0	0	0	0	19	4	3	0	13	0	0	0	0	0	0	0	0	0	0	0	0	0	75	0	3	1	10	11	20	0	0	0	TAGAGAGTTTGATCATGGCTCAGAATGAACGCTAGCGGTAGGCCTGACACATGCAAGTCGAACGGGGCTGAGCTTCGGCATCGGCAAAGTGGCGAACGGGTGAGTAATGCGTGAGAATCTACCTCCCACCACGGTGGAAGGGGTGTATTGCCCCGAATCCCGTATACCAAAAAAAGGCCTATAGCCGGTGGCAGATGAGCTCTCGTAGGATTAGGTAGTTGGTGAGGTAAAGGCTCTACCAAGCCAAAGATCCTTAGCCGGTCTGAGAGGATGATCGGCCACACTGGGACTGAGACACGGCCCAGACGCTTTCGAGCGGCAGCAGTGAGGAATCTTGGACAATGGGCGAAAGCCTGATCCAGCCATACCGCGTGGGGGACGAAGGCTAAATGGGTTGTA…
Otu767	495	157	20	5	2	0	27	8	20	0	40	18	31	7	8	0	0	0	0	0	3	11	5	15	8	5	28	19	5	1	11	26	11	0	4	0	0	0	0	0	0	0	0	TAGAGAGTTTGATCATGGCTCAGGACGAACGCTGGCGGCACGCTTAAAACATGCAAGTCGAACGTGAAGCCGGGCTTGCCCGGTGGAAAGTGGCGAACGGGTGCGTAACACGTGAGCAACCTGCCCCGAAGACTGGGATAACACCGGGAAACCGGTGCTAATACCGGATGCCTTCACCACGTCGCATGGCGAGGTGAAGAAATGGATTCCGCTTCGGGATGGGCTCGCGGCCTATCAGCTTGTTGGTGGGGTAATGGCCTACCAAGGCAACGACGGGTAGCTGGTCTGAGAGGATGTCCAGCCACACTGGGACTGAGACACGGCCCAGACTCCTACGGGAGGCAGCAGTTAGGAATCTTGCGCAATGGGCGAAAGCCTGACGCAGCGATGCCGCGTGCG…
Otu768	156	2	10	15	8	4	3	1	0	0	1	0	0	0	0	0	0	0	0	0	12	17	55	11	10	1	2	1	1	2	0	0	0	0	0	0	0	0	0	0	0	0	0	TAGAGAGTTTGATCATGGCTCAGCCTGAACGCTGTCGGTGTGATTAAGACATGCAAGTCGTACGGTGTAGCAATACACAGTGGCGCACGGGTGAGTAATGCATCGCTAATGTACCCTGGGGTCTGGGATAGCCAGTCGAAAGATTGGGTAATACCAGATGAGACCACGGCCTGGCATCAGGTTGTGCTCAAAGGGCAACTGCCCTGGGATCAGGCGATGTGGTATCAGCTAGTTGGTGAGGTAACGGCTCACCAAGGCTTCGACGCCTAGCCGGACTGAGAGGTCGGCCGGCCACATCGGGACTGAGACACTGCCCGGACTCCTACGGGGGGCTGCAGTAATGAATCTTCCGCAATGCACGAAAGTGTGACGGAGCGACACCGAGTGAAGGATGAAGTC…
Otu769	259	0	0	0	0	0	5	16	1	40	0	0	0	0	0	3	0	0	2	12	0	0	1	1	0	10	47	7	14	63	0	0	0	2	0	2	13	1	9	10	0	0	0	TAGAGAGTTTGATCATGGCTCAGGACGAACGCTTGCGACGTGCCTAAGAAATGCAAGTCGAACGGACTAGCCTTCGGGCTAGTTAGTGGCGAACGGTCGCGTAACACGTGGGCAACCTGCCCTGAAGCGGGGGACAACAACTCGAAAGAGTTGCTAATACCGCATGTGGATCGCTCTGGCATCAGAGATTATCCAAAGCCTTCGGGCACTTCAGGATGGGCCCGCGGCCTATCAGCTTGTTGGTGAGGTAACGGCCCACCAAGGCTTCGACGGGTAGCTGGTCTGAGAGGACGATCAGCCGGATTGGGACTGAGATACGGCCCAGACTCCTACGGGGGGCAGCAATTAGGAATCTTGCACAATGGGCGAAAGCCTGATGCAGCGACGTCGCGTGAAGGA…
[truncated: 4,208 more rows]
