# Supplementary material for: Trends in bacterial and fungal communities in ant nests observed with Terminal-Restriction Fragment Length Polymorphism (T-RFLP) and Next Generation Sequencing (NGS) techniques—validity and compatibility in ecological studies
Source: PeerJ. 2018 Jul 20;6:e5289. doi: 10.7717/peerj.5289 (PMC6055595; doi:10.7717/peerj.5289)
Supplement: Supplemental Information 4 [file peerj-06-5289-s011.txt]

OTU	TotReads	F_12_120_7	F_13_120_5	F_13_120_7	F_13_120_8	F_13_120_9	F_13_F12_5	F_13_F12_7	F_13_F12_8	F_13_F12_9	F_13_J30_5	F_13_J30_6	F_13_J30_7	F_13_J30_8	F_13_J30_9	F_13_J40_5	F_13_J40_6	F_13_J40_7	F_13_J40_8	F_13_J40_9	F_14_120_5	F_14_120_6	F_14_120_7	F_14_120_8	F_14_120_9	F_14_F12_5	F_14_F12_6	F_14_F12_7	F_14_F12_8	F_14_F12_9	F_14_J30_5	F_14_J30_6	F_14_J30_7	F_14_J30_8	F_14_J30_9	F_14_J40_5	F_14_J40_6	F_14_J40_7	F_14_J40_8	F_14_J40_9	F_ctl_84	F_ctl_85	F_ctl_86	OTUSeq
Otu1	285164	579	53185	90306	68110	5400	1756	28	201	0	19	3	127	1	1214	1	7	0	1	3	12133	7364	26941	9210	5784	21	1764	572	272	32	8	23	43	15	31	1	4	2	0	3	0	0	0	TCCTCCGCTTATTGATATGCTTAAGTTCAGCGGGTATCCCTACCTGATCCGAGGTCAACCATAGAAAGTTGGGGGTTGCTGGCGTACGGCCGCCGGGGCCTAGAGCGAGAGCATTACTACGCTTAGGACCAGACGGTGCCGCCACTGACTTTAGGGCTGGCCGCAGCGGGCCGGACCCAACACCAAGCGAGGCTTGAGGGTTGAAATGACGCTCGAACAGGCATGCCCCGCGGAATACCACGGGGCGCAATGTGCGTTCAAAGATTCGATGATTCAC
Otu2	266462	4086	1419	4187	3114	1346	7668	869	4865	814	37	22	13	0	36	17323	24735	46012	10609	4245	2612	1638	3497	1153	2507	7265	4859	9303	8771	1564	13	61	53	2996	7	14419	27817	10722	25271	10533	1	0	0	TCCTCCGCTTATTGATATGCTTAAGTTCAGCGGGTATCCCTACCTGATCCGAGGTCAACCACGAGAGTTGGGGTTCTGGCAGGCCACCACCGGGCACTGGAGCGAGAGATGTACTACGCTCAGAGCCAGGCGGCACCGCCACTGTCTTTAGGGCCGGCCGCAGCGGGCAGGGCCCAACACCAAGCAGAGCTTGAGGGTTGAAATGACGCTCGAACAGGCATGCCCTGCGGAATACCACAGGGCGCAATGTGCGTTCAAAGATTCGATGATTCAC
Otu3	102180	237	241	346	336	1	15897	423	2266	604	1513	142	897	0	188	474	499	2350	364	99	1037	197	704	210	356	8780	38373	12601	6691	1124	362	403	384	1525	122	550	1263	314	201	106	0	0	0	TCCTCCGCTTATTGATATGCTTAAGTTCAGCGGGTATCCCTACCTGATCCGAGGTCAACCATAGAAGTTGGGGTTGCTGGCGTACGGCCGCCGGGGCCTAGAGCGAGAGCATTACTACGCTTAGGACCAGACGGTGCCGCCACTGACTTTAGGGCCGGCCGCGACGGGCAGGGCCCAACACCAAGCGAGGCTTGAGGGTTGAAATGACGCTCGAACAGGCATGCCCTGCGGAATACCACAGGGCGCAATGTGCGTTCAAAGATTCGATGATTCAC
Otu4	78138	27	2	0	0	0	2255	11750	623	687	1	2	1	2	1	0	0	0	0	0	3	1	0	2	2	1858	1604	7563	30349	21402	0	0	0	0	1	0	0	0	2	0	0	0	0	TCCTCCGCTTATTGATATGCTTAAGTTCAGCGGGTAGTCCTACCTGATTTGAGGTCAGATTTCAAAGTTTGTTGCTTGACCGCCACTCTCGATAGGCAGGTCGGGGAAGGGCGCAGAAAGGGGAACGTCTCTGTCGAGCGAGGATGGTACAACGCCCAGTCGAGTTCGACCCACAGGCCCAACCGATGCATTTGAGGGGAGCCGCCTCAACGGCAGCAGAGCCCCCACATCCAACCCTTCTCGCACGAAACGGGAGGGGTTGATGACTTCAAGACACTCAAACAGGCATGCTCCTCGGAATACCAAGGAGCGCAAGGTGCGTTCAAAGATTCGATGATTCAC
Otu5	68938	194	3118	1798	10599	1	2365	394	938	11	0	0	3	0	0	1	1	0	0	1	15469	7038	6155	3184	5991	5129	2103	2501	1618	313	3	2	1	1	1	2	1	1	1	0	0	0	0	TCCTCCGCTTATTGATATGCTTAAGTTCAGCGGGTAATCCTACCTGATCCGAGGTCAACCTTCTGTAAATGGGGGGTTTAACGGCTGGGGCGCGCTGGGGACCGCGGGCGAGATATTGCTACTACGCCCGGACCTTCAGCGAGTCCGCCACTAATTTTCAGGGCCTACGCTCGCGCGTAGTGCCCCAACACCAAGCTGGGCTTGAGGGTTGAAATGACGCTCGGACAGGCATGCCCGCCAGAATGCTGGCGGGCGCAATGTGCGTTCAAAGATTCGATGATTCAC
Otu6	105067	20	88	136	83	1370	821	7173	1820	5672	2270	4090	4533	8448	8155	143	393	41	770	110	146	199	544	1956	678	10181	1413	2605	1054	98	4778	7111	13167	1209	5919	13	817	5087	1061	895	0	0	0	TCCTCCGCTTATTGATATGCTTAAGTTCAGCGGGTATCCCTACCTGATCCGAGGTCAACCTTAGAAATGGGGTTGTTTTACGGCGTAGCCTCCCGAACACCCTTTAGCGAATAGTTTCCACAACGCTTAGGGGACAGAAGACCCAGCCGGTCGATTTGAGGCACGCGGCGGACCGCGTTGCCCAATACCAAGCGAGGCTTGAGTGGTGAAATGACGCTCGAACAGGCATGCCCCCCGGAATACCAGGGGGCGCAATGTGCGTTCAAAGATTCGATGATTCAC
Otu7	100067	860	6800	1587	2406	4823	0	0	1	1	3	0	0	0	0	0	0	0	0	0	11830	19142	22538	11057	19008	0	1	1	0	0	2	0	2	0	0	0	0	1	3	0	0	0	1	TCCTCCGCTTATTGATATGCTTAAGTTCAGCGGGTATCCCCACCTGATCCGAGGCCAACCTTGTACAAAGTGTTGAGGTCCGGGGCGGCCGCCAACCGGGGTCCCGAGCGAGGGTTTTGCTACGCTCGGAGCCGGTCGTCGACGCCCACGAGTTTCGGGCCCGCCCGCGGGCGGGGCCCATCACCAAGCGAGGCTTGAGGGGTGAAATGGCGCTCGAACAGGTGTGCCGCCCGGAATACCAGGCGGCGCAATGTGCGTTCAAAGATTCGATGATTCAC
Otu8	125213	969	1974	2593	3843	126	3307	628	1138	326	5850	1305	2141	627	4714	12	62	825	15	1	2456	933	1334	474	484	14137	9070	19514	3304	620	25895	10665	3421	74	2002	164	167	20	2	21	0	0	0	AGTGGTCCTCCGCTTATTGATATGCTTAAGTTCAGCGGGTATCCCTACCTGATCCGAGGTCAACCTGAAAAAAATTGGGGGTTGATGGCAAGCACACAACCGGACCTCCAGAGCGAGAAGAATTACTACGCTCGGAGCCGGATGGCACCGCCACTGACTTTAGGGCCCGCCGGGGCGGCGGGGCCCAACACCAAGCAGAGCTTGAGGGTTGTAATGACGCTCGGACAGGCATGCCCCCCGGAATACCAGGGGGCGCAATGTGCGTTCAAAGATTCGATGATTCAC
Otu9	50467	0	1	0	1	21	1	16	0	0	19	1	1	0	0	2167	7661	1069	1132	3984	0	0	64	0	8	0	27	4	22	0	0	15	1	179	0	430	7399	7107	9771	9366	0	0	0	TCCTCCGCTTATTGATATGCTTAAGTTCAGCGGGTATTCCCACCTGATCCGAGGCCAACCTTGTGAAAGTGGTCGGGGCGGCCGCCGGACGGTCCACCGAGCGAGGGATTTCTCTTGCTACGCTCAGGGCCGGACGACGGCGCCAACGAGTTTCGGGCGCGCCTGGTGAATCCAGGCGTCGCCCATCACCGAGCAGGGCTCGAGGGTTGAAATGGCGCTCGAACAGGTGTGCCCCCCGGAATACCAGGGGGCGCAATGTGCGTTCAAAGATTCGATGATTCAC
Otu10	56340	1	0	8	3	0	1	0	1	0	2	16956	9	1	0	0	0	0	0	1	0	0	0	0	1	0	99	83	3	0	3	7351	1183	4	30628	0	0	1	0	1	0	0	0	AGTGGTCCTCCGCTTATTGATATGCTTAAGTTCAGCGGGTATCCCTACCTGATCCGAGGTCAACCTGAAAAAATTGGGGGTTATTGGCAAGTAACCACCTGGATCTCCAAAGCGAGAAGAATTACTACGCTTGAAGCCAAATGGCACCGCCACTGATTTTAAGACCTGCCAGAAACTGGCAATGTCCAATACCAAGCAAAGCTTGAGGGTTGTAATGACGCTCGAACAGGCATGCCCCCCGGAATACCAGAGGGCGCAATGTGCGTTCAAAGATTCGATGATTCAC
Otu11	75950	0	10	0	0	157	0	3	0	2	58	0	0	0	1	2828	11902	1230	3230	6660	3	0	0	0	0	1	0	4	0	1	1	11	0	324	0	630	10309	17804	14291	6490	0	0	0	TCCTCCGCTTATTGATATGCTTAAGTTCAGCGGGTATCCCCACCTGATCCGAGGCCAACCTTTAAAATGGTTGTCGGGGCGGCCACCAGACGACACACCGAGCGAGGGATTTCTCTTGCTACGCTCAGGGCCGGACGACGGCGCCCACGGGTTTCGAGCCCGTCCGTAAGGACGAGGCCCATCGCCGAGCAGGGCTCGATGGTGAAAATGGCGCTCGAACAGGTGTGCCCCCCGGAATACCAGGGGGCGCAATGTGCGTTCAAAGATTCGATGATTCAC
Otu12	34430	0	2	0	1	0	8694	359	10	43	1	1	1	0	0	31	65	395	16	9	23	4	2	0	0	5142	15415	1932	1620	263	0	6	0	0	0	136	190	11	12	46	0	0	0	TCCTCCGCTTATTGATATGCTTAAGTTCAGCGGGTATCCCTACCTGATCCGAGGTCAACCGTAGAAGGGGTTGCTGGCGGGCGCCGTCCGGGGCCGGTAGCGAGGGGTTGTACTACGCTCCGGCGCCGGGCGGGGCCGCCACTGGCTTTGGGGCCCGCCGGCCGGCGAGCCCAGGACCCAGCGGGGCTGGATAGGCTATAATGACGCTCGAACAGGCATGCCCCTCGGAATGCCGGGGGGCGCAATGTGCGTTCAAAGATTCGATGATTCAC
Otu13	29902	2	0	1	0	0	71	24	0	86	0	0	0	1	0	1302	2148	10681	660	297	1	84	0	0	0	318	434	235	64	32	0	11	21	151	2	4591	7100	372	460	753	0	0	0	TCCTCCGCTTATTGATATGCTTAAGTTCAGCGGGTATCCCTACCTGATCCGAGGTCAACCGTAGAAGGGGTCGCTGGCGGGCGCCCGCCCAGGGCCGGTAGCGAGGGTTGTACTACGCTCCGGCACCGGGCGGCGCCGCCACTGGCTTTGGGGCCCGCCGGCCGGCGAGCCCAGGACCCAGCAGGGCTGGATAGGCTATAATGACGCTCGAACAGGCATGCCCCTCGGAATACCGGGGGGCGCAATGTGCGTTCAAAGATTCGATGATTCAC
Otu14	43838	767	5259	134	347	2629	4895	2774	290	408	1953	4628	3176	17	540	0	0	0	0	2	1567	1087	1309	2871	1260	993	378	1681	514	130	352	2332	672	0	865	0	0	2	1	5	0	0	0	TCCTCCGCTTATTGATATGCTTAAGTTCAGCGGGTATCCCCACCTGATCCGAGGCCAACCTTGTAAAAATTCGTTCCGGGCGGCCGCCGTCCGGGCGCCCAAGCGAGGGTTTTGCTACGCTTGGAGCCGAACGACGACGCCCACGAGTTTCGGGCCCGCCCGCAGGCAGGACCCATCACCAAGCGGGGCTTGAGGGTTGAAATGGCGCTCGAACAGGTGTGCCCCCCGGAATACCAGGGGGCGCAATGTGCGTTCAAAGATTCGATGATTCAC
Otu15	31865	1699	930	472	321	10123	951	164	645	84	332	20	294	264	2294	0	1	0	0	0	599	1155	981	1167	1761	183	393	1746	1453	396	400	229	742	0	2055	0	0	0	11	0	0	0	0	TCCTCCGCTTATTGATATGCTTAAGTTCAGCGGGTATTCCTACCTGATCCGAGGTCAACCTTGAGTTAAAGATGGTTCTTTAACGGCTGGAGCGCCGCCCAACGCCCTAAGCGAGATAATGAATTACTACGCTCGGAGTTGTAGCGAGCCCGCCACTTCCTTTCAGGGCCCACGGCAGCCGTGGGGCCCCAACACCAAGCAGGGCTTGAGGGTTGAAATGACGCTCGAACAGGCATGCCCGGCAGAGTACTGCCGGGCGCAATGTGCGTTCAAAGATTCGATGATTCAC
Otu16	23916	6	105	121	8	1220	554	68	476	153	1	0	1	29	0	263	212	253	3272	324	4	24	58	36	32	23	64	487	449	1553	0	5	6	794	23	187	519	7390	4726	470	0	0	0	TCCTCCGCTTATTGATATGCTTAAGTTCAGCGGGTATTCCTACCTGATCCGAGGTCAACCTTGGTTAAAGATGGGGTCTTTAACGGCAGGAGCACGCCACACTTCCCTAGCGAGATAATGAATTACTACGCTCGGAGTTGTAGCGAGCCCGCCACTTCCTTTCAGGGCCTACGTCAGACGTAGAGCCCCAACACCAAGCAGAGCTTGAGGGTTGAAATGACGCTCGAACAGGCATGCCCGCTAGAGTACTAGCGGGCGCAATGTGCGTTCAAAGATTCGATGATTCAC
Otu17	22465	1	0	0	0	0	1	0	0	0	0	4829	0	0	0	0	0	1	0	0	1	0	0	0	0	0	0	1	0	0	1	16182	1439	0	4	0	0	5	0	0	0	0	0	TCCTCCGCTTATTGATATGCTTAAGTTCAGCGGGTATCCCTACCTGATCCGAGGTCAACCTGAAAAAATTGGGGGTTGTTGGCTAGTAACCACTCGGGTCTCCAAAGCGAGAAGAATTACTACGCTTGAAGCCGAATGGCACCGCCACTGATTTTAAGGCCTGCAGAAACCTGCAGTGCCCAATACCAAGCAGAGCTTGAGGGTTGTAATGACGCTCGAACAGGCATGCCCCCCGGAATACCAGAGGGCGCAATGTGCGTTCAAAGATTCGATGATTCAC
Otu18	23197	83	123	2800	4408	32	59	13	0	0	707	128	116	16	428	0	0	0	1	0	4421	1436	2646	990	3317	437	61	198	13	4	579	77	58	0	46	0	0	0	0	0	0	0	0	TCCTCCGCTTATTGATATGCTTAAGTTCAGCGGGTATCCCTGCCTGATCCGAGGTCAACCGGAAAGACGCGAACGTCGGGGGGTCGGCAGACACCGGCCGGGCCTCCAGAGCGGGTGACAAAGCCCCATACGCTCGAGGACCGGGCACGGCGCCGCCACTGCCTTTCGGGCCCGTCCCCCGGGGGGGACGTGGCTCAACACACAAGCCGCGCTTGAGGGCAGTAATGACGCTCGGACAGGCATGCCCCCCGGAATACCAGGGGGCGCAATGTGCGTTCAAAGATTCGATGATTCAC
Otu19	21108	0	0	0	0	0	0	0	9	0	0	0	1	0	0	121	231	216	1313	265	0	0	0	1	4	2	0	1	2	3	1	0	1	5243	0	70	967	8114	4044	499	0	0	0	TCCTCCGCTTATTGATATGCTTAAGTTCAGCGGGTATTCCTACCTGATCCGAGGTCAACCTTGGTTAAAGATGGGGTCTTTAACGGCAGGAGCGCGCCGCAACCTCCCTAGCGAGATAAAGAATTACTACGCTCGGAGTTGTAGCGAGCCCGCCACTTCCTTTCAGGGCCTACGGCAGCCGTAGGACCCCAACACCAAGCGGGGCTTGAGGGTTGAAATGACGCTCGAACAGGCATGCCCGGTAGAGTACTACCGGGCGCAATGTGCGTTCAAAGATTCGATGATTCAC
Otu20	20096	51	199	66	56	191	225	786	747	283	1710	1002	2098	2231	2771	0	1	0	0	0	29	88	163	130	246	808	427	932	197	32	1273	1156	1107	1	1088	0	0	1	1	0	0	0	0	TCCTCCGCTTATTGATATGCTTAAGTTCAGCGGGTATCCCTACCTGATCCGAGGTCAAACGTTTGAATAAGGCTTCATGGACGCCGACGTAGAAGGGAGAGACGCAAATTGTGCTGCGCTCTACCACCAGTACGTTGGCCGCCAATCGCTTTCAGGCGAGTCCTTTGCAGGACAAACGCCCAACACCAAGCAGTGCTTGAGGGTACAAAATGACGCTCGAACAGGCATGCCCCATGGAATACCAAGGGGCGCAATGTGCGTTCAAAGATTCGATGATTCAC
Otu21	45164	0	0	3	0	0	0	0	0	0	7135	465	5110	3132	5653	0	0	0	0	0	1	3	0	5	16	2	0	3	3	1	6858	1879	7289	1	7600	0	0	4	0	0	1	0	0	AGTGGTCCTCCGCTTATTGATATGCTTAAGTTCAGCGGGTATCCCTACCTGATCCGAGGTCAAAAGTTGAAAAAAGGCTTTGTGGATGCTGACCTTGGCTGGAAGAGAGCGCGACTTGTGCTGCGCTCCGAAACCAGTAGGCCGGCTGCCAATTACTTTAAGGCGAGTCTCCAGCGAACTGGAGACAAGACGCCCAACACCAAGCAAAGCTTGAGGGTACAAATGACGCTCGAACAGGCATGCCCTTTGGAATACCAAAGGGCGCAATGTGCGTTCAAAGATTCGATGACTCAC
Otu22	29807	1957	8250	408	885	5569	2352	50	360	0	0	0	0	0	1	0	0	0	0	27	674	1630	1505	1902	3267	194	33	421	273	29	0	0	0	0	0	1	0	2	1	16	0	0	0	TCCTCCGCTTATTGATATGCTTAAGTTCAGCGGGTATCCCCGCCTGATCCGAGGCCAACCTTGTAATATTTCGTGGGTTTTCGAGGCGGCCACCCGACGGACATCCGGAGCGAGGGATTTCTCTTGCTACGCTCAGAGCCGGCGGACGGCGCCCTACGAGTTTCGGGCCCGCCCCTGCGGGGTGTGGCCCATCACCAAGCTAGGCTTGAGGGTTGAAATGGCGCTCGAACAGGCGTGCCCCCCGGAATACCAGGGGGCGCAATGTGCGTTCAAAGATTCGATGATTCAC
Otu23	18315	1	1	1	0	1	0	1	0	0	1	18180	0	0	0	0	0	0	0	0	0	0	0	0	0	0	1	1	0	0	1	125	0	0	0	1	0	0	0	0	0	0	0	TCCTCCGCTTATTGATATGCTTAAGTTCAGCGGGTAGTCCTACCTGATTTGAGGTCAAATGGTCATAAATTATCTGTACAGACGATTGGAAGCAGTGCTTTTAAAATTGACAAACAGTCCACGGCGTAGATAATTATCACACCAATAGACAAGTTTGCACAAGGCAACTAGCTAATACTTTTCAGAAGAGCTGATCTCAAAAAAAGGAACCAGCAACTCCCACATCCAAGCCATTTATTAACAAAAGTTGATAAAGGTTGAGAATTTAATGACACTCAAACAGGCATGCTCCTCGGAATACCAAGGAGCGCAAGGTGCGTTCAAAGATTCGATGATTCAC
Otu24	35920	296	73	42	25	297	801	646	4800	104	798	66	2415	120	630	26	237	67	239	154	91	94	70	123	298	391	241	1909	7876	2961	87	275	849	790	101	12	254	2378	4829	455	0	0	0	TCCTCCGCTTATTGATATGCTTAAGTTCAGCGGGTATTCCTACCTGATCCGAGGTCAACATTTCAGAAGTTGGGTGTTTTACGGACGTGGACGCGCCGCGCTCCCGGTGCGAGTTGTGCAAACTACTGCGCATGAGAGGCTGCGGCGAGACCGCCACTGTATTTCGGGGCCGGGATCCCGTCTTAGGGGTTCCCGATCCCCAACGCCGACCCCCCGGAGGGGTTCGAGGGTTGAAATGACGCTCGGACAGGCATGCCCGCCAGAATACTGGCGGGCGCAATGTGCGTTCAAAGATTCGATGATTCAC
Otu25	16471	0	0	0	0	0	10	12	0	0	0	0	0	0	0	103	206	365	1493	207	0	0	0	0	0	0	0	3	15	9	0	0	0	7	0	60	988	8833	3873	287	0	0	0	TCCTCCGCTTATTGATATGCTTAAGTTCAGCGGGTATTCCTACCTGATCCGAGGTCAACCTTGTAAAATTGGGGGGTTTCACGGCCGGAACCCGCAACACTTCCCTAGCGAGATATATTACTGCGCTCGGAGTTGTAGCGAGCCCGCCACTAGCTTTCAGGGCCTACGGCAGCCGTAGGACCCCAACACCAAGCAGGGCTTGAGGGTTGAAATGACGCTCGAACAGGCATGCCCGCCAGAATACTGGCGGGCGCAATGTGCGTTCAAAGATTCGATGATTCAC
Otu26	26322	357	1224	80	73	868	193	11	85	0	1817	1852	1080	203	758	0	0	1	0	0	334	1324	289	657	1189	22	36	405	13	1	8669	2501	1094	0	1185	0	0	1	0	0	0	0	0	TCCTCCGCTTATTGATATGCTTAAGTTCAGCGGGTATTCCTACCTGATCCGAGGTCAACCTTGAGAAGGGGGGGGTTTTACGGCCGGTCACCCGTCGCGTGCCCTGAGCGTGGTAAGTTTACTGCACTCGGTACGACGACGAGCCCGCCACTGGGTTTGGGAGCCTGCGGCAGCCGCAGGGCTCCAACACAAGCGCAGGCGCTTGATGGTTGAAATGACGCTCGAACAGGCATGCCCGCCAGAATACTAGCGGGCGCAATGTGCGTTCAAAGATTCGATGATTCAC
Otu27	17962	1	7	7	13	0	443	455	753	665	518	46	69	0	4	0	0	0	0	0	6	23	6	40	67	2403	1528	6410	3401	1012	41	32	9	0	3	0	0	0	0	0	0	0	0	TCCTCCGCTTATTGATATGCTTAAGTTCAGCGGGTATCCCTACCTGATCCGAGGTCAAACTTAGAAAGTTGGGGGTTGCTGGCCAGCGTCCACCGGGACTCAATAGCGAGGAGTATTACTACGCTTAGAGCCAGGTGGCGCCGCCACTGATTTTAAAGCCCGCCGTGACCGGCTGGGCTCAAGACCAAGCTAAGCTTGAGTGTTGTACTGACGCTCGAACAGGCATGCCCTGCGGAATACCACAGGGCGCAATGTGCGTTCAAAGATTCGATGATTCAC
Otu28	32959	52	1109	1294	1669	15	2193	1095	17	588	47	0	3	1	0	136	316	26	0	116	3185	528	3469	408	1551	5254	5030	2873	756	118	3	7	0	1	1	17	259	48	83	691	0	0	0	GTCCTCCGCTTATTGATATGCTTAAGTTCAGCGGGTATCCCTACCTGATCCGAGGTCAAACTTAGAAAGTTGGGGGTTGCTGGCAAGCATCCACCGGGACTCTGTAGCGGGGTGTATTACTACGCTTAGAGCCAGGGGGCGCCGCCACTGATTTTAAAGCCTGCCGTTGCCGGCGGGGCTCAAGACCAAGCAGAGCTTGAGTGTTGTACTGACGCTCGAACAGGCATGCCCCGCGGAATACCACGGGGCGCAATGTGCGTTCAAAGATTCGATGATTCAC
Otu29	14092	0	71	0	5	29	46	1290	408	1402	241	73	2632	1096	40	40	166	73	381	32	0	7	206	14	30	36	52	30	52	5	94	40	1966	39	284	17	306	1597	1029	263	0	0	0	TCCTCCGCTTATTGATATGCTTAAGTTCAGCGGGTATCCCTACCTGATCCGAGGTCAACCTAGAAAATTTAAAGGTTTAACGGCAATGAGATCCGACCAAGCTTATAAGACGTTCGATTTAACTCTACTACGCCCGAAGTTGGTTGAACCCCGCCGAGGTCTTCGAGGAAGGCCCGCCTTGCGACGGACCGTTCCCAATACCAAGCGATGCTTGAGTGGTGTAATGACGCTCGAACAGGCATGCCCCTCGGAATACCAAGGGGCGCAATGTGCGTTCAAAGATTCGATGATTCAC
Otu30	17626	0	4	57	72	0	597	293	226	235	99	69	36	1	22	0	0	0	0	0	90	47	60	104	254	7663	4785	1728	889	148	52	65	16	0	14	0	0	0	0	0	0	0	0	TCCTCCGCTTATTGATATGCTTAAGTTCAGCGGGTATCCCTACCTGATCCGAGGTCAACCACAGAGTTTAGGGTTCTGGCAGGCTACCGCCGGGCCCTAGAGCGAGAGATGTACTACGCTTAGAGCCAGACGGCACCGCCACTGTTTTTAGGGCCGGCCGTAAACGGCAGGGCCCAACACCAAGCAGCGCTTGAGGGTTGAAATGACGCTCGAACAGGCATGCCCTGCGGAATACCACAGGGCGCAATGTGCGTTCAAAGATTCGATGATTCAC
Otu31	12599	0	0	0	0	0	0	0	0	0	0	0	0	0	0	146	719	332	388	157	0	21	1	0	0	7	0	8	2	1	0	0	0	42	0	27	700	7458	2322	268	0	0	0	TCCTCCGCTTATTGATATGCTTAAGTTCAGCGGGTATCCCTACCTGATCCGAGGTCAACCTAGAAAATAAAAGGTTTTACGGCAATGGGTTCTAACCAGACTCATAAGACGTTCGATTTAACTCTACTACGCCCGAAGCCGGTTAGGCCCCGCCGAGGTCTTCGAGGCACGCCCGTCTTTCGACGGACGATGCCCAATACCAAGCAGTGCTTGAGTGGTGTAATGACGCTCGAACAGGCATGCCCCTCGGAATACCAAGGGGCGCAATGTGCGTTCAAAGATTCGATGATTCAC
Otu32	16499	330	258	112	182	0	329	76	648	25	2249	139	910	7	423	26	96	10	0	2	239	51	318	105	162	1816	774	3575	1848	970	224	241	77	0	72	15	87	2	1	100	0	0	0	TCCTCCGCTTATTGATATGCTTAAGTTCAGCGGGTATCCCTACCTGATCCGAGGTCAACCACAGAGTTGGGGTTCTGGCAGGCCACCGCCGGGCGCTAGAGCGAGAGATGTACTACGCTTAGAGCCAGACGGCGCCGCCACTGTCTTTAGGGCCGGCCGCGGGGGCAGGGCCCAACACCAAGCAGAGCTTGAGGGTTGAAATGACGCTCGAACAGGCATGCCCTGCGGAATACCACAGGGCGCAATGTGCGTTCAAAGATTCGATGACTCAC
Otu33	12506	268	45	9	0	78	3	2	0	0	0	0	0	0	0	41	221	42	180	119	10	23	18	62	31	4	0	0	0	0	4	0	6	8263	22	15	256	1854	583	347	0	0	0	TCCTCCGCTTATTGATATGCTTAAGTTCAGCGGGTATCCCTACCTGATCCGAGGTCAAACGTTGAAAATATTCGCTTCATGGACGCAGACCACGACTGGACAAAGCGCAAAAATGTGCTGCGCTCCGAAACCAGTAGGCCGGCTGCCAATGATTTTAAGGCGAGTCTTGGGGCGGACCCGAGACAAAAACGCCCAACACCAAGCAAAGCTTGAGGGTACAAATGACGCTCGAACAGGCATGCCCTTTGGAATACCAAAGGGCGCAATGTGCGTTCAAAGATTCGATGATTCAC
Otu34	22144	332	341	400	259	4	1135	198	2382	169	1	0	31	0	0	792	1079	2382	369	191	474	218	487	306	331	1308	1369	1386	1393	469	13	8	2	8	1	356	845	565	1636	904	0	0	0	TCCTCCGCTTATTGATATGCTTAAGTTCAGCGGGTAACCCTACCTGATCCGAGGTCAACCGAAGGAAGACGAGCCCCGAAGGGTCGCCTGGAGGAAGACCAGCGCCGACGAGTCCTTCCCGAGCAGGTGACAAAGCCCCATACGCTCGAGGACCCGACGCGGCGCCGCCACTGCCTTTGGGGCGTGTCCCCGGGGGGACAGCGCCCAACACCCAGCCGGGCTGGAGGGCAGAAATGACGCTCGGACAGGCATGCCCCCCGGAATGCCAGGGGGCGCAATGTGCGTTCAAAGATTCGATGATTCAC
Otu35	25938	243	31	50	10	100	174	716	605	55	903	1632	5757	3658	1203	0	0	0	0	0	125	89	89	209	653	261	145	2601	129	49	1401	1753	2645	37	614	0	0	0	0	1	0	0	0	TCCTCCGCTTATTGATATGCTTAAGTTCAGCGGGTATTCCTACCTGATCCGAGGTCAACATTCAGAAGTTGGGGTTTTACGGCATGGCCGCGCCGCGTTCCAGTTGCGAGGTGTTAGCTACTACGCAATGGAGGCTGCAGCGAGACCGCCAATGTATTTCGGGGGCGGCACCGCCAGAAGGCAGAGCCGATCCCCAACACCAAACCCGGGGGCTTGAGGGTTGAAATGACGCTCGAACAGGCATGCCCGCCGGAATACCAGCGGGCGCAATGTGCGTTCAAAGATTCGATGATTCAC
Otu36	15811	1110	545	1202	904	124	1147	149	163	0	9	0	13	0	0	2	0	29	0	1	2636	844	1249	703	1034	1516	652	1397	301	64	0	1	3	1	0	4	0	0	1	7	0	0	0	TCCTCCGCTTATTGATATGCTTAAGTTCAGCGGGTATCCCTACCTGATCCGAGGTCAACCATAGGAGTGTGGGTTCTGGCAGGCAACCGCCGGGCCCTAGAGCGAGAGATGTACTACGCTTAGAGCCAGACGGCACCGCCACTAGCTTTGGGGCCGGCCGCGGGGGCGTGGCCCAACACCAAGCAGAGCTTGAGGGTTGAAATGACGCTCGAACAGGCATGCCCTGCGGAATACCACAGGGCGCAATGTGCGTTCAAAGATTCGATGACTCAC
Otu37	14351	4	72	54	59	297	249	42	29	0	0	0	0	0	0	251	612	822	608	402	84	132	88	82	119	23	44	232	108	7	5	1	0	1288	1	136	2057	4160	1699	584	0	0	0	TCCTCCGCTTATTGATATGCTTAAGTTCAGCGGGTATTCCTACCTGATCCGAGGTCAACCTTGTAAGCAAAAAAGGTATAGACCGGGTGCCGCCAAACCCTAGATCCGATACGTGCTCAGTTAAGAAGCTCAGTGTACCGGGGGTTCAACAGCCGCCGTCATTGTCTTTAGGAGGGGTCTAGGGGTACCTAAACCAAACCGTCCAACACCAAGCCGGGGGCTTGAGGGGTGAAAATGACGCTCGAACAGGCATGCCCTTCGGAATACCAAAGGGCGCAATGTGCGTTCAAAGATTCGATGATTCAC
Otu38	25084	241	96	86	60	28	67	62	102	2	17314	234	1957	92	742	0	0	0	0	0	351	466	255	209	446	10	37	90	40	1	523	731	546	0	296	0	0	0	0	0	0	0	0	TCCTCCGCTTATTGATATGCTTAAGTTCAGCGGGTCTTCCTACCTGATCCGAGGTCAACCTTGGGTAAATAAGGCTTTTAACGGCCGGAACCCGCAGCACGCCCTGAGCGAGATGTAACTACTACGCTCGGAGTGACTAGCGAGCCCGCCACTGGTTTTCAGGGCCTGCGGCAGCCGCAGGTCCCCAACACAAGCCGGGGGCTTGATGGTTGAAATGACGCTCGAACAGGCATGCCCGCCAGAATACTGGCGGGCGCAATGTGCGTTCAAAGATTCGATGATTCAC
Otu39	17142	415	188	10	55	1	49	16	2580	0	3093	419	4137	116	3109	0	0	0	0	1	49	56	148	37	110	15	32	72	392	78	138	354	513	0	959	0	0	0	0	0	0	0	0	AGTGGTCCTCCGCTTATTGATATGCTTAAGTTCAGCGGGTCTTCCTACCTGATCCGAGGTCAACCTTTGGGTACCTTCGAGAAGGTGGGTTTCACGGCCGGAACCCGCCGCACGCCCTGAGCGAGACAAAGATATGCTACTACGCTCGGTGTGGACAGCGAGCCCGCCACTGGTTTTCAGGGCCTGCGGGTGTGCCGCAGGTCCCCAACACAAGCCGGGGGCTTGATGGTTGAAATGACGCTCGGACAGGCATGCCCGCCAGAATACTGGCGGGCGCAATGTGCGTTCAAAGATTCGATGATTCAC
Otu40	10384	0	0	0	0	0	7	1	0	0	264	3938	4839	302	678	0	0	0	0	0	0	0	0	0	0	0	0	7	0	0	14	46	126	0	162	0	0	0	0	0	0	0	0	TCCTCCGCTTATTGATATGCTTAAGTTCAGCGGGTATTCCTACCTGATCCGAGGTCAACCTTGTAAAATGGGGGGTTTACCGGCCGGCATGCGCCCGCGCCCGGAACGAGAAGTAACTACTGCGTTCGGTCGTGGGACGCACCCGCCGCTGTCTTTCGGGGCCTGCAGCGCAGGACCCCAACGCCAGGCGTGGCCTGAGGGTTGTAATGACGCTCGAACAGGCATGCCCGCCGGGATACCGGCGGGCGCAATGTGCGTTCAAAGATTCGATGATTCAC
Otu41	10877	0	1	3	15	0	148	92	53	223	0	0	0	0	0	0	1	0	0	0	5	3	4	49	22	943	649	1207	5255	2204	0	0	0	0	0	0	0	0	0	0	0	0	0	TCCTCCGCTTATTGATATGCTTAAGTTCAGCGGGTATTCCTACCTGATCCGAGGTCAACCTTCAGAAGTTGGGGGTTTTACGGCGTGGCCGCGCCGCGTTCCAGTGCGAGGTGAATTACTACGCAGGGGAAGCTACAGCGAGACCGCCACTGAATTTCGGGGGCGGCCGCCGCCGTGAGGCAGGCGGCCGGTCCCCAACACCAAGCCGGAGGGCTTGAGGGTTGAAATGACGCTCGAACAGGCATGCCCGCCAGAATACTAGCGGGCGCAATGTGCGTTCAAAGATTCGATGATTCAC
Otu42	10398	10	55	68	86	3	1181	634	90	895	7	9	27	0	0	0	0	0	0	0	114	94	162	74	181	1704	1102	2772	794	324	0	5	7	0	0	0	0	0	0	0	0	0	0	TCCTCCGCTTATTGATATGCTTAAGTTCAGCGGGTATCCCTACCCGATCCGAGGTCAACCTGTGATAAAATGGTTTAACGGCGTGCCGGCCGCCCACCCGAGCGAGAGGAAATCAAATTCTCACGACGCAGGGATGAGTTTCAGACCACAGCCGAATTTTCAATGGAGGCGCGGGTTGACCCGACGCCCAATACCAAGCCAGGCTTGAGTGGTGTAATGACGCTCGAACGGGCATGCCCCTCGGAATGCCAAAGGGCGCAATGTGCGTTCAAAGATTCGATGATTCAC
Otu43	12489	0	0	0	0	0	0	0	0	0	0	1	0	0	0	775	2312	275	1304	534	2	1	0	1	0	0	0	0	0	0	0	0	0	44	0	168	2324	1495	1017	2236	0	0	0	TCCTCCGCTTATTGATATGCTTAAGTTCAGCGGGTATCCCTACCTGATCCGAGGTCAACCATAGAAAATTGGGGGTTGCTGGCCGGACACCGCCTGACGTCTATAGCGAGAAAGTTACTACGCTCAGAGCCAGACGGCACCGCCACTAATTCTGAGGCCTACCGTTGCCGGTAGAGCCCGATACCAAGCAGAGCTTGAGGGTTGAAATGACGCTCGAACAGGCATGCCCCGCGGAATACCACGGGGCGCAATGTGCGTTCAAAGATTCGATGATTCAC
Otu44	11329	0	23	3	9	0	162	1957	723	115	233	104	974	7	52	37	196	15	791	112	4	3	107	19	18	21	152	52	125	15	7	31	298	30	31	7	91	358	4351	96	0	0	0	TCCTCCGCTTATTGATATGCTTAAGTTCAGCGGGTATCCCTACCTGATCCGAGGTCAACCTTGTAAAAAAGGGGGTTGTCATAGCGCCTAGGCCTCTCCTTCCAGCGACGAGTAGTACTGCGCTAGAGGTCGGGCTGTGGCCGCCACTGATTTTGAGGCAAGCCCTAGAGGGCGAGCCCAACACCAAGCGGAGCTTGAGGGTTGTAATGACGCTCGAACAGGCATGCCCCCCGGAATACCAGAGGGCGCAATGTGCGTTCAAAGATTCGATGATTCAC
Otu45	11843	0	1	0	0	186	3	1	0	0	11	1	0	0	0	929	2219	228	786	1601	8	14	0	0	0	0	0	0	1	0	0	6	0	255	0	146	711	1176	1770	1790	0	0	0	TCCTCCGCTTATTGATATGCTTAAGTTCAGCGGGTATCCCTACCTGATCCGAGGTCAACCTGAGAAAATAGGGGGGTTTTGGCAAGCAACCGCCGGAACTCCATCGCGAGAGAAATTACTACGCGTAGAGCCAGACGGCACCGCCACTGATTTTAAGGGCCGCGAGCACGCGAACCCCAATACCAAGCGTGAGCTTGAGTGGTTATAATGACGCTCGAACAGGCATGCCCCTCGGAATACCAAGGGGCGCAATGTGCGTTCAAAGATTCGATGATTCAC
Otu46	16734	118	253	126	105	7	436	103	88	274	2585	770	941	0	295	0	0	1	0	0	1025	692	784	234	2073	779	483	2489	425	61	645	584	242	0	115	0	0	1	0	0	0	0	0	TCCTCCGCTTATTGATATGCTTAAGTTCAGCGGGTATCCCTACCTGATCCGAGGTCAACCTGATAAAATTGGGGGGTTGCTGGCAAGCACGCGCCCAGGCCTCCAGAGCGAGAAGAGTTACTACGCTCGGAGCTGGACGGCACCGCCACTGACTTTAGGGCCCGCCAGGCGGCGGAGCCCAACACCAAGCTAGGCTTGAGGGTTGTAATGACGCTCGGACAGGCATGCCCCCCGGAATACCAGGGGGCGCAATGTGCGTTCAAAGATTCGATGATTCAC
Otu47	14416	168	1960	326	435	2837	25	4	0	0	0	0	0	0	0	1	14	0	0	9	893	2737	1598	1619	1652	2	21	74	3	0	0	0	1	0	1	1	0	9	9	17	0	0	0	TCCTCCGCTTATTGATATGCTTAAGTTCAGCGGGTATCCCCGCCTGATCCGAGGCCAAACCTTGTAAAAGTTTGTGGGTCGATGGGCGGCCCGCCTATTGGACACGCGAAGCGAGGGAAAATAAATTCTTGCTACGCTCGCGGCCAGTAGGGGGCGCCTAAAGGTTTGGGGCCTGACGGGTATGTCATGGCCCAACATCAAGCAAGGCTTGGGGGGTGTAATGGCGCTCGGACAGGCGTGCCTCCCGGAATACCAGGAGGCGCAATGTGCGTTCAAAGATTCGATGATTCAC
Otu48	7763	0	0	3	0	0	0	0	1	0	0	0	0	0	0	193	1115	116	471	238	0	0	0	0	0	0	0	0	0	0	0	0	0	1	0	26	1096	1450	2773	280	0	0	0	TCCTCCGCTTATTGATATGCTTAAGTTCAGCGGGTATCCCTACCTGATCCGAGGTCAACCTTAAGAAAGTTGGGGTTCTGGCGGGTGTGTTTAGGACTCAAAAGCGAAATAATTACTGCGCTGAGAGCCTATAGCACCGCCACTGTTTTTAAGGGATGCCGATGGCAAACCCCAATACCACTGACGTGATTGGTCAAAATGACGCTCGAACAGGCATGCCCCCCGGAATACCAGAGGGCGCAATGTGCGTTCAAAGATTCGATGATTCAC
Otu49	9556	9528	0	0	0	0	0	0	0	0	0	0	0	1	0	0	1	1	0	16	0	0	0	0	0	0	0	0	0	0	0	0	0	0	0	0	0	7	0	2	0	0	0	TCCTCCGCTTATTGATATGCTTAAGTTCAGCGGGTAATCCTACTCGATTTGAGGCCAAGTTGTCAGAGATTGTCCCAGACAGGACAGTTTGAAGCACAGAGCTCCCAATCGGACACCCTCTTCATGAGGCGCCAGCGAGGATACTTATCACGCTGTACTATATCCAACCATGAGTTGCACTAGCATATTTAAGATGAGCCACCGCAAAGCAGCAACACCCAAGTCCACTTCTCCAAAATTCATTAGAGTGTGAGAGTACAATGACACTCAAACGAGCATACCCTTTGGAATACCAATGGGTGCAAGGTGCGTTCAAAGATTCGATGATTCAC
Otu50	34862	0	12	25	15	223	22	402	120	127	1085	1456	3259	15531	2094	6	16	0	1	14	5	11	48	36	103	290	69	141	153	10	2323	2138	3062	23	1083	7	5	562	204	181	0	0	0	TCCTCCGCTTATTGATATGCTTAAGTTCAGCGGGTATCCCTACCTGATCCGAGGTCAAGAGTGTAAAATGTACTTTTGGACGTCGTCGTTATGAGTGCAAAGCGCGAGATGTACTGCGCTCCGAAATCAATACGCCGGCTGCCAATTGTTTTGAGGCGAGTCTACACGCAAAGGCGAGACAAACACCCAACACCAAGCAAAGCTTGAAGGTACAAATGACGCTCGAACAGGCATGCCCCATGGAATACCAAGGGGCGCAATGTGCGTTCAAAGATTCGATGACTCAC
Otu51	8799	0	0	0	0	168	0	7	24	7	27	8	511	1771	1370	0	0	0	0	2	0	0	24	7	2	44	13	21	45	9	1257	387	1808	220	900	0	0	98	60	9	0	0	0	TCCTCCGCTTATTGATATGCTTAAGTTCAGCGGGTATCCCTACCTGATCCGAGGTCAAAAGTTGAAAAAAAGGCTTAATGGATGCTAGACCTTTGCTGATAGAGAGTGCGACTTGTGCTGCGCTCCGAAACCAGTAGGCCGGCTGCCAATTACTTTAAGGCGAGTCTCCAGCAAAGCTAGAGACAAGACGCCCAACACCAAGCAAAGCTTGAGGGTACAAATGACGCTCGAACAGGCATGCCCTTTGGAATACCAAAGGGCGCAATGTGCGTTCAAAGATTCGATGATTCAC
Otu52	8424	461	57	39	23	97	45	6	113	0	169	0	1210	477	148	48	118	134	777	34	69	139	42	79	49	2	14	76	66	1	280	150	480	67	160	66	387	1751	571	19	0	0	0	TCCTCCGCTTATTGATATGCTTAAGTTCAGCGGGTAGTCCTACCTGATTTGAGGCCAGATGTTATGAATATTAATCCGAAGATCAATGGATTAGAAAGCGGTCTTTAGTCTGCAACAGGGCCATCCGAAGATGTCCTTAGCGAAATACTTATTACGCCAAGTCAAACCATGTCGCGAGACAGATCCAGCTATTACTTTTAAGACGAGCCGACTTATCATCGGCAAACGTCCAAATCCAAGCCAAAGAAAGGTCAAATAACCAATCTAAGGTTGAGGGTTTTCATGACACTCAAACAGGCATGCTCCTCGGAATACCAAGGAGCGCAAGGTGCGTTCAAAGATTCGATGATTCAC
Otu53	12167	12142	0	0	1	0	0	0	0	0	0	0	0	0	0	0	0	0	0	0	0	0	6	9	8	0	0	0	0	0	0	0	0	0	0	0	0	0	1	0	0	0	0	TCCTCCGCTTATTGATATGCTTAAGTTCAGCGGGTAGTCCTACCTGATTTGAGGTCAAATTGTCATGTATTGTCCGAATGAACAGACGGTTAGAAGCAGTGCAAAACCCATATGATTGCAGACATCCACGGCGTAGATAATTATCACACCAATAGATGGTCCACGCGGGGCACCAGCTAATGCATTTAAGGGGAGCTGATCTCTGTGAAGAAGCCAGCAAATAAACCCCCACATCCAATCCATTATCAACAAAAGCTAATAAGGTTGAGAATTTAATGACACTCAAACAGGCATGCTCCTCGGAATACCAAGGAGCGCAAGGTGCGTTCAAAGATTCGATGATTCAC
Otu54	7219	0	50	0	0	0	0	0	0	0	2217	1085	1079	111	451	0	0	0	0	0	0	251	7	9	11	0	0	1	0	0	174	497	709	0	567	0	0	0	0	0	0	0	0	TCCTCCGCTTATTGATATGCTTAAGTTCAGCGGGTATCCCCACCTGATCCGAGGTCAACCTTGATAGAAAAAAAGGTGTGTTCTGCGGCGGACGTGGCCCATCTCGAAAACGCTGGAAAGTTATCTCGCTGCGCTCGAAGACGGACGGCGACGCCGAGGGGTTTGAGGCGGGCCCCAAAGGGCCTCACCCAACACCAAGCAGGGCTTGATTTGTGTAATGACGCTCGAACAGGTGTGCCCTCCGGAATACCAGAGGGCGCAATGTGCGTTCAAAGATTCGATGATTCAC
Otu55	8031	0	0	0	1	0	7	0	0	0	0	0	1	0	0	357	1233	603	31	504	5	0	8	1	0	18	12	27	1	0	0	1	0	0	0	130	1650	1214	1410	817	0	0	0	TCCTCCGCTTATTGATATGCTTAAGTTCAGCGGGTATCCCTGCCTGATCCGAGGTCAAACTGTAAATATACTTTTCCGGTTAACAAATATAGTTTCTAAAAGCGAAATTTATTACTGCTACGCTCAGAACTTATATACTTGCTGCCGTCTACATTTAAGATATGTAAAACTCCAAGTTAAGAGTGCTACAATACCCAAAACCAAGCAAAGCTTGAATGGTAGAAATGACGCTCGAACAGGCATGCCCCCCGGGATACCGAGGGGCGCAATGTGCGTTCAAAGATTCGATGATTCAC
Otu56	6914	0	0	0	0	0	2	0	0	0	300	671	891	3743	238	1	0	0	0	0	1	0	0	0	0	0	0	0	0	0	48	305	594	0	119	0	0	0	0	0	0	0	1	TCCTCCGCTTATTGATATGCTTAAGTTCAGCGGGTATCCCTACCTGATCCGAGGTCAATCATGAAAAAATGGGGGGTTTTGGCAAGACACCACCAGGACCCTATAGCGAGGAGTATTACTACGCTTAGAGCCTGACGGCACCGCCACTGATTTTAGGGGCTGCCTTTGACGGCAGGCCCCAACACCAAGCTGAGCTTGAGGGGTGATAATGACGCTCGAACAGGCATGCCCCCCGGAATACCAAGGGGCGCAATGTGCGTTCAAAGATTCGATGATTCAC
Otu57	10225	0	0	0	0	0	182	740	29	293	800	65	499	0	130	10	83	0	0	3	0	0	5	0	0	310	266	1004	3907	1521	125	101	74	0	61	2	0	0	2	13	0	0	0	TCCTCCGCTTATTGATATGCTTAAGTTCAGCGGGTATCCCTACCTGATCCGAGGTCAACCATAGAAGTTAGGGTTCTGGCAAGCCACCGTAGGGCCCTAGAGCGAGAGGTGTACTACGCTTAGAGCCAGACGGCGCCGCCACTGACTTTGGGGCCGGCCACGGGGGCGGAGCCCAACACCAAGCAGAGCTTGAGGGTTGAAATGACGCTCGAACAGGCATGCCCTGCGGAATACCACAGGGCGCAATGTGCGTTCAAAGATTCGATGATTCAC
Otu58	13486	0	5	1	4	0	96	332	546	0	892	619	2224	1547	1544	0	0	0	0	0	0	0	2	2	1	670	85	590	402	40	1132	397	1908	9	436	0	1	1	0	0	0	0	0	AGTGGTCCTCCGCTTATTGATATGCTTAAGTTCAGCGGGTATTCCTACCTGATCCGAGGTCAACATTCAGAAGTTGGGGTTTAACGGCGTGGCCGCGACGATTACCAGTAACGATGTGTAAATTACTACGCTATGGAAGCTCGACGTGACCGCCAATCAATTTGGGGACTGTGTTTGCACACAGATCCCAACACCAAGCTGGGCTTGAGGGTTGAAATGACGCTCGAACAGGCATGCCCGCCAGAATACTGGCGGGCGCAATGTGCGTTCAAAGATTCGATGACTCAC
Otu59	8497	0	5	6	4	1	25	102	116	0	10	0	8	0	0	2	9	22	13	24	3	3	23	5	7	19	46	148	1076	724	0	0	2	2432	2	1	34	2949	623	53	0	0	0	TCCTCCGCTTATTGATATGCTTAAGTTCAGCGGGTAGCCCTACCTGATTTCAGATCAAAGTTTGAAATGAGTTTTCTGTATTATCAAGACTGGCTTCCAGAAGCAAATGTAGCCAAAGATTTGACAAAAGTCAAAACTATTAGGCCAAACTGCTGTAGTAGGAAACAGCCAAGAGCTACATTTTAGGAGTGCCGACTAATAAAAATCGGCGCATCCCAATTCCACATCTTAACCCAAAGGTTAGGTGTGAGAGTGCTCATGATACTGAAACAGGCATACTCCTCGGAATACCAAGGAGTGCAATGTGCGTTCAAAGATTCGATGATTCAC
Otu60	6997	0	0	2	0	0	1	0	0	0	0	1	0	0	0	250	951	193	173	361	0	0	0	0	1	7	4	0	0	0	0	0	0	12	0	1285	2195	60	932	569	0	0	0	TCCTCCGCTTATTGATATGCTTAAGTTCAGCGGGTAGTCCTACCTGATTTGAGGTCAAATGGTTTATAAAATTGTCCGAAGACCATTGTATGCGGCACCTCGATCCTAGCCAACAGCGCAACATTTATCACACTGATGACCGAAACGGACCAAAGTCAATTCCGCGAATGCATTTAAGAGGAGCCGACCCATGAGAGGGGGCCAGCACGCTCCACTATCCAAGCCTCCGAATGCGAAAATAAATCCGCTCGGGGTTGAGAATTTAATGACACTCAAACAGGCATGCTCCCCGGAATACCAGGGAGCGCAAGGTGCGTTCAAAGATTCGATGATTCAC
Otu61	6061	0	93	2	0	220	0	98	43	45	69	137	1503	486	267	0	47	8	0	5	0	9	238	60	33	180	7	7	21	2	129	53	1018	182	455	7	44	104	437	52	0	0	0	TCCTCCGCTTATTGATATGCTTAAGTTCAGCGGGTATCCCTACCTGATCCGAGGTCAACCTAGAAAAATAAAGGTTTCAGTCGGCAGAGTTCCTCTCCTTTGACAGACGTTCGAATAAATTCTACTACGCCTAAAGCCGGAGTGGCCTCGCCGAGGTCTTTAAGGCGCGCCCAACTAAGGACGACGCCCAATACCAAGCATAGCTTGAGTGGTGTAATGACGCTCGAACAGGCATGCCCCTCGGAATACCAAGGGGCGCAATGTGCGTTCAAAGATTCGATGATTCAC
Otu62	6996	0	0	1	0	2	4	2	2	0	0	0	0	0	0	47	160	163	794	38	0	2	0	0	1	0	2	3	12	4	0	2	1	1562	0	33	596	2468	1016	81	0	0	0	TCCTCCGCTTATTGATATGCTTAAGTTCAGCGGGTAGTCCTACCTGATTTGAGGTCTAATTTCAAAATAGACATGAGGATTAGAAGCTTCCTTTAATCTTACCCGGCTCCAGTCAGAGACTAGAATCCTCAGCGAATAGTCTATTACGCCGAGTCAATCCGAAGTTCGATTGCGGATGCTAATGCATTACGAACGAGCTAGACTGTGAAGCCAGCAACGCTCAGAATCCAAACACCGCCTGATTCACTAAGAAAGAGGTGGGTTGAAGAATTCATGACACTCAAACAGGCATGCTCCACGGAATACCATGGAGCGCAAGGTGCGTTCAAAGATTCGATGATTCAC
Otu63	9311	36	161	61	168	20	182	106	235	48	1304	1803	292	4	143	0	0	0	0	0	23	110	45	189	110	200	208	360	55	10	2661	574	106	0	97	0	0	0	0	0	0	0	0	TCCTCCGCTTATTGATATGCTTAAGTTCAGCGGGTATCCCTACCTGATCCGAGGTCAAACTTAGAAAGTTGGGGGTTGCTGGCCAGCACGCACCGAGACCCTGTAGCGAGGAGTATTACTACGCTTAGAGCACGGTGGCACCGCCACTGATTTTAAGGCCGGTCCAGACGGACGCGGCCCAAGACCAAGCAGAGCTTGAGTGTTGTACTGACGCTCGAACAGGCATGCCCCGCGGAATACCACGGGGCGCAATGTGCGTTCAAAGATTCGATGATTCAC
Otu64	9918	48	50	97	5	236	32	97	488	0	0	0	62	466	9	2	121	23	268	14	13	47	51	12	42	165	9	96	194	77	7	113	145	4734	72	5	35	1651	116	316	0	0	0	TCCTCCGCTTATTGATATGCTTAAGTTCAGCGGGTATCCCTACCTGATCCGAGGTCAACCATAGAAAGTTGGGGGTTTAATGGCAGAAGCACGCGGGGACCCTGTAACGAGATGTATGTTACTACGTTCAGGACCCAACGGCGCCGCCACTGACTTTAAGGCCCGCCGGTCACCCGGCGGAGGCCCAATACCAAGCTGAGCTTGAGGGTTGAAATGACGCTCGAACAGGCATGCCCCCCGGAATACCAAGGGGCGCAATGTGCGTTCAAAGATTCGATGATTCAC
Otu65	9172	149	300	251	374	1991	205	185	263	24	86	0	0	0	0	0	0	0	1	0	494	850	1186	773	1256	50	72	507	128	23	0	1	3	0	0	0	0	0	0	0	0	0	0	TCCTCCGCTTATTGATATGCTTAAGTTCAGCGGGTATTCCTACCTGATCCGAGGTCAACCTTTGTAAATAAAAGAAGGAGACCGGCCCGGAAGGTCCTTGAAACTCGACGCGTGCTCGTTTAAAAGCTCGTTGCACCGAGGGTCCCACGGACGCCGTCATTGTCTTTGAGACCAGTTGTTCACACAACTTGGGTCCAACACCAAACCCGAGGTTTGAGGGAGGATAATGACGCTCGAACAGGCATGCCCACCGGAATACCAGTGGGCGCAATGTGCGTTCAAAGATTCGATGATTCAC
Otu66	14325	110	47	27	24	651	25	1	0	0	1	0	1	1	0	262	1224	156	541	430	46	8	63	36	29	0	7	12	12	1	1	2	0	1617	0	51	1366	1457	4670	1446	0	0	0	TCCTCCGCTTATTGATATGCTTAAGTTCAGCGGGTATTCCTACCTGATCCGAGGTCAACCTTAAGAAAATGGTTATAAAAAGACCGGGTCAAAAGGGCCAACTAAAATGCGTGCTAGTTAAAGCTCGTTGCATCTAGGGTCCAACTGACGCCGTCATTATCTTTAGGACCTGTCTTTTAACGACAAGAGGTCCAACAGCAAGCCGGGCTTGATTAGTGATAATGACGCTCGAACAGGCATGCCCTTCAGAATACTAAAGGGCGCAATGTGCGTTCAAAGATTCGATGATTCAC
Otu67	5533	69	170	72	33	355	243	110	251	3	595	74	744	137	306	0	0	2	0	0	8	68	119	8	18	43	4	36	7	2	192	59	1255	2	118	0	6	326	27	71	0	0	0	TCCTCCGCTTATTGATATGCTTAAGTTCAGCGGGTATCCCTACCTGATCCGAGGTCAAGAGTTAAAAAATGTCTTGATGGATGTCGTCGTAATGAGTACAAAGCGCGGATTGTGCTGCGCTCCGAAATCTATACGCCGGCTGCCAATTGCTTTAAGGCGAGTCCGCGCACAAAGGCGGGACAAACACCCAACACCAAGCAGAGCTTGAAGGTACAAATGACGCTCGAACAGGCATGCCCCATGGAATACCAAGGGGCGCAATGTGCGTTCAAAGATTCGATGATTCAC
Otu68	5038	0	0	2	0	28	14	123	189	488	27	643	50	1294	14	0	0	0	0	0	1	0	2	0	0	157	227	250	74	13	388	806	95	2	151	0	0	0	0	0	0	0	0	TCCTCCGCTTATTGATATGCTTAAGTTCAGCGGGTATTCCTACCTGATCCGAGGTCAACCTTAAAAAATTGGGTGTTTTACGGCGTGGTCGTTCCGCTCTCCGGTGCGAGGTTGTGCTACTACGCAGGGGAGGCTGCGGCGCGACCGCCACTGAATTTGAGGGACGGGGGCCGCGAGGGCCGCCGATCCCCAGAACCAGGCCCGCTCCCCCGGAAGGGTGGGCCTGAGGGTTGAAATGACGCTCGGACAGGCATGCCCGCCGGAGTGCCGGCGGGCGCAATGTGCGTTCAAAGATTCGATGATTCAC
Otu69	8311	773	41	56	68	59	162	190	92	172	350	15	78	0	14	28	192	155	107	115	58	73	83	57	90	82	85	305	314	35	36	57	59	499	32	49	174	1058	1925	573	0	0	0	TCCTCCGCTTATTGATATGCTTAAGTTCAGCGGGTAGTCCTACCTGATTTGAGGTCAGAGTCAAAAATTGCCCGAGGGCGATTGTAAGCAGTCATCACAACCTTCACCGACGAAACTTATTACGCCGACTACGGTGCTATCCCGCTAAGTCTTTTAAGGCGAGCCGGCAGAGCGGCAACACCCAAGTCCAATCTCCTCGGAAACCCGAGGGATTGAGTCTACATGACACTCAAACAGGCATGCCCTCCGGAATACCAGAGGGCGCAAGGTGCGTTCAAAGATTCGATGATTCAC
Otu70	5320	0	8	39	514	0	0	0	0	0	0	0	0	0	0	0	0	0	0	0	4179	26	374	42	137	0	0	0	1	0	0	0	0	0	0	0	0	0	0	0	0	0	0	TCCTCCGCTTATTGATATGCTTAAGTTCAGCGGGTATCCCTACCTGATCCGAGGTCAACCGATAGGACCTAGGGTCCGTTTCCAGTTAAAGGAGACGGCGAGCCGGCCTGCGCCTACGAGCGGTGGTTTTTTACCTCCATTCACTCGGGCGCCGGAGTCGCGGCCGCCGTCACTGCCATTGGGGCGCGTCCACGGGGGACGGACGCCCAAAACACAAGCCGAGCTTGAGGGTTGCAATGACGCTCGGACAGGCATGCCCCCCGGAATACCAGGGGGCGCAATGTGCGTTCAAAGATTCGATGATTCAC
Otu71	8088	57	103	35	24	1844	51	72	0	0	129	372	482	100	121	1	0	0	1	0	29	396	450	58	212	102	44	332	44	5	1870	450	307	0	376	0	0	6	14	1	0	0	0	TCCTCCGCTTATTGATATGCTTAAGTTCAGCGGGTATCCCTACCTGATCCGAGGTCAAAGTAAAAAAAGGCTTGTGGAAGGGGGTCTGCTGAAATCGCTTGCAATGTGCTGCGCACGAAGCCAACATACCGGCTGCCAATGAATTTGAGGCGAGTCCACACGCTGAGGCGGAACAAACACCCAACACCAAGCATAGCTTGAAGGTTTAAATGACGCTCGAACAGGCATGCCCAACGGAATACCGAAGGGCGCAATGTGCGTTCAAAGATTCGATGATTCAC
Otu72	5316	13	7	343	2335	0	0	0	0	0	31	18	17	0	116	0	0	0	0	0	521	1263	293	16	335	0	0	0	0	0	0	5	3	0	0	0	0	0	0	0	0	0	0	TCCTCCGCTTATTGATATGCTTAAGTTCAGCGGGTAATCCTACCTGATCCGAGGTCAACCTTCTGTAAGATTTGGGGGGTTTAACGGCCGGGGAACGCTGGGGATCGCAGGCGAGATATCGCTACTACGCCCGGAACTCCAGCGAGCCCGCCACTAATTTTCAGGGCCTACGCTTGCGCGTAGCGCCCCAACACCAAGCTGGGCTTGAGGGTTGAAATGACGCTCGGACAGGCATGCCCGCCAGAATGCTGGCGGGCGCAATGTGCGTTCAAAGATTCGATGATTCAC
Otu73	6074	0	0	0	0	0	0	0	0	0	89	1	1	0	0	77	637	79	70	282	0	0	0	0	0	0	0	0	0	0	0	0	0	5	0	32	316	280	702	3502	0	1	0	TCCTCCGCTTATTGATATGCTTAAGTTCAGCGGGTATCCCTACCTGATCCGAGGTCAACCTAAGAAAGTTGGGGGTTCTGGCGGGTGGACGGCTGGACCCTGTAGCGAGAAGTATTACTACGCTTAGAGCCAGACGGCACCGCCACTGATTTTAAGGGCCGCCGGTACAGCGGGCCCCAAGGCCAAGCAGAGCTTGATTGGTCATAATGACGCTCGAACAGGCATGCCCGCCGGAATACCAGCGGGCGCAATGTGCGTTCAAAGATTCGATGATTCAC
Otu74	6221	0	0	0	0	0	0	0	0	0	107	3399	796	713	51	1	0	0	0	0	1	0	0	0	1	0	0	35	0	0	149	694	203	0	71	0	0	0	0	0	0	0	0	TCCTCCGCTTATTGATATGCTTAAGTTCAGCGGGTATCCCTACCTGATCCGAGGTCAAGAGCAAAATTGTAGGCTTATGGGCGCCGACATCCATAGTAAGAAGCGCAAAATGTGCTGCGCTCTAAACCAGATTGCCGGCTGCCAATTGCTTTAAGGCGAGTCCACACACAAGGCGGGACAAACACCCAACACCAAGCAGAGCTTGAGGGTACAAATGACGCTCGAACAGGCATGCCCCATGGAATACCAAGGGGCGCAATGTGCGTTCAAAGATTCGATGATTCAC
Otu75	4229	913	253	342	297	121	14	2	0	0	1	0	0	0	0	0	0	0	0	0	539	497	352	286	554	10	3	36	3	3	0	0	0	1	1	0	0	1	0	0	0	0	0	TCCTCCGCTTATTGATATGCTTAAGTTCAGCGGGTATCCCTACCCGATCCGAGGTCAACCTGTAGTGAGGTTTAACGGCGCGTCCGGTCGTCGTCGCCAGCGAATTGATTGACCACAACGCTGAGATTCGAACCGTCCAGCCGACGAATTGGGGGCGCGGGGGAGGGTCCCCGACGCCCAATACCAAGCCAGGCTTGATTGGTGTAATGACGCTCGAACGGGCATGCCCTTCGGAATGCCAAAGGGCGCAATGTGCGTTCAAAGATTCGATGATTCAC
Otu76	5083	0	0	0	0	0	619	54	0	0	1377	200	501	13	22	0	0	0	0	0	0	0	0	0	0	65	50	1419	254	17	285	118	68	0	21	0	0	0	0	0	0	0	0	TCCTCCGCTTATTGATATGCTTAAGTTCAGCGGGTATCCCTACCTGATCCGAGGTCAACCTTATAATAGTTGGGGTTGCTGGCAAGCACCCGTAAGACCCTATAGCGAGAAAATTACTACGCGTAGAGCTTAAGAGCACCGCCACTGGTTTTAAGAGAGGCCAGACGGCCAGCTCCAAGTCCACCACGGGGGTGATTTGGTCAAAATGACGCTCGAACAGGCATGCCCTCCGGAATACCAGAGGGCGCAATGTGCGTTCAAAGATTCGATGATTCAC
Otu77	7713	0	0	1	0	0	1200	382	24	510	1	0	1	1	0	0	0	0	0	0	0	0	0	0	0	2220	1069	2197	64	22	7	5	4	0	5	0	0	0	0	0	0	0	0	TCCTCCGCTTATTGATATGCTTAAGTTCAGCGGGTATCCCTACCTGATCCGAGGTCAACCTGAAAAATTTGGGGTTATGGCAAGCAACCGCAAGACGCTATAGCGAGAGAAATTTACTACGCTTAGAGCCCAACGGCACCGCCACTGGTTTTAAGGGACGCGGGAACCGCGAACCCCAAGACCACGCACAGGGCGTGATTGGTTATAATGACGCTCGAACAGGCATGCCCCTCGGAATACCAAGGGGCGCAATGTGCGTTCAAAGATTCGATGATTCAC
Otu78	5187	0	21	390	1074	0	130	13	1	7	0	0	0	0	0	0	0	1	0	0	1089	542	866	89	665	40	42	150	50	8	0	1	4	0	4	0	0	0	0	0	0	0	0	TCCTCCGCTTATTGATATGCTTAAGTTCAGCGGGTATCCCCACCTGATCCGAGGCCATACTGACGGTTTTAGTTGTGCCAGCCGGAGCACGGAGCCGCCTACTATCGCGTATGCGTCCCGCTTCCAGTCTGGAACTGTGTTTCTGTCGCTCCCCGGGCGGGGAAGGACCAACGCAAGGCTGAGCCTTAGGACTAAAACGGCGCTCGAACAGGTGTGCCCCTCGGAATACCAAGGGGCGCAATGTGCGTTCAAAGATTCGATGATTCAC
Otu79	5388	11	6	8	1	45	370	45	33	36	0	0	0	0	0	228	561	44	143	205	21	9	6	17	4	176	148	136	325	6	1	0	0	14	0	29	513	503	1126	618	0	0	0	TCCTCCGCTTATTGATATGCTTAAGTTCAGCGGGTATCCCTACCTGATCCGAGGTCAAACTTAGAAAGTTGGGGGTTGCTGGCCAGCATCCACCAAGACCCAGAAGCGAGAAGAATTACTACGCTTAGAGCCAGATGGCGCCGCCACTGATTTTAAAACCGATCCTTGCGGATATGGTTCAATACCAAGCTAGGCTTGAGTGTTGTACTGACGCTCGAACAGGCATGCCCTGCGGAATACCACAGGGCGCAATGTGCGTTCAAAGATTCGATGATTCAC
Otu80	9791	0	0	0	0	37	6	1	0	4	0	11	0	0	0	3019	2106	1302	462	456	7	2	5	0	1	8	0	0	2	0	0	0	2	1	0	285	586	269	341	878	0	0	0	TCCTCCGCTTATTGATATGCTTAAGTTCAGCGGGTATCCCTACCTGATCCGAGGTCAACCTAAAAAATTGGGGGTTGTTGGCAAGCACCTCCCAGGGCTCTATAGCGAGAAAGTTACTACGCGTAGAGCCTGAGAGCACCGCCACTGATTTTAAGGCCCGCTGTGCAGCGAGGCCCAACACCCAGCTAGGCTGGATTGGTTATAATGACGCTCGAACAGGCATGCCCCCCGGAATACCAAGGGGCGCAATGTGCGTTCAAAGATTCGATGATTCAC
Otu81	4963	915	130	80	73	120	213	354	61	1	207	0	71	411	14	0	0	0	0	0	179	153	224	225	323	95	58	401	295	118	10	8	167	11	44	0	0	0	2	0	0	0	0	TCCTCCGCTTATTGATATGCTTAAGTTCAGCGGGTATTCCTACCTGATCCGAGGTCAACATTCAGAAGTTGGGGTTTAACGGCGTGGCCGCGACGATTACCAGTAACGAGGGTTTTACTACTACGCTATGGAAGCTCGACGTGACCGCCAATCAATTTGAGGAACGCGAATTAACGCGAGTCCCAACACCAAGCTGTGCTTGAGGGTTGAAATGACGCTCGAACAGGCATGCCCGCCAGAATACTGGCGGGCGCAATGTGCGTTCAAAGATTCGATGATTCAC
Otu82	9818	545	176	226	146	906	614	358	335	264	0	1	1	0	0	1	0	1	0	0	173	222	620	757	951	596	360	1949	512	102	0	1	0	0	0	0	1	0	0	0	0	0	0	TCCTCCGCTTATTGATATGCTTAAGTTCAGCGGGTATCCCTACCTGATCCGAGGTCAACCGTAAAAAATGGGGGGGTTCTGGCAGGAGACCACCGGGACCCTATAGCGAGAAAATTACTACGCTTAGAGCCAGATGGCACCGCCACTGATTTTAAGGGCCGCGAGAGACCGCGGAACCCCAAGACCAAGCCGAGGCTTGAGTGGTTATAATGACGCTCGAACAGGCATGCCCCTCGGAATACCAAGGGGCGCAATGTGCGTTCAAAGATTCGATGACTCAC
Otu83	5706	785	8	13	18	0	0	0	0	0	2499	109	506	522	21	0	0	0	0	0	36	16	30	62	31	0	0	1	0	0	208	268	507	0	66	0	0	0	0	0	0	0	0	TCCTCCGCTTATTGATATGCTTAAGTTCAGCGGGTATTCCTACCTGATCCGAGGTCAACCTTGGTGCCGCCGGGGCGGGCTTGAGGGGGGTTTAGAGGCTGGAAAGCCCGCAGGCTCCCGATGCGAGGCAGATGTTACTACGCAAAGGAAGGGCCTGGACGGGTCCGCCACTGGTTTTGGGGGACTGCCTGGGCAGATCCCCAACGCCGGGCCACGGGGGCTCGAGGGTTGAAACGACGCTCGGACAGGCATGCCTCCCAGGATACTGGAAGGCGCCATGTGCGTTCAAAGATTCGATGATTCAC
Otu84	3924	0	2	97	22	2765	5	0	0	0	0	0	26	7	11	0	0	0	0	0	3	151	235	158	31	0	0	2	0	0	1	0	202	4	202	0	0	0	0	0	0	0	0	TCCTCCGCTTATTGATATGCTTAAGTTCAGCGGGTATTCTCACCTGATCCGAGGTCAAAACTAATAAAAAGGGGCTTCTGGGAGCCGATCCACGACAACGAAGGCGCGTTTTGCTGCGCTCGAAGCCAATGTAGCGGCCGCCAATGCTTTTAAGGCGAGTCCACGCGCGGGAGGCGGGACAGACGCCCATCACCAAGCTGAGCTTGAGGGGGTAAATGACGCTCGAACAGGCGTGCCCAAAGGAATACCAAAGGGCGCAATGTGCGTTCAAAGATTCGATGATTCAC
Otu85	5948	27	166	158	74	472	48	22	15	0	393	537	38	0	0	0	0	0	0	0	126	711	139	367	1552	116	29	103	18	6	714	39	68	0	9	0	0	0	1	0	0	0	0	TCCTCCGCTTATTGATATGCTTAAGTTCAGCGGGTATCCCTACCTGATCCGAGGTCAAACTTAGAAAGTTGGGGGTTGCTGGCAAGCACGCACCGAGACCCTGTAGCGAGGAGTATTACTACGCTTAGAGCACGATGGCACCGCCACTGATTTTAAGACCGATCAGAACTGATGCGGCCCAAGACCAAGCAGAGCTTGAGTGTTGTACTGACGCTCGAACAGGCATGCCCCGCGGAATACCACGGGGCGCAATGTGCGTTCAAAGATTCGATGATTCAC
Otu86	6490	1497	86	49	38	0	134	61	59	4	1113	200	135	79	245	0	0	0	0	0	135	312	153	223	324	124	67	515	153	15	298	323	61	0	87	0	0	0	0	0	0	0	0	TCCTCCGCTTATTGATATGCTTAAGTTCAGCGGGTATCCCTACCTGATCCGAGGTCAACCTTAGAAAGATTCTCCCTGAGGGGAGGCAGACCGTGTCCCGTAAACCCATGTGTCCGATACGTGTCCCGTGAAGAACTCAGTGTACCGGGGGTCCAACGAGGCCGCCGTCATTGTCTTTGGGAGGGGCAGGAGCCCCCGAGGGGACCTCCACCAAACCGTCCAACACCAAGCCAGGGGCTTGAGGGGTGATAATGACGCTCGAACAGGCATGCCCTTCGGAATACCAAAGGGCGCAATGTGCGTTCAAAGATTCGATGATTCAC
Otu87	4672	0	3	0	0	0	0	0	0	0	431	486	3178	0	0	0	32	0	0	0	0	0	0	0	0	0	0	0	0	0	6	237	233	0	66	0	0	0	0	0	0	0	0	TCCTCCGCTTATTGATATGCTTAAGTTCAGCGGGTAGTCCCACCTGATTCGAGGTCAGATTGATAAAATTTGTCGATGAAGACGATTAGAAGCAATCCATAAAGTTTCGATCTGGCCATCTTGCGATGTCCTCGACGTTAGATAATTATCACGCCGAGTAGAACCAAGTCTCACTAGGATCAGCTAATATCTTTCGGACCAGCCGTTTGTTACACAGCAGAGTCCAAATCCAACCATATACTTCGCAATAAAGAAAAGTATATGTTTGAGAGCTTCATGACGCTCGAACAGGCGTGCTCCCCGGAATACCAGGGAGCGCAAGGTGCGTTCAAAGATTCGATGATTCAC
Otu88	4503	4449	0	1	0	0	0	42	0	0	0	0	0	0	0	0	0	0	0	0	0	0	0	0	0	0	2	2	0	0	0	6	0	0	0	0	0	1	0	0	0	0	0	TCCTCCGCTTATTGATATGCTTAAGTTCAGCGGGTAGTCCTACCTGATTTGAGGTCAGATCACAAATTGAAGTTGACCGCCACTCCAGAGGCTGGTCTTGGAGGGGCGCTAAGCTCGCGAGCCATCCAGCGACGAGGTTGATACAACGCCAAGGGACAAGCCACACGAAAGCCCGACCGATTCTTTTAAGGGGAGCCACCAGAGGCAGCAAAACCCCCAAGTCCAAACCCGCTCCAGCAGAAACCAGAGGGGTTTGATGATTTCAAGACACTCAAACAGGCATGCTCCTCGGAATACCAAGGAGCGCAAGGTGCGTTCAAAGATTCGATGATTCAC
Otu89	4358	0	90	5	4	0	218	1149	0	0	1068	955	26	88	64	0	8	0	0	2	2	8	9	4	0	23	25	297	12	31	29	47	1	0	184	0	0	8	0	1	0	0	0	TCCTCCGCTTATTGATATGCTTAAGTTCAGCGGGTATCCCCACCTGATCCGAGGCCAACCTTGTGAAAGATTTTGAGGTCCGGGGCGACCGCCAACCGGGGTTCCGAAGCGAGGGTTTTGCTACGCTTGGAGCCGGTCGTCGACGCCCACGAGTTTCGGGCCCGCCCGCGGGCTGAGCCCATCACCAAGCGAGGCTTGAGAGGTGAAATGGCGCTCGAACAGGTGTGCCCCCCGGAATACCAGGGGGCGCAATGTGCGTTCAAAGATTCGATGATTCAC
Otu90	6341	20	3	51	19	0	3583	19	0	71	0	0	1	0	0	0	0	0	0	0	329	45	124	5	1707	51	256	28	18	11	0	0	0	0	0	0	0	0	0	0	0	0	0	TCCTCCGCTTATTGATATGCTTAAGTTCAGCGGGTAGTCCTACCTGATTTGAGGTCAGATTTCAAAAAGTTGACCACCACCCTTGAGAGGCGGTCGGGGAAGGGCACAAGAGGGGAACGTCTCTGTCGAGCGAGGATGGTACAACGCCCAGTCGAGTTCGACCCACAGGCCCAACCGATGCATTTGAGGGGAGCCGCCTCACGGCGGCAGAGCCCCCAGCTCCAACCCGAACCGCACGAAACGGAGGGGGTTGATGACTTCAAGACACTCAAACAGGCATGCTCCTCGGAATACCAAGGAGCGCAAGGTGCGTTCAAAGATTCGATGATTCAC
Otu91	4012	59	46	154	368	76	48	48	17	1	0	0	6	0	0	0	0	0	0	0	602	428	699	322	550	113	234	101	125	10	1	1	2	0	1	0	0	0	0	0	0	0	0	TCCTCCGCTTATTGATATGCTTAAGTTCAGCGGGTATCCCTGCCTGATCCGAGGTCAACCGGAAAGACGTAAACGTCGGGGGGGTCGGCGGACACCGGCCGGGCCTCCAGAGCGGGTGACAGAGCCCCATACGCTCGAGGACCGGGCACGGCGCCGCCACTGCCTTTCGGGCCCGTCTCCCCGGGGGGAGACGAAGCCCAACACACAAGCCGCGCTTGAGGGCAGTAATGACGCTCGGACAGGCATGCCCCCCGGAATGCCAGGGGGCGCAATGTGCGTTCAAAGATTCGATGATTCAC
Otu92	4594	0	12	12	8	116	3	153	28	10	310	157	572	273	951	0	0	0	0	0	0	1	52	12	35	10	5	78	41	1	315	261	391	0	787	0	0	0	0	0	0	0	0	TCCTCCGCTTATTGATATGCTTAAGTTCAGCGGGTATCCCTACCTGATCCGAGGTCAAACTGTGGGTGTACTTGATGGACGCCGATCCGCCAAAGCCTCTAGAAGCGCAATGTGCTGCGCGAGAAGCTGGCAAGACCGCTGCCAATGCATTTGAGGCGAGTCCGCGCACGAAGCGGGACAGACGCCCAACACCAAGCTGAGCTTGAGGGTGTAAATGACGCTCGAACAGGCATGCCCCATGGAGTACCAAGGGGCGCAATGTGCGTTCAAAGATTCGATGATTCAC
Otu93	7790	89	63	13	68	51	184	228	3823	0	0	0	0	0	0	0	0	0	0	0	38	39	108	1	68	342	131	1626	808	110	0	0	0	0	0	0	0	0	0	0	0	0	0	TCCTCCGCTTATTGATATGCTTAAGTTCAGCGGGTCTTCCTACCTGATCCGAGGTCAACCTTGGGTTACGAAAGGTCGCTTTAACGGCCGGAACCCGCAGCACGCCCTGAGCGAGATGTATGCTACTACGCTCGGTGTGACAGCGAGCCCGCCACTGGTTTTCAGGGCCTGCGGGCAGCCGCAGGTCCCCAACACAGGCCCGGGGGCTTGATGGTTGAAATGACGCTCGAACAGGCATGCCCGCCAGAATACTGGCGGGCGCAATGTGCGTTCAAAGATTCGATGATTCAC
Otu94	4403	0	16	0	3	0	273	351	0	0	65	26	2	0	11	2652	245	15	28	18	0	0	6	3	0	0	141	36	13	0	300	11	18	0	82	0	22	38	21	7	0	0	0	TCCTCCGCTTATTGATATGCTTAAGTTCAGCGGGTATCCCTACCTGATCCGAGGTCAAACTTAGAAAGTTGGGGGTTGCTGGCCAGCATCCACCTGGGGTCACGAGCGAGGAGTATTACTACGCTGAGAGCCAGATGGCGCCGCCACTGATTTTAAAGCCTGCGGTTACCCGCTGGGCTCAAGACCAAGCTGAGCTTGAGTGTTGTACTGACGCTCGAACAGGCATGCCCGGCGGAATACCACCGGGCGCAATGTGCGTTCAAAGATTCGATGATTCAC
Otu95	4178	4	4	3	3	0	0	0	0	0	1195	1115	322	4	346	0	0	0	0	0	1	62	1	36	4	0	0	13	0	0	329	359	101	0	276	0	0	0	0	0	0	0	0	TCCTCCGCTTATTGATATGCTTAAGTTCAGCGGGTATTCCTACCTGATCCGAGGTCAACCTTAAGAAGTAGGGGGTTTTACGGCCAGCACCCGCCACACGCCCTGAGCGAAGAGTAAACTACTGCACTCGGTGTGATAGCGAGCCCGCCACTGGTTTTAGGAGGCTGCGGCGGCCGCAGGGCTCCAACGCAAGCCTAGGGCTTGATGGTTGAAATGACGCTCGAACAGGCATGCCCGCCAGAATACTAGCGGGCGCAATGTGCGTTCAAAGATTCGATGATTCAC
Otu96	7947	0	0	0	0	121	0	1	0	0	1	45	387	2330	608	0	0	0	1	0	0	1	2	0	0	0	0	4	1	0	1065	132	2286	0	961	0	0	1	0	0	0	0	0	TCCTCCGCTTATTGATATGCTTAAGTTCAGCGGGTATCCCTACTTGATCCGAGGTCAAAAGTGTTAAATGTGCTTACTGGACGCAAACAATACCAGTCAGAATCGCAAATTGTGCTGCGCTTCAAACCAATACTTTGGCTGCCAATGAATTTAAGGCGAGTCCAACCACAAGGAAAGGACAAACACCCAACACCAAGCAAAGCTTGAGAGTACAAATGACGCTCGAACAAGCATGCCCCATGGAATACCAAGGGGCGCAATGTGCGTTCAAAGATTCGATGATTCAC
Otu97	3473	0	0	0	0	0	0	8	0	50	97	45	1722	101	47	0	0	0	0	0	0	0	0	0	0	1	81	27	7	0	250	111	227	0	698	0	1	0	0	0	0	0	0	TCCTCCGCTTATTGATATGCTTAAGTTCAGCGGGTAGTCCTACCTGATTTGAGGTCAAATGGTCATTATATTGTCCGAAGACGATTATAAGCAATGCAACCAAGTCTAATAGTCCACGGCGTAGATAATTATCACACCAATAGACGGTTAGAGGGCACCGGCTAATACATTTAAGGGGAGCTGACTTGTGAAAGCCTGCAACCTCCAAATCCAAGCCATCTACTAGTTAATAAAAACTAGAGAGGTTGAGAATTTAATGACACTCAAACAGGCATGCTCCTCGGAATACCAAGGAGCGCAAGGTGCGTTCAAAGATTCGATGATTCAC
Otu98	4238	0	0	0	0	6	0	2	0	0	7	0	9	0	0	131	371	39	152	671	0	5	0	0	8	9	7	0	3	0	1	0	24	0	26	11	442	205	1543	566	0	0	0	TCCTCCGCTTATTGATATGCTTAAGTTCAGCGGGTATCCCTACCTGATCCGAGGTCAACCATAGAAAATTAGGGGTTGCTGGCAAGCGTCCACCGGGACTCACACGCGAGGGTTTAATTACTACGCGTAGAGCTCGATGGCACCGCCACTGATTTTAAGGCCAGCCGTTGCCGGCAGAGCCCAAGACCAAGCTAGGCTTGAGGGTTGAAATGACGCTCGAACAGGCATGCCCCCCGGAATACCAAGGGGCGCAATGTGCGTTCAAAGATTCGATGATTCAC
Otu99	3894	0	40	0	13	5	30	1746	0	8	385	21	22	0	426	0	0	0	0	0	0	0	1	0	0	39	24	91	6	0	205	528	25	0	279	0	0	0	0	0	0	0	0	TCCTCCGCTTATTGATATGCTTAAGTTCAGCGGGTATCCCCGCCTGATCCGAGGCCAACCATTGAAATATTTTGGGTCTGGGGCGGCCGCCGGCCGGGGTCCCGAGCGAGGGGTTTGCTACGCTCGGAGCCGGCCTTCGGCGCCCACGAGTTTCGGGCACGCCCACAGGCGGTGCCCATCACCAAGCTAGGCTTGAGAGGTGAAATGGCGCTCGAACAGGCGTGCCCCCCGGAATACCAGGGGGCGCAATGTGCGTTCAAAGATTCGATGATTCAC
Otu100	5292	0	1	0	0	0	1	2	0	0	48	80	191	82	78	19	17	1	0	15	0	0	2	5	0	3	0	1	0	0	22	86	4195	0	399	0	1	20	9	14	0	0	0	TCCTCCGCTTATTGATATGCTTAAGTTCAGCGGGTATCCCTACCTGATCCGAGGTCAACCCAGAATAAAAATTGGGGTTGAGAGGCAGACATTTATCTGACAGAAGCGATGAAGTTTCCTAGACGCTTGAAGCCAGGCAGTGTCGCCGTTGCATTTGAGGTGTGTCCTCCAGAGAGGACAGCACCCAAGACCAAGCCTACAAGTAGGCGTGAGTTTAGCAAATGACGCTCGAACAGGCATGCCCTCCGGAATACCAGAGGGCGCAATGTGCGTTCAAAGATTCGATGATTCAC
Otu101	4497	0	7	19	2	409	0	13	24	0	0	4	203	769	413	0	0	0	0	1	38	8	107	135	94	29	11	40	37	0	248	113	1326	51	369	0	1	19	6	1	0	0	0	TCCTCCGCTTATTGATATGCTTAAGTTCAGCGGGTATCCCTACCTGATCCGAGGTCAAAGGTTGAAAAAAGGCTTGCTGGACGCTGACCTTGGCTGGGCAAGAGCGCGACTTGTGCTGCGCTCCGAAACCAGTAGGCCGGCTGCCAATGACTTTAAGGCGAGTCTCCAGCGAGCTGGAGACAAAAGACGCCCAACACCAAGCAAAGCTTGAGGGTACAAATGACGCTCGAACAGGCATGCCCTTTGGAATACCAAAGGGCGCAATGTGCGTTCAAAGATTCGATGATTCAC
Otu102	7483	0	59	0	4	0	1	3	0	1	289	1248	603	50	246	0	7	0	0	0	1	0	4	0	6	1	4	10	0	1	750	807	2718	0	670	0	0	0	0	0	0	0	0	TCCTCCGCTTATTGATATGCTTAAGTTCAGCGGGTATCCCTACCTGATCCGAGGTCAACCATAGAAAATTGGGGGTTGTTGGCCAGCATCCACCGGGACCCTATAGCGAGAGAAATTACTACGCTTAGAGCCAGATGGCGCCGCCACTGATTTTAAGGGCTGCCAGTTGGCAGGCCCCAACACCAAGCTAAGCTTGAGGGGTTATAATGACGCTCGAACAGGCATGCCCCCCGGAATACCAAGGGGCGCAATGTGCGTTCAAAGATTCGATGATTCAC
Otu103	5690	0	14	0	4	6	1	5	0	0	1	0	0	0	0	267	594	35	0	615	2	14	0	0	0	2	0	0	0	0	0	6	0	18	0	23	603	531	1145	1804	0	0	0	TCCTCCGCTTATTGATATGCTTAAGTTCAGCGGGTATCCCTACCTGATCCGAGGTCAACCATAGAAAATTGGGGGTTCCTGGCCAGATACCACCGGGAAACTATAGCGAGAAGAATTACTACGCTTAGTACCAGACGGCACCGCCACTGATTTTAGGGCTTACCGTTACCGGTACGGCCCAATACCAAGCAGAGCTTGAGGGTTGAAATGACGCTCGAACAGGCATGCCCCGCGGAATACCACGGGGCGCAATGTGCGTTCAAAGATTCGATGATTCAC
Otu104	5233	294	44	36	86	49	89	108	61	0	307	8	731	141	606	10	32	30	29	32	149	122	63	103	132	94	97	262	206	30	120	59	161	343	78	4	45	158	276	38	0	0	0	TCCTCCGCTTATTGATATGCTTAAGTTCAGCGGGTAGTCCTACCTGATTTGAGGCCAGATAATAAAAAGTCATGTCCACGAGGTGGAACTTGTATTGGGAAGCGGACAAGCGTCCTAGAAACGAGGCCACTCCGAAGAATGTCCTTAGCGAAATACTTATTACGCCAAGTCAAACCAAGTCTCAAAGACAGATCCAGCTAATACATTTAAGGTGAGCCGCTCGTAAAAGCGGCAAGCACCCAATTCCAAGCCAAGACTAGAGCACAAAACCCAAGTCAAGGTTGATATTTTCATGACACTCAAACAGGCATGCTCTTCGGAATACCAAAGAGCGCAAGGTGCGTTCAAAGATTCGATGATTCAC
Otu105	6657	1	0	0	0	0	0	0	0	0	0	0	0	0	0	214	749	131	345	294	0	0	0	0	0	0	0	0	0	0	0	0	0	78	0	37	860	684	989	2274	0	1	0	TCCTCCGCTTATTGATATGCTTAAGTTCAGCGGGTATCCCTACCTGATCCGAGGTCAACCTTAAGAAAGTTGGGGTTTTGGCAAGTACGTCCAGGACTCAAGAGCGGAATAATTACTACGCTGAGAGCCTATGGCACCGCCACTGTTTTTAAGGGATGCCGAAAGCTGGCAAGCCCCAATACCACTTGCGTGATTGGTCATAATGACGCTCGAACAGGCATGCCCCCCGGAATACCAGAGGGCGCAATGTGCGTTCAAAGATTCGATGATTCAC
Otu106	3206	0	0	0	0	0	0	0	0	0	2537	47	482	0	25	0	0	0	0	0	0	0	0	20	0	0	0	1	0	0	5	65	13	0	11	0	0	0	0	0	0	0	0	TCCTCCGCTTATTGATATGCTTAAGTTCAGCGGGTATCCCTACCTGATCCGAGGTCAACCTTGTAAAGTTGGGGGTCGAGGCCAGCGCCGGCCGGGCCACAAGAGCGGGTTTTAAGCCCATACGCTCGGGCACCGGAGCACGGTACCGCCACTGCCTTTCGGGCGCGTCCACGGGGGACGGCGCCCAACACGCAAGCCGCGCTTGAGGGTTGCAATGACGCTCGGACAGGCATGCCCCCCGGAATACCAGGGGGCGCAATGTGCGTTCAAAGATTCGATGATTCAC
Otu107	6706	0	5	0	0	0	0	21	185	0	0	0	0	0	0	465	915	25	122	514	0	24	1	2	0	0	0	1	0	0	0	6	0	0	0	8	213	1187	824	2188	0	0	0	TCCTCCGCTTATTGATATGCTTAAGTTCAGCGGGTATCCCCACCTGATCCGAGGCCAACCTTGTATATAAAAATCGTTCCGGGGCGGCCGCCACCCGGGCATCCAAGCGAGGGTTTTGCTACGCTTGAGGCCAGGACGGTGACGCCTGCGAGTTTCGGGCCCGCCCGCGGGCGGGGCCCATCACCAAGCCGGGCTTGAGGGTTGAAATGGCGCTCGAACAGGTGTGCCCCCCGGAATACCAGGGGGCGCAATGTGCGTTCAAAGATTCGATGATTCAC
Otu108	3335	9	6	32	107	0	15	4	3	0	1156	479	230	69	397	0	0	0	0	0	10	19	77	13	22	28	130	136	71	22	49	84	73	0	94	0	0	0	0	0	0	0	0	TCCTCCGCTTATTGATATGCTTAAGTTCAGCGGGTATTCCTACCTGATCCGAGGTCAACCTTGAGAAGTGGGGTGTTTAACGGCGTGACCGCACCACGTTCCAGAGCGAGGGTATGTTACTACGCTAAGGATGCGTTGGTATGATCGCCACTAGATTTCGGGGGCGGCTCCCGGAAGGAGCCGATCCCCAACACCAAGCGAGGCTTGAGGGTTGAAATGACGCTCGAACAGGCATGCCCGCCAGAATACTGGCGGGCGCAATGTGCGTTCAAAGATTCGATGATTCAC
Otu109	3397	0	0	0	0	0	0	0	0	0	0	0	2	0	0	19	7	44	241	25	0	0	0	0	0	0	0	0	0	5	0	0	1	375	563	8	130	1182	381	414	0	0	0	TCCTCCGCTTATTGATATGCTTAAGTTCAGCGGGTATTCCTACCTGATCCGAGGTCAACCTTGTGTAAAAGATGGGGCTTTCACGGCCGGAACCCGCGACACCTCCCTAGCGAGATATGTTACTACTACGCTCGGAGTTATAGCGAGCCCGCCACTAGTTTTCAGGGCCTACGGCAGCCGTAGGACCCCAACACCAAGCAGGGCTTGAGGGTTGAAATGACGCTCGAACAGGCATGCCCGCTAGAATACTAGCGGGCGCAATGTGCGTTCAAAGATTCGATGATTCAC
Otu110	2826	0	79	14	7	69	282	286	7	0	52	9	312	0	234	0	8	2	0	10	17	15	53	10	5	34	143	77	99	22	261	123	327	0	188	0	15	27	35	4	0	0	0	TCCTCCGCTTATTGATATGCTTAAGTTCAGCGGGTATCCCTGCCTGATCCGAGGTCAAACTGTAGTAAAAACTATGCGGTTGACAATATACTAGATTCTCTAAAGCGAAATGTTTTACTGCTACGCTCGGAACTAGTGTTTGCCGCCGTCTACATTTAAGGCACGTTTAAAAAAGCAACGATGCCCAATACCAAGCTATGCTTGAGTGGTAGAAATGACGCTCGAACAGGCATGCCCCCCGGGATACCGAGGGGCGCAATGTGCGTTCAAAGATTCGATGATTCAC
Otu111	3003	0	0	0	1	0	129	4	2175	0	0	0	0	0	0	0	0	0	0	0	0	0	0	0	0	55	75	177	346	41	0	0	0	0	0	0	0	0	0	0	0	0	0	TCCTCCGCTTATTGATATGCTTAAGTTCAGCGGGTAGCCCTACCTGATCCGAGGTCAACCGGAAGAGGCGCACCCCGAAGGGCTGCCTAAAAGGAAGACCAGCGCCGACCGAGTCCCTCCCGAGCGGGTGACAAAGCCCCATACGCTCGAGGACCCGACGCGGCGCCGCCACTGCTTTTGGGGCGTGTCCCCGGGGGGACAGCGCCCAACACCCAGCCGTGCTGGAGGGCAGAAATGACGCTCGGACAGGCATGCCCCCCGGAATGCCAGGGGGCGCAATGTGCGTTCAAAGATTCGATGATTCAC
Otu112	3141	0	1	2	0	0	11	121	0	18	7	137	651	290	40	20	22	6	17	12	0	0	5	10	103	1	24	8	37	2	4	87	698	21	265	3	15	244	199	60	0	0	0	TCCTCCGCTTATTGATATGCTTAAGTTCAGCGGGTATCCCTACCTGATCCGAGGTCAACCTGAAAAAATATGGGGGTTTTGGCAGGACGCTCGCCCGGACTCCAAAGCGAGAAGTATTACTACGCTTGAAGCCAGACGGCACCGCCACTGATTTTAAGGCGCACCCGGGGGTGACGCCCAATACCAAGCAGAGCTTGAGGGTTGTAATGACGCTCGAACAGGCATGCCCCCCGGAATACCAGGGGGCGCAATGTGCGTTCAAAGATTCGATGATTCAC
Otu113	3503	3474	0	0	13	0	0	6	0	0	0	0	0	0	0	0	0	0	0	0	1	0	1	0	0	1	3	3	1	0	0	0	0	0	0	0	0	0	0	0	0	0	0	TCCTCCGCTTATTGATATGCTTAAGTTCAGCGGGTAGTCTCACCCGATTTGAGGTCAAGGTTATCTTTGTGGGTCCAGCCTCCCGCCAATGTAGATGGCGATGACCGGAGCACCATCATTGTCCAAAAGACAGTTAGGAGCAGGCTTCCAAGGGACAGTGCTAAATCCAAAATGTAGAAACATCTTATCACATTAAGGATCAGCAAAGCGGACCCCACTAATTTATTTGAGAGGAGCTCACCTTCAAAAGCAAAGGCGAGCATGGAACCTCCAAGTCCAAAAATCCTTTTCAAACAAAAAGGGTTTTTGATGATTTCACGACACTCAAACGGGTGTGCCCCTCGGAATGCCAAGGGGCGCAAGGTGCGTTCAAAGATTCGATGATTCAC
Otu114	3172	3166	0	0	0	0	4	0	0	0	0	0	1	0	0	0	0	0	0	0	0	0	0	0	0	1	0	0	0	0	0	0	0	0	0	0	0	0	0	0	0	0	0	TCCTCCGCTTATTGATATGCTTAAGTTCAGCGGGTAGTCCTACCTGATTTGAGATCGGATTTCAAAAGGTTGTCCGAAGACGGTTAGAAGCTCGACCGACTCGAGGTCCCATGGGTGTAGATAATTATCACACCGTGAACCGCCGTGCCGTGGCGCCCAGCTAATGCATTCAAGGGGAGCCGATCGCTCGACGCGACCGGCAATGAACCCCCAACTCCAAGCCACCCACAAACAAATGCGGGGGTTGATGATTTCATGATACTCAAACAGGCATGCTCCTCGGAATACCAAGGAGCGCAAGGTGCGTTCAAAGATTCGATGATTCAC
Otu115	3192	0	0	0	0	0	4	24	0	0	105	557	1336	110	154	0	0	0	0	0	0	0	0	0	0	3	25	62	2	0	151	123	295	0	241	0	0	0	0	0	0	0	0	TCCTCCGCTTATTGATATGCTTAAGTTCAGCGGGTATCCCTACCTGATCCGAGGTCAAACGTTGAAAAGGGCTTGTGGATGCCACCACGGAGGGCAGAGTCGCGAGTTTGTGCTGCGCTCTGCTGCCTACGCGGCGGCTGCCAATAGCTTTCAGGTGAGTCCGCTGGCGGACAAGCACCCAACACCAAGCATAGCTTGAAGGTACAAATGACGCTCGAACAGGCATGCCCCATGGAATACCAAGGGGCGCAATGTGCGTTCAAAGATTCGATGATTCAC
Otu116	3208	0	0	4	7	0	20	45	0	0	1580	57	224	0	71	0	0	0	0	0	5	40	37	46	33	33	57	152	25	5	135	464	117	0	51	0	0	0	0	0	0	0	0	TCCTCCGCTTATTGATATGCTTAAGTTCAGCGGGTAGTCTTACTTGATTTGAGATCGAGTTTAACAAGAGGTTTTGAAGACTCTTGTGAAAATCCTGCATCAGTCAGCCAAAATGGTCAAACTCCCTTTATATTAGCTGCAGCAAAAGTAATAATCCGTTTGACGGGACTAAATGAATATGCTTTTAGCTCAGGAGAATGTCCAGCTGCACCTGCATTTCAAGCAACCCGCCCCCTCTCTTTAAAAGATTGGTGTTGGGATTGCTCAAGTCCAAAGCCTTTCTTCAAAAAAGAAAAAAGGCTTTGAGGTGTTTACTGATACTCAAACAAGCATGCTCTTCGGAATACCAAAGAGCGCAATATGCGTTCAAAGATTCGATGATTCAC
Otu117	4684	0	0	0	0	0	0	0	0	0	0	0	0	0	0	59	92	35	17	113	0	0	0	0	0	3	0	0	0	0	0	0	0	0	0	0	11	283	497	3573	0	1	0	TCCTCCGCTTATTGATATGCTTAAGTTCAGCGGGTAGTCCTACCTGATTTGAGGTCAAAATGTCAAGAGTTGTCCTTGCGGACGGTTATAAGCGGGTTCCCATAATTTTGCTTCAAAGTCAACTGGCATAGATAATTATCACACCAAGTGACGGTCCACAAGAGATCCCACTAATGCATTTAAAGGGAGCAGACCATCCACTGAAGGAAGCCAGCAAAGCCCTCACATCCAAGCCGAGCGAGCTAGTAAAAGCAAGCAAGGTTGATAATTTAATGACACTCAAACAGGCATGCCCTTCGGAATACCAAAGGGCGCAAGGTGCGTTCAAAGATTCGATGATTCAC
Otu118	2829	2786	1	2	1	0	0	0	0	0	0	0	0	0	0	0	0	0	0	0	3	0	3	2	31	0	0	0	0	0	0	0	0	0	0	0	0	0	0	0	0	0	0	TCCTCCGCTTATTGATATGCTTAAGTTCAGCGGGTAGTCCTACCTGATTTGAGATCGAACGTTAAAAAGCTGTCCTCGCTAAGGAGAGACATCTGTGAGCTCCAGCGAACCTTTGTCACCAAAGGTTACCTGGTGGGCAACCGCGAGCGTAGATAGTTATCACACTCGTGATGCCACCAAACACTGGGAGGCTGATTCATTTGAGAGGAGCCGACCACAGGCCAGCAAAACCCCCAAGGTCCAAGCTCGTCATGGCAAACCATGAGAGTTGAGGTGTTCATGATACTCAAACAGGCATGCCCCTCGGAATATCCAAGGGGCGCAAGGTGCGTTCAAAGATTCGATGATTCAC
Otu119	2837	2685	4	8	7	0	0	0	0	0	0	0	0	0	0	0	0	0	0	4	11	26	15	14	17	0	0	13	0	0	0	0	0	3	0	0	0	3	3	24	0	0	0	TCCTCCGCTTATTGATATGCTTAAGTTCAGCGGGTATCCCTACCTGATCCGAGGTCAACCATAGAAGATTGGGGGTTGCTGGCCAGCATCCGCCGGGACCCTATAGCGAGGAGATGTACTACGCTCAGGGCCCGACGGCACCGCCACTGATTTTAAGACCCGCCGGGTTAGCGGCGCGGCCCAAGACCAAGCTGTGCTTGAGGGTTGAAATGACGCTCGAACAGGCATGCCCCTCGGAATACCAAGGGGCGCAATGTGCGTTCAAAGATTCGATGATTCAC
Otu120	3769	0	0	0	0	16	0	0	0	0	1	0	0	0	0	104	494	69	387	147	1	0	0	0	0	0	0	0	0	0	0	0	1	10	0	41	810	554	652	482	0	0	0	TCCTCCGCTTATTGATATGCTTAAGTTCAGCGGGTATTCCTACCTGATCCGAGGTCAACCTTAAGAAATTGGTTAAAAAGACCGGGTCAATAGGCCTCTTATGATGCGTGCTTGTGAAAGCTCGTTGCATCTAGGGTCCAACTGACACCGTCATTATCTTTGGGACCTGTCTTTTCACGACAAGAGGTCCAATAACAAGCCAGGCTTGATTCGTGATAATGACGCTCGAACAGGCATGCCCTTCAGAATACTAAAGGGCGCAATGTGCGTTCAAAGATTCGATGACTCAC
Otu121	3741	0	0	2	0	92	0	0	0	0	0	0	0	0	0	111	310	48	322	109	0	42	0	0	0	0	0	0	0	0	0	0	2	1484	2	4	514	240	280	179	0	0	0	TCCTCCGCTTATTGATATGCTTAAGTTCAGCGGGTATCCCTACCTGATCCGAGGTCAACCTTTGATGGGGTGTTTAACGGCGACGACCCAGCCCGCACTCCAAAGCGAACAGTTAGACCACAACGCTTAGAGACGGGCGGCTCAGCCGGAGACATTGGGGCGCGCGGCGTTGCCGCCGCGGACGCCCAATACCAAGCGAGGCTTGATTGGTGAAATGACGCTCGAACAGGCATGCCCCGCGGAATACCACGGGGCGCAATGTGCGTTCAAAGATTCGATGATTCAC
Otu122	3158	0	1	1	0	20	10	400	75	313	96	25	558	200	5	1	4	0	0	0	2	2	8	146	30	14	28	5	6	1	39	128	846	1	177	0	0	6	3	7	0	0	0	TCCTCCGCTTATTGATATGCTTAAGTTCAGCGGGTAGCCCTACCTGATTTGAGGCCAGATCATGAATATGTGGGGTTATCAGCCACCCAGAAGGATGAAACGTATTACATCCAAGGTGCTTATGTCTTTAAGGCGAGCCTTTAGCAAGGCAACACCCAATACACCACCGCTCAGGCAAAAACCCAAGTGGGGTGAGGTTTCATGACACTCAAACAGGCATGCCCTTCGGAATACCAAAGGGCGCAAGGTGCGTTCAAAGATTCGATGATTCAC
Otu123	2621	0	0	11	9	0	49	0	0	0	0	0	1	0	0	13	41	1755	0	8	6	2	12	0	2	51	114	27	49	7	0	0	0	0	0	100	328	11	7	18	0	0	0	TCCTCCGCTTATTGATATGCTTAAGTTCAGCGGGTAGCCCTACCTGATTTGAGGTCAATGTCAAAAGATATGGGTTGTTGTGAGCGGGCCCAGGGACCGGCCGAGACGAAACTTATCACGTCAGGCGTAGGTCAAAGAGTTCCCACTGAGTCATTTGAGGCGAGCCTTGTGAGGCAGACGCCCAGTTCCAAGTCCACCGACGGTTGAGAAAACCATCGGGGATTGATGTTTCATGACACTCAAACAGGCATGCCTCTCGGAATACCAAGAGGCGCAAGGTGCGTTCAAAGATTCGATGATTCAC
Otu124	5253	0	0	0	0	0	5	0	0	108	488	1154	665	569	494	0	0	0	0	0	0	0	0	0	0	10	14	10	4	1	349	590	687	0	105	0	0	0	0	0	0	0	0	TCCTCCGCTTATTGATATGCTTAAGTTCAGCGGGTATTCCTACCTGATCCGAGGTCAACCTTGGTGCCGCCGGGGCGGGCTTGTAGGGGGTTTAGAGGCAGGACGCCGAGGACTCCCGATGCGAGGCTGATGCTACTGCGCAAAGGAGAGGGCCCTTCGGGTCCGCCACTGGTTTTAGGGGCCTGCCGTGGCAGATCCCCAACGCCGGGCCACGGGGGCTCGAGGGTTGAAACGACGCTCGGACAGGCATGCCTCCCAGGATACTGGAAGGCGCCATGTGCGTTCAAAGATTCGATGATTCAC
Otu125	4972	57	4	1	0	40	61	247	445	28	60	61	89	41	290	2	4	0	0	2	2	1	65	40	156	484	130	805	939	136	173	120	235	8	170	0	0	8	36	32	0	0	0	TCCTCCGCTTATTGATATGCTTAAGTTCAGCGGGTATCCCTACCTGATCCGAGGTCAAAGACGGTAATGTTGCTTCGTGGACGCGGGCCGCGCACCTCAAGAAGCGCAAATGTGCTGCGCGAGAGGAGGCAAGGACCGCTGCCAATGAATTTGGGGCGAGTCCACGCGCAAAGGCGGGACAGACGCCCAACACCAAGCAGAGCTTGAGGGTGTAGATGACGCTCGAACAGGCATGCCCCATGGAATACCAAGGGGCGCAATGTGCGTTCAAAGATTCGATGATTCAC
Otu126	3041	0	0	0	4	0	0	0	0	0	1622	201	294	46	278	0	0	0	0	0	0	2	9	0	1	0	0	0	0	0	317	153	55	0	59	0	0	0	0	0	0	0	0	TCCTCCGCTTATTGATATGCTTAAGTTCAGCGGGTATTCCTACCTGATCTGAGGTCAACCTTGAGAAGTGGGGGGTTTAACGGCGTGGTTCAACCGCTATCCTGCCGCGAGAGGTTTAATTACTGCACGGAGGAGTTCGCGAGGGAACCGCCACTGGATTTCAGGGCCAGCCGCCGCCAGGGGCAGGCTGATCCCCAACGCCAGGTCCCGCGAACGGGTCCTGAGGGTTGAAATGACGCTCAGACAGGCATGCCCGCCAGAATACTGGCGGGCGCAATGTGCGTTCAAAGATTCGATGATTCAC
Otu127	2884	0	0	0	0	0	0	0	0	0	2314	26	38	0	0	0	0	0	0	0	0	0	0	0	0	0	0	0	0	0	86	297	90	0	32	0	0	0	0	0	0	0	1	TCCTCCGCTTATTGATATGCTTAAGTTCAGCGGGTAGTCCTACCTGATTTGAGGTCAGATTGTCAATAATTGTCCCAAAGGACGATTAGAAGCGTAGCTTCAATATGTCGCCTCTCGATGGCGTAGATAATTATCACACCATAGGTTAGCGGCAAAAGCTCTGCTAATGCATTTGAGGATAGCCGGCTGGTAAAAGCCCGCAGATCCCAAGATCCAAGCTATACAGGTTTCAAAAACTTGTATAGTTGAGAATTTAATGACACTCAAACAGGCATGCTCCTCGGAATACCAAGGAGCGCAAGGTGCGTTCAAAGATTCGATGATTCAC
Otu128	2810	26	18	18	5	74	12	1	0	0	6	0	1046	189	45	1	0	2	0	0	8	4	16	5	15	0	11	30	9	1	104	89	759	0	310	0	0	4	2	0	0	0	0	TCCTCCGCTTATTGATATGCTTAAGTTCAGCGGGTAGTCCTACCTGATTTGAGATCTAATCAAAAAATAGACATTAGGATTAGAAGCTTCCTTTAACCCAACCCGGCTCTAGTACGAGACTAGAATCCTCAGCGAATAGTCTATTACGCCAAGTCAATCCGAAGTTCGGTTGCGGATGCTAATGCATTACGAACGAGCTAAGCCGAAGCAGAGCAGCGCTCAGAAACCAAGCACCACCAGATTCACTAAGAAAGAGGTGGGTTGAAGATTTCATGACACTCAAACAGGCATGCTCCTCGGAATACCAAGGAGCGCAAGGTGCGTTCAAAGATTCGATGATTCAC
Otu129	5513	19	165	30	109	383	885	122	468	78	467	62	27	0	23	2	2	1	0	2	14	46	25	48	235	360	105	178	89	15	1212	149	113	0	77	0	0	0	0	2	0	0	0	TCCTCCGCTTATTGATATGCTTAAGTTCAGCGGGTATCCCTACCTGATCCGAGGTCAAACTTAGAAGTTGGGGGTTGCTGGCAAGCATCCACCGGGACTCTGTAGCGAGGAGTATTACTACGCTTAGAGCCAGATGGCGCCGCCACTGATTTTAAGGCCAGCCGTTGCCGGCAGGGCCCAATACCAAGCAGAGCTTGAGTGTTGTACTGACGCTCGAACAGGCATGCCCCGCGGAATACCACGGGGCGCAATGTGCGTTCAAAGATTCGATGATTCAC
Otu130	2839	0	0	3	0	0	0	185	0	0	65	129	1279	103	529	0	0	0	0	0	7	2	2	7	0	2	1	4	1	0	11	78	385	0	46	0	0	0	0	0	0	0	0	TCCTCCGCTTATTGATATGCTTAAGTTCAGCGGGTATTCCTACCTGATCCGAGGTCAACCATTGAAAAATTGGGTGTTTTACGGCGGGCCGCGTCGCTCTCCGGTGCGAGGTGTAGTACTACGCAAGGGATCACGGCGTGACCGCCACTGGATTTAAGGGACGGCCGCCACGAGGACGGCCGAGCCCCAGCACCAGGTCCGCCCCCGGAAGGGGGACCTGAGGGTTGAAATGACGCTCGGACAGGCATGCCCGCCGGAGTACCAGCGGGCGCAATGTGCGTTCAAAGATTCGATGATTCAC
Otu131	2944	0	0	0	0	0	0	0	0	0	435	128	340	284	28	0	0	0	0	0	0	0	0	1	0	0	5	0	0	0	135	213	1240	0	135	0	0	0	0	0	0	0	0	TCCTCCGCTTATTGATATGCTTAAGTTCAGCGGGTATTCCTACCTGATCCGAGGTCAACCATTCAGAAGAAGGGTGTTTAACGGCAGAAGCAGTAGCATCTCGAAAGCTAGAAAAAATTACTAAGCTCAGAGGGTACTACAACTCCGCCGCTGTCTTTAAGGAACTACAGGGTAGCTACAGGGTAGCTTCTGTAGGTTCCCAACACTAAGCAGGGCTTAAGTGGACTTAATGACGCTCGAACAGGCATGCCCACTAGAATACTAATGGGCGCAATGTGCGTTCAAAGATTCGATGATTCAC
Otu132	2283	0	3	14	0	0	6	7	0	8	0	0	0	0	0	124	442	6	191	129	6	2	1	0	34	1	5	4	1	0	0	0	0	0	0	22	617	103	245	312	0	0	0	TCCTCCGCTTATTGATATGCTTAAGTTCAGCGGGTATCCCTACCTGATCCGAGGTCAAACTTAGAAAGTTGGGGGTTGCTGGCCAACATCCATCAGGACCCAAAAGCGAGGAGTATTACTACGCTTAGAGCCAGATGGCGCCGCCACTGATTTTAAAACCGGTCCTTGCGGACGTGGTTCAATACCAAGCCAAGCTTGAGTGTTGTACTGACGCTCGAACAGGCATGCCCTGCGGAATACCACAGGGCGCAATGTGCGTTCAAAGATTCGATGATTCAC
Otu133	5761	6	0	0	0	0	5	1	0	0	238	319	108	784	35	0	0	0	0	0	0	0	0	0	0	0	0	0	0	0	2098	945	225	0	996	0	0	1	0	0	0	0	0	TCCTCCGCTTATTGATATGCTTAAGTTCAGCGGGTATTCCTACCTGATCCGAGGTCAACCTTGATATGGGGGGGGTTTCACGGCAAGAACCCGACGCGTTCCCTGAGCGAGGATGTTTACTGCACTCGGTACGACGACGAGCCCGCCACTGTATTTGGGAGCCTGCGGCAGCCGCAGGGCTCCAACGCAAGCCGGGGGCTTGATGGTTGAAATGACGCTCGAACAGGCATGCCCGCCAGAATACTAGCGGGCGCAATGTGCGTTCAAAGATTCGATGATTCAC
Otu134	3729	0	0	0	0	0	189	17	36	0	0	0	0	1	0	0	0	0	0	0	10	12	0	56	3	182	154	202	2386	476	0	4	0	0	1	0	0	0	0	0	0	0	0	TCCTCCGCTTATTGATATGCTTAAGTTCAGCGGGTATCCCTACCTGATCCGAGGTCAACTTTTCTGGAAAAATGAAAGTCGACGACCGGTCGTCCAGTGTGGTCCAAAACCGAGTACGTGCCCGAGAGCTCAGTGTACTGGGGTCCTCCTGCGACGCCGTCATTGTCTTTAGGGCCGCCCGGGGCGCGGGGCCCCGGGCACAGACCCAACACCACACCACGGGGGCGTGAGGGGCGATAATGACGCTCGAACAGGCATGCCCCCCGGAATACCAGAGGGCGCAATGTGCGTTCAAAGATTCGATGATTCAC
Otu135	4140	160	14	27	5	193	17	17	6	0	845	54	1015	36	710	0	0	0	0	0	30	78	39	76	35	2	10	40	11	0	116	192	256	0	156	0	0	0	0	0	0	0	0	AGTGGTCCTCCGCTTATTGATATGCTTAAGTTCAGCGGGTAATCCTACCTGATTTGAGGCCACACAGTAAAGTAGCGTCTCATAGTGAGAACATGATTAGAAGCAGACGGCATCAAGCCTTGGCCAGGTTTTACCCTGTCCCCGATGAATACTTATTACATCGAGTCGAACCAAGTCATAGACAAGTCCAGCTAATGATTTTAAGGCGAGCCACTTTGCAGCAGCAACACCCAAGTCCAAGCCTTGATGGTAAAACCAATCAAGGTTGAGGTTGTTCACGACACTCAAACAGGCATGCCCGTCGGAATACCAACGGGCGCAAGGTGCGTTCAAAGATTCGATGATTCAC
Otu136	5237	2	1	5	16	0	78	33	43	10	67	16	35	19	76	17	157	1709	57	9	88	26	21	3	26	295	179	468	115	25	724	152	57	7	21	303	338	9	8	22	0	0	0	TCCTCCGCTTATTGATATGCTTAAGTTCAGCGGGTATCCCTACCTGATCCGAGGTCAACCTGAAAAAAATTGGGGGTTGCTGGCGAGCACACGACCGGGTCTCCAGAGCGAGAAGAATTACTACGCTCGGAGCCAGACGGCACCGCCACTGACTTTAGGGCCCGCCGAGGCGGCGGGGCCCAACACCAAGCAGAGCTTGAGGGTTGTAATGACGCTCGGACAGGCATGCCCCCCGGAATACCAGGGGGCGCAATGTGCGTTCAAAGATTCGATGACTCAC
Otu137	3740	22	13	10	5	0	0	0	0	0	111	7	43	0	129	0	0	0	0	0	1303	13	1381	10	18	0	0	0	0	0	6	469	132	0	68	0	0	0	0	0	0	0	0	TCCTCCGCTTATTGATATGCTTAAGTTCAGCGGGTAGTCCTACCTGATTTGAGGTCAGATTTCAAAGAGTGTTTGACCGGGCCTCTCCAAAGGCCAGTCGTGGAAGGACACGGAAGGGGAACTTCTCGGTCAGAGCGAGGATGATACAACGCCCAATCGAGTCCGACCCACAGGTCCAACCGACGCATTTGAGGGGAGCAGCCTCACGGCAGCAAGCCCCCACCAATCCAACCTTCTCCGGTTCACAACAAACCGAAGGGGTTGATGACTTCAAGACACTCAAACAGGCATGCTCCTCGGAATACCAAGGAGCGCAAGGTGCGTTCAAAGATTCGATGATTCAC
Otu138	2498	0	0	0	0	0	2	291	0	16	165	127	194	0	9	3	170	0	0	2	0	0	0	6	2	26	0	0	2	0	1209	11	100	0	48	0	14	26	9	66	0	0	0	TCCTCCGCTTATTGATATGCTTAAGTTCAGCGGGTATCCCTACCTGATCCGAGGTCAACCTTTAAAAGTTTGGTGTTTAGCGGCAAAAGAGTCAGACCGGTACTTATAAGACGTTGAGAAATTCTACTACGCCCAAAGCCGGTGAGGCTCCGCCGAGGTGTTTGAGGCACGCCCACCTTGCGGGGGACGATGGCCTAATACCAAGCAGTGCTTGAGTGGTGTAATGACGCTCGAACAGGCATGCTCCCCGGAATACCAGGGAGCGCAATGTGCGTTCAAAGATTCGATGATTCAC
Otu139	3324	0	0	0	0	0	102	907	36	598	0	1	0	0	0	0	3	0	0	0	0	7	0	0	0	694	387	391	160	31	2	2	0	0	0	0	0	0	0	3	0	0	0	TCCTCCGCTTATTGATATGCTTAAGTTCGGCGGGTAGTCCTACCTGATTTGAGGTCAGATTTCAAAGTTTGTTTGCTTGACCGCCACTCTGGCAGCAGGTCGGGGGAGGGCGCAGAAGGGGAACTTCTCTGTCGAGCGAGGATGGTACAACGCCCAGTCGAGTTCGACCCACAGGCCCAACCGATGCATTTGAGGGGAGCCGCCTCACGGCAGCAGAGCCCCCACATCCAACCGTCCTCCGCACGAAACGGAATGGGTTGATGACTTCAAGACACTCAAACAGGCATGCTCCTCGGAATACCAAGGAGCGCAAGGTGCGTTCAAAGATTCGATGATTCAC
Otu140	2416	0	0	0	0	0	0	0	0	0	105	5	100	0	208	0	0	0	0	0	0	0	0	0	0	0	0	0	0	0	73	51	261	0	1613	0	0	0	0	0	0	0	0	TCCTCCGCTTATTGATATGCTTAAGTTCAGCGGGTATCCCTACCTGATCCGAGGTCAATCATTAAAAATTGGGGGGTTTTGGCGAATAACCACCAGGACCCTATAGCGATGGTTTTACTACGCTTAGAGCCTGACAGCACTGCCACTGATTTTAAGGGCTGCCTTTACAGCAGGCCCCAACACCAAGCTGAGCTTGAGGGGTGATAATGACGCTCGAACAGGCATGCCCCTCGGAATACCAAGGGGCGCAATGTGCGTTCAAAGATTCGATGATTCAC
Otu141	2133	0	0	0	0	0	0	0	0	0	493	1191	182	0	0	0	1	0	0	0	0	0	0	0	1	0	0	0	0	0	19	81	147	0	18	0	0	0	0	0	0	0	0	TCCTCCGCTTATTGATATGCTTAAGTTCAGCGGGTATCCCTACCTAATCCGAGGTCAATCATTAAAAAATGGGGGGGTTCTGGCGAGTGTCCACCAGGTGTCTATAGCGATGAATTTACTACGCTTAGAGCCTGACAGCACTGCCACTGATTTTAGAGACTGCCTTGACAGCAGGTCTCAACACCAAGCTAGGCTTGAGGGGTGATAATGACGCTCGAATAGGCATGCCCCTCGGAATACCAAGGGGCGCAATGTGCGTTCAAAGATTCGATGATTCAC
Otu142	2349	0	0	0	0	0	0	0	0	0	0	1604	454	0	200	0	0	1	0	0	0	0	0	0	0	0	0	0	0	0	4	2	75	0	9	0	0	0	0	0	0	0	0	TCCTCCGCTTATTGATATGCTTAAGTTCAGCGGGTAATCCTACCTGATTTGAGGTCAAATTGTCAAAGATAGGGGTTTTGAAGCCCCTGTTGCACAAGGCAACAATTATTGGCAGATCCAACTGCTTCGCTGCCGCAACGTAGATAATTATCACGCTGGAGCTGGTCTGCAATCAAAGGTTCCGCATATGCATTTCAAGAGGAGCTGAGCCCTGTTAGGGGTCCGGCACACTCCAAGTCCAAGCACTGAGAACAACAAAGTTTTCAGAGTTGATAATTTAATGACACTCAAACAGGCATGCCCTTCGGAATACCAAAGGGCGCAAGGTGCGTTCAAAGATTCGATGATTCAC
Otu143	2618	0	3	32	15	0	4	10	0	0	11	0	17	0	0	0	0	16	0	1	49	189	1035	125	191	7	554	64	75	7	0	3	3	0	1	2	43	103	52	6	0	0	0	TCCTCCGCTTATTGATATGCTTAAGTTCAGCGGGTATCCCTACCTGATCCGAGGTCAACCGATTGGGGATCTTACTCCCCGTTCTAGTTAAAGAAGACCGGAGCCGGCCTGCGCCTACGAGCGGTGGTTTTTTTACCTCCATTCACTCGGGCGCCGGAGTCGCGGCTGCCGTCACTGCCATTGGGGCGCGTCCACGCGGGACGGCCGCCCAAAACACAAGCCGGGCTTGAGGGTTGCAATGACGCTCGGACAGGCATGCCCCCCGGAATACCAGGGGGCGCAATGTGCGTTCAAAGATTCGATGATTCAC
Otu144	2504	0	0	0	0	0	417	8	0	0	0	0	0	0	0	0	0	0	0	0	0	0	1	0	0	372	1529	112	53	11	0	1	0	0	0	0	0	0	0	0	0	0	0	TCCTCCGCTTATTGATATGCTTAAGTTCAGCGGGTATCCCTACCTGATCCGAGGTCAACCACGAGAGTTGGGGTTCTGGCGCGCGGCCGCAAGGCCCTGGAGCGAGAATGCTACTACGCTCAGGGCCGGGCGGTGCCGCCACTGACTTTGGGGCCAGCCACGGGGGCGGGGCCCAACACCAAGCAAGGCTTGAGGGTTGAAATGACGCTCGAACAGGCATGCCCTGCGGAATACCACAGGGCGCAATGTGCGTTCAAAGATTCGATGACTCAC
Otu145	2241	0	326	3	0	1787	0	0	0	0	0	0	0	0	0	0	58	0	0	0	0	24	8	1	19	0	10	0	0	0	0	0	0	0	0	0	0	0	3	2	0	0	0	TCCTCCGCTTATTGATATGCTTAAGTTCAGCGGGTATCCCCACCTGATCCGAGGCCAATCTTGTAGATTTAGGGGTCAGAGGCAGCCGCCAACCGGGGCTCCAAGCGAGGGGTTTGCTACGCTTGAAGCCGGCGGACGACGCCTATGAATTTCAGGCCCGCCGTGCCGGCGTAGCCCATCACCAAGCAAGGCTTGAGGGTTGAAATGGCGCTCGGACAGGTGTGCCCCCCGGAATACCAGGGGGCGCAATGTGCGTTCAAAGATTCGATGATTCAC
Otu146	3546	0	0	0	0	0	0	0	0	0	29	1741	305	142	778	0	1	0	0	0	1	0	0	0	0	0	0	0	0	0	36	49	274	0	190	0	0	0	0	0	0	0	0	TCCTCCGCTTATTGATATGCTTAAGTTCAGCGGGTATCCCTACCTGATCCGAGGTCAAGAGCAAATATATGGACTTGATGGGGGCCAACACCGCCAGCAAGGTGCGCAAAATGTGCTGCGCTCCAGGCTAACATGCCGGCTGCCAATTGATTTAAGGCGAGTCTGCGTAAAACGCGGACAAACACCCAACACCAAGCAAAGCTTGAGGGTACAAATGACGCTCGAACAGGCATGCCCCATGGAATACCAAGGGGCGCAATGTGCGTTCAAAGATTCGATGATTCAC
Otu147	2379	0	0	0	0	24	0	0	0	0	14	0	4	212	113	0	0	0	0	0	0	11	0	0	3	0	0	3	0	0	116	175	854	0	849	0	0	1	0	0	0	0	0	TCCTCCGCTTATTGATATGCTTAAGTTCAGCGGGTTTTCCTACCTGATTTGAGACCAAGTGTTCAAGGATATACGATGTCGAAACATCCTTCTCCCGAAATTTAAGTGGGGTCGAAACAGCTTTCAATGCACCAGAACCGATCACAGATGTATTACGCAGTGAAGAACACCGTTCATGCATCTGAAATCCTGTCCATAGCAAAGGAAGGCTTCGAGGCTTACCTTAAGACTATGATTTTGTTCCCTAAGAAACAATCAACAGTCCATTTTCCAAGACTAATGCTCAAGTGGAAGGACCCAGCCGAAGCCGAGTCCGACACTCTCAAACAAAAGTCGTGAGGATTTTACTGATTCTCAAACAGGCATGCTCCCCGGAATACCAGGGAGCGCAATGTGCGT…
Otu148	2356	0	0	0	0	0	0	0	0	0	6	0	270	607	444	0	0	0	0	0	0	0	0	0	0	0	0	0	0	0	156	114	226	0	533	0	0	0	0	0	0	0	0	TCCTCCGCTTATTGATATGCTTAAGTTCAGCGGGTATCCCTACCTGATCCGAGGTCAACCTTAAAAAATTGGGGGTTGTTGGCAAGCACACACCCGGTGATCCGAAGCGAGAAGAATTACTACGCTTGGAGCCGAGAGGCACCGCCACTGATTTTAAGGCCTGCCGTTTCCAGCAGAGCCCAATACCAAGCAGAGCTTGAGGGTTGTAATGACGCTCGAACAGGCATGCTCCCCGGAATACCAGGGAGCGCAATGTGCGTTCAAAGATTCGATGATTCAC
Otu149	1876	612	114	22	17	15	88	22	171	0	0	0	0	22	0	0	0	0	0	0	124	50	63	130	151	11	28	111	58	6	7	5	10	3	33	0	0	1	2	0	0	0	0	TCCTCCGCTTATTGATATGCTTAAGTTCAGCGGGTATTCCTACCTGATCCGAGGTCAACCTTGGTTAAAGATGGGGTCTTTAACGGCAGGAGCACACTACACTTCCCTAGCGAGATAAAAGATTACTACGCTCGGAGTTGTAGCGAGCCCGCCACTTCCTTTCAGGGCCTACGGCAGCCGTAGGGCCCCAACACCAAGCAGGGCTTGAGGGTTGAAATGACGCTCGAACAGGCATGCCCGCTAGAGTACTAGCGGGCGCAATGTGCGTTCAAAGATTCGATGATTCAC
Otu150	5816	0	1	0	0	38	10	73	245	0	0	0	0	0	0	19	16	25	147	40	0	0	0	0	25	28	31	38	64	58	3	1	0	3147	0	3	199	266	1206	133	0	0	0	TCCTCCGCTTATTGATATGCTTAAGTTCAGCGGGTCTTCCTACCTGATCCGAGGTCAACCTTGGGGTGCACAAAGGCAGCTTTAACGGCCGGTGCCCGCAGCACGCCCTGAGCGAGGTGATTGCTACTACGCTCGGGGTGACAGCGAGCCCGCCACTGGTTTTCAGGGCCTGCGGGCAGCCGCAGGTCCCCAACACAAGCCCGGGGCTTGATGGTTGAAATGACGCTCGAACAGGCATGCCCGCCAGAATACTGGCGGGCGCAATGTGCGTTCAAAGATTCGATGATTCAC
Otu151	2428	0	0	0	0	0	0	0	0	0	22	0	91	361	0	0	0	0	0	0	0	0	0	0	0	0	0	0	0	0	82	640	1171	0	61	0	0	0	0	0	0	0	0	TCCTCCGCTTATTGATATGCTTAAGTTCAGCGGGTATTCCTACCTGATCCGAGGTCAACTTTCAGAAGTGGGGTGTTTTACGGCATGGCCACCGCCGAGCTCCAGGCCGCGAGGTTGTGCTACTACGCGGAGGAGGGCTACAGCGAGACCGCCACTGAATTTCGGGGCCGGCAGCGCCCCGGAGGGCGCCGCGCCGATCCCCAACGCCAGGCACTGGGGGCCTGAGGGTTGAAATGACGCTCGGACAGGCATGCCCGCCAGAATACTGGCGGGCGCAATGTGCGTTCAAAGATTCGATGATTCAC
Otu152	3397	0	8	0	0	97	6	3	0	0	6	0	0	0	0	161	561	47	8	242	1	1	13	0	2	2	0	6	3	0	0	0	0	2	0	48	141	186	549	1304	0	0	0	TCCTCCGCTTATTGATATGCTTAAGTTCAGCGGGTATTCCTACCTGATCCGAGGTCAACATTAAAAAATGGTTAAAAAAGACCGGGTTAAAAGGCCACTATCATGCGTGCTGGTTAAAGCTCGTTGCATCTAGGGTTCTAATAACACCGTCATTATCTTTGGGGCCTGTCTTTTGACGACAAGAGGTCCAACAGCAAGCCGGGCTTGATTAGTGATAATGACGCTCGAACAGGCATGCCCTTCAGAATACTAAAGGGCGCAATGTGCGTTCAAAGATTCGATGATTCAC
Otu153	1985	0	0	0	0	0	3	38	0	14	0	3	0	0	0	0	0	0	0	0	0	0	0	0	0	38	50	338	1275	218	1	7	0	0	0	0	0	0	0	0	0	0	0	TCCTCCGCTTATTGATATGCTTAAGTTCAGCGGGTATCCCTACCTGATCCGAGGTCAACCTTTGAAAATTAGGGGTTGCCTGGCAAGCCTCCGCCCAGGGCTCTGTAGCGAGAAGAATTACTACGCTTAGAGCCGGGTGGCGCCGCCACTGACTTTAAGGCCCGCCCAGAGGCGAGGCCCAAGACCCAGCAAGCTGGATTGGTTTAAATGACGCTCGAACAGGCATGCCCCGCGGAATACCACGGGGCGCAATGTGCGTTCAAAGATTCGATGATTCAC
Otu154	1777	0	0	0	0	0	0	0	0	0	88	2	930	0	63	0	0	0	0	0	0	0	0	3	0	0	0	2	2	0	93	53	457	0	84	0	0	0	0	0	0	0	0	TCCTCCGCTTATTGATATGCTTAAGTTCAGCGGGTATCCCTACCTGATCCGAGGTCAACCGTAGAAGGGGGTTGCTGGCGGGCGCGCGCCCGGGACCTATAGCGAGGGGTTGTACTACGCTTAGGAGCCGGACGGCACCGCCACTAGCTTTGGGGCCCGCCGTGCTGGCGAGCCCAAGACCCAGCGGGGCTGGATTGGCTAATATGACGCTCGAACAGGCATGCCCCCCGGAATACCGAGGGGCGCAATGTGCGTTCAAAGATTCGATGATTCAC
Otu155	1577	0	1	0	0	0	2	0	0	0	132	124	113	16	0	0	1	0	0	0	0	0	0	0	0	0	0	5	0	0	1031	31	51	0	70	0	0	0	0	0	0	0	0	TCCTCCGCTTATTGATATGCTTAAGTTCAGCGGGTATCCCTACCTGATCCGAGGTCAAACCATAGAAAATAGTTGATTGTTCATCCGGCGGGCGGCACCGCGCGCTCCGAAGCGGGTAACTTGACTACGCTGGGAGACGGGCACCGCTGCCTACGGGTTTCGGGCACGTCCTAGCGGACGACGCCCAAGGCCAAGCGTGAGCTTGAGGTTTGAAATGACGCTCGAACAGGCATGCCCCTCGGAATACCAAGGGGCGCAATGTGCGTTCAAAGATTCGATGATTCAC
Otu156	2330	0	0	8	0	0	0	0	0	0	367	72	67	0	23	0	0	0	0	0	0	0	0	0	0	1	0	1	0	0	836	225	605	0	124	0	0	0	0	0	1	0	0	AGTGGTCCTCCGCTTATTGATATGCTTAAGTTCAGCGGGTAGTCCCACCCGATTTGAGGTCAAATTGTCAGAGATTGTCCTAAAAGGACGGTTTGAAGCATAGAGCTTACTCTGTAATGCAGTCTTGCGACTTGGCTCTGGTGAAATGTTTATTACACCGGATACATTGCAAAAGCAAGGTACACTCAGGCATTTGAGACGAGCCGTAATAACACGGCAACATCCAAGTCCACGTTCAAACACAAAAGTATTTGAAGTGAGATTACAATGACACTCAAACGGGTGTACCCTTCGGAATACCAAAGGGTGCAAGGTGCGTTCAAAGATTCGATGATTCAC
Otu157	4712	0	0	0	0	26	0	0	0	0	0	0	0	0	0	57	73	82	214	137	0	4	0	0	0	0	0	2	1	0	0	0	0	585	0	4	483	603	1598	843	0	0	0	TCCTCCGCTTATTGATATGCTTAAGTTCAGCGGGTATCCCTACCTGATCCGAGGTCAACCTTAGAAGTTGGGGGTTGTTGGCAAGCAACCACCGGACCCAATAGCGAGATAAATTACTACGCTTAGAGCCAGATGGCACCGCCACTGATTTTAAGGGCCGCGAGACCGCGAACCCCAATACCAAGCTAGGCTTGAGTGGTCATAATGACGCTCGAACAGGCATGCCCCTCGGAATACCAAGGGGCGCAATGTGCGTTCAAAGATTCGATGATTCAC
Otu158	2286	24	78	60	46	36	421	82	52	122	138	7	89	0	0	0	0	0	0	0	5	24	5	5	102	21	401	68	17	10	1	87	190	0	132	0	0	0	3	60	0	0	0	TCCTCCGCTTATTGATATGCTTAAGTTCAGCGGGTAGTCCCACCTGATTCGAGGTCAGATTGATGATGTGTTGTCGATGAAGACGATTAGAAGCAATCCATAAAACAAATTTTGGCCATCTTGCGATGTCCTCGACGTCAGATAATTATCACGCCGAGTAGAACCAAGCTTCGCTAGGATCAGCTAATATCTTTCGGACCAGCCGTTTGTTACACGGCAGAGTCCAAATCCAAACGGCCACCTTCTCAGTTAAGAAAAGATAGTGTTTGAGAGCTTCATGACGCTCGAACAGGCGTGCTCCCCGGAATACCAGGGAGCGCAAGGTGCGTTCAAAGATTCGATGATTCAC
Otu159	2278	0	0	0	0	0	1	0	0	0	471	1238	150	0	0	0	0	0	0	0	0	0	0	0	0	0	0	0	0	0	164	152	45	0	57	0	0	0	0	0	0	0	0	TCCTCCGCTTATTGATATGCTTAAGTTCAGCGGGTATCCCTACCTGATCCGAGGTCAACCATAGAAAATTGGGGGTTCTGGCGCGAGCACCTCCGGACCCTATAGCGAGAAGAATTACTACGCTTAGAGCCAGAGGGCACTGCCACTGATTTTAAGAGCTGCCTACTGGCATGCCCCAACACCAAGCTGAGCTTGAGGGTTATAATGACGCTCGAACAGGCATGCCCCCCGGAATACCAAGGGGCGCAATGTGCGTTCAAAGATTCGATGATTCAC
Otu160	2145	0	0	0	0	0	0	19	1	0	10	2110	2	0	0	0	0	0	0	0	0	0	0	0	0	0	0	0	0	0	0	0	0	0	3	0	0	0	0	0	0	0	0	TCCTCCGCTTATTGATATGCTTAAGTTCAGCGGGTATCCCCACCTGATCCGAGGCCAACCTTGTAAGAATGGTTTCTCGGGGCTGCCGGCCGCCAGACATCCGAGCGAGGGATTTCTCTTGCTACGCTCAGGGCCGGACGACGGCGCCCACGGGTTTCGGGCCTGTCCGCGGGGACGGGGCCCATCACAGAGCGGGGCTCTAGGGTAGAAATGGCGCTCGGACAGGTGTGCCCCCCGGAATACCAGGGGGCGCAATGTGCGTTCAAAGATTCGATGATTCAC
Otu161	4710	0	1	0	0	9	18	30	0	0	744	827	809	78	775	15	21	6	0	30	0	0	0	0	3	2	29	17	2	0	48	171	78	0	129	2	172	68	157	469	0	0	0	TCCTCCGCTTATTGATATGCTTAAGTTCAGCGGGTATCCCTACCTGATCCGAGGTCAACCTTAAAAAATTGGGGGTTATTGGCAAGACACCACCTAACGTCTATAGCGAGGAGTATTACTACGCTTAGAGCCAGAAGGCACCGCCACTGATTTTGAGGCCCGCCCAGAGGCGAAAGGCCCAAGACCCAAGCACGAGGCTGGATTGGTTTAAATGACGCTCGAACAGGCATGCCCGGCGGAATACCACCGGGCGCAATGTGCGTTCAAAGATTCGATGATTCAC
Otu162	1873	0	0	2	0	0	0	0	0	0	405	66	79	2	0	0	0	0	0	0	0	0	0	0	0	0	0	0	0	0	757	224	214	0	124	0	0	0	0	0	0	0	0	TCCTCCGCTTATTGATATGCTTAAGTTCAGCGGGTAGTCCTACCTGATTTGAGGCCAAAGTGTTAAGTAAGTTGTCCACAAGGGACGATTAGAAGCTGCACACATAGAACAGGCCTAAGGCGACGGCGCAGATAATTATCACACCATGCCGAGCACTGTAAAAAGCACAAGCTAATGCATTTCAGGATGAGCCAATTACGGCACAATCCAAATCCACCACAAGACGACTGTAACATCGCAAGGGTGAGGGTTTACGTGACTCTCAAACAGGCATGCTCCATGGAATACCAAGGAGCGCAAGTTGCGTTCAAAGATTCGATGATTCAC
Otu163	1747	0	0	0	0	0	0	0	0	0	1019	52	164	0	274	0	0	0	0	0	0	0	0	0	0	0	0	0	0	0	37	81	65	0	55	0	0	0	0	0	0	0	0	TCCTCCGCTTATTGATATGCTTAAGTTCAGCGGGTATCCCTACCTGATCCGAGGTCAACCACGAAAAATTTAGTTGAGACCTTAACTGGAGTCCAGTTAAGACTCGGGGGGCCAGCGTCGGCCGGGCCACTAGAGCGGGTTGTAAAGCCCATACGCTCGGGCACCGAAGCACGGAGCCGCCACTGCCTTTCGGGCGCGTCCAGCGAGGACGACGCCCAACACACAAGCTGAGCTTGAAGGGGTTGCAATGACGCTCGGACAGGCATGCCCCCCGGAATACCAGGGGGCGCAATGTGCGTTCAAAGATTCGATGATTCAC
Otu164	2732	0	1	0	0	0	7	142	0	0	32	0	2	0	0	64	653	79	92	27	0	0	7	8	11	33	0	9	2	0	31	6	39	0	22	0	41	219	646	559	0	0	0	TCCTCCGCTTATTGATATGCTTAAGTTCAGCGGGTATCCCTACCTGATCCGAGGTCAACCTTTGTTAAAGAGGTTTTTGCGGCGCGGGTCCCCTAACTCGAGAGCGAAACGATGCTTCTACGCTCGGAGGTCGGGTGCTCGGCCGGTGTCATTGAGGCTCGCGTGTCCGCGGAGCCCAAAACCAAGCTGTGCTTGAGTGGTGTAATGACGCTCGAACAGGCATGCCCCCCGGAATACCAGGGGGCGCAATGTGCGTTCAAAGATTCGATGATTCAC
Otu165	2252	1	1	0	0	0	0	0	0	0	0	0	0	0	0	13	0	0	10	48	0	0	0	0	0	0	0	0	0	0	0	0	0	5	0	0	0	63	52	2059	0	0	0	TCCTCCGCTTATTGATATGCTTAAGTTCAGCGGGTATCCCTACCTGATCCGAGGTCAATCATGGAGATTTATAGAGGGTTTTGGCGAGGCCCACCGGTTCTTTCCAACGCGGGAGAATATTTACTACGCGCGAAATCCCCGGGGACCGCCACTGCTTTTCGGACACGCAAGCCCCGAAGAGGGGCCCGCGAAGGTCCAATACCAAGCTACGCTTGAGGGGTGTAATGACGCTCGAACAGGCATGCCCCCCGGAATACCGAGGGGCGCAATGTGCGTTCAAAGATTCGATGATTCAC
Otu166	6203	415	541	130	291	998	453	138	112	61	14	1	0	0	0	0	20	0	0	0	265	407	499	222	441	55	137	680	199	37	0	8	0	0	9	0	0	1	51	18	0	0	0	TCCTCCGCTTATTGATATGCTTAAGTTCAGCGGGTATCCCTGCCTGATCCGAGGTCAAACTGTAAATATACTTTTTTCGGTTTAACAAAATATAAGTGCAAAAGCGAAATGTTTTACTGCTACGCTTAGAACTTATACTTGCTGCCGTCTATATTTAGAATATGTATAACTATTTAAAGTACTACAATATATTCAAAACCAAGCATAGCTTGAATGGTAGAAATGACGCTCGAACAGGCATGCCCCCTGGGATACCAAGGGGCGCAATGTGCGTTCAAAGATTCGATGATTCAC
Otu167	25868	382	1010	128	265	599	1914	124	129	7	2335	152	398	22	341	456	2595	86	103	429	318	1126	1117	579	286	615	213	1160	111	29	1246	644	1863	103	170	19	896	818	1968	1112	0	0	0	TCCTCCGCTTATTGATATGCTTAAGTTCAGCGGGTATCCCCACCTGATCCGAGGCCAACCTTGTAAAAATGGGTCGGGGCGGCCACCGCCAGACTCTCCGAGCGAGGGATTTCTCTTGCTACGCTCGGGGCCGGACGACGGCGCCCACGGGTTTCGGGCCCGTCCGCGAGGACGGGGCCCATCACAGAGCAGGGCTCCAGGGTAGAAATGGCGCTCGAACAGGTGTGCCCCCCGGAATACCAGGGGGCGCAATGTGCGTTCAAAGATTCGATGATTCACA
Otu168	1869	0	0	0	0	0	0	0	0	1	52	0	30	0	0	0	0	0	0	0	0	0	0	0	0	0	0	0	0	0	1364	337	27	0	58	0	0	0	0	0	0	0	0	TCCTCCGCTTATTGATATGCTTAAGTTCAGCGGGTATTCCTACCTGATCTGAGGTCAACCATTAAGAAGTTGGGGGTTTTACGGCGATCCTTCGCTGTGGTTCCACCTGCGAGAGTGTTTACTACGCAGGGGAGGCCGCGGCGAGGCTGCCACTAGGTTTAGGGGACGCCGGGCGGACGCTCGGCGATCCCCAACAGCCCCCGGGACAAGAAGCCCAGGGGGATTGGTGAAATGACGCTCAGACAGGCATGCCCGCCAGAATACTAGCGGGCGCAATGTGCGTTCAAAGATTCGATGATTCAC
Otu169	5662	39	13	11	6	0	3	146	71	0	1528	1779	677	277	140	0	0	0	0	0	6	8	3	7	10	19	20	57	5	0	134	269	372	0	62	0	0	0	0	0	0	0	0	TCCTCCGCTTATTGATATGCTTAAGTTCAGCGGGTATCCCTACCTGATCCGAGGTCAACCTGTAAAAATTGGGGGTTGTTGGCAAGTAGACCTACCGGACTCAATCGCGAGGAGTATTACTACGCGTAGAGCCGACAGGCACCGCCACTGATTTTAGGGGCCGCGAAACCGCGAACCCCAATACCAAGCGAGAGCTTGAGTGGTTATAATGACGCTCGAACAGGCATGCCCCCCGGAATACCAGAGGGCGCAATGTGCGTTCAAAGATTCGATGATTCAC
Otu170	1962	0	0	4	9	0	3	15	54	0	0	0	0	0	0	0	0	0	0	0	8	0	1	2	2	73	67	65	1124	535	0	0	0	0	0	0	0	0	0	0	0	0	0	TCCTCCGCTTATTGATATGCTTAAGTTCAGCGGGTAGTCCTACCTGATTCGAGGTCAACCTTAAAAAGTCGGGGGTTTTACGGCGTGGCCACGATGCTGTCCCAGTGCGAGGTTAAGTTACTACGCAGAGGTCGCCGCAACGGGCCGCCACTGAATTTCGGGGCCGGCAGAGGACAGAAGTCCCCGCTCGCCGGGTCCCAACACCGATCTCGTCAATGAAGACGAGCTCGAGGGTTGAAATGACGCTCGAACAGGCATGCCCGCCAGAATGCTGGCGGGCGCAATGTGCGTTCAAAGATTCGATGATTCAC
Otu171	2689	0	0	0	0	0	5	2464	0	0	0	3	0	0	0	0	0	0	0	0	0	0	0	0	0	0	8	23	1	1	0	0	184	0	0	0	0	0	0	0	0	0	0	TCCTCCGCTTATTGATATGCTTAAGTTCAGCGGGTATCCCTACCTGATCCGAGGTCAACCATAGAAAATTGGGGGTTGCTGGCCAGCGACCACCGGGACTCAATCGCGAGGGGTTTAATTACTACGCGTAGAGCTCGATGGCACCGCCACTGATTTTAAGGCCAGCCGTTACCGGCAGGGCCCAAGACCAAGCTAGGCTTGAGGGTTGAAATGACGCTCGAACAGGCATGCCCCCCGGAATACCAAGGGGCGCAATGTGCGTTCAAAGATTCGATGACTCAC
Otu172	1953	3	10	12	37	0	9	11	15	0	409	32	168	0	302	0	0	0	0	0	18	351	62	66	227	26	5	87	14	0	12	49	22	0	6	0	0	0	0	0	0	0	0	TCCTCCGCTTATTGATATGCTTAAGTTCAGCGGGTATTCCTACCTGATCCGAGGTCAACCTTCTGTAAATTTGGGGGTTTAACGGCTGGGGCGCGCCGGGGGCCGCGGGCGAGATGTTACTACTACGCCCGGACCTCCAGCGAGTCCGCCACTGATTTTAAGGGCCTACGCTCGCGCGTAGCGCCCCAACACCAAGCAGGGCTTGAGGGTTGAAATGACGCTCGGACAGGCATGCCCGCCAGAATGCTGGCGGGCGCAATGTGCGTTCAAAGATTCGATGATTCAC
Otu173	2121	544	34	35	31	0	52	31	0	2	227	20	49	0	17	12	16	35	0	24	58	67	42	48	57	40	14	84	66	6	30	22	27	44	14	4	10	61	189	109	0	0	0	TCCTCCGCTTATTGATATGCTTAAGTTCAGCGGGTAGTCCTACCTGATTTGAGGCCAGATAATAAAAAAGTCATGTCTAGCAAGCTAGAACTTGTATTAGAAAGCGGACAAACGTCCCAGAAACTCGGCCAATCCGAAGATTGTCCTCAGCGAAATAACTTATTACGCCAAGTCAAACCAAGTCTCAAAGACAGATCCAGCTAATACTTTTAAGCTGAGCCGACTCTTTCGAGCGGCAAACAGCCAAATCCAAGCCAAGACAAGAGCACTAAACCCAAGTCAAGGTTGATATTTTCATGACACTCAAACAGGCATGCTCTTCGGAATACCAAAGAGCGCAAGGTGCGTTCAAAGATTCGATGATTCAC
Otu174	1803	10	32	36	51	0	130	90	112	16	0	0	0	1	0	0	0	0	0	1	135	74	97	99	39	163	138	335	193	49	0	0	0	0	0	0	0	0	0	2	0	0	0	TCCTCCGCTTATTGATATGCTTAAGTTCAGCGGGTATTCCTACCCGATCCGAGGTCAACCTAATCGAATTCCGATTGAAATTCATGGGTTCTAACGGCGTGGTCCGCCCCCATCGCTAGCGAGAACTGTGTCGAAACGCTAAGTCGGGCGACGGCCAGCCGGTGAAATTGGGGCGCGGGAGTGTCCCGGCGCCCAATACCAAGCCAGGCTTGATTGGATTTAATGACGCTCGAACGGGCATGCCCCCCGGAATGCCAGGGGGCGCAATGTGCGTTCAAAGATTCGATGATTCAC
Otu175	2217	0	4	0	322	0	0	0	0	0	217	47	129	38	35	0	0	0	0	0	0	0	8	0	0	0	1	0	3	0	1264	91	35	0	23	0	0	0	0	0	0	0	0	TCCTCCGCTTATTGATATGCTTAAGTTCAGCGGGTATTCCTACCTGATCCGAGGTCAAACTCAGAGAGTCGGGGGTTTCACGGCGTGGCCGCGCCGGGATCCGGTGCGAGGTGTGGTACTACGCAAGGGACGCCGCAGCGTGACCGCCACTAGATTTAGGGGGCGGCGGGCCGACCCCGGAGGGTGCAGCCGGTGCCGGTCCCCAACGCCGCGGCCCCCGGGGGGGCGCGAGGGTTGAAATGACGCTCGGACAGGCATGCCCGCCAGAATACTGGCGGGCGCAATGTGCGTTCAAAGATTCGATGATTCAC
Otu176	2582	1	3	6	1	0	9	156	173	10	94	2	3	0	0	20	183	0	0	851	0	0	0	0	0	75	41	85	16	3	2	56	26	1	54	2	47	48	262	352	0	0	0	TCCTCCGCTTATTGATATGCTTAAGTTCAGCGGGTAGTCCTACCTGATTTGAGATCAGATCATAAATAGATTGTCTAATTTAATAGACTATTAGAAGCGGTTCTACAGCAACCCCGGCCACTTTTTACAGTGTCCTCAGCGAATGATACTTATCACGCCGAGTGGAACCGAGCTCACAGGGATCCAGCTAATATATTTAAGAGGAGCAGACGTGAATCTGCAGACCTCCAAGTCCAAAATGAAACCAATTGAATTAACAAAAGATTTATTTTGAGAATTTCATGATACTCAAACAGGCATGCTCCGAGGAATACCAAGGAGCGCAAGGTGCGTTCAAAGATTCGATGATTCAC
Otu177	2445	0	0	0	0	0	7	5	0	0	0	0	0	0	0	18	36	70	7	97	0	0	0	0	0	0	0	8	0	0	0	0	0	445	0	1	321	205	479	746	0	0	0	TCCTCCGCTTATTGATATGCTTAAGTTCAGCGGGTATTCCTACCTGATCCGAGGTCAACCTGAGAAAAATTGGGGTTTGGGGCGGGGCTGTCGACCGCACCGATGCGTGCTGTTTTGAAAGAGCTCGTTGCATCGGGGGCCACCAGACGCCCGTCCATTATCTTTCGGACCGGTCCTGACGACCAAAGGTCCAACGACAAGCCAGGCTTGATGGTTGATAATGACGCTCGAACAGGCATGCCCTTCGGAATACCAAAGGGCGCAATATGCGTTCAAAGATTCGATGATTCAC
Otu178	2010	1786	18	16	17	0	0	0	0	0	0	0	0	0	0	0	0	0	0	3	74	15	23	10	20	0	2	14	1	0	0	0	0	1	0	0	0	0	8	2	0	0	0	TCCTCCGCTTATTGATATGCTTAAGTTCAGCGGGTATCCCTACCTGATCCGAGGTCAACCATAGAAGGGGGGTTCTGGCAGGCCACCGCCTAGCGCCAGAGCGAGAGCTGTACTACGCTTGGAGCCAGGCGCTGCCGCCACTGTCTTTAGGGCCGGCCGCGAGCGGGCGGGGCCCAACACCAAGCAGAGCTTGAGGGTTGAAATGACGCTCGAACAGGCATGCCCTGCGGAATACCACAGGGCGCAATGTGCGTTCAAAGATTCGATGACTCAC
Otu179	1990	0	0	0	0	0	0	0	0	0	320	816	278	33	0	0	1	0	0	0	0	0	0	0	0	0	0	0	0	0	149	306	78	0	9	0	0	0	0	0	0	0	0	TCCTCCGCTTATTGATATGCTTAAGTTCAGCGGGTATTCCTACTTGATTCGAGGTCCAAATTGGTAAGATGGTTTTGGGGGCAGGGCCCTACCGGCAACCGAAGGCGAGAAAAATTACTACGCCAGGGCCACAGGGAGGTCCGCCGCTGAATTTAGGGGGCCGCGGCAGCCGCGGCATCCCAACACCGGGCCGCCGTAAACCGAAATTTACAGGGCCCGAGGGTTTTTGAGGACGCTCGAACAAGCATGCCCGCCAGAATGCTGGCGGGCGCAATGTGCGTTCAAAGATTCGATGATTCAC
Otu180	1798	0	1	0	0	0	0	0	0	0	0	0	0	0	0	0	1	0	0	0	0	0	0	0	0	0	0	0	0	0	0	0	0	1678	0	0	84	28	6	0	0	0	0	TCCTCCGCTTATTGATATGCTTAAGTTCAGCGGGTAGTCCTACCTGATTTGAGGCCAGATGTCAAAATATGAGGGTTAGAGAGCAGACGCCTAGACAACAAAGGGTTCTATTCTGGCCAATGCCGAAACATTGTCCTTAGCGAAATACTTATTACGCCAAGTCAAACCAGTATAGATCTTCGAAGAGACCTAGGTTCCACTAAATCCTTTTAAGGCGAGTCAACGCGAATTGACAAAAACGCCCAAATCCAATCCAACTCCATTGGTTTACCCAACAGAGTGGTTGATGATTTCATGACACTCAAACAGGCATACTCTTCGGAATACCAAAGAGTGCAAGATGCGTTCAAAGATTCGATGATTCAC
Otu181	1313	0	2	5	0	0	1	983	69	10	0	1	29	0	0	0	0	0	0	0	0	5	14	3	20	67	51	15	2	2	3	7	17	0	7	0	0	0	0	0	0	0	0	TCCTCCGCTTATTGATATGCTTAAGTTCAGCGGGTATTCCTACCTGATCCGAGGTCAACCTTGATAAAATTGGGTGCGAGGCAAGCGCACGCCGGACGCCCTGAGCGAGAAGAAACTACTGCGCTCGGAGACCTAGCGTGTCCGCCACTGAATTTAAGGGCCTGCAGGCGCAGGGCCCCAACACCAAGCCAGGCTTGAGGGTTGAAATGACGCTCGAACAGGCATGCCCACCAGAATACTAGTGGGCGCAATGTGCGTTCAAAGATTCGATGATTCAC
Otu182	1467	0	0	0	0	0	0	0	0	0	0	0	0	0	0	0	0	0	0	0	1	0	0	0	0	1	0	0	0	0	0	0	0	15	0	0	1	45	73	1331	0	0	0	TCCTCCGCTTATTGATATGCTTAAGTTCAGCGGGTATCCCTACCTGATCCGAGGTCAACCTGTAAAAATTGGGGGTTGCTGGCAAGACACCACCGAGGCTCTATAGCGAGGAGTATTACTACGCTCAGAGCTCGAGGGCACCGCCACTGGTTTTAAGGGCTGCGGGAACCGCATGCCCCAAGACCAAGCCGAGGCTTGATGGGTATTAATGACGCTCGAACAGGCATGCCCTGCGGAATACCACAGGGCGCAATGTGCGTTCAAAGATTCGATGATTCAC
Otu183	1559	93	0	2	0	0	2	0	0	0	829	134	100	11	21	0	0	0	0	0	0	0	2	0	0	6	4	11	4	0	107	123	75	0	35	0	0	0	0	0	0	0	0	TCCTCCGCTTATTGATATGCTTAAGTTCAGCGGGTATTCCTACCTGATTCGAGGTCAACTCTGAAAAAGTTGGGGGGTTTTACGGCAGTGGCCATTCGCCGGGCTCCTGTTGCGAGGTGTGCTATACTACGCAGAGGAGGGCCGCGACGAGGCCGCCAAGTCATTTGGGGGGCGGCGACTCGCTGCGGAAGAAGATCCGCGGCTGTCTCGCCGGTCCCCAACACCGAGTCCACAGGGGACTTGAGGGTTGAAATGACGCTCGAACAGGCATGCCCGCCAGAATACTGGCGGGCGCAATGTGCGTTCAAAGATTCGATGATTCAC
Otu184	3441	1213	24	6	5	0	32	33	0	0	500	440	161	0	61	1	7	0	0	0	88	27	12	62	60	169	23	311	25	1	31	80	27	0	42	0	0	0	0	0	0	0	0	TCCTCCGCTTATTGATATGCTTAAGTTCAGCGGGTATCCCTACCTGATCCGAGGTCAAACTTAGAAAGTTGGGGGTTGCTGGCCAGCATCCACCGGGTCCCTATAGCGAGGAGTATTACTACGCTTAGAGCCCAGCGGGCGCCGCCACTACCTTTAAGGCCCGCCGTTTCCGGCGAGGCCCAAGACCAAGCTAGGCTTGAGTGTTGTACTGACGCTCGAACAGGCATGCCCTGCGGAATACCACAGGGCGCAATGTGCGTTCAAAGATTCGATGATTCAC
Otu185	2478	0	0	0	0	0	13	20	266	0	1	5	642	741	23	0	0	0	0	0	0	0	4	2	7	31	1	7	2	0	22	284	381	0	26	0	0	0	0	0	0	0	0	TCCTCCGCTTATTGATATGCTTAAGTTCAGCGGGTATTCCTACCTGATCCGAGGTCAACCATTGAAAAATTGGGGGTTTTACGGCAGGCCGCGGCGCTCTCCGGTGCGAGGTGCAGTACTACGCAAGGGATCACGGCGTGACCGCCAATCGATTTAGGGGACGGCCGCGGGGGAGCGGCCGAGCCCCAACACCAGGCCCGCCCCCGGGAGGGGGGCCTGAGGGTTGAAATGACGCTCGGACAGGCATGCCCGCCGGAGTACCAGCGGGCGCAATGTGCGTTCAAAGATTCGATGATTCAC
Otu186	1909	184	0	0	0	0	0	72	0	0	0	0	0	0	0	3	38	0	0	1371	0	0	0	0	0	0	6	0	0	0	1	2	0	0	1	6	35	130	45	15	0	0	0	TCCTCCGCTTATTGATATGCTTAAGTTCAGCGGGTAGTCCTACCTGATCTGAGGTCAAAACAGATTCGGTGTTTGTCCGAGGACGATTATGAGCGGACCCTTTCGCGACCACAGCGCAACACAGTTATCACGCTGAAGGGGGAAAAAAGGTTTGTTTTTCTCCGCTGATGCATTTAAAGAGGAGCCGACCTTCGCCAGCACGCTCCAAAGTCCAAGCCCCGACCGACGGACGGGGTTGAGAATTTAATGACACTCAAACAGGCATGCTCCTCGGAATACCAAGGAGCGCAAGGTGCGTTCAAAGATTCGATGATTCAC
Otu187	1692	0	0	0	0	0	0	0	0	0	413	482	215	4	36	0	0	0	0	0	0	0	0	0	0	0	0	1	0	0	194	112	176	0	59	0	0	0	0	0	0	0	0	TCCTCCGCTTATTGATATGCTTAAGTTCAGCGGGTATCCCTACCTGATCCGAGGTCAACCTTGTATAAAAAGTGGTGTCTCCCACGAGGGGAAACGAAAGACCGGGTCTGAAGTTCTAACCTAGTACGTGCCCGAAAGCTCAGTGTACAGGAGTCCTCACAGACGCCGTCATTATCTTTGGGTAGAGCGGTATTACCCGCTACGACCAACAACAAGCCGGGCTTGAGGGGTGATAATGACGCTCGAACAGGCATGCCCTCCGGAATACCAGAGGGCGCAATGTGCGTTCAAAGATTCGATGATTCAC
Otu188	1428	0	4	8	7	0	2	24	218	379	0	0	0	0	0	0	0	0	0	0	3	14	4	0	0	22	37	65	466	171	0	0	0	0	4	0	0	0	0	0	0	0	0	TCCTCCGCTTATTGATATGCTTAAGTTCAGCGGGTAGCCCTACCTGATTTGAGGTCAATGTCAAAAGATTGGTGGTTGTGAGCGGGCCTCAGGACCGGCCGAGACGAAACTTATCACGTCAGGCGTAGGTCGAGAAGTTCCCACTAAGTCATTTGAGGCGAGCCTTGGGAGGCAGACGCCCAGTTCCAAGTCCACACGGGTGAGAAACCCGTGGGATTGATGATTCATGACACTCAAACAGGCATGCCTCTCGGAATACCAAGAGGCGCAAGGTGCGTTCAAAGATTCGATGATTCAC
Otu189	3088	0	0	0	0	0	0	0	0	0	18	40	2461	227	2	0	0	0	0	0	0	0	0	0	0	0	0	0	0	0	5	257	49	0	29	0	0	0	0	0	0	0	0	TCCTCCGCTTATTGATATGCTTAAGTTCAGCGGGTAATCCTACCTGATTTGAGGTCAGATTGTCAAATGTTGTCCTTGCGGACAATTAGAAGCTAAGCCTCAGTATGTCGAAACTCAACGGCGTAGATAATTATCACACCAGAGGTTAGCGGCAAAAGCTCTGCTAATGCATTTAAGGATAGCCGACTTGTGAAAGCCCGCAAATCCCAAGATCCAAGCCATACATGTTGTAAAAACTTGTATGGTTGAGAATGTAATGACACTCAAACAGGCATGCTCCTCGGAATACCAAGGAGCGCAAGGTGCGTTCAAAGATTCGATGATTCAC
Otu190	1194	0	0	0	0	0	0	0	0	0	57	860	24	0	21	0	0	0	0	2	0	0	0	1	0	0	0	0	0	0	69	4	116	0	30	0	0	6	4	0	0	0	0	TCCTCCGCTTATTGATATGCTTAAGTTCAGCGGGTATCCCTACCTGATCCGAGGTCAACCTGTAAAAAATTGGGGGTTGCTGGCAAGCGTCCACCGGGCACCTAGAGCGAGAGATTTACTACGCTTAGAGCCAGATGGCACCGCCACTGATTTTAGGGCACACCGTTGCCGGTGAGGCCCAATACCAAGCAGAGCTTGAGGGTTGTAATGACGCTCGAACAGGCATGCCCTCCGGAATACCAGAGGGCGCAATGTGCGTTCAAAGATTCGATGATTCAC
Otu191	3241	306	15	0	0	0	3	2	0	0	573	392	189	0	0	0	0	0	0	0	2	0	0	0	0	0	1	26	0	0	1156	445	29	0	102	0	0	0	0	0	0	0	0	TCCTCCGCTTATTGATATGCTTAAGTTCAGCGGGTATTCCTACCTGATCCGAGGTCAACCTTAAAAAATGGGGGGTTTTACGGCAAGAACCCACTACATGTCCTGAGCGAAGAGTAAACTACTGCACTCGGTATATAGCGAGCCCGCCACTGTTTTTAGGGGGCTGCGGACGGCCGCAGGGCCCCAACACAAGCCTAGGGCTTGATGGTTGAAATGACGCTCGAACAGGCATGCCCGCCAGAATACTAGCGGGCGCAATGTGCGTTCAAAGATTCGATGATTCAC
Otu192	1408	0	0	0	0	0	0	0	0	0	12	102	154	0	175	0	0	0	0	0	0	0	0	0	0	0	0	0	1	0	86	9	10	0	859	0	0	0	0	0	0	0	0	TCCTCCGCTTATTGATATGCTTAAGTTCAGCGGGTATCCCTACCTGATCCGAGGTCAAAAGTGATAAATAACTTGATGGAAGCTGTTACTTCGGCTTGAATCGCGACTTGTGCTGCGCTTCAAACCAAAATACTGGCTGCCAATTACTTTAAGGCGAGTCCTACCCTAAAGGGCCAAGGACAAACACCCAACACCAAGCATAGCTTGAAGGTACAAATGACGCTCGAACAGGCATGCCCCATGGAATACCAAGGGGCGCAATGTGCGTTCAAAGATTCGATGATTCAC
Otu193	1463	0	2	1	5	67	0	0	0	0	1	0	8	9	72	0	0	0	0	0	1	0	38	206	30	0	0	60	4	0	36	148	208	0	567	0	0	0	0	0	0	0	0	TCCTCCGCTTATTGATATGCTTAAGTTCAGCGGGTTTTCTTGCCCGATTTCAGACCAAGATTTCAAACTGCACAACGTCACGTCGTGCCGAATGTTAAAATATGGAGGCATACGCGTCCAAAGTTCAAAATTAAATTATCAAAGAGAATGGAAGTAGACCTCTGTTGCACTTTGACAACCAACTTTGCTCAATTGGTGCATATACAATCATTTTTGGGCATTTGCAGACAAACGCAAGACACCCACTTCCACACGGCCAAATGCTCGAAAGCAAATAGCTTTGTGAGATTATTATGATTCTGAAACGGGCATGCTCCCCGGAATACCAGGGAGCGCAATGTGCGTTCAAAGATTCGATGATTCAC
Otu194	1751	0	6	28	25	91	129	82	0	161	0	1	0	0	0	2	13	20	0	10	75	23	101	63	66	160	146	313	135	38	0	0	0	1	0	2	18	6	9	27	0	0	0	TCCTCCGCTTATTGATATGCTTAAGTTCAGCGGGTATTCCTACCCGATCCGAGGTCAACTAATTGATTAAAGGTTAACGGCGTGGCCGCCCGTCCCACCAGCGATATTGTGCGTCACAAACGCTGAGATCGGGGTCGTCCAGCCGGCGAAATCGAGGCGCGGGGAGGCCCCGTCGCCCAATACCAAGCCAGGCTTGATGGGTTTTAATGACGCTCGAACGGGCATGCCCCCCGGAATGCCAGGGGGCGCAATGTGCGTTCAAAGATTCGATGATTCAC
Otu195	2745	220	6	0	0	0	249	40	14	11	459	57	137	0	0	11	50	4	0	16	0	3	1	0	11	477	130	282	24	2	42	68	27	0	23	0	114	24	47	196	0	0	0	TCCTCCGCTTATTGATATGCTTAAGTTCAGCGGGTATCCCTACCTGATCCGAGGTCAACCATAGATAAAATTGGGGTTGCTGGCAAGCATCCACAGGACCCTATAGCGAGAGAATTACTACGCTTAGAGCCAGATGGCGCCGCCACTATGTTTAAGGCACACCCTGACGGGTGGTGCCCAATACCAAGCAGAGCTTGAGGGTTGTAATGACGCTCGAACAGGCATGCCCCTCGGAATACCAAGGGGCGCAATGTGCGTTCAAAGATTCGATGATTCAC
Otu196	1861	69	0	0	0	0	0	1	0	0	832	234	111	11	112	0	0	0	0	0	4	5	2	7	4	1	0	3	2	0	115	124	89	0	134	0	1	0	0	0	0	0	0	AGTGGTCCTCCGCTTATTGATATGCTTAAGTTCAGCGGGTATCCCCGCCTGATCCGAGGCCAAACCTTGTAAAATTTAGGGGTCAATCGGCAACCCACCCATTGGATACGCGGAACGAGGGAAATAAATTCTTGCTACGCTCGCGGCCAGTAGGGGGCGCCTAAAGGTTTGGGGCTTGACAGCACGTCATGGCCCAACATCAAGCAAGGCTTGGGGGGTGTAATGGCGCTCGGACAGGCGTGCCTCCCGGAATACCAGGAGGCGCAATGTGCGTTCAAAGATTCGATGATTCAC
Otu197	1469	0	6	15	0	26	69	54	81	0	6	2	41	0	386	0	0	0	0	0	8	14	154	27	54	60	26	377	37	7	0	8	5	0	6	0	0	0	0	0	0	0	0	TCCTCCGCTTATTGATATGCTTAAGTTCAGCGGGTATTCCTACCTGATCCGAGGTCAACATTCAGAAGTTGGGGTTTAACGGCGTGGCCGCGACGATTACCAGTAACGATATGTAAATTACTACGCTATGGAAGCTCGACGTGACCGCCAATGTATTTGGGGAGTGCAGCAGGACTGCAGCTCCCAACACCAAGCTGGGCTTGAGGGTTGAAATGACGCTCGAACAGGCATGCCCGCCAGAATACTGGCGGGCGCAATGTGCGTTCAAAGATTCGATGATTCAC
Otu198	2087	0	0	9	0	7	459	126	11	0	31	1	56	178	57	0	11	7	0	2	1	0	1	3	22	47	27	79	8	0	35	20	196	0	28	11	17	186	9	442	0	0	0	TCCTCCGCTTATTGATATGCTTAAGTTCAGCGGGTATCCCTACCTGATCCGAGGTCAACCATAGAAAAATTTGGGTTTTGGCAGAAGCACACCGAGAACCTGTAACGAGAGATATTACTACGTTCAGGACCCAGCGGCGCCGCCACTGATTTTAGAGCCTGCCATTACTGACATAGACTCAATACCAAGCTAAGCTTGAGGGTTGAAATGACGCTCGAACAGGCATGCCCCCCGGAATACCAAGGGGCGCAATGTGCGTTCAAAGATTCGATGATTCAC
Otu199	2067	0	0	0	0	0	0	0	0	0	45	0	0	0	0	151	149	105	40	139	0	1	0	0	0	0	0	0	0	0	0	0	0	148	0	4	308	144	284	549	0	0	0	TCCTCCGCTTATTGATATGCTTAAGTTCAGCGGGTATCCCTACCTGATCCGAGGTCAACCTATAAAATATGGGGGTTTTGGCAGGGGACCGACAGGACTCTATAGCGAGAAGATGTACTACGCTCAGAGCCTACCGGCACCGCCACTAATTTTAGAGGCCGCAAGATTGCGAGCCCCAACACCAAGCAAGGCTTGAGTGGCTATAATGACGCTCGAACAGGCATGCCCTGCGGAATACCACAGGGCGCAATGTGCGTTCAAAGATTCGATGATTCAC
Otu200	1224	1	0	0	9	10	0	2	0	0	0	0	1	8	2	5	0	4	219	4	0	0	40	49	0	0	0	0	3	1	0	1	35	152	21	0	0	444	208	5	0	0	0	TCCTCCGCTTATTGATATGCTTAAGTTCAGCGGGTAATCCTGCCTGATCTGAGGTCTAATCTAAAGTTGACTAATAGAATTAGAAGCTTCTACTTTACAAAACTCGGCCACTCCCGAAAGAGCGTCCTCAGCGAATAGTCTATTACACTGAGTCAATCCGATTTTCGAATATGAGATGCTAATCATTTACGAACGAGCTTCGCCAATAAAGGCCAGCAGGCGTTCAGAATCCAAACACTAATCCGATTTACTAGAAACCGGTAGGTTGAAGAGTTCATGACACTCAAACAGACATGCTCTCCGGAATACCAGAGAGCGCAAGGTGCGTTCAAAGATTCGATGATTCAC
Otu201	1187	13	39	6	11	40	51	91	0	0	6	12	8	0	12	0	0	0	0	0	47	272	51	95	102	45	29	226	5	2	7	7	8	0	2	0	0	0	0	0	0	0	0	TCCTCCGCTTATTGATATGCTTAAGTTCAGCGGGTATCCCTACCTGATCCGAGGTCAAACCATAGAAAATAGTGGGTTGTTCGTCTGGCGGGCGGCACCGCGCGCTCCGAAGCGGGTAGATTGACTACGCTGGGAGGCGGGCACCACTGCCTACGGGTTTCTGGCACGTCCTAGCGGACGACGCCCAATACCAAGCGTGAGCTTGAGGTTTGAAATGACGCTCGAACAGGCATGCCCTTCGGAATACCAAAGGGCGCAATGTGCGTTCAAAGATTCGATGATTCAC
Otu202	1155	6	8	4	0	0	1	8	6	0	382	120	56	0	127	0	0	0	0	0	4	10	0	2	5	15	2	21	32	3	34	229	29	0	51	0	0	0	0	0	0	0	0	TCCTCCGCTTATTGATATGCTTAAGTTCAGCGGGTATTCCTACCTGATCCGAGGTCAACTCTGAGAAATTGGGTTGTTTTACGGCGTGGCCGCGCCGCGCTCCGCCATGCGAGGTGGTATGTTACTACGCAAGGGAGGTCGCGACGAGACCGCCAATCAATTTCGGGGGCGGCGGGCGCTGCTGCGAGAAGACTCGCAGGCGCCGGCGCCGGCACCCAACACCAAGCGGGGGCTTGAGGGTTGAAATGACGCTCGAACAGGCATGCCCGCCAGAATACTGGCGGGCGCAATGTGCGTTCAAAGATTCGATGATTCAC
Otu203	1906	5	14	2	0	0	16	53	5	0	340	117	45	0	3	0	0	0	0	0	1	0	4	4	1	1132	12	63	9	2	39	24	10	0	5	0	0	0	0	0	0	0	0	TCCTCCGCTTATTGATATGCTTAAGTTCAGCGGGTATTCCTACCTGATCCGAGGTCAACCTTGTAAAAATAGGCCTTTTTAGGGGTCCTGTGTTTTACGGCTAGTTTGTTATAATTCTCAAAGCGAATAAAATTACTGCACTTGGAGTTTTAAAACATCCTGCCACTAGATTTAGAGGCTTACAAAAATGTAAAAAACCTCAACACCAAGCAAAGCTTGAGGGTTGAAATGACGCTCGAACAGGCATGCCTACCAGAATACTAGTAGGCGCAATGTGCGTTCAAAGATTCGATGATTCAC
Otu204	1265	0	0	0	0	0	0	0	0	0	0	0	206	0	0	0	0	0	0	0	0	0	0	0	0	0	0	2	0	0	10	70	166	0	811	0	0	0	0	0	0	0	0	TCCTCCGCTTATTGATATGCTTAAGTTCAGCGGGTATTCCTACCTGATCCGAGGTCAACCTTAAAAAATTGGGGGTTTTACGGCTAGAATCCCTCCGAATCCCAGTGCGAGACGTTAGTTACTACGCAAAGGAGGCTCCGAGAGGGTCCGCCACTACCTTTAAGGGCCTACGTTTAACCGTAGGGCCCCAACACCAAGCAGAGCTTGAGGGTTGAAATGACGCTCGAACAGGCATGCCCGCCAGAATGCTGGCGGGCGCAATGTGCGTTCAAAGATTCGATGATTCAC
Otu205	1815	0	0	0	0	0	0	0	0	0	10	29	0	95	59	0	0	0	0	0	0	0	1	0	0	0	0	0	0	0	482	407	243	0	488	0	0	1	0	0	0	0	0	TCCTCCGCTTATTGATATGCTTAAGTTCAGCGGGTTTTCCCGCCTGATTTGAGACCAAGTTTTCGACGAATCGCGCAAGCGCAACCCCTCGTGTGGTAGTGGGTTTATCGGTCGACCGGTTCTCCACCGGGCTCGAACTGCAAGAAAGAAAAATGAAGATATCCCCTCAGAGAGGGGACCTCAATTCATAACATTTCGGGCAGCGATCCCAGTAAGAGGAGATCCAGCTTCCAACGCTCTATTTTGAGACTGCCTGACCGAACGAATCCGGCAGGACAATCCAAATCCACGTCTCAAAGTCGATCGGAGCGAACTCCAAGACCAAGTCGTGATGGTTTTTTCGATACTCAAACAGGCGTGCTCTTCGGAATACCAAAGAGCGCAATGTGCGTTCAAAGA…
Otu206	1275	27	0	9	1	28	31	45	871	6	37	0	5	0	0	0	0	0	0	0	0	0	5	0	0	0	0	0	10	0	44	0	140	0	15	0	1	0	0	0	0	0	0	TCCTCCGCTTATTGATATGCTTAAGTTCAGCGGGTAGTCCTACCTGATTTGAGGTCAAGAGTCAATAAAGTGTTTGCAAGCAAACAGTCCGAGTTAACAGACAGTTAGAAGCTGCGACACAAACTGGAAGCTGAACCAAAGCGTAGATAATTATCACACCAAGGAACGGCTAACCAAGTCACCGCTAATACTTTTAAGGGGAGCTGACTTCTTTGCAGACGCCGGCAACCCCCAAGTCCAAGCCTAATCATCAGTCGTGAAACCAAGTTTAGGTTGAGAATTTAATGACACTCAAACAGGCATGCTCTTCGGAATACCAAAGAGCGCAAGGTGCGTTCAAAGATTCGATGATTCAC
Otu207	1418	62	79	52	16	71	42	48	7	0	0	0	0	0	0	0	0	0	0	0	82	100	188	123	376	16	14	106	32	4	0	0	0	0	0	0	0	0	0	0	0	0	0	TCCTCCGCTTATTGATATGCTTAAGTTCAGCGGGTATCCCTACCTGATCCGAGGTCAAGCGTAAAAGTATGGACTTGTGGACGCCGCTGTGCACAGCGGAGAGCGCAAAATGTGCTGCACTCCCACGCGGGACGGCTGGCTGCCAATGTATTTAAGGCGAGTTCACGCGCGTAGCGGAACAAACACCCAGCACCCAGCAAGGCTGGAGGGTACAAATGACGCTCGAACAGGCATGCCCCATGGAATACCAAGGGGCGCAATGTGCGTTCAAAGATTCGATGATTCAC
Otu208	2051	0	28	177	66	222	0	0	0	0	0	0	0	0	0	0	0	0	0	0	298	359	379	39	482	0	0	0	0	0	0	0	0	0	0	0	0	0	1	0	0	0	0	TCCTCCGCTTATTGATATGCTTAAGTTCAGCGGGTAGTCCCACCCGATTTGAGGTCAAATTGTCAGTTGTGGTAAACCACAGTCCAAAAGGACGGTTTGAAAGCATAGAGCTTGTCATGACAATGCGGTCTTGCGACCAACTCTGGTGAAATGTTTATTACACCGGATACACTGCAAAAGCAAGGTACACTAAAGCATTTGAGACGAGCCGTATTGACACGGCAACATCCAAGTCCACATACAACAAAAGAGTTGAAGTGAGATTACAATGACACTCAAACGGGCGTACCCTTCGGAATACCAAAGGGTGCAAGGTGCGTTCAAAGATTCGATGATTCAC
Otu209	1511	0	0	0	0	0	759	69	0	171	0	0	0	0	0	0	0	0	0	0	0	0	3	0	0	392	108	3	2	2	0	0	0	0	0	0	0	0	2	0	0	0	0	TCCTCCGCTTATTGATATGCTTAAGTTCAGCGGGTAATCCTACCTGATTTGAGGTCAAAATTTGATATGTTGTCCGAAGACCATTGTAAGCGGACTAAGACCTCGGCCAACAGCGCAACATGATTATCACACTGATACCGGAAGTCAAAGAAGACTCCGCTGATGCATTTAAAGAGGAGCCGACCCAGGGAAGGGCCAGCACGCTCCAAATCCAAGCTCTGCCCGAAACAAATCGGTAGAGTTGAGAATTTAATGACACTCAAACAGGCATGCTCCTCGGAATACCAAGGAGCGCAAGGTGCGTTCAAAGATTCGATGATTCAC
Otu210	1494	0	0	3	2	0	71	6	0	0	0	0	0	0	0	38	58	437	53	1	3	0	0	0	0	8	214	7	3	2	0	0	1	23	0	120	437	5	0	2	0	0	0	TCCTCCGCTTATTGATATGCTTAAGTTCAGCGGGTATCCCTACCTGATCCGAGGTCAACCGTAGAAGGGGTCGCTGGCGGGCGCGCGTCCGGGGCCGGTAGCGAGGGGTTGTACTACGCTCCGGCGCCGGGCGGCGCCGCCACTGGCTTTGGGGCCCGCCAGCCGGCGGGCCCAGGACCCAGCGGGGCTGGATGGGCTATTATGACGCTCGAACAGGCATGCCCCTCGGAATACCGGGGGGCGCAATGTGCGTTCAAAGATTCGATGACTCAC
Otu211	2504	0	0	0	0	0	0	0	0	0	694	793	938	8	0	0	0	0	0	0	0	0	0	0	0	0	0	0	0	0	18	36	12	0	5	0	0	0	0	0	0	0	0	TCCTCCGCTTATTGATATGCTTAAGTTCAGCGGGTAGCCCTACCTGATCCGAGGTCATTTTCCATAAGACACAAGGCAGTCGCCGCCAGCAGTCGTAAGCGGATGTATGTTACCTCGCAAACACTGGCTGACGACAACGCCGCTAGCTTTCAGAGGCCGCCCAGGCAAAGCCAGGCGGGCCTCCAACACCGAACTAGAAGCCCGAGGGGTTTTGTGACGCTCGAACAGGCATGCCCTCCGGAATACCGGCGGGCGCAATGTGCGTTCAAAGATTCGATGACTCAC
Otu212	1811	0	0	0	0	0	0	0	0	0	1114	263	118	1	4	0	0	0	0	0	0	0	0	0	0	0	0	0	0	0	149	89	46	0	27	0	0	0	0	0	0	0	0	TCCTCCGCTTATTGATATGCTTAAGTTCAGCGGGTAGTCCTACCTGATTTGAGGTCAAATCGTCAAAAAATTTTGTCCAAGACAATGTTGGCAGCAGAACACACAGAGAGCAACCCACAGGCATAGATAATTATCACACCCGTGATGGATCGCAAACCAGTTCCACTAATGCTTTTCAGAGGAGCTGATAATCCACCAGCAATCCCTCCACAATCCAAGCCCCAGCCCAGCTGCAACAGCTGGAGGAGTTGAGAATTTAATGACACTCAAACAGGCATGCTCCTCGGAATACCAAGGAGCGCAAGGTGCGTTCAAAGATTCGATGATTCAC
Otu213	1394	0	0	0	0	0	0	0	0	0	15	0	0	0	0	476	144	334	62	4	11	0	0	0	0	11	0	0	0	0	0	0	0	7	0	139	163	11	10	7	0	0	0	TCCTCCGCTTATTGATATGCTTAAGTTCAGCGGGTATCCCTACCTGATCCGAGGTCAACCATAGAAAGTTTGGGGTTCTGGCAGGACGCCGCCAGGCACCAGAGCGAGAGATTTACTACGCTTGGAGCCAGACGGCACCGCCACTGTCGTTAGGGCCAGCCGCGACGGGCAGGGCCCAACACCAAGCGAGGCTTGAGGGTTGAAATGACGCTCGAACAGGCATGCCCCGCGGAATACCACGGGGCGCAATGTGCGTTCAAAGATTCGATGATTCAC
Otu214	1322	0	0	0	0	0	0	0	0	0	48	925	165	0	0	0	0	0	0	0	0	0	0	0	0	1	0	0	0	0	25	64	80	0	14	0	0	0	0	0	0	0	0	TCCTCCGCTTATTGATATGCTTAAGTTCAGCGGGTATCCCTACCTAATCCGAGGTCAATCATTAAAAAATGGGGGGTTCTGGCGAGTGTCCACCAAGACCCTATAGCGAGAAGAATTACTACGCTTAGAGCTTGACAGCACTGCCACTGATTTTAGAGGCTGCCTTCACAGCAGGCCTCAACACCAAGCTAGGCTTGAGGGGTGATAATGACGCTCGAATAGGCATGCCCCTCGGAATACCAAGGGGCGCAATGTGCGTTCAAAGATTCGATGATTCAC
Otu215	883	0	0	0	0	0	5	206	0	240	0	0	0	0	0	0	0	0	0	0	0	0	0	0	0	164	96	144	25	2	0	0	0	1	0	0	0	0	0	0	0	0	0	TCCTCCGCTTATTGATATGCTTAAGTTCAGCGGGTAGTCCCACCTGATTTGAGGCCAGAGCTTTAATAAATTGTCCTTGCGGACGATTATGAGCTTACTTCGGATGCTTGCCAAGGCGCAAAGAAATTATCACACCAGCGGCGCGCGTCGTCAGACAGCTAATGCATTTCGAGACGAGCCGAAGCGTGAGCTCCGGCAACGTCCAAATCCGCCCCGCAGACCATGACAGTCCACGACGCGATGGGTTTACGTGACACTCAAACAGGCGTGCCCCGTGGAATACCACGTGGCGCAAGGTGCGTTCAAAGATTCGATGATTCAC
Otu216	2646	0	0	0	0	0	79	35	0	273	27	266	66	0	21	0	0	0	0	0	0	0	0	0	0	737	404	546	25	5	9	60	71	0	22	0	0	0	0	0	0	0	0	TCCTCCGCTTATTGATATGCTTAAGTTCAGCGGGTATCCCTACCTGATCCGAGGTCAACCTTTGATAAAATTTGGGTTGTTGGCAGGTTCGCAGCCGGACATCTAAAGCGAGAATAATTACTACGCTTGAAGCCGAATGGCACCGCCACTGATTTTACAGCCCGCCCTGATGGGTGAAGCCTAATACCAAGCTGAGCTTGAGGGTTGTAATGACGCTCGAACAGGCATGCCCCCCGGAATACCAGAGGGCGCAATGTGCGTTCAAAGATTCGATGATTCAC
Otu217	1669	0	0	0	0	0	0	0	0	0	0	0	0	0	0	8	0	0	0	22	0	0	0	0	0	0	0	0	0	0	0	0	0	12	0	0	0	44	1494	89	0	0	0	TCCTCCGCTTATTGATATGCTTAAGTTCAGCGGGTATCCCTACCTGATCCGAGGTCAACCTTTGATAAATTAGGAGTTGATGGCAGGCACACATCCAAACATCCAAAGCGAGAGAATTACTACGCTTGAAGCCAGATGGCACCGCCACTGATTTTAAGGTGCACCATTGCCAGGTGGCACCCAATACCAAGCTGAGCTTGAGGGTTGAAATGACGCTCGAACAGGCATACCCCCCGGAATACCAGAGGGTGCAATGTGCGTTCAAAGATTCGATGATTCAC
Otu218	1343	0	0	0	0	0	0	19	73	3	1	0	90	484	140	0	0	0	0	0	0	0	8	2	0	21	12	6	19	1	59	139	190	0	76	0	0	0	0	0	0	0	0	TCCTCCGCTTATTGATATGCTTAAGTTCAGCGGGTATCCCTACCTGATCCGAGGTCAACCTAGTGGGGGTTTCGTGGCAGGGCCACAGCAGCCCGAAGAAGTCACCAAAGCGAGATGCAATACTACGCAGGGGAGACAGACTCCGGAGCCGCCAATAGATTTAAGGGACGGGAGCCTAGGGCTCTCGATCCCCAACACCAGTAACGCCCCGAAGGGGTTCTGAGGGTTGAAATGACGCTCGGACAGGCATGCCCACCGGATTACCGGCGGGCGCCATGTGCGTTCAAAGATTCGATGATTCAC
Otu219	1181	0	0	0	0	0	0	0	0	0	117	360	135	59	0	0	0	0	0	0	0	0	0	0	0	0	0	0	0	0	44	39	400	0	27	0	0	0	0	0	0	0	0	TCCTCCGCTTATTGATATGCTTAAGTTCAGCGGGTATTCCTACCTGATCCGAGGTCAACCTTGTTATGTTTGGGTGTTTTACGGCCGGGAGCCCCCCCGCGGACCTCCTAAGCGAGAATGTTACTACTGCGCTCGGAGCCGCGGCGGGTCCGCCACTGTCTCTGGGGGCCTCCCGCTAGGGAGAGCCCCGACGCCAGGCACCAGGGCCTGAGGGGTTGAAATGACGCTCGAACAGGCATGCCCGCCAGAATGCTGGCGGGCGCAATGTGCGTTCAAAGATTCGATGATTCAC
Otu220	1109	1	21	22	45	0	56	12	5	0	0	0	0	0	0	0	0	0	0	0	38	105	137	224	197	44	46	115	33	8	0	0	0	0	0	0	0	0	0	0	0	0	0	TCCTCCGCTTATTGATATGCTTAAGTTCAGCGGGTATCCCTACCTGATCCGAGGCCATGCTTTCGGAGACTGGCCGCCCGTCGGGACTTCTCGCCGCATTTCTCTGCGTTTCGAAGCCATGACGGGCGCCGATGTGTTTCGAAGGACCCCTAGCGGGGAACTTCAACGCAAGGCAAGGCCTTAGACACAAACGGCGCTCGAACAGGTATACCTCAAGGATTACCGAGAGGTGCAATGTGCGTTCAAAGATTCGATGATTCAC
Otu221	1009	0	0	0	0	1	20	416	322	0	0	0	0	0	0	5	7	19	0	2	0	0	0	0	0	1	0	2	9	3	0	0	14	0	0	0	14	118	55	1	0	0	0	TCCTCCGCTTATTGATATGCTTAAGTTCAGCGGGTATCCCTACCTGATTCGAGGCCAAGTCATTGAAGTCGTGGGGGGGTTGACGGCAGGAACGCTCGGCAGACACCAGACGAGAGGATGTTAATACTACGCCTGGGCCACCGGGCCTTTCCGCACGATGGATTTCGGGGGGGCTCGCGTTGCCGCTGCTCCCCCAAGACCAGAAAGCCCCCTAAAGGGAATCTGAGTGGGTTTTAATGACGCTCGAACAGGCATGCCTCCCGGAATACCAGGAGGCGCAATGTGCGTTCAAAGATTCGATGATTCAC
Otu222	3285	0	0	0	0	0	0	0	0	0	492	80	874	291	211	0	0	0	0	0	0	0	0	0	0	0	0	0	0	0	630	173	302	0	232	0	0	0	0	0	0	0	0	TCCTCCGCTTATTGATATGCTTAAGTTCAGCGGGTATCCCCACCTGATCCGAGGTCAACCTTGATAGAAAAAAAAAAGGTATGTTCTGCGGCGGACGTGGCCCGTCTCGAAAACGCTGGAAAGTTATCTCGCTGCGCTCGAAGACGGACGGCGACGCCGAGGGGTTTAAGGCGAGCCCCTAGGGGCTTCACCCAACACCAAGCAGGGCTTGATTTGTGTAATGACGCTCGAACAGGTGTGCCCTCCGGAATACCAGAGGGCGCAATGTGCGTTCAAAGATTCGATGATTCAC
Otu223	1247	125	0	0	1	0	15	0	10	0	521	108	34	0	1	0	0	0	0	0	0	0	0	1	9	5	5	70	34	2	74	183	45	0	4	0	0	0	0	0	0	0	0	TCCTCCGCTTATTGATATGCTTAAGTTCAGCGGGTATTCCTACCTGATCCGAGGTCAACCTTTCAGAAGTGGGGGGTTTAACGGCGTGGCCACGCTGTTTTCCAGTGCGAGGTGTGCTACTACGCAGAGGAAGCTACAGCGAGACCGCCACTATATTTGGGAGCCGGCGCGCCCCGGGGGGGCACGCCGATCTCCAACACCAAGCCCGGGGGCTTGAGGGTTGAAATGACGCTCGAACAGGCATGCCCGCCAGAATACTGGCGGGCGCAATGTGCGTTCAAAGATTCGATGATTCAC
Otu224	1297	0	1	0	0	0	2	0	0	0	1059	38	0	0	0	0	0	0	0	0	0	0	0	0	0	0	10	1	1	0	66	113	5	0	1	0	0	0	0	0	0	0	0	TCCTCCGCTTATTGATATGCTTAAGTTCAGCGGGTTTTCTTGCTCGATTTCAGACCAAGTTTCAAAGCATAGGCGTATGCCATACGTTTTGTGTTGGAGTAGAGTTACACGCGCCAGCCTTCCGCAGCAGCCAAAAATGAACATGTTAAAAACATTGTCGCACTGTTGGCAGCCCGCCAAAGGCAAGGGTTGCGTACATAATCATTTTAAAGCGATGCTGACTGTAGCCAAAAACGCTCACATCCACGCATCTAATAGCCTGTCACAGTGTGTGAGCAAACCAAAGAGCGTGAGTTTTTAATGATTCTGAAACGAGCATGCTCCCCGGAATACCAGGAAGCGCAATGTGCGTTCAAAGATTCGATGATTCAC
Otu225	1436	0	11	0	8	509	17	100	133	10	0	1	42	0	23	0	0	0	0	0	4	24	21	17	43	22	13	258	18	3	73	18	38	0	30	0	0	0	0	0	0	0	0	TCCTCCGCTTATTGATATGCTTAAGTTCAGCGGGTATCCCTACCTGATCCGAGGTCAAACTGTGATGTGGGCTTGATGGACGCCGATCCGCCGGAGCCTCGAGAAGCGCAATGTGCTGCGCGAGAAGCTGGCAAGACCGCTGCCAATACCTTTGGGGCGAGTCCGCGCACGAAGCGGGACAGACGCCCAACACCAAGCAGAGCTTGAGGGTGTAAATGACGCTCGAACAGGCATGCCCCACGGAATACCGAGGGGCGCAATGTGCGTTCAAAGATTCGATGATTCAC
Otu226	1069	0	0	0	0	0	0	0	0	0	0	3	0	0	0	0	0	0	0	0	0	0	0	0	0	0	0	0	0	0	1009	52	5	0	0	0	0	0	0	0	0	0	0	TCCTCCGCTTATTGATATGCTTAAGTTCAGCGGGTATTCCTACCTGATCTGAGGTCAACCTTGAGAAGTAGGGGGTTTTACGGCGTGGTCCTTACGCTATCCGGCTGCGAGGTATTACTACTGCACAGAGGAGGTCGCGAGAGAACCGCCACTAGATTTCAGGGCCAGCCCCGGAGGGCTGATCCCCAACGCCAGGTCCCGCGGACGGGCCCTGAGGGTTGAAATGACGCTCAGACAGGCATGCCCGCCAGAGTACTGGCGGGCGCAATGTGCGTTCAAAGATTCGATGATTCAC
Otu227	1329	0	0	1	10	39	0	2	0	0	0	0	0	0	0	0	0	0	0	0	1	23	1048	27	157	0	11	3	7	0	0	0	0	0	0	0	0	0	0	0	0	0	0	TCCTCCGCTTATTGATATGCTTAAGTTCAGCGGGTATTCCTACCTGATCCGAGGTCAAATTTTCAGAAGTTGGGGGTTTAACGGCAGGGCACCGCCAGGGCCTTCCAGAGCGAGGGTTTAACTACTGCGCTCGGGGTCCTGGCGAGCTCGCCACTGAATTTCAGGGCCTGCTTCTTGGGTAAAAGCAGTGCCCCATCACCAAGCCAGGCTTGAGGGTTGAAATGACGCTCGAACAGGCATGCCCTCCGGAATACCAGAGGGCGCAATGTGCGTTCAAAGATTCGATGATTCAC
Otu228	919	0	0	0	0	0	0	0	0	0	0	0	0	0	0	0	29	0	0	0	0	0	0	0	0	1	0	0	0	0	0	0	0	0	0	0	0	0	1	888	0	0	0	TCCTCCGCTTATTGATATGCTTAAGTTCAGCGGGTAGTCCCACCTGATTCGAGGTCAAAGTTGAAAAAATATTGTGTGTAACCACGATTAGAAGCAACCCAAGGTACACCTGGCCATTCGCAACAAGGCAAATGTCCTCAGCGGTCAGATAATTATCACGCCGAGTAGAACCAAGTACACAAGCATGGATCAGCTAATGCATTTAAGACCAGCCCGTCACTCTAGGCAACAGGCAAAGTCCAAATCCAAGCATGAGACGCCAAGAAAGCGTCCAGCTTGAGGTATTCACGACACTCGAACAGGCGTGCTCCCCGGAATACCAGGGAGCGCAAGATGCGTTCAAAGATTCGATGATTCAC
Otu229	1199	0	1	17	1	0	2	7	0	0	0	0	0	0	61	10	48	17	0	39	2	0	6	5	5	3	0	3	0	0	1	9	0	9	0	4	161	77	263	448	0	0	0	TCCTCCGCTTATTGATATGCTTAAGTTCAGCGGGTATTCCTACCTGATCCGAGGTCAACCTTGAGAAATTTGATGGTAAAGACCGGGCCGACCGACCACTTCAATGCGTGCTATAAAAGCTCGTTGCATCTAGGGTCAAACACGACACCGTCACTATCTTTCGGACCTGTCGGGTGTCTCACCGACAAAGGGTCCAACGACAAGCCAGGCTTGATGGTTGATAATGACGCTCGAACAGGCATGCCCTTCGGAGTGCCAAAGGGCGCAATGTGCGTTCAAAGATTCGATGATTCAC
Otu230	1446	0	0	0	0	0	0	0	0	0	1	0	0	0	0	90	89	54	0	267	0	0	0	0	0	0	0	1	0	0	0	0	0	272	0	45	243	107	183	94	0	0	0	TCCTCCGCTTATTGATATGCTTAAGTTCAGCGGGTATCCCTACCTGATCCGAGGTCAACCGTAGAGTTGGGTTCTGGCGCGCCACCGCGCGGTCCTGGAGCGAGCGTGGTACTACAGCTCAGGGCCTCGCGGCGCCGCCACTAGCTTTAGGGCCCACCGCAGCGGCAGGGCCCAACACCAAGCCGAGCTTGAGGGTTGAAATGACGCTCGAACAGGCATGCCCCGCGGAATACCACGGGGCGCAATGTGCGTTCAAAGATTCGATGATTCAC
Otu231	2089	0	0	0	0	0	0	0	4	0	398	3	179	0	369	0	0	0	0	0	1	0	0	0	0	0	0	0	0	0	216	269	534	0	116	0	0	0	0	0	0	0	0	TCCTCCGCTTATTGATATGCTTAAGTTCAGCGGGTCTTCCTACCTGATCCGAGGTCAACCTTGGGTTAAAAGGTGGTTTAACGGCCGGAACCCGCAGCACGACCGGAGCGAGATGTATGCTACTACGCTCGGTGTGACAGCGAGCCCGCCACTGCTTTTCAGGGCCTGCGGCAGCCGCAGGTCCCCAACACAAGCCCGGGGGCTTGATGGTTGAAATGACGCTCGAACAGGCATGCCCGCCAGAATACTGGCGGGCGCAATGTGCGTTCAAAGATTCGATGATTCAC
Otu232	1117	0	0	0	0	0	0	0	0	0	1011	70	19	0	0	0	0	0	0	0	0	0	0	0	0	0	0	0	0	0	0	2	0	0	15	0	0	0	0	0	0	0	0	TCCTCCGCTTATTGATATGCTTAAGTTCAGCGGGTAGTCCTACCTGATTTGAGGTCAAGAGTCATAAGTATGCCTCTAGGAGACAGTCTCGGTAAAGAGACAATTAGAAGCTGAATACACGCTCCCACTGCGACAGATAGATGATAACAATGATTATCAAACCGAGGCAGGTCTGGCAGATTCTGCTAATACATTTAAAAGGAGCTGGTGTTGACCATCAGCAGCCTTCAACATCCAAGTGTAATACTCAATAAAGAATATAACATTGAGAATTTAATGACACTCAAACAGGCATACCCTCTGGAATACCAAAGGGTGCAAGGTGCGTTCAAAGATTCGATGATTCAC
Otu233	1177	0	0	0	0	0	0	0	0	0	362	29	474	4	0	0	0	0	0	0	0	8	2	0	0	0	0	0	0	0	92	104	60	0	42	0	0	0	0	0	0	0	0	TCCTCCGCTTATTGATATGCTTAAGTTCAGCGGGTTTTCCTACCTGATTTGAGACCAAGTGTTCAAGGATATACGATGAGTTAACATCCTTCTCCCGATTATTGATTGGGGGTCGAAACAACTTACAATGCATCAGAACTGAACACAGATGTACTACGCAGTGAAACACCGTTCATGCATCTGAAATCCTGTCCGTAGCAAAGGAAGGCTTCGAGGCTTACCTTAAGACCATGATTTTGTTCCCGAAAGAACAATCAACGGTCCATTTTCCAGACGACTGTGCAAGAGGAAAGTCCCAGCCGAAGCCGAGTCTGTCACTCTCGCATAGAAGTCATGAGGATTTTACTGATTCTCAAACAGGCATGCTCCCCGGAATACCAGGGAGCGCAATGTGCGTTC…
Otu234	1695	5	11	7	0	0	30	82	0	13	92	156	45	0	0	0	0	0	0	0	0	15	4	0	0	579	30	43	7	0	474	28	27	2	15	0	0	0	1	29	0	0	0	TCCTCCGCTTATTGATATGCTTAAGTTCAGCGGGTATCCCTACCTGATCCGAGGTCAAACTTAGAAAGTTGGGGGTTGCTGGCCAGCACCTGCCGGGTCCCTGTAGCGAGGAGTATTACTACGCTTAGGGCCAAACAGGCGCCGCCACTGATTTTAAGGCCCGCCGTTTCCGGCGAGGCCCAAGACCAAGCTAGGCTTGAGTGTTGTACTGACGCTCGAACAGGCATGCCCTGCGGAATACCACAGGGCGCAATGTGCGTTCAAAGATTCGATGATTCAC
Otu235	924	0	0	0	0	0	1	83	0	0	0	0	707	0	39	0	0	0	0	0	0	0	0	0	0	1	20	8	5	0	0	22	29	0	9	0	0	0	0	0	0	0	0	TCCTCCGCTTATTGATATGCTTAAGTTCAGCGGGTATTCCTACCTGATCCGAGGTCAACCTTGAGAAGTTGGGTGCGAGGCAAGCCCACGCCGGACGCCCGAAGCGAGAAGAAACTACTGCGCTCGGAGACCTAGCGTGTCCGCCACTGAATTTAAGGGACTGCGGTGCGCAGAACCCCAACACCAAGCCAGGCTTGAGGGTTGAAATGACGCTCGAACAGGCATGCCCACCAGAATACTAGTGGGCGCAATGTGCGTTCAAAGATTCGATGATTCAC
Otu236	1064	0	56	305	81	24	16	0	0	16	0	0	0	0	0	1	0	117	0	1	52	34	92	16	18	63	100	17	20	3	0	0	0	0	0	5	23	3	1	0	0	0	0	TCCTCCGCTTATTGATATGCTTAAGTTCAGCGGGTAGCCCTACCTGATTTGAGGTCAATGTCAAAAGATATGGGGTGTTGTGAGCGGGCCCAGCGACCGGCCGAGACGAAACTTATTACGTCAGGCGTAGGTCAAAGAGTTCCCACTGAGTCATTTGAGGCGAGCCTTGTGAGGCAGACGCCCAGGTCCAAGTCCGCCGGCGGTTCAGAAAACCACTGGGGATTGATGTTTCATGACACTCAAACAGGCATGCCTCTCGGAATACCAGGAGGCGCAAGGTGCGTTCAAAGATTCGATGATTCAC
Otu237	2075	0	0	0	7	0	16	7	31	51	1	0	0	0	0	0	0	0	0	0	1	5	16	0	3	96	303	250	821	467	0	0	0	0	0	0	0	0	0	0	0	0	0	TCCTCCGCTTATTGATATGCTTAAGTTCAGCGGGTATTCCTACCTGATCCGAGGTCAACCTTCAGAAGTGGGTGTTTTACGGCATGGCCGCGCCGCGATCCGGTGCGAGGTGTGCTACTACGCAGGGGAAGCTACAGCGAGACCGCCACTGTTTTTCGGGGGCGGCTGCCGCCAGAGGGCGGGCTGCCGGTCCCCAACGCCAAGCCCGGGGGCTTGAGGGTTGAAATGACGCTCGAACAGGCATGCCCGCTAGAGTACTAGCGGGCGCAATGTGCGTTCAAAGATTCGATGACTCAC
Otu238	1067	0	0	3	0	0	0	197	0	0	44	0	194	0	17	1	31	9	0	1	0	0	0	2	2	26	3	2	1	0	18	7	276	3	49	0	0	61	38	82	0	0	0	TCCTCCGCTTATTGATATGCTTAAGTTCAGCGGGTATCCCTACCTGATCCGAGGTCAACCTTGTGAAAATGATTTAACGGCGCGAACCCCCCGTGCCCCGAAGCGGAAACATAAAGTGCCACAACGCTTGGAGACGGACGGCTCAGCCGGAGAACATTGAGGCGCGCGAACGGGCGCGGCGCCCAATACCAAGCCAGGCTTGAGTGGTGTAATGACGCTCGAACAGGCATGCCCCCCGGAATACCAGGGGGCGCAATGTGCGTTCAAAGATTCGATGATTCAC
Otu239	1131	0	0	0	0	0	82	39	10	113	0	0	0	0	0	0	0	0	0	0	3	0	0	1	2	127	63	383	277	31	0	0	0	0	0	0	0	0	0	0	0	0	0	TCCTCCGCTTATTGATATGCTTAAGTTCAGCGGGTATTCCTACCTGATCCGAGGTCAACCATTGTTAAGTGTGTGTGCAAGGCAAGACACCCGCCGCGCGGCCGGAGCGAGAAAATTACTGCGCTCGGAGCATGGCGGAGCCCGCCACTGTCTTTCAGGGCTTGCGGGATAACAAACCCGCAAAAAGAGTCCCCATCACCAGGCAGGAGAGCCTGAGGGTTGAAATGACGCTCGAACAGGCATGCCCGTCAGAATACTAACGGGCGCAATGTGCGTTCAAAGATTCGATGATTCAC
Otu240	911	0	0	0	0	0	0	0	0	0	324	174	144	0	115	0	0	0	0	0	0	0	0	0	0	0	0	1	0	0	68	58	25	0	2	0	0	0	0	0	0	0	0	TCCTCCGCTTATTGATATGCTTAAGTTCAGCGGGTATCCCTACCTGATCCGAGGTCAAACCATAGAAAATTAAGGTTGTTGGCAAGCAACCACCGGGACCCTGTAGCGAGAAAATTACTACGCTTAGAGCCAGATGGCACCGCCACTGATTTTAAGGGCTACCCAGAGGTAAGCCCCAACACCAAGCTGAGCTTGAGGGTTATAATGACGCTCGAACAGGCATGCCCCCCGGAATACCAAGGGGCGCAATGTGCGTTCAAAGATTCGATGATTCAC
Otu241	1278	1	0	0	0	0	0	0	0	0	278	32	785	0	0	0	0	0	0	0	0	1	0	0	0	1	0	0	0	1	24	148	6	0	1	0	0	0	0	0	0	0	0	TCCTCCGCTTATTGATATGCTTAAGTTCAGCGGGTAGTCTTACTTGATTTGAGATCGAGTTTAACAAGAATCGTTGCCGACCCTTGTGAAATCCTGCATCAGTCAGCCAAAACGGCCAAACTCCCTTTATATTAGCTGCAGCAAAAGTAATAATCCGTTTGACGGGACTAAATAAATATGCTTTTAGCTCAGGAGAATGTCCAGCTGCACCTGCATTTCAAGCAACCCGCCGCCGATCTTAAAAGATTGGTGTTGGGATCGCTCAAGTCCAAAGCCTTCAAAATAAATCAAAAGCTTTGAGGTGTTTACTGATACTCAAACAAGCATGCTCTTCGGAATACCAAAGAGCGCAATATGCGTTCAAAGATTCGATGATTCAC
Otu242	1237	62	0	0	1	0	0	0	0	0	0	0	0	0	0	12	43	95	0	8	8	0	0	6	5	2	0	0	0	0	0	0	0	4	0	29	247	70	308	337	0	0	0	TCCTCCGCTTATTGATATGCTTAAGTTCAGCGGGTATCCCTACCTGATCCGAGGTCAACCATAGGAGTTGGGGTTGCTGGCAAGCCACCGCGGGGCCCTAGAGCGAGAGATGTACTACGCTTAGAGCCGGACGGCGCCGCCACTGACTTTAGGGCCGGCCGCAACGGGCAGGGCCCAACACCAAGCAGGGCTTGAGGGTTGAAATGACGCTCGAACAGGCATGCCCTGCGGAATACCACAGGGCGCAATGTGCGTTCAAAGATTCGATGACTCAC
Otu243	1571	0	4	3	2	0	49	24	0	0	614	313	111	13	0	0	0	0	0	0	19	8	19	12	74	39	55	85	50	16	11	21	10	0	19	0	0	0	0	0	0	0	0	TCCTCCGCTTATTGATATGCTTAAGTTCAGCGGGTATCCCCGCCTGATCCGAGGTCAAACATGGCGCGAGCGCCGGTTTTGGGCGGGCGGTCCCCCTCCCGTCGTAACATGCGCGACGATCGGGGCGAAGGGCCACCGCCAACGGGTTCCGGGGGGGTCGCGCGAGGCGCGACGTCCCCCAACACCCAGCGAGGCTGGATTGTTGCAATGACGCTCGGACAGGCGTGCCCGTCGGAATGCCGACGGGCGCAATGTGCGTTCAAAGATTCGATGATTCAC
Otu244	1042	0	0	2	0	0	0	0	0	0	22	0	447	19	128	0	0	0	0	0	0	0	0	0	0	0	0	0	0	0	17	39	322	0	46	0	0	0	0	0	0	0	0	TCCTCCGCTTATTGATATGCTTAAGTTCAGCGGGTATTCCTACCTGATCCGAGGTCAACCTTGATAAAAATGGGTGCGAGGCAAGCGCACGCCGGACGCCCGAAGCGAGAGAAAATTACTGCGCTCGGAGACCTAGCGTGTCCGCCACTGAATTTAAGGGACTGCAGGCGCAGAGCCCCAACACCAAGCCAGGCTTGAGGGTTGAAATGACGCTCGAACAGGCATGCCCACCAGAATACTAGTGGGCGCAATGTGCGTTCAAAGATTCGATGACTCAC
Otu245	786	0	0	0	0	0	0	0	0	0	0	0	0	0	0	5	54	0	13	167	0	0	0	0	0	3	1	1	2	1	0	11	0	0	0	6	49	35	128	310	0	0	0	TCCTCCGCTTATTGATATGCTTAAGTTCAGCGGGTATTCCTACCTGATCCGAGGTCAACCATAAAAAAGTGTTTAAGACAAGATCCCCACTACACGCCCTGAGCGAGAAGTATTACTGCGCTCGGAGTATAGCGGAGCCCGCCACTGTTTTTCAGGGCCTGCGGCAGCCGCAGAAGGCCCCAACACCAGCACACCCCGTAAAAATACGGGGACTCTGAGGGTTGAAATGACGCTCGAACAGGCATGCCCGCTAGAATGCTAACGGGCGCAATGTGCGTTCAAAGATTCGATGATTCAC
Otu246	1669	0	0	0	0	0	3	178	0	61	335	368	219	39	52	0	0	0	0	0	1	0	20	0	0	77	13	7	12	0	19	155	82	0	28	0	0	0	0	0	0	0	0	TCCTCCGCTTATTGATATGCTTAAGTTCAGCGGGTATCCCTACCTGATCCGAGGTCAATCATTAAAAAATGGGGGGTTCTGGCAGGACACCACCGGGTCTCTGTCGCGAGGAGTAGTACTACGCGTAGAGCCAGATGGCACCGCCACTGCTTTTAAGGGCTGCCCTGTGACGGGCAGGCCCCAACACCAAGCTGAGCTTGAGGGGTGATAATGACGCTCGAACAGGCATGCCCCCCGGAATACCAAGGGGCGCAATGTGCGTTCAAAGATTCGATGATTCAC
Otu247	1435	0	1	0	0	10	0	76	0	0	99	18	303	25	6	0	0	0	0	0	0	11	17	79	10	9	19	7	2	1	26	99	446	0	159	0	0	5	0	7	0	0	0	TCCTCCGCTTATTGATATGCTTAAGTTCAGCGGGTAGCCCTACCTGATTTGAGGCCAGATCATGAGATATGTGGGGTTATTAGCCACCCAGAAGGATGAAACGTATTACATCCAAGGTGCTTATTCTTTTAAGGCGAGCCTTTGGCAAGGCAACACCCAATACACTACCACTCAGGCAAAAACCCAAGTGGAGTGAGGTTTCATGACACTCAAACAGGCATGCCCTTCGGAATACCAAAGGGCGCAAGGTGCGTTCAAAGATTCGATGATTCAC
Otu248	1237	0	3	0	0	0	0	0	84	0	0	0	0	0	0	156	285	5	122	62	0	0	0	0	0	12	9	2	0	0	0	0	0	7	0	38	186	9	20	237	0	0	0	TCCTCCGCTTATTGATATGCTTAAGTTCAGCGGGTATCCCTACCTGATCCGAGGTCAACCACAGAGTTGGGGGGTTCTGGCAGGACACCGCCGGGCACCAGAGCGAGAGATGTACTACGCTTAGAGCCAGACGGCACCGCCACTGTCTTTAGGGCCGGCCGCGAGCGGGCAGGGCCCAACACCAAGCAGAGCTTGAGGGTTGAAATGACGCTCGAACAGGCATGCCCTGCGGAATACCACAGGGCGCAATGTGCGTTCAAAGATTCGATGACTCAC
Otu249	905	0	0	35	5	0	18	37	8	3	32	44	32	0	0	0	0	0	0	0	1	2	0	0	2	160	319	84	44	13	13	31	14	0	2	0	0	6	0	0	0	0	0	TCCTCCGCTTATTGATATGCTTAAGTTCAGCGGGTATTCCTACCTGATCCGAGGTCAACGTTCAGAAGTTGGGTGTTTTACGGCGTGGCCACGTCGGGGTTCCGGTGCGAGTTGGATTACTACGCAGAGGTCGCCGCGGACGGGCCGCCACTCCATTTCGGGGCCGGCGGTATGCTGCCGTTCCCCAACGCCGATTTCCCCAAAGGGAAGTCGAGGGTTGAAATGACGCTCGAACAGGCATGCCCGCCAGAATGCTGGCGGGCGCAATGTGCGTTCAAAGATTCGATGATTCAC
Otu250	1111	32	1	6	0	0	225	63	30	123	9	36	12	0	0	0	0	0	0	0	2	1	2	0	0	36	51	322	108	12	18	15	0	0	6	0	0	0	0	1	0	0	0	TCCTCCGCTTATTGATATGCTTAAGTTCAGCGGGTATTCCTACCTGATCCGAGGTCAACCTTTCAGAAGTGGGGGGTTTAACGGCGTGGCCGCGCTGCGATCCAGAGCGAGTGTTGCTACTACGCAGAGGAAGCTACAGCGAGACCGCCACTAGATTTAGGGGACGGCGCGCCGCGAGGGCACGCCGATCCCCAACACCAAGCCCGGGGGCTTGAGGGTTGAAATGACGCTCGAACAGGCATGCCCGCCAGAATACTGGCGGGCGCAATGTGCGTTCAAAGATTCGATGATTCAC
Otu251	4238	2	9	3	0	0	0	0	0	0	1400	214	201	0	219	0	0	0	0	0	3	21	9	17	8	0	0	2	0	0	1749	197	147	0	36	0	1	0	0	0	0	0	0	TCCTCCGCTTATTGATATGCTTAAGTTCAGCGGGTATCCCTACCTGATCCGAGGTCAAACTTAGAAAGTTGGGGGTTGCTGGCCAGCATCCACCTGGAACTCAAGAGCGAGGAGTATTACTACGCTTAGAGCCAGATGGCGCCGCCACTGATTTTAAAGCCCGCGGTTTCCCACTGGGCTCAAGACCAAGCTGAGCTTGAGTGTTGTACTGACGCTCGAACAGGCATGCCCGGCGGAATACCACCGGGCGCAATGTGCGTTCAAAGATTCGATGACTCAC
Otu252	30917	150	25	173	133	7	300	43	484	248	17	11	1	0	0	1037	1777	8444	1261	305	97	86	120	27	97	468	385	655	1250	256	1	6	3	1341	2	2272	3772	1517	2836	1310	0	0	0	TCCTCGCTTATTGATATGCTTAAGTTCAGCGGGTATCCCTACCTGATCCGAGGTCAACCACGAGAGTTTGGGTTCTGGCAGGCCACCGCCGGACACTGGAGCGAGAGATGTACTACGCTCAGGGCCAGGCGGCACCGCCACTGTCTTTGGGGCCGGCCGCAGCGGGCAGGGCCCAACACCAAGCAGAGCTTGAGGGTTGAAATGACGCTCGAACAGGCATGCCCTGCGGAATACCACAGGGCGCAATGTGCGTTCAAAGATTCGATGACTCAC
Otu253	1108	76	5	0	0	21	0	0	34	0	696	0	58	0	0	0	0	0	0	0	0	3	6	0	2	2	8	13	8	0	14	117	21	0	24	0	0	0	0	0	0	0	0	TCCTCCGCTTATTGATATGCTTAAGTTCAGCGGGTATTCCTACCTGATCTGAGGTCAACCTTGGAAAGTTGGGGGTTTAACGGCAGGGGCTCGTCGCTCTCCGATGCGGAATATCACTACTTCGCAGAGGAGGCCACGACGGGTCCGCCACTAGATTTAGGGGCCGGCCGTCCCTCGCGGGCTTTGGCCGATCCCCAACACCACGCCCTAGGGGCATGAGGGTTGAAATGACGCTCAGACAGGCATGCCCGCCAGAATACTGGCGGGCGCAATGTGCGTTCAAAGATTCGATGATTCAC
Otu254	720	0	0	0	0	0	0	0	0	0	0	0	685	0	0	0	0	0	0	0	0	0	0	0	0	0	0	0	0	0	1	10	9	0	15	0	0	0	0	0	0	0	0	TCCTCCGCTTATTGATATGCTTAAGTTCAGCGGGTATCCCTACCTGATCCGAGGTCAAAAGTGGAAAAAGGCTTCATGGATGCCATGATCTAAGGACTAAGACGCAAAATGTGCTGCGCTTACTACCAAAAACACTGGCTGCCAATGATTTTAAGGCGAGTCTAATTAAAGACAAAACGCCCAACACCAAGCAGAGCTTGAGGGTACAAATGACGCTCGAACAGGCATGCCCCATGGAATACCAAGGGGCGCAATGTGCGTTCAAAGATTCGATGATTCAC
Otu255	910	0	8	6	21	0	23	26	4	0	31	0	0	0	131	19	32	0	0	2	28	8	9	17	118	91	40	25	8	2	5	5	3	0	7	0	118	13	19	91	0	0	0	TCCTCCGCTTATTGATATGCTTAAGTTCAGCGGGTATCCCTACCTGATCCGAGGTCAACTTTATAAAAATAATGGGTAAGACCGGGCCTGGACTTCTAGCCAATACGTGCTCCGAAGAAGCTCAGTGTACTGGAGTCCTCACAGACGCCGTCATTATCTTTGGGGCGGGCGACCGACAAACGACCACCGACGTCCAACAACAAGCCGAGCTTGAGGGGTAATAATGACGCTCGAACAGGCATGCCCTTCGGAATGCCAAAGGGCGCAATGTGCGTTCAAAGATTCGATGATTCAC
Otu256	934	0	15	86	309	0	0	0	40	0	176	0	122	0	16	0	0	0	0	0	0	2	58	0	0	1	6	11	5	16	4	60	6	0	1	0	0	0	0	0	0	0	0	TCCTCCGCTTATTGATATGCTTAAGTTCAGCGGGTAATCCTACCTGATTTGAGGTCAGATTGTCAAAAGTTGTCTGTGAAGACGATTAGAAGCTAAGCCTCAGTATGTCACCTCTCAATGGCGTAGATAATTATCACACCAATGATTAGCGGCAAAAGCTCTGCTAATACATTTAAGGATAGCCGACTTGTGAAAGCCCGCAAATCCCAAGATCCAAGCTATGCAGGTTATAAAAACTTGTATAGTTGAGAATTTAATGACACTCAAACAGGCATGCTCCTCGGAATACCAAGGAGCGCAAGGTGCGTTCAAAGATTCGATGATTCAC
Otu257	774	14	30	54	16	0	179	3	0	0	0	0	0	0	0	0	0	0	0	0	0	6	0	0	81	13	337	36	5	0	0	0	0	0	0	0	0	0	0	0	0	0	0	TCCTCCGCTTATTGATATGCTTAAGTTCAGCGGGTAGTCCCACCTGATTCGAGGTCAGATTGATGATAATGTTGTCGATGAAGACGATTAGAAGCAATCCGATTAGTTTGACTTGGCCACCTTTACGATGTCCTCGACGTTAGATAATTATCACGCCGAGTAGAACCGAGTTTCACTAGGATCAGCTAATATCTTTCGGACCAGCCGTTTGTTACACGGCAGAGTCCAAATCCAAACGGCCACCTCCTCGGTTAAGAAAAAGATGGTGTTTGAGAGCTTCATGACGCTCGAACAGGCGTGCTCCCCGGAATACCAGGGAGCGCAAGGTGCGTTCAAAGATTCGATGATTCAC
Otu258	871	0	0	0	0	0	0	0	0	0	0	124	536	0	50	0	0	0	0	0	0	0	0	0	0	0	0	0	0	0	8	107	21	0	25	0	0	0	0	0	0	0	0	TCCTCCGCTTATTGATATGCTTAAGTTCAGCGGGTATCCCTACCTGATCCGAGGTCAAAGTAATAGGTAGCTTGGTGGAAGGAGGCAGGCTGGAGCCGCGACGCAATGTGCTGCGCACGAAGCCAACTTACCGGCTGCCAATGAATTTAAGGCGAGTCCACGCACAGAGGCGGAACAAACACCCAACACCAAGCAGAGCTTGAAGGTTTAAATGACGCTCGAACAGGCATGCCCAACGGAATACCGAAGGGCGCAATGTGCGTTCAAAGATTCGATGATTCAC
Otu259	785	3	11	10	12	0	0	1	0	0	4	0	6	0	0	0	0	0	0	0	21	34	17	7	12	2	15	9	0	0	596	7	11	0	1	0	0	2	1	3	0	0	0	AGTGGTCCTCCGCTTATTGATATGCTTAAGTTCAGCGGGTATTCCTACCTGATCCGAGGTCAACCTTCAGAAGTGGGGGGTTTAACGGCGTGGCCAGGCTGCGTTCCGGTGCGAGGTGTGCTACTACGCAGAGGAGGCTACAGCGAGACCGCCACTAGATTTCGGGGCCGGCGCGCCGGAGAGGGCGGCCGATCCCCAACACCAAGCCCGGGGGCTTGAGGGTTGAAATGACGCTCGAACAGGCATGCCCGCCAGAATACTGGCGGGCGCAATGTGCGTTCAAAGATTCGATGATTCAC
Otu260	1711	104	9	12	2	15	79	30	0	0	521	5	351	0	0	0	0	0	0	0	9	11	14	57	10	10	48	167	23	1	145	42	15	0	31	0	0	0	0	0	0	0	0	TCCTCCGCTTATTGATATGCTTAAGTTCAGCGGGTATCCCTACCTGATCCGAGGTCAACCTTATAATAGTTGGGGTTGTTGGCAAGTAACACCTAAGACCCTGTCGCGAGAAAATTACTACGCGTAGAGCTTAAGAGCACCGCCACTGATTTTAAGAGAGGCCAGTTAGGCCAGCTCCAAGTCCACCACGGGGGTGATTTGGTCATAATGACGCTCGAACAGGCATGCCCTCCGGAATACCAGAGGGCGCAATGTGCGTTCAAAGATTCGATGATTCAC
Otu261	888	1	88	41	11	110	0	0	0	0	0	0	0	0	0	0	0	0	0	0	42	90	167	83	254	0	0	1	0	0	0	0	0	0	0	0	0	0	0	0	0	0	0	TCCTCCGCTTATTGATATGCTTAAGTTCAGCGGGTATCCCCGCCTGATCCGAGGCCAAACTTTTGGTTATGTGTTTTCGACGCAGGTCTTACCCCACATCTAGACGGCCGTCCACCGAGTGAGCCCACAGAGCGATTGACTTGCGTCTTGCTACGCTCGTGGTCCGGCGGCGGCGCCCACGCGTTCCAGACCTGTCCTTTCACAGACAGCGTCCAACATCAAGCTGAGCTTGGGGTGTGTAATGGCGCTCGAACAGGCGTGCCTCCCGGAATACCGAGAGGCGCAATGTGCGTTCAAAGATTCGATGATTCAC
Otu262	690	0	0	0	0	0	0	0	0	0	0	0	0	0	0	0	25	0	0	0	0	0	0	0	0	0	0	0	0	0	0	0	0	0	0	0	0	0	150	515	0	0	0	TCCTCCGCTTATTGATATGCTTAAGTTCAGCGGGTATCCCTACCTGATCCGAGGTCAATCGTAGATTTATGTAGTTTATCCGGCAGACCAGCTTGAGTCTTCTAAAGCGGAACGTTTGAAAGTTTTATTCGCTCGAGGACCAACCAAGTCACCGCTAAATTTCAAGGGCGCCCGGGCGGGCGATTCCCTCAATACCGAGCTGAGCTCGAGGGGTGTAATGACGCTCGAACAGGCATGCCCCCCGGAATACCAGAGGGCGCAATGTGCGTTCAAAGATTCGATGATTCAC
Otu263	864	70	166	80	12	87	27	3	32	0	5	10	9	0	0	0	0	0	0	0	11	7	62	40	121	0	16	92	1	1	0	3	0	0	9	0	0	0	0	0	0	0	0	TCCTCCGCTTATTGATATGCTTAAGTTCAGCGGGTAGTCCCACCCGATTTGAGGTCAAATTGTCAGAGATTGTCCAAAGACGGTTTGAAAGCATAGAGCTTACTAGACAATGCGGTCTTGCGACCTGGCTCTGGTGAAATGTTTATTACACCGGATACATTGCAAAAGCAAGGTACACTCAGGCATTTGAGACGAGCCGTAATGACACGGCAACATCCAAGTCCACATTCAACACAAAAGAGTTGAAGTGAGATTACAATGACACTCAAACGGGTGTACCCTTCGGAATACCAAAGGGTGCAAGGTGCGTTCAAAGATTCGATGATTCAC
Otu264	749	194	3	310	76	0	0	0	0	0	0	0	0	0	0	0	0	0	0	0	5	53	95	6	7	0	0	0	0	0	0	0	0	0	0	0	0	0	0	0	0	0	0	AGTGGTCCTCCGCTTATTGATATGCTTAAGTTCAGCGGGTATCCCCACCTGATCCGAGGCCATATTGTCGTTTAGTTGCCAGTCGAGAGAGGAGACCACTATACTATCGCGTATGCGTTCTGCTTCTCGGGCTAGAACTGATTTTCTGTCGCTCCCGAGCCGGGAAGGACCAACACAAGGCTGAGCCTTAGGATTAAAACGGCGCTCGAACAGGTGTGCCCCTCGGAATACCAAGGGGCGCAATGTGCGTTCAAAGATTCGATGATTCAC
Otu265	1016	0	0	0	0	0	1	1	0	0	0	0	0	0	0	0	0	0	0	0	0	0	0	0	0	863	120	30	0	0	1	0	0	0	0	0	0	0	0	0	0	0	0	TCCTCCGCTTATTGATATGCTTAAGTTCAGCGGGTAATCCTATCTGATTTGAGGTCTAATTTCAAAGATGACTAGCATGATTGGCAGCTGGCCTACAATCTCGTCCTCAGCGAATAGTCTATTACACTGAGTCAATCCGAGATCAACTAGGGCGGCTAATGTATTACGACAGAGCTACGAATAGCAACCGTCAGAAACCAAGCTGTGTGACAATAAAGTTACACAGTTGATGAGTTCATGACACTCAAACAGACATACTCCTCGGAATACCAAGGAGTGCAAGGTGCGTTCAAAGATTCGATGATTCAC
Otu266	818	0	0	0	0	0	0	0	0	0	276	387	91	5	0	0	0	0	0	0	0	0	0	0	0	0	0	0	0	0	17	28	10	0	4	0	0	0	0	0	0	0	0	TCCTCCGCTTATTGATATGCTTAAGTTCAGCGGGTATTCCTACCTGATCCGAGGTCAACCTTGTGGGGTACGGGGGCCCGGGGGCGCCCGTGGGTTTTACGGCCGGTGACCCGCCGGACGCCGCGAGCGAGGGGTATTACTGCGCTCGGGGTCTCGGTCGGGACCGCCACTGGATTTCGGGGGCTGCGGCCCGGAGGCCGCAGGACGCCCCAACACCAAGCCTCGCGGCTTGAGGGTCGAAATGACGCTCGAACAGGCATGCCCGCCAGAATACTAGCGGGCGCAATGTGCGTTCAAAGATTCGATGACTCAC
Otu267	614	1	3	27	9	344	0	0	0	0	0	0	0	0	0	0	0	0	0	0	4	39	125	41	21	0	0	0	0	0	0	0	0	0	0	0	0	0	0	0	0	0	0	TCCTCCGCTTATTGATATGCTTAAGTTCAGCGGGTAGTCCTACCTGATTTGAGGTCAAAATGTCAAAAGTTGTCCAAGTTAATAGACGGTTATAAGCTGAACCCCATATAAGCTGCTTCACGACAACGGCGTAGATAATTATCACACCAATGACGGTCCACAAAGGTTCCGCTAATACATTTAAGGAGAGCTGACTTCTGAGAAGCCTGCAACCCCCACATCCAAGCCTACACCAACTAGTAAAAGATGGTAAGGTTGAGAATTTAATGACACTCAAACAGGCATGCTCCCCGGAATACCAGGGAGCGCAAGGTGCGTTCAAAGATTCGATGATTCAC
Otu268	842	0	0	0	0	4	0	0	0	0	0	0	0	0	0	173	129	5	7	35	0	0	0	0	0	0	0	0	0	0	0	0	0	0	0	16	130	0	182	161	0	0	0	TCCTCCGCTTATTGATATGCTTAAGTTCAGCGGGTAGTCCCACCTGATTCGAGGTCAGATTTGAAATTTAAGTTGTCGGTAAAGACGATTAGAAGCAATCCAGTAAGAAATTAGGCCACCAAAGTGTCCTCAGCGAATATTTATCACGCCAAGTCAAACCCAAGGTTCTTACAGACCAGCTAATACTTTTAAGACCAGCCGCAGTAACGCGGCAAGAGTCCAAATCCAAACAAGAATTAAACAATAAAGTTAATTCTGCTTGAGAGTTTCATGACACTCGAACAGGCGTGCTCTCCGGAATACCAGAGAGCGCAAGGTGCGTTCAAAGATTCGATGATTCAC
Otu269	883	0	0	0	0	3	57	0	0	0	273	0	86	0	15	0	0	0	0	0	0	0	9	14	20	50	23	50	3	0	146	83	42	0	9	0	0	0	0	0	0	0	0	TCCTCCGCTTATTGATATGCTTAAGTTCAGCGGGTATCCCTACCTGATCCGAGGTCAACCTTATAAGAGTTGGGGTTGTTGGCAAGCACCATCAAGACCCTGTCGCGAGAGAAATTACTACGCGTAGAGCTTAAGAGCACCGCCACTGGTTTTAAGAGAGGCCAGACCGGCCAGCTCCAAGTCCACCACGGGGGTGAGTTGGTCATTATGACGCTCGAACAGGCATGCCCTCCGGAATACCAGAGGGCGCAATGTGCGTTCAAAGATTCGATGATTCAC
Otu270	811	16	9	69	56	0	22	1	0	0	0	0	0	0	0	0	0	0	0	0	157	103	99	63	154	20	8	14	17	2	0	0	0	0	0	0	0	0	0	0	0	0	1	TCCTCCGCTTATTGATATGCTTAAGTTCAGCGGGTATTCCTACCCGATCCGAGGTCAACTTGAATTGATTAAGGTTAACGGCGTGGCCGCCCCTCTCACCAGCGAGATTGTACAACGCTTGAGAGATCGGGGTCGTCCAGCCGGCGAAATCGGGGCGCGGGGAGGTCCCGTCGCCCAATACCAAGCCAGGCTTGATGGGTGTTAATGACGCTCGAACGGGCATGCCCCCCGGAATGCCAGAGGGCGCAATGTGCGTTCAAAGATTCGATGATTCAC
Otu271	808	0	0	0	2	0	35	12	0	0	0	0	0	0	0	0	0	0	0	0	5	0	27	1	41	245	153	54	191	41	0	0	0	0	0	0	0	0	1	0	0	0	0	TCCTCCGCTTATTGATATGCTTAAGTTCAGCGGGTAACCCTACCTGATCCGAGGTCAACCGTGGAGACCACCACCTCCCCCACCCGAAGGAGGGTTTGGTGTGGTCGAGGGGGAAGACCAGCGCCCGCGCGTCCCTTCCGAGCGAGTGACAAAGCCCCATACGCTCGAGGACCCGACGCGGCGCCGTCACTGCGTTTCGGGCATGTCCCCGGGGGGACAGCACCCAACACCCAGCCGGGCTGGAGGGCAGAAATGACGCTCGGACAGGCATGCCCCCCGGAATGCCAGGGGGCGCAATGTGCGTTCAAAGATTCGATGATTCAC
Otu272	650	0	1	0	0	0	87	0	0	0	182	0	307	0	0	0	0	0	0	0	0	0	0	0	0	45	1	1	0	0	4	10	2	0	10	0	0	0	0	0	0	0	0	TCCTCCGCTTATTGATATGCTTAAGTTCAGCGGGTATCCCTACCTGATCCGAGGTCAACCATAGAAAAATTTGGGGTTGCTGGCCAGCGGCCACCGGGCACCAACAGCGAGAAGAATTACTACGCTGAGGGACACGATGGCGCCGCCACTGTTTTTGAGGCCCGCCGTTTGACCGGCGCGGCCCAAGACCAAGCAGAGCTTGAGGGTTGAAATGACGCTCGAACAGGCATGCCCCCCGGAATACCAAGGGGCGCAATGTGCGTTCAAAGATTCGATGATTCAC
Otu273	891	0	1	3	0	0	0	170	0	0	129	0	231	0	0	0	151	0	0	1	0	0	0	11	7	0	0	0	0	0	18	5	97	3	9	0	0	25	25	5	0	0	0	TCCTCCGCTTATTGATATGCTTAAGTTCAGCGGGTATCCCTACCTGATCCGAGGTCAACCTTGAGGTGTTGGGTTTTGGAGGCTTGCGACCTGTTACCGAGTAGCGGGAAGTTTTTACTAACGCCAACGGTTCACAGACCACAGCCGACCAGTTTAGATCGCGCCCCCCGGGGAGGGGGGTGACAATCAATGCCAAGCAGAGCTTGATGGTTGATAATGACGCTCGAACAGGCATGCCCTTCGGAATACCAAAGGGCGCAATGTGCGTTCAAAGATTCGATGATTCAC
Otu274	660	0	0	0	0	0	0	0	0	0	46	37	29	155	179	0	0	0	0	0	0	0	0	0	0	0	0	0	0	0	24	27	75	0	88	0	0	0	0	0	0	0	0	TCCTCCGCTTATTGATATGCTTAAGTTCAGCGGGTATTCCTACCTGATCCGAGGTCAACATTCAGAAGTTGGGGTTTTACGGCGTGGCCGCGACGATTACCAGTAACGAGGTGTATTATTACTACGCTATGGAAGCTCGACGTGACCGCCAATCGATTTGGGGAACGCGGGTTACCGCGAGTCCCAACACCAAGCTGAGCTTGAGGGTTGAAATGACGCTCGAACAGGCATGCCCGCCAGAATACTGGCGGGCGCAATGTGCGTTCAAAGATTCGATGATTCAC
Otu275	8052	335	18	4	18	1	309	209	2133	0	17	0	0	0	0	3	20	43	2	2	27	8	15	8	17	16	40	329	3103	229	0	0	0	68	4	1	9	89	244	731	0	0	0	CTCCTCCGCTTATTGATATGCTTAAGTTCAGCGGGTAACTCCTACCTGATCCGAGGTCAACCGTGGTAAAAAAAATATGGTGGTGACCAACCCCCGCAGGTCCTTCCCGAGCGAGTGACAAAGCCCCATACGCTCGAGGACCAGACGGACGTCGCCGCTGCCTTTCGGGCAGGCCCCCGGGGGGACCACACCCAACACACAAGCCGTGCTTGAGGGCAGAAATGACGCTCGGACAGGCATGCCCCCCGGAATGCCAGGGGGCGCAATGTGCGTTCAAAGATTCGATGATTCACT
Otu276	1613	162	13	19	11	0	78	43	3	0	128	13	64	0	0	1	80	0	0	7	41	68	61	5	19	20	259	100	27	0	179	114	25	0	20	3	12	3	4	31	0	0	0	TCCTCCGCTTATTGATATGCTTAAGTTCAGCGGGTATCCCTACCTGATCCGAGGTCAACCATAGAAAAATTGGGGTTGCTGGCAAGCGTCCACAGGACCCTATAGCGAGAAAAATTACTACGCTTAGAGCCAGATGGCACCGCCACTGATTTTAAGGCACGCCCTAACGGGTGAGGCCCAATACCAAGCAGAGCTTGAGGGTTGTAATGACGCTCGAACAGGCATGCCCCTCGGAATACCAAGGGGCGCAATGTGCGTTCAAAGATTCGATGATTCAC
Otu277	999	39	19	5	18	76	5	33	0	15	0	0	0	0	2	0	0	0	0	0	30	19	57	121	309	88	61	72	9	1	5	3	4	0	6	0	0	1	0	1	0	0	0	TCCTCCGCTTATTGATATGCTTAAGTTCAGCGGGTATCCCTACCTGATCCGAGGTCAACCTTGGTATGAAAGGTGTGCCTCCCCCGGGGGGAAGGCGGCGACCGGCGTCTGAATTTCTAACCGTGTACGTGCCCGAAAGCTCAGTGTACAGGAGTCCTCACAGACGCCGTCATTATCTTTGGACGGGGCGGCGGCCCGGGAGGGGGCCGCGCCACCACCAACAGCAAGCCGGGCTTGAGGGGTGATAATGACGCTCGAACAGGCATGCCCTTCGGAATACCAAAGGGCGCAATGTGCGTTCAAAGATTCGATGATTCAC
Otu278	1316	0	0	0	3	0	1	0	4	0	0	0	0	0	0	105	366	29	18	51	0	0	0	0	0	0	0	4	0	0	0	0	0	0	0	3	250	222	120	140	0	0	0	TCCTCCGCTTATTGATATGCTTAAGTTCAGCGGGTATCCCTACCTGATCCGAGGTCAACCTTAAAAAAATTATGTTGGGTTAGCAGACATCCACCTGGGAATCCAAAGCGAAGAGTAAGTTTACTACGCTTGAAGCCAGGCAACATCGCCACTGCTTTTGAGGCACGTCCGGTGGACGATGCCCAAGACCAAACAAATGAATGTTTGAGGGTTGTAATGACGCTCGAACAGGCATGCCCCCCGGAATACCAGAGGGCGCAATGTGCGTTCAAAGATTCGATGATTCAC
Otu279	857	0	1	18	11	351	0	0	0	0	0	0	31	0	8	0	0	0	0	0	5	1	91	134	174	0	0	1	0	1	0	0	10	0	19	0	0	0	1	0	0	0	0	TCCTCCGCTTATTGATATGCTTAAGTTCAGCGGGTATCCCTACCTGATCCGAGGTCAAAAGTTAAAAAGGCTTGTGGATGCAAGTATTTAATAAGAATCGCGACTTGTGCTGCGCTTCAATACCAAAACACTGGCTGCCAATTATTTTAAGGCGAGTCCAAACACTAGGGAGAGGACAAACACCCAACACCAAGCAGAGCTTGAGGGTACAAATGACGCTCGAACAGGCATGCCCCATGGAATACCAAGGGGCGCAATGTGCGTTCAAAGATTCGATGATTCAC
Otu280	1041	8	0	0	0	0	39	141	3	85	137	98	25	13	0	2	27	0	0	0	0	0	0	0	0	35	125	66	17	7	7	55	93	0	37	0	1	1	1	18	0	0	0	TCCTCCGCTTATTGATATGCTTAAGTTCAGCGGGTATCCCTACCTGATTCGAGGTCAACCATAAAAAATTGGGGGTTGCTGGCCAGCGTCCACCGGGACTCACACGCGAGGGGTTTTATTACTACGCGTAGAGCTCGATGGCACCGCCACTGATTTTAAGGCAAGCCGTCGCCGGCAGAGCCCAAGACCACGCTACGCGTGAGGGTTGAAATGACGCTCGAACAGGCATGCCCCCCGGAATACCAAGGGGCGCAATGTGCGTTCAAAGATTCGATGATTCAC
Otu281	774	0	0	0	0	0	0	0	0	0	140	35	182	8	293	0	0	0	0	0	0	0	0	0	0	0	0	0	0	0	13	34	13	0	56	0	0	0	0	0	0	0	0	TCCTCCGCTTATTGATATGCTTAAGTTCAGCGGGTAGTCCTACCTGATTTGAGGTCAAGCGTTCAAAAAGTTGTCCCATCATACTGGGACGATTCGAAGCTGAACAACACGGAGAGCAATCCCCTCGCCAGTGTAGATAATTTATCACACTTGTGGCAGATCGCAAACGGTTCCGCTAATGCATTTCAGAGGAGCTGACCTCAAACAGTGGCCAGCAAGCCTCCACAATCCAAGCTCTCCATTTACAACAAAGTATAGGAGAGTTGAGAATTTAATGACACTCAAACAGGCATGCTCCTCGGAATACCAAGGAGCGCAAGGTGCGTTCAAAGATTCGATGATTCAC
Otu282	661	59	6	0	0	0	8	15	0	247	48	8	0	0	0	0	0	0	0	0	2	55	0	0	0	46	56	8	0	3	86	8	6	0	0	0	0	0	0	0	0	0	0	TCCTCCGCTTATTGATATGCTTAAGTTCAGCGGGTAGTCCTACCTGATTTGAGGTCAAAATGTCAAGAGTTGTCCACGAGTGGACGGTTATGAGCGGATTCCCATAAGTTTTGCTTCAAAGTCAACGTGGCATAGATAATTATCACACCAAGTGACGGTCCACAAGAGATCCCGCTAATGCATTTAAGGGGAGCAGACCATCCACTGAAGGAAGCCAGCAAAAACCCCCACATCCAAGCCTAACTCAAACCGGTAAAAGCGAGCAAGGTTGATAATTTAATGACACTCAAACAGGCATGCCCTTCGGAATACCAAAGGGCGCAAGGTGCGTTCAAAGATTCGATGATTCAC
Otu283	1316	0	3	0	1	0	0	106	0	150	13	0	146	336	72	0	0	0	0	0	1	0	0	4	13	96	4	9	1	0	34	98	173	0	53	0	0	3	0	0	0	0	0	TCCTCCGCTTATTGATATGCTTAAGTTCAGCGGGTAGCCCTACCTGATTTGAGGCCAGATCATGAGATATGTGGGGTTGTCAGCCACTCGAAAGGATGAAACGTATTACATCCAAAGTTGCTTATGCTTTTCAGGCGAGCCATTAACGGCAGACGCCCAATCCACCACCGCTCGGGCAAAAACCCAAGTGGGGTGAGGTTTCATGACACTCAAACAGGCATGCCCTTCGGAATACCAAAGGGCGCAAGGTGCGTTCAAAGATTCGATGATTCAC
Otu284	697	0	0	0	0	0	41	107	0	47	0	0	0	0	0	0	4	0	2	27	0	0	0	0	0	142	83	109	10	3	0	9	0	0	0	0	25	1	25	62	0	0	0	TCCTCCGCTTATTGATATGCTTAAGTTCAGCGGGTATCCCTACTTGATCCGAGGCCATGTTTTTGAATAAAATAAATAAAAACAGGCTATCAATTTTTTTAATCTTTAAAACGCATTTTGCTGCGGTTTAGACCATAAAAAATAGGTGCCAATATGTTTAGATGAATTCTTTAAACAGAATAAACATCAACACAAGACAAAGTCTTAGAACATAAACGGCGCTCGAACAAGTATACCTCAAGGATTACCAAGAGGTGCAATGTGCGTTCAAAGATTCGATGATTCAC
Otu285	752	508	0	0	0	0	9	33	1	6	0	0	0	0	0	0	0	0	0	0	0	0	0	0	0	51	25	96	20	3	0	0	0	0	0	0	0	0	0	0	0	0	0	TCCTCCGCTTATTGATATGCTTAAGTTCAGCGGGTATCCCTACCTGATCCGAGGTCAACCTTTGATAAAATTGGGGTTTTATAGCAGGCACGCAACCGGTACTCCGAAGCGAGAAGAATTACTACGCTTGAAGCCGAAAGGCACCGCCACTGATTTTACGGCCTGCCTGTAGCAGGTAAGGCCTAATACCAAGCAGAGCTTGAGGGTTGTAATGACGCTCGAACAGGCATGCCCCCCGGAATACCAGAGGGCGCAATGTGCGTTCAAAGATTCGATGATTCAC
Otu286	670	575	0	0	0	0	44	1	0	0	50	0	0	0	0	0	0	0	0	0	0	0	0	0	0	0	0	0	0	0	0	0	0	0	0	0	0	0	0	0	0	0	0	TCCTCCGCTTATTGATATGCTTAAGTTCAGCGGGTCCTCCTACCTGATTTGAGACCATGGTTCGGGTTAATTAAAACCTCCTGGTTCAATAAAGAATCCTTTGAGCTAACCACCAGAGAAAGCGTTTATCCAAATCAAAAATGTAGGTTACTCTAAAGAGTTTCAAACAATTTTTGCTTTGGCACTTTTTCAGCGACTAGCTATAACTTTAAGCGTACTTTAGAAAAGACACGCCAAATCTCTTTCCAGTAAACTAGAAAAAAAAATACTATAGATTCTCAAACAGGCATACTCCCAAAGGAGTGCAATATGCGTTCAAAGATTCGATGATTCAC
Otu287	737	0	0	0	0	0	0	0	0	0	48	49	331	0	56	0	0	0	0	0	0	0	0	0	1	0	0	0	0	0	58	71	53	0	70	0	0	0	0	0	0	0	0	AGTGGTCCTCCGCTTATTGATATGCTTAAGTTCAGCGGGTATCCCTACCTAATCCGAGGTCAATCATTAAAAAATGGGGGGGTTCTGACGAGTGTCCACCAGGACCCTATAGCGATTTATTTTACTACGCTTAGAGCCTGACAGCACTGCCACTGATTTTAGAGGCTGCCTTGACAGCAGGCCTCAACACCAAGCTAGGCTTGAGGGGTGATAATGACGCTCGAATAGGCATGCCCCCCGGAATACCAGGGGGCGCAATGTGCGTTCAAAGATTCGATGATTCAC
Otu288	1105	36	7	74	42	7	39	45	0	3	0	0	0	0	0	0	0	0	0	0	133	61	124	99	107	42	57	143	70	15	0	0	1	0	0	0	0	0	0	0	0	0	0	TCCTCCGCTTATTGATATGCTTAAGTTCAGCGGGTATTCCTACCCGATCCGAGGTCAACCTAATCGAATTTCGATTGAAATTCATGAGTTCTAACGGCGTGGTCCGCTCCCATCGCTAGCGAGAAGTGTGTCACAACGCTAAGACGGGCGACGGCCAGCCGGTGAAATTGAGGCGCGGGGGAGTCCCGCCGCCCAATACCAAGCCAGGCTTGATTGGATTTAATGACGCTCGAACGGGCATGCCCCCCGGAATGCCAGGGGGCGCAATGTGCGTTCAAAGATTCGATGATTCAC
Otu289	884	0	0	0	0	0	112	6	6	0	165	44	51	0	16	0	0	0	0	0	0	0	0	0	0	3	108	43	111	9	10	32	18	0	150	0	0	0	0	0	0	0	0	AGTGGTCCTCCGCTTATTGATATGCTTAAGTTCAGCGGGTAACTCCTACCTGATCCGAGGTCAACCGTGGAAAAATTATGGAAGACCAACACCCGTAGATCCTTCCCGAGCGGGTGACAAAGCCCCATACGCTCGAGGACCTAGGCGGGCGTCGCCACTGCCTTTCAGGCAGGTCCCCAGGGGGGACCACACCCAACACACAAGCCGTGCTTGAGGGCAGAAATGACGCTCGGACAGGCATGCCCCCCGGAATGCCAGGGGGCGCAATGTGCGTTCAAAGATTCGATGATTCAC
Otu290	673	0	2	0	0	0	26	170	0	0	27	0	32	0	0	1	0	0	0	3	0	0	0	0	0	7	7	0	1	0	3	2	260	0	34	0	13	42	12	31	0	0	0	TCCTCCGCTTATTGATATGCTTAAGTTCAGCGGGTAGTCCTACCTGATTTGAGGCCTGATCATAAAAGTTAATCGGTCGAACCGATTAGAGTTAGAAGCAGATCGCGCACTACGCTTGACTCTGAATAAACAGACAAAAACATCAGACTCGACGACAATTTCTTATCATGTCAAGACCGATGCTAACCAAGCTTAGGCTGCAAAGACCACTAATTCGTTTAAGGCGAGTCGATTTTTCCCAAAAGGAAAGACCAACAAAAGCGCCCAAGTCCAAGCCAAAGTTTATCAATAAAGAAGAACAGTGGTTGATAGAGTTTCATGACACTCAAACAGGCATGCTCCTCGGAATACCAAGGAGCGCAAGATGCGTTCAAAGATTCGATGATTCAC
Otu291	812	0	0	1	0	0	0	0	0	0	811	0	0	0	0	0	0	0	0	0	0	0	0	0	0	0	0	0	0	0	0	0	0	0	0	0	0	0	0	0	0	0	0	TCCTCCGCTTATTGATATGCTTAAGTTCAGCGGGTAGTCCTACCTGATTTGAGGTCAGATAACAAAATCGACGCGTGGTCTATTGTCCAAGTCAATGGACTATTAGAAGCAGTCACTTCCCAGCAAGTCTATTCGCCATAGCGCTACAAAGAATTTGTGTTCTTATCACACCATAGAGTTTTATAATAGACCGCGGTGGACCAGCTAATACATTTCGAGACGAGCTGCAATAGTTCAATCGCAGCAACATCCAAATCCAAACTATGACCTCCTTAATGAAAAAAAGGTCAAGCTTGAGAGTATTCACGACACTCAAACAGGCATACTCCTCGGAATACCAAGGAGTGCAAGATGCGTTCAAAGATTCGATGATTCAC
Otu292	1160	0	0	0	0	0	0	0	0	0	0	0	0	0	0	18	321	21	0	3	0	0	0	0	0	1	0	0	0	0	0	1	1	0	1	0	1	170	173	449	0	0	0	TCCTCCGCTTATTGATATGCTTAAGTTCAGCGGGTAGTCCTACCTGATTTGAGGTCAAATTGATATGAGGTTGTCCGAAGACCATTATATGCGGCACCTCGATCCTGGCCGACAGCGTAACACGATTATCACACTGATGACCGAAACGGACCAAAGTCAATTCCGCGAATGCATTTGAGAGGAGCCGACCCAAAGGGCCAGCACGCTCCACCGTCCAAGCCACCGAATCGAAAGCAAATCCGATCGGGGTTGAGAATTTAATGACACTCAAACAGGCATGCTCCTCGGAATACCAAGGAGCGCAAGGTGCGTTCAAAGATTCGATGATTCAC
Otu293	787	7	0	0	4	0	3	34	57	136	29	12	100	2	9	0	0	0	0	0	0	2	8	10	0	41	12	59	0	0	12	47	139	0	64	0	0	0	0	0	0	0	0	TCCTCCGCTTATTGATATGCTTAAGTTCAGCGGGTATCCCTACCTGATCCGAGGTCAATCGTGATAAAATTTGGGGTTCTGGCAGGACACCACCGGGACTCTGTCGCGAGAAGTATTACTACGCGTAGAGCCAGATGGCACCGCCACTGCTTTTAGGGGCTGCCCTGTGACGGGCAGGCCCCAACACCAAGCTGAGCTTGAGGGGTGATAATGACGCTCGAACAGGCATGCCCCCCGGAATACCAAGGGGCGCAATGTGCGTTCAAAGATTCGATGATTCAC
Otu294	1581	0	1	0	0	2	0	0	0	0	0	0	0	0	0	0	31	3	11	18	0	0	0	0	0	0	0	0	0	0	1	0	0	941	0	0	0	451	115	7	0	0	0	TCCTCCGCTTATTGATATGCTTAAGTTCAGCGGGTAACTCCTACCTGATCCGAGGTCAACCGTGGTAAAAAATACAGTTGTGACAGACGTGCGCAGGTCCTTCCCGAGCGAGTGACAAAGCCCCATACGCTCGAGGACCGGACGCGACGTCGCCGCTGCCTTTCGGGCAGGTCCCCCCGCCAGGGAGGGGACCACACCCAACACACAAGCCGTGCTTGAGGGCAGAAATGACGCTCGGACAGGCATGCCCCCCGGAATGCCAGGGGGCGCAATGTGCGTTCAAAGATTCGATGATTCACTGG
Otu295	710	0	0	0	0	0	0	0	0	0	120	249	54	0	0	0	0	0	0	0	0	0	0	0	0	0	0	0	0	0	130	31	85	0	41	0	0	0	0	0	0	0	0	TCCTCCGCTTATTGATATGCTTAAGTTCAGCGGGTAGTCCTACCTGATTCGAGGTCAGATTTCAAAGTGTGCTTGACCGCCGCTCGGACGGCAGTCGAGGCGGGGGACGCGAGGCCCGGTCGGACGAGGACAATACAACGCCCGTGGGTGCTCGGAGACCCCACCGATGCATTCGAGGGGAGCCGCGTCGCCGCGGCAGACCCCCAAGTCCGCCGCCAGCCGGTCGCGAAACCGGAGGCGGCGATGAATTCAAGACACTCGAACAGGCATGCCCATCGGAATACCAAAGGGCGCAAGGTGCGTTCAAAGATTCGATGATTCAC
Otu296	2454	34	101	18	14	241	729	205	196	0	0	0	0	0	0	0	0	0	0	0	18	49	20	48	102	44	32	558	25	20	0	0	0	0	0	0	0	0	0	0	0	0	0	TCCTCCGCTTATTGATATGCTTAAGTTCAGCGGGTATCCCCACCTGATCCGAGGCCAACCTTGTAAAAATGGGTCGGGGCGGCCACTGCCTGATGCTCCGAGCGAGGGATTTCTCTTGCTACGCTCGGGACCGGACAACGGCGCCCACGGGTTTCAGGCCCGTCCGCGAGGACAGGGCCCATCACAGAGCAGGGCTCCAGGGTAGAAATGGCGCTCGAACAGGTGTGCCCCCCGGAATACCAGGGGGCGCAATGTGCGTTCAAAGATTCGATGACTCAC
Otu297	728	717	1	0	0	0	3	0	0	0	0	0	0	0	0	0	0	0	0	0	2	0	3	0	2	0	0	0	0	0	0	0	0	0	0	0	0	0	0	0	0	0	0	AGTGGTCCTCCGCTTATTGATATGCTTAAGTTCAGCGGGTAGTCCTACCTGATTTGAGGTCAAACGTCAATGAGGAAGACGCCCCTAGAGGCGTCGACGCATTAGAGGCACGGGACCATTCTGTCTTGCACTTCGGCGAACGGCGATCATTATCACGCCAAAGGCCTTGTCATGCAAAGTCGAAAGTCGACCGCGAGCCGATTCATTTAAGAGGAGCCCGAGTCCTGGACGAATCCAGTGTCTCCGGCAGCCCCCAACATCCAAGCACCCGCTCGAAGCAAATCGAGAGGGGTTGAGAATTTACTGACACTCAAACAGGCATGCTCCTCGGAACACCGAGGAGCGCAAGGTGCGTTCAAAGATTCGATGATTCAC
Otu298	3423	2072	150	44	27	0	9	3	0	0	7	0	0	0	0	0	21	0	0	11	226	79	122	88	217	4	5	77	64	48	1	10	0	9	0	4	2	31	49	43	0	0	0	GTCCTCCGCTTATTGATATGCTTAAGTTCAGCGGGTATCCCTACCTGATCCGAGGTCCACCGAGAAAAATAGTGTGGGGACGACGGGCGCCGGCCAGGCCTCCGGAGCGGGTGACAAAGCCCCATACGCTCGAAGCACCGGCGCGGCACCGCCACTGCCTTTCGGGTCCGTCCCCCCGCGAGGGAGGGGACGTCGACCCAACACACAAGCCGGGCTTGATGGGCAGTAATGACGCTCGGACAGGCATGCCCCCCGGAATACCAGGGGGCGCAATGTGCGTTCAAAGATTCGATGATTCACTGG
Otu299	525	0	0	0	0	0	89	0	0	0	0	0	0	0	0	0	0	0	0	0	0	0	0	0	0	0	91	245	0	99	0	1	0	0	0	0	0	0	0	0	0	0	0	TCCTCCGCTTATTGATATGCTTAAGTTCAGCGGGTAGTCCCACCTGATTCGAGGTCAGATTTGAAAATGTTATGTCCGAAGACGATTAGAAGCAGCTCTTAAACAATTCTGGCCATCTCAATAAAGAAATGTCCTCAACGTTAGATAATTATCACGCCGAGTAGAACCAAGATTATCAAGGACCAAGCTAATATTTTTAAGACCAGCTGTATTTGACCACAGCAGAGTCCAAATCCAAATGAAGAGTCACAATAAAGGACTCCATTTGAGAGCTTCATGACACTCGAACAGGCGTGCTCCCCGGAATACCAGGGAGCGCAAGGTGCGTTCAAAGATTCGATGATTCAC
Otu300	646	0	2	203	155	8	0	0	0	0	0	0	0	0	0	0	0	0	0	0	79	66	117	3	13	0	0	0	0	0	0	0	0	0	0	0	0	0	0	0	0	0	0	TCCTCCGCTTATTGATATGCTTAAGTTCAGCGGGTATTCCTACCTGATCCGAGGTCAAACTCATGAAAGTCGGGGGTTTTACGGCGTGGCCGCGCTGCGCTCCGGTGCGAGGTGTGCTACTACGCAAGGGAGGCTGCAGCGAGACCGCCACTGTATTTAGGGGGCGGCTCGGGGGGTTAACCCCGGGTGCCGGTCCCCAACACCGCTGCCCGGAAGTGGGCGCGAGGGTTGAAATGACGCTCGAACAGGCATGCCCGCCAGAATGCTGGCGGGCGCAATGTGCGTTCAAAGATTCGATGATTCAC
Otu301	1239	0	0	0	0	0	0	24	0	0	0	0	0	0	0	0	0	0	0	0	0	0	0	2	0	37	0	951	219	6	0	0	0	0	0	0	0	0	0	0	0	0	0	TCCTCCGCTTATTGATATGCTTAAGTTCAGCGGGTAGTCCTACCTGATTTGAGGTCAAATTGTCAATAGTTGTCCGTGAGGACGGTTATGAGCGGATTCTAATAAGTTTGTTTCAAAGTCCCAAGGCATAGATAATTATCACACCAAGTGACGGTCCACAATAGATCCCACTAATGCATTTAAAGGGAGCAGACCACGAAAGCCAGCAAAACCCTCACATCCAAGCCTAACTCAAGCTAGTAAAAGCGAGCAAGGTTGATAATTTAATGACACTCAAACAGGCATGCCCTTCGGAATACCAAAGGGCGCAAGGTGCGTTCAAAGATTCGATGATTCAC
Otu302	763	0	0	0	0	0	0	0	0	0	2	0	41	0	40	0	0	0	0	0	0	0	0	0	0	0	0	0	0	0	0	0	10	0	670	0	0	0	0	0	0	0	0	AGTGGTCCTCCGCTTATTGATATGCTTAAGTTCAGCGGGTATTCCTACCTGATCCGAGGTCAAATTTTCAGAAGTTGGGGGTTTAACGGCAGGGCACCGCCAGGGCCTTCCAGAGCGAGATATAACTACTACGCTCGGGGTCCTGGCGAGCTCGCCACTAGATTTCAGGGCCTGCCCTTTCACAGGCAGTGCCCCATCACCAAGCCAGGCTTGAGGGTTGAAATGACGCTCGAACAGGCATGCCCTCCGGAATACCAGAGGGCGCAATGTGCGTTCAAAGATTCGATGATTCAC
Otu303	1241	0	1	3	0	0	85	42	0	3	0	0	0	0	0	20	66	11	0	73	16	1	6	8	11	135	89	112	60	14	0	0	4	2	0	8	95	9	54	313	0	0	0	TCCTCCGCTTATTGATATGCTTAAGTTCAGCGGGTATTCCTACCCGATCCGAGGTCAACCTTAATCAAATTTCGATTGAAATTTGTAGAGTTTTGACGGCGTGGTCCGGTCCCATCGGTAGCGAGAAGTGTGTCAACGCTAAGACAGGCGACGGCCAGCCGGTGAAATTGAGGCGCGGGGGACCCCGACGCCCAACACCAAGCCAGGCTTGATTGGATTTAATGACGCTCGAACGGGCATGCCCCTCGGAATGCCAAGGGGCGCAATGTGCGTTCAAAGATTCGATGATTCAC
Otu304	701	0	0	0	0	0	32	5	623	0	0	0	0	0	0	0	0	0	0	0	0	0	0	0	0	9	13	11	6	2	0	0	0	0	0	0	0	0	0	0	0	0	0	TCCTCCGCTTATTGATATGCTTAAGTTCAGCGGGTATCCCTACCTGATCCGAGGTCAACATTTCAGAAGTTTGGTTGTTTTACGGCGTGGTCGCGCATGGTGTCCGATGCGAGGTGAGTTACTACGCAGGGGATGCCGCAGCGTGACCGCCACTATATTTCGGGGGCGGCCTGCCACTGGCTCCGGAGAGCTAGCGGCGGTGGCCGATCCCCAACACCAAGCCCGGGGGCTTGAGGGTTGAAATGACGCTCGGACAGGCATGCCTGCCAGAATACTGGCAGGCGCAATGTGCGTTCAAAGATTCGATGATTCAC
Otu305	612	4	10	1	2	0	9	18	0	0	134	0	18	0	0	0	0	0	0	0	0	1	4	4	7	343	6	25	4	1	6	5	8	0	2	0	0	0	0	0	0	0	0	TCCTCCGCTTATTGATATGCTTAAGTTCAGCGGGTATTCCTACCTGATCCGAGGTCAACCTTGTAAAAATAGGGCTCAAAAGAGCACGCTGTGTTTTACGGCTAGAGCAGTCCAAATTCTTCAATAGAAATAAAATTTACTACAATTGAGAGTTTATGACGTTCTGCCAATAGATTTAGAGGCCTATAATTATAGAACCTCAACACCAAGCAAAAGCTTGAGGGTTGAAATGACGCTCGAACAGGCATGCCTGCCAGAATGCTAGCAGGCGCAATGTGCGTTCAAAGATTCGATGATTCAC
Otu306	572	0	0	0	0	0	0	22	0	11	0	0	0	0	0	0	0	0	0	0	0	0	0	0	0	0	9	14	299	217	0	0	0	0	0	0	0	0	0	0	0	0	0	TCCTCCGCTTATTGATATGCTTAAGTTCAGCGGGTAGTCCTGCCTGATTTGAGGTCAATTTGTCAAATCAATTGAGTTGGGAGCAAGCGTCACAACCGAGCCTCAACGAAACTCATCACGTCAGGCTTTGGGTCATTCGTCTCACTGAGTCTTTTGAGGCGAGCCAGCTTGTAAACCGGCAGACGCCCAAGTCCAAGTCCACCCGGGTGAAAAACCCGAGAGGATTGATATTTCATGACACTCAAACAGGCATGCCTCTCGGAATACCAAAAGGCGCAAGGTGCGTTCAAAGATTCGATGATTCAC
Otu307	695	0	0	0	0	0	0	0	0	0	0	0	0	0	0	1	68	0	111	0	0	0	0	0	0	0	0	0	0	0	0	0	0	366	0	0	0	83	51	15	0	0	0	TCCTCCGCTTATTGATATGCTTAAGTTCAGCGGGTAGTCCCACCTGATTCGAGGTCAAAGTTGAAAAAGTTAAGGATAAGGAGCGGACTCCAAATACCAGGATTAGAAGCGATCCAAGGCAGAGCTGGCCATCCCGAAAGATGTCCTCAGCGGTCATAAATTATCACGCTGAGTAGAACCAATCCCACAAACAAGGGTCAGCTAATACTTTTAAGGCCAGCCGTTCACAAAAGAGGAGACGGCAAAGCCCAAAACCAAACTGAGATAACAATAAAGCTATCCAGCTTGAGAATTTCACGACACTCGAACAGGCGTGCTCCTCGGAATACCAAGGAGCGCAAGGTGCGTTCAAAGATTCGATGATTCAC
Otu308	496	31	0	5	0	0	24	22	43	0	1	0	0	0	0	0	0	0	0	22	0	2	1	0	0	5	38	58	102	17	0	1	0	0	0	1	84	23	6	10	0	0	0	TCCTCCGCTTATTGATATGCTTAAGTTCAGCGGGTATCCCTACCTGATCCGAGGTCAAACTAAGAAGGTGGGGGTTGATGGCCAGCGTCCGCCGGGTCCCTATAGCGAGGAGATTTACTACGCTCAGGGCCTCGACGGCGCCGCCACTGGTTTAAAGGCCCGCCGGGTAAGCGGCGGAGCCCAATACCAAGCATTGCTTGAGGGTTGTAATGACGCTCGAACAGGCATGCCCCCCGGAATACCAGGGGGCGCAATGTGCGTTCAAAGATTCGATGATTCAC
Otu309	1093	0	0	0	0	0	21	127	33	193	0	0	0	0	0	0	0	0	0	0	0	2	0	0	0	371	171	133	37	5	0	0	0	0	0	0	0	0	0	0	0	0	0	TCCTCCGCTTATTGATATGCTTAAGTTCAGCGGGTATCCCCACCTGATTCGAGGCCAAACGTTCGGTTTGGGACTGGCGCCCGACTTTTCCAGTTATGCCGCGAGACGTTCTGCTACGCTGGCTAACCCGAGGTCGCGACGCCGACGTGTTTCGCCCAGGCCACTCCGGAGAACGGCCACAGACAGCGCAAGCCATAAGATTGGCTTAGTATTAACACGGCGCTCGAACAGGTGTGCCCTCCGGAGTACCAGAGGGCGCAATGTGCGTTCAAAGATTCGATGATTCAC
Otu310	1370	108	7	20	18	0	21	2	0	0	1	0	0	0	0	2	1	0	0	2	225	76	144	324	333	12	30	7	5	2	0	1	0	5	0	3	0	16	4	1	0	0	0	TCCTCCGCTTATTGATATGCTTAAGTTCAGCGGGTATCCCTACCTGATCCGAGGTCAACCGTAGAGGCGCGGACGCCTGTGGTGATGGGGGTCGACGGGTGCCGGCCGGGCCTCCAGAGCGGGTGACAGAGCCCCATACGCTCGAGGACCGGGCACGGCGCCGCCACTGCCTTTCGGGCCCGTCCCCCGGGGGGGACGAGGCTCAACACACAAGCCGCGCTTGAGGGCAGTAATGACGCTCGGACAGGCATGCCCCCCGGAATACCAGGGGGCGCAATGTGCGTTCAAAGATTCGATGATTCAC
Otu311	529	0	0	8	159	0	0	0	0	0	46	20	76	0	24	0	0	0	0	0	79	26	24	0	52	0	1	0	0	0	4	8	1	0	1	0	0	0	0	0	0	0	0	TCCTCCGCTTATTGATATGCTTAAGTTCAGCGGGTAATCCTACCTGATCCGAGGTCAACCTTCTGTAATTTGGGGGGTTTAACGGCTGGAAACCACTGGAAACCACAGGCGAGATATTACTACTACGCCCGAACTTCCAGTGAGTCCGCCACTAATTTTCAGGGCCTACACTTACGCGTAGTGCCCCAACACCAAGCAGAGCTTGAGGGTTGAAATGACGCTCGGACAGGCATGCCCGCCAGAATGCTGGCGGGCGCAATGTGCGTTCAAAGATTCGATGATTCAC
Otu312	995	4	8	0	14	0	5	1	0	0	217	309	84	8	87	0	0	0	0	0	0	0	0	2	5	2	13	16	1	0	51	68	67	0	32	0	0	1	0	0	0	0	0	TCCTCCGCTTATTGATATGCTTAAGTTCAGCGGGTATCCCTACCTGATCCGAGGTCAACCTTTGATAAAATTTTGGGTTATGGCAGGCACGCAACCGGTCATCCAAAGCGAGAAAAATTACTACGCTTGAAGCCGAATGGCACCGCCACTGATTTTAGAGCCCGCCTTTTCAGGTGAAGCTTAATACCAAGCAGAGCTTGAGGGTTGTAATGACGCTCGAACAGGCATGCCCCCCGGAATACCAGAGGGCGCAATGTGCGTTCAAAGATTCGATGACTCAC
Otu313	649	0	0	0	0	0	69	221	21	234	0	0	0	0	0	0	3	0	0	1	0	0	0	0	0	0	0	91	5	1	0	0	0	0	0	0	0	0	1	2	0	0	0	TCCTCCGCTTATTGATATGCTTAAGTTCAGCGGGTATCCCCACCTGATCCGAGGCCAACCTTGTAAAAATTCGTTCCAAGGCGGCCGCCGGACGGTCTCCAAAGCGAGGGTTTTGCTACGCTTGAAGCCGGCCGACGACGCCCACGAGTTTCGGGCCCGCCGTGCTGGCGGGGCCCATCACCAAGCAGGGCTTGAGGGTTGAAATGGCGCTCGAACAGGTGTGCCCCCCGGAATACCAGGGGGCGCAATGTGCGTTCAAAGATTCGATGATTCAC
Otu314	784	8	158	12	4	96	0	0	0	0	0	0	0	0	0	0	0	0	0	0	51	144	2	104	202	3	0	0	0	0	0	0	0	0	0	0	0	0	0	0	0	0	0	TCCTCCGCTTATTGATATGCTTAAGTTCAGCGGGTATCCCTACCTGATCCGAGGTCAACACTTTGAGAAGGGTTTTGGTTGGGCGGGACGGGTGACTACGCTTCGCGATGCAAAATGCTCACTACGCTGACGTTGACACCGTCGTCCGCCGTTGGAATTCGGGACGGAACGCCGCTGAGGACGCTCCAGCCCCAACACCAAGCAACTAAGCTTGAGAGGGTATTAATGACGCTCGGACAGGCATGCCTCCCGGAGTACCAGAAGGCGCAATGTGCGTTCAAAGATTCGATGATTCAC
Otu315	3914	0	0	0	0	25	226	18	27	0	1	0	0	0	0	97	7	27	96	40	0	0	0	0	0	39	7	19	49	0	0	0	0	98	0	9	431	897	736	1065	0	0	0	GTCCTCCGCTTATTGATATGCTTAAGTTCAGCGGGTATCCCTACCTGATCCGAGGTCAAACTTAGAAAGTTGGGGGTTGATGGCCAGCGTCCGCCGGGTCCCTATAGCGAGGATATTTACTGCGCTCAGGGCCTCGACGGCACCGCCACTGATTTTAAGGCCCGCCAGGTGAGTGGCGGAGCCCAATACCAAGCCAGGCTTGAGGGTTGTAATGACGCTCGAACAGGCATGCCCCTCGGAATACCAAGGGGCGCAATGTGCGTTCAAAGATTCGATGATTCACTGG
Otu316	979	0	0	0	0	20	0	0	0	36	0	0	0	0	0	14	79	4	33	81	0	0	0	0	0	0	3	0	0	0	0	0	0	29	0	6	22	41	373	238	0	0	0	TCCTCCGCTTATTGATATGCTTAAGTTCAGCGGGTATCCCTACCTGATCCGAGGTCAACCATAAGAATGGGGGGTGCTGGCCGGACACCGCCAGACGTCTATAGCGAGGAGAATTACTACGCTTAGAGCCAGACGGCACCGCCACTGATTCTGAGGCCCACCGTCGCCGGTGCGGCCCGATACCAAGCAGAGCTTGAGGGTTGAAATGACGCTCGAACAGGCATGCCCCGCGGAATACCACGGGGCGCAATGTGCGTTCAAAGATTCGATGATTCAC
Otu317	3040	0	2	4	2	0	9	21	88	0	7	0	18	0	0	2	40	31	2	17	3	3	11	0	2	16	36	51	200	241	0	2	1	305	1	0	23	1245	552	105	0	0	0	AGTGGTCCTCCGCTTATTGATATGCTTAAGTTCAGCGGGTAGCCCTACCTGATTTCAGATCAAAGTTTGAATGAGTTTTCTGTATTATCAAGACTGATTTCCAGAAGCAAATGTAGCCAAAGATTTGACAAAAGTCAAAACTATTAGGCCAAACTGCTGTAGTAGGAAACAGCCAAGAACTACATTTTAGGAGTGCCGACTATTGAAATCGGCGCATCCCAATTCCACAACAAAACCCAAAGGTTAGGTGTGAGAGTGCTCATGATACTGAAACAGGCATACTCCTCGGAATACCAAGGAGTGCAATGTGCGTTCAAAGATTCGATGATTCAC
Otu318	2339	566	1	0	1	0	196	83	428	117	28	25	12	0	7	0	0	0	0	0	1	0	0	0	35	105	214	211	237	58	0	1	0	0	13	0	0	0	0	0	0	0	0	AGTGGTCCTCCGCTTATTGATATGCTTAAGTTCAGCGGGTAGTCCTACCTGATTTGAGGTCAAATAGTCAATTAAATTGTCCCTTGCGAGACGGTTATAAGCAGGTTCCCATAATTTTGCTTCACAGTCAAATGGCATAGATAATTATCACACCAAGTGACGGTCCACAAGAGATCCCACTAATGCATTTAAAGGGAGCAGACCATCCACTGAAGGAAGCCAGCAAGCCCTCACATCCAAGCCTCGCTCAAGCTCGTAAAAGCGAACAAGGTTGATAATTTAATGACACTCAAACAGGCATGCCCTTCGGAATACCAAAGGGCGCAAGGTGCGTTCAAAGATTCGATGATTCACA
Otu319	437	0	0	0	0	0	3	12	0	37	1	0	2	0	0	1	64	0	0	9	0	0	0	2	0	4	0	4	0	0	8	1	14	0	7	0	23	22	116	107	0	0	0	TCCTCCGCTTATTGATATGCTTAAGTTCAGCGGGTATCCCTACCTGATCCGAGGTCAACCTTTGATGGGAGGTTTAACGGCACAGACGCTCCTTCTCGCCAGCGAATTTGTTGCCACAACGCTGAGATCCAGATCGTCCAGCCGGCGACATTAAGGCGCGGGGAATCCCCGACGCCCAAGACCAAGCAATAATTGACTTGAGTTTGTTTGATGACGCTCGAACAGGCATGCCCCTCGGAATACCAAAGGGCGCAATGTGCGTTCAAAGATTCGATGATTCAC
Otu320	710	0	0	0	0	0	30	80	0	377	0	0	0	0	0	0	0	0	0	1	0	0	0	0	0	46	37	90	41	1	0	0	0	0	0	0	0	5	0	2	0	0	0	TCCTCCGCTTATTGATATGCTTAAGTTCAGCGGGTATTCCTACCTGATCCGAGGTCAACCTTTTAAGACTTTGGGGGGTTTAACGGCTAGAAACCCACCGGCGCCCCTAAGCGAGAGAGATCTACTGCGCTCGGGGTCCCGGCGAGACCGCCACTGATTTTCGGGGCCTACAGCAGCAGCTGTAGGGCGCCCAACACCAAGCAGCCAGGGCTTGAGGGTGGAAATGACGCTCGAACAGGCATGCCCAACAGAATACTGATGGGCGCAATGTGCGTTCAAAGATTCGATGATTCAC
Otu321	445	0	0	0	0	0	0	0	0	0	0	21	7	0	0	0	0	0	0	0	0	0	1	0	0	0	0	0	0	0	0	0	351	0	65	0	0	0	0	0	0	0	0	TCCTCCGCTTATTGATATGCTTAAGTTCAGCGGGTAGTCCTGCCTGATTTGAGATCAAATCATAAGAATAATTGTCCAAGTTAATGGACCATTAGAAGCGGTTCATCTGCATTTCCCTTGGCCACCTTTGACAGTGTCCTCAGCGATAGATAATTTATCACGCCGAGTGGAACCAAGCATAACACTGAGATCCAGCTAATAAACAAAGAGGAGCAGGTGTGAAGCTGCAAAGACCTCCAATACCAAAGCAAAAAAACTAATTGAGTTAACAAAAAGCTTTGCTTTGAAGATTTCATGATACTCAAACAGGCATGCTCCAAGGAATACCAAGGAGCGCAAGGTGCGTTCAAAGATTCGATGATTCAC
Otu322	707	0	0	0	0	0	4	46	414	0	0	0	0	0	0	0	0	0	0	0	0	0	0	0	0	18	127	53	38	6	0	0	0	0	0	0	0	0	0	1	0	0	0	TCCTCCGCTTATTGATATGCTTAAGTTCAGCGGGTATTCCTACCTGATCCGAGGTCAACTTCTGAGAAAGTTGGGTGTTTTACGGCAGTGGCCGCCGTCGGGCTCCCGATGCGAGGTGTGTGCTACTACGCAAGAGGAAGGGCCGCGACGGGGCCGCCAAGTCATTTCGGGGGCGGCGCGTCGAGAGAGACGACCTCGCCGGTCCCCAACACCAAGCAGTGCTTGAGGGTTGAAATGACGCTCGAACAGGCATGCCCGCCAGAATACTGGCGGGCGCAATGTGCGTTCAAAGATTCGATGATTCAC
Otu323	522	0	0	0	0	0	0	0	0	0	245	34	163	2	0	0	0	0	0	0	0	0	0	0	0	0	0	0	0	0	41	24	10	0	3	0	0	0	0	0	0	0	0	TCCTCCGCTTATTGATATGCTTAAGTTCAGCGGGTTTTCCTACCTGATTTGAGACCAAGTGTTCAGGGAAGGGTGACTGATGCCACCAGTCCCTGGATAAATAGTTGAGTCACCCACACCAAATCCCGACAATTCCCAAGAACACACGTACTTGTGAGTTTCCTCATTCATGCGTATGCCCAAGAACTGTTGGTTCAAGGATGCGTAACATTCAATTTCAGGCCATTGAGACGAGAAATCTCAAAGGGCCCATATCCAACCGCAATGAAGCGGTTGATAGATTTACTGATTCTCAAACAGGCATGCTCTCCGGAATACCAAAGAGCGCAATGTGCGTTCAAAGATTCGATGATTCAC
Otu324	938	0	0	1	6	81	0	55	1	74	29	20	90	3	161	0	2	0	0	0	0	0	7	11	8	8	39	10	9	2	9	80	154	34	43	0	0	0	0	1	0	0	0	TCCTCCGCTTATTGATATGCTTAAGTTCAGCGGGTATCCCTACCTGATCCGAGGTCAAAAGTGAAAAAAGGCTTATGGACGCAAGTATTATCGGCTAGAATCGCAAAATGTGCTGCGCTTCAATACCAAAACACTGGCTGCCAATTGCTTTAAGGCGAGTCCAACCGCAAAGGAGAGGACAAACACCCAACACCAAGCAGAGCTTGAGGGTACAAATGACGCTCGAACAGGCATGCCCCATGGAATACCAAGGGGCGCAATGTGCGTTCAAAGATTCGATGATTCAC
Otu325	683	627	0	0	0	28	0	0	0	0	0	0	0	0	0	0	0	1	0	0	0	2	0	0	25	0	0	0	0	0	0	0	0	0	0	0	0	0	0	0	0	0	0	TCCTCCGCTTATTGATATGCTTAAGTTCAGCGGGTAATCCTACCTGATTTGAGGTCAAATTTGTCAATAAAATGCGCAAGACGCAAGTTCAGAAGCAGCATGCATCGTATACACCAAGGCATAGATATTTATCACACCAAAGGTACTCGGACACCGCTAATGCTTTTCAGGGGAGCCGACTTTCTTTGAAGCCTGCAAAAACCCCCAGATCCAAGCCACACCGAGGTATGGTTGAGAACTTGATGACACTCAAACAGGCATGCTCCTCGGAATACCAAGGAGCGCAAGATGCGTTCAAAGATTCGATGATTCAC
Otu326	402	0	0	2	0	0	0	18	0	113	0	0	4	0	0	0	0	0	0	0	0	8	2	1	21	11	35	3	1	2	62	96	5	0	18	0	0	0	0	0	0	0	0	TCCTCCGCTTATTGATATGCTTAAGTTCAGCGGGTATTCCTACCTGATCCGAGGTCAACCTTGGTAAATTGGGGTGTTTCGAGGCGTGGCCGTGCCGCTCTCCGGTGCGAGGTGTGCTACTACGCAGGGGAGGCTGCGGCGCGACCGCCACTGAATTTAGGGGGCAGGGGCCGCCGGAGCGGCCTCTGGTCCCCAACGCCGGGCCCGCCCCCCGGAGGGAGGGGCCCGAGGGTTGAAATGACGCTCGGACAGGCATGCCCGCCGGAGTGCCGGCGGGCGCAATGTGCGTTCAAAGATTCGATGATTCAC
Otu327	4077	0	0	0	0	15	0	30	0	0	0	0	2841	306	102	0	0	0	1	0	0	0	4	5	3	51	7	0	0	0	185	54	391	0	82	0	0	0	0	0	0	0	0	GTCCTCCGCTTATTGATATGCTTAAGTTCAGCGGGTATCCCTACCTGATCCGAGGTCAAAAGTGAAAAATGACTTGCTGGATGCTAGTATTTCAGGCTAGAATCGCAAAATGTGCTGCGCTTCAATACCAAAACACTGGCTGCCAATTGCTTTAAGGCGAGTCCAAACACCAGGGAGTGGACAAACACCCAACACCAAGCAGAGCTTGAGGGTACAAATGACGCTCGAACAGGCATGCCCCATGGAATACCAAGGGGCGCAATGTGCGTTCAAAGATTCGATGATTCACT
Otu328	729	0	1	2	0	192	19	0	0	0	0	0	0	0	172	0	0	0	0	0	3	20	127	36	80	1	0	12	0	0	0	0	30	0	34	0	0	0	0	0	0	0	0	TCCTCCGCTTATTGATATGCTTAAGTTCAGCGGGTTTTCCTACCCGATTTGAGACCAAGTTAACAAGGACTGCGACCTGACGGCCACAATCCGAGCGTACAATCAGTTATGATTCTTAACACGGCATGCACGACGCGTTAGAAGCAAGCCACGAGTGGTACAGAGATAAACCAAAAGGTTCAGTTCCAGCACTCAGGCCAACGCTTCCACATACGGCGGAACCGCGGACATTGAATTTTAGGTCATTGTTCAAGTTAACCCCCTTGAACAAATGGACCCAAGTCCAGGTTTCCCTCCACCGTTTAAGGTGTTGGGAGCCTGATGTTTTCACTGATTCTCAAACGGGCATGCTTCCGGGAATACCCAGAAGCGCAATGTGCGTTCAAAGATTCGATGATT…
Otu329	682	6	35	1	7	24	0	0	0	0	129	6	6	0	165	0	0	0	0	0	30	47	122	29	19	8	0	3	3	0	5	9	8	0	20	0	0	0	0	0	0	0	0	TCCTCCGCTTATTGATATGCTTAAGTTCAGCGGGTATCCCTACCCGATCCGAGGTCAACCTGTGATTGAGGTTTAACGGCGCGTCCGGTCATCCTCGCCAGCGAATTGATGAAACCACAACGCTGAGATTCAAACCGTCCAGCCGATCACTTCGAGGCGCGGCAGACTGCCGTCGCCCAATACCAAGCCAGGCTTGAGGGGTGTAATGACGCTCGAACGGGCATGCCCTTCGGAATGCCAAAGGGCGCAATGTGCGTTCAAAGATTCGATGATTCAC
Otu330	955	95	63	26	2	0	46	27	0	0	3	21	3	0	0	0	0	0	0	0	14	56	23	235	87	40	19	158	26	0	0	7	0	0	4	0	0	0	0	0	0	0	0	TCCTCCGCTTATTGATATGCTTAAGTTCAGCGGGTATTCCTACCTGATCCGAGGTCAACCTTATAAAGTGGGGGTTTAACGGCAGAAGCCCACTGAAATCCCAAAGCGACGTGTATTACTACGCTCAGGATGACAGCAGATCCGCCACTACGTTACAGGGCCTATACGAAAATAGTGCCCCAACACCAAGCAGGGCTTGAGGGTTGAAATGACGCTCGAACAGGCATGCCCGTTAGAATACTAATGGGCGCAATGTGCGTTCAAAGATTCGATGATTCAC
Otu331	621	37	0	0	0	0	6	7	29	0	424	1	41	0	0	0	0	0	0	0	1	2	10	3	0	5	0	6	23	2	5	11	5	0	0	0	0	0	0	3	0	0	0	AGTGGTCCTCCGCTTATTGATATGCTTAAGTTCAGCGGGTATCCCTACCTGATCCGAGGTCAACCTTAAAAAATTGGGGGTTGCTGGCAAGCACACAGCCGGGTCTCCAGAGCGAGAAGAATTACTACGCTCGGAGCCGGATGGCACCGCCACTGACTTTAGGGCCCGCCGGAACCGGCGGGGCCCAATACCAAGCAGAGCTTGAGGGTTGTAATGACGCTCGAACAGGCATGCCCCCCGGAATACCAGGGGGCGCAATGTGCGTTCAAAGATTCGATGATTCAC
Otu332	858	0	0	0	15	0	0	0	0	0	105	4	446	6	114	0	0	0	0	0	0	0	2	0	0	0	0	0	0	0	9	20	53	0	84	0	0	0	0	0	0	0	0	TCCTCCGCTTATTGATATGCTTAAGTTCAGCGGGTAATCCTACCTGATTTGAGGTCAGATTGTCAAATGTTGTCTGTGAAGACGATTAGAAGCGAAGCCTCAACATGTCACTTCTCAATGGCGTAGATAATTATCACACCATAGATTAGCGGCAAAAGCTCTGCTAATGCATTTAAGAATAGCCGACTCAGGAAGCCCGCAAACCCCATGATCCAAGCCATACAGGTTAATAAAAACTTGTATAGTTGAGAATTTAATGACACTCAAACAGGCATGCTCCTCGGAATACCAAGGAGCGCAAGGTGCGTTCAAAGATTCGATGATTCAC
Otu333	749	0	0	0	0	0	0	0	0	0	0	0	0	0	0	31	61	0	0	3	0	0	0	0	0	0	0	0	0	0	0	0	0	0	0	0	13	22	39	580	0	0	0	TCCTCCGCTTATTGATATGCTTAAGTTCAGCGGGTATCCCTACCTGATCCGAGGTCAAACTAAGAAAGTGGGGGTTTGCTGGCAGGCTACCGCGAGACACCTATAGCGAGGATATTTACTACGCTCAGGGCCTCGTGGCACCGCCACTGATTTTAAGGCCCGCTGGATTAGCAGCGGAGCCCAATACCAAGCAATGCTTGAGGGTTGTAATGACGCTCGAACAGGCATGCCCCTCGGAATACCAAGGGGCGCAATGTGCGTTCAAAGATTCGATGATTCAC
Otu334	980	963	1	0	3	0	0	0	0	0	0	0	0	0	0	0	0	0	0	0	8	0	2	0	0	0	0	3	0	0	0	0	0	0	0	0	0	0	0	0	0	0	0	TCCTCCGCTTATTGATATGCTTAAGTTCAGCGGGTAGTCCTACCTGATTTGAGATCAAACGTTCAAAAAGCTGTCCTCACCGAGGAGAGACATTTATGAGCCCCAGCGAACCTTTGTCGCAGAAGGTTACCTGGTGGAAAACCACAAGCGTAGATAGTTATCACACCCATGATACCACACCAAACACTGGCAAGCTAATTCATTTGAGAGGAGCTGACCCCAGGCCAGCAAGACCCCCAAAGTCCAAGCTCATCATGGCAAGCCATGAGAGTTGAGGTGTTCATGATACTCAAACAGGCATGCCCTTCGGAATAGCCAAAGGGCGCAAGGTGCGTTCAAAGATTCGATGATTCAC
Otu335	1123	0	6	35	7	0	6	0	0	0	6	0	32	12	138	27	38	43	22	17	6	9	0	0	7	0	0	9	7	0	2	2	5	137	25	9	113	171	188	44	0	0	0	TCCTCCGCTTATTGATATGCTTAAGTTCAGCGGGTATTCCTACCTGATCCGAGGTCAACCTTAGAAAAAAGGGGGGTATAAGACCGTGGCTCGCGCACCCTAGATCCGATACGTGCTCAGTTAAGAAGCTCAGTGTACCGGGGGTCCAACGAGGCCGCCGTCATTGTCTTTAGGAGGGGTCCAGGTGACCTGGACCAAACCGTCCAAAACCAAGCCCGGGGGCTTGAGGGGTGTAAATGACGCTCGAACAGGCATGCCCTTCGGAATACCAAAGGGCGCAATGTGCGTTCAAAGATTCGATGACTCAC
Otu336	621	0	0	0	0	0	0	0	0	0	0	26	26	0	1	0	0	0	0	0	0	0	0	0	0	0	0	0	0	0	9	537	21	0	1	0	0	0	0	0	0	0	0	TCCTCCGCTTATTGATATGCTTAAGTTCAGCGGGTAGTCCTACCTGATTTGAGGCCAGATGATTCAAATTGTCTCATAACAAGACGGTTTGAAGCAGGGTCTAACAGGGACTTCAAGGCGTAGATAATTATCACACCAAGGATCCACTATATAAAAACCCCAGCTAATACATTTAAGAAGAGTTGACTTGCGCCAACAACTTCCAAGTCCAAATACAAGAAAGCAATGAAGCTTTGTATTTGAGAGATTCATGACACTCAAACAGGCATGCTCTTCGGAATACCAAAGAGCGCAAGGTGCGTTCAAAGATTCGATGATTCAC
Otu337	571	0	0	0	0	64	0	0	0	0	0	2	109	21	46	0	0	0	0	0	0	0	0	0	0	0	0	0	0	0	101	93	115	0	20	0	0	0	0	0	0	0	0	TCCTCCGCTTATTGATATGCTTAAGTTCAGCGGGTATCCCTACCTGATCCGAGGTCAAAAGTGATAATAAACTTAATGGACGCTATTATTTAAGCTTGAATCGCGACTTGTGCTGCGCTTCAAACCAAAATACTGGCTGCCAATTACTTTAAGGCGAGTCCTACCCTGTAGGGCAAGGACAAACACCCAACACCAAGCATAGCTTGAAGGTACAAATGACGCTCGAACAGGCATGCCCCATGGAATACCAAGGGGCGCAATGTGCGTTCAAAGATTCGATGATTCAC
Otu338	411	0	0	382	6	0	0	0	0	0	0	0	0	0	0	0	0	0	0	0	0	0	0	23	0	0	0	0	0	0	0	0	0	0	0	0	0	0	0	0	0	0	0	TCCTCCGCTTATTGATATGCTTAAGTTCAGCGGGTAGTCCCACCTGATTCGAGGTCAGATTTGAATAATTTGTTTGTCAGAAGAGACGATTAGAAGCAGCCTAAAAGTAGTCTTGGCCATCTCTCCCTTTTACAAGAGAAATGTCCTCAGCGTAAGATAATTATCACACCGAGTAAGAACCTAGTCTTCCATTAGAGCCGGCTAATACATTTAGGGACAGCCGTTGTAACACAGCAAGTCCCAAATCCAAGCTAAATAACAACAATAAAGTTATTATCGCTTGAGAGCTTCATGACACTCGAACAGGCGTGCTCCTCGGAATACCAAGGAGCGCAAGGTGCGTTCAAAGATTCGATGATTCAC
Otu339	519	0	0	0	0	0	0	0	0	0	0	0	0	0	0	18	55	0	0	61	0	0	0	0	0	0	0	0	0	0	0	0	0	0	0	1	33	293	4	54	0	0	0	TCCTCCGCTTATTGATATGCTTAAGTTCAGCGGGTATCCCCACCTGATCCGAGGCCAACCTTGTGAGAATAGGTTTCCGGGGCGGCCGCCGGCCGGTCTCCAAAGCGAGGGTTTTGCAACGCTTGAAGCCGACGGACGGCGCCCACGAGTTTCGGGCCCGCCGCTCGGGCGGGGCCCATCACCAAGCGAGGCTTGAGGGTTGAAATGGCGCTCGAACAGGTGTGCCCCCCGGAATACCAGGGGGCGCAATGTGCGTTCAAAGATTCGATGATTCAC
Otu340	777	0	5	33	3	0	1	16	7	0	349	98	167	0	0	0	0	0	0	0	9	17	0	0	23	1	2	11	1	0	0	21	0	0	13	0	0	0	0	0	0	0	0	TCCTCCGCTTATTGATATGCTTAAGTTCAGCGGGTAATCCCACCCGATTTGAGGTCAAATTGTCAGAGATTTGTCCGAAGACGGTTGTAAGCGCAGGAGCCCACCTGAAAGCGCGCCTCCGGAGAGACTGACCAGTGAAGATACTTATCACACTGTTTACGCCGACGAGCGGGGTACACTGAGACATTCCAGACGAGCCGACGGATCGGCAGCGTCCAAGTCCACACCCAAAAAGAATTTTGGGGTGAGATTACAATGACACTCAAACGGGTGTACCCTTCGGAATACCAAAGGGTGCAAGGTGCGTTCAAAGATTCGATGATTCAC
Otu341	627	0	0	0	0	155	0	0	0	0	0	0	0	0	0	106	33	4	0	0	0	0	0	0	0	0	0	0	0	0	0	0	0	2	0	0	258	64	5	0	0	0	0	TCCTCCGCTTATTGATATGCTTAAGTTCAGCGGGTAGTCCTACCTGATTTGAGGTCAGATGACATGAAGTTATTGTCTCAGTCAAGAGACTATTAGAAGCAGTCACTTCAAGTTTATAACAACAGCGCTACAAATCAACAATGAAATTGTTTCTTATCACACCATTATGAGTTATAAACCGCGGCGGACCAGCTAATGCATTTCGAGACGAGCTGCTATAATAAAATAGCAGCAACATCCAAGTCCAAACTATAACCTTCCTTCAATAAAGAAAAAAGGTTAAGTTTGAGAGTATTCACGACACTCAAACAGGCATGCTCCTCGGAATACCAAGGGGCGCAAGATGCGTTCAAAGATTCGATGATTCAC
Otu342	638	0	53	0	0	0	0	74	28	0	0	14	192	0	0	0	0	0	0	0	0	0	4	0	4	27	3	1	0	0	37	105	93	0	3	0	0	0	0	0	0	0	0	AGTGGTCCTCCGCTTATTGATATGCTTAAGTTCAGCGGGTATCCCTACCTGATCCGAGGTCAAACCATAGAAAAATATGTTTGTTCGTCTGGCGGGCGGCACCGCGCGCTCCGAAGCGGGTAACTTGACTACGCTGGGAGACGGGCACCGCTGCCTACGAGTTTCAGGCACGTCCTAGCGGACGACGCCCAGCACCAAGCGCGAGCTTGAGGGTTTGAAATGACGCTCGAACAGGCATGCCCCTCGGAATACCAAGGGGCGCAATGTGCGTTCAAAGATTCGATGATTCAC
Otu343	652	0	0	0	0	0	1	13	0	0	0	0	0	0	0	29	19	4	0	52	0	0	0	0	0	0	0	2	0	0	0	0	0	0	0	0	0	162	91	279	0	0	0	TCCTCCGCTTATTGATATGCTTAAGTTCAGCGGGTATCCCCACCTGATCCGAGGCCAACCTTGTAAAAATTCGTTTCGAGGCGGCGGCCGGCCGGTCTCCAAAGCGAGGGTTGTGCTACGCTTGAAGCCGGCAGGACACGCCCACGAGTTTCGGGCCCGCCGCAGAGGCGGGGCCCATCACCAAGCGGGGCTTGAGGGTTGAAATGGCGCTCGAACAGGTGTGCCCCCCGGAATACCAGGGGGCGCAATGTGCGTTCAAAGATTCGATGATTCAC
Otu344	1063	34	8	20	53	55	6	7	28	5	13	0	3	1	94	4	10	107	17	2	26	32	61	18	14	8	12	33	163	40	1	0	0	2	10	26	43	18	83	6	0	0	0	TCCTCCGCTTATTGATATGCTTAAGTTCAGCGGGTATCCCTACCTGATCCGAGGTCAACCTGAAAAAAGATTGATGGTGGTCGGCAGGCGCCGGCCGGGCCTACAGAGCGGGTGACAAAGCCCCATACGCTCGAGGACCGGACGCGGTGCCGCCGCTGCCTTTCGGGCCCGTCCCCCGGGAGGGGGGGACGGGGGCCCAACACACAAGCCGCGCTTGAGGGCAGCAATGACGCTCGGACAGGCATGCCCCCCGGAATACCAGGGGGCGCAATGTGCGTTCAAAGATTCGATGATTCAC
Otu345	780	0	0	0	0	0	0	0	0	0	96	612	15	0	0	0	0	0	0	0	0	0	0	0	0	0	0	0	0	0	30	10	12	0	5	0	0	0	0	0	0	0	0	AGTGGTCCTCCGCTTATTGATATGCTTAAGTTCAGCGGGTATTCCTACCTGATCCGAGGTCAACCTTGTAAAAAATAGGCCCAAAGGGTCCTGTGTTTTACGGCAAGAAACCGTCAAAACTTTCTAAATGAATAAAATTTACTACACTTGGAAGTTTTTGACGTTCCGCCAATGTATTTAGAAGCCTATAAAAATTATAGAAACCTCAAAACCAAGCAATAAAGCTTGAGGGTTGAAATGACGCTCGAACAGGCATGCCTGCCAGAATGCTAGCAGGCGCAATGTGCGTTCAAAGATTCGATGATTCAC
Otu346	313	0	0	0	0	0	0	0	0	0	0	0	1	0	4	0	0	0	0	0	0	0	0	0	0	0	0	0	0	0	1	0	0	307	0	0	0	0	0	0	0	0	0	TCCTCCGCTTATTGATATGCTTAAGTTCAGCGGGTAGTCCTACCTGATTTGAGGCCAGATGTCAAGAATATTAATCCGAAGATCAATGGATTAGAAAGCGGTCTTTAGTCTTGCAACGCGGCCATCCGAAGATGTCCTTAGCGAAATACTTATTACGCCAAGTCAAACCATGTCGCGAGACAGATCCAGCTATTACTTTTAAGACGAGCCGACTTATCATCGGCAAACGTCCAAATCCAAGCCAAAGAAAGGTGTTAACCAATCTAAGGTTGAGGGTTTTCATGACACTCAAACAGGCATGCTCCCCGGAATACCAGGGAGCGCAAGGTGCGTTCAAAGATTCGATGATTCAC
Otu347	612	67	30	20	14	20	13	1	0	0	147	0	68	23	0	0	0	0	0	0	11	11	31	23	32	4	18	24	21	8	10	6	4	0	6	0	0	0	0	0	0	0	0	TCCTCCGCTTATTGATATGCTTAAGTTCAGCGGGTATTCCTACCTGATCTGAGGTCAACCAGAAAGAGTTGGGGGTTTTACGGCAGGCCGCACCGCTGTCCGCCTGCGAGGTGATTTACTACTACGCAGAGGAGCACACGGCGTGGTCGCCACTCTATTTCGGGGCCGGCCTCCCAGTGACGGGCGGCCGATCCCCAACACCGCTCCCAGCAAAAGCCGGGGGCGAGGGTTGAAATGACGCTCAGACAGGCATGCCCGCCAGAATACTAGCGGGCGCAATGTGCGTTCAAAGATTCGATGATTCAC
Otu348	1265	0	20	57	53	78	0	0	0	0	0	0	0	0	0	0	0	1	0	0	74	48	723	71	111	9	1	19	0	0	0	0	0	0	0	0	0	0	0	0	0	0	0	TCCTCCGCTTATTGATATGCTTAAGTTCAGCGGGTATCCCTACCCGATCCGAGGTCAACCTTGTGTGAAGTTTTAACGGCGCGCCCGGTCGTCCTCGCCAGCGATTTGATGAAACCACAACGCTGAGATTCGAACCGTCCAGCCGATCGATTAGAGGCGCGGAGGAACTCCGTCGCCCAATACCAAGCCAGGCTTGAGTGGTGAAATGACGCTCGAACGGGCATGCCCTTCGGAATGCCAAAGGGCGCAATGTGCGTTCAAAGATTCGATGATTCAC
Otu349	769	0	0	5	0	0	48	59	0	21	0	0	0	0	0	0	0	0	0	0	0	8	14	2	14	56	21	139	301	81	0	0	0	0	0	0	0	0	0	0	0	0	0	TCCTCCGCTTATTGATATGCTTAAGTTCAGCGGGTATCCCTACCTGATCCGAGGTCAACCGTGAGAGGGGTCGCTGGCGGGCGCCGCCCAGGGCCGGTAGCGAGGGGTTGTACTACGCTCCGGCACCTGGTCGCACCGCCACTAGCTTTGGGGCCCGCCAGCCGGCAGGCCCAGGACCCAGCAGGGCTGGATAGGCTATAATGACGCTCGAACAGGCATGCCCCTCGGAATACCGGGGGGCGCAATGTGCGTTCAAAGATTCGATGATTCAC
Otu350	627	0	0	0	0	0	0	0	0	0	0	0	0	0	0	0	0	0	0	0	0	0	0	0	0	0	0	0	0	0	0	0	0	0	0	0	0	298	42	287	0	0	0	TCCTCCGCTTATTGATATGCTTAAGTTCAGCGGGTAGTCCTACCTGATTTGAGGTCAAATTGTCAAAAGAGAGGTAAACCTCTGTCCTGTGAAGGACGGTTGATAAGCAGCCTCAACCTCTAAACCCAAGTCCTTGGAGACTCGGCCTTCACCAACCACGACGCAGATAATTATCACGTCAACAGTCAGATCTAACGAGGGAGACCGCTAATGAGTTTAAGAGGAGCCAACCACAAGGGGCCAGCACTGCTCCAAGTCCAATCCTCTCAGGGGCAAGCCCCTAAGAGGTTGAGAATTAAATGACACTCAAACAGGCATGCCCTTCGGAATACCAAAGGGCGCAAGGTGCGTTCAAAGATTCGATGATTCAC
Otu351	431	0	9	0	0	0	0	0	0	0	0	0	0	0	0	14	112	21	0	32	0	0	0	0	0	0	0	0	0	0	0	0	0	0	0	5	72	71	54	41	0	0	0	TCCTCCGCTTATTGATATGCTTAAGTTCAGCGGGTATCCCTACCTGATCCGAGGTCAACCTTTGAATAAAGAGGTTTAACGGCCGGGTCCCCCCCCTCACAAGCGGATAGTTTTAGCCACAACGCTTAGAGACGGGGTGTCCAGCCGAACGACATTAGGGCGCGCGGTGGTCTCCGCGGGGGCCCAATACCAAGCCAGGCTTGAGTGGTGTAATGACGCTCGAACAGGCATGCCCCCCGGAATACCAGGGGGCGCAATGTGCGTTCAAAGATTCGATGATTCAC
Otu352	462	1	6	0	0	0	74	29	0	33	96	0	13	3	0	0	0	0	0	0	0	9	2	5	3	15	17	97	50	2	7	0	0	0	0	0	0	0	0	0	0	0	0	TCCTCCGCTTATTGATATGCTTAAGTTCAGCGGGTATTCCTACCTGATCCGAGGTCAACCTTTGGAAGTGGGGGGTTTAACGGCAGAGGTCCGCCATGATACCCTAAGCGAGGTGTATTACTACGCTCGAGACCGCAGCAGGCCCGCCACTATATTTCAGGGCTTACATGGTGTAGTGCCCCATCACCAAGCAGTGCTTGAGGGTTGAAATGACGCTCGAACAGGCATGCCCAAAAGAATACTTTAGGGCGCAATGTGCGTTCAAAGATTCGATGATTCAC
Otu353	472	0	15	24	2	0	52	0	0	0	0	0	0	0	0	3	17	10	0	19	18	10	6	7	5	18	37	67	19	2	3	0	1	2	0	1	0	2	28	104	0	0	0	TCCTCCGCTTATTGATATGCTTAAGTTCAGCGGGTATCCCTACCTGATCCGAGGTCAACCTGAGAAAGATTGTTTTCCCACCGCCCCGAGGGGAGGGGGGAAAGGAGACCGTGCCCCGAGAACCCTCGATCCGATACGTGCTCAGTTAAGAAGCTCAGTGTACCGGGGGTCCTGCGAGGCCGCCGTCATTGTCTTTAGGAGGGGTCAGTCGCCTAACCAGACCGTCCAAAGCCAAGCCACAGGGGCTCGAGGGGTGATAATGACGCTCGAACAGGCATGCCCTTCGGAATACCAAAGGGCGCAATGTGCGTTCAAAGATTCGATGATTCAC
Otu354	567	0	0	0	0	0	21	94	0	0	81	0	1	0	0	1	56	0	0	0	0	0	0	0	0	9	2	0	0	0	25	3	41	0	80	0	0	142	5	6	0	0	0	TCCTCCGCTTATTGATATGCTTAAGTTCAGCGGGTATCCCTACCTGATCCGAGGTCAAACTTAGAAAGTTGGGGGTTGTTGGCCAGTACCACCGAGTCCCTATAGCGAGGATATTTACTACGCTCAGGGCCACGGAGGCACCGCCACTGATTTTAAGGCCTGCCAGGTGAGTGGCAGAGCCCAATACCAAGCTAAGCTTGAGGGTTGTAATGACGCTCGAACAGGCATGCCCCTCGGAATACCAAGGGGCGCAATGTGCGTTCAAAGATTCGATGATTCAC
Otu355	502	12	5	0	0	0	127	53	0	11	0	0	0	0	0	0	0	0	0	0	0	4	1	23	0	50	55	112	46	3	0	0	0	0	0	0	0	0	0	0	0	0	0	TCCTCCGCTTATTGATATGCTTAAGTTCAGCGGGTATCCCTACCTGATCCGAGGTCAACCTTAAAAAATTGGGGTTGTTGGCAAGCACAATCAAGACCCTATAGCGAGAAAAATTACTACGCGTAGAGCTTAAGAGCACCGCCACTGGTTTTAAGAGAGGCCAGTACTGGCCAACTCCAAGTCCACCACAGGGGTGATTTGGTCATTATGACGCTCGAACAGGCATGCCCTCCGGAATACCAGAGGGCGCAATGTGCGTTCAAAGATTCGATGATTCAC
Otu356	1013	827	1	0	0	0	0	0	135	0	0	0	0	0	0	0	0	0	0	0	0	1	0	0	0	26	0	22	0	0	0	1	0	0	0	0	0	0	0	0	0	0	0	TCCTCCGCTTATTGATATGCTTAAGTTCAGCGGGTATCCCTACCTGATCCGAGGTCAACCTAGAAAAATTTGGGGTTGCTGGCCAGCATCCCTCCGGACCCTATAGCGAGAAAATTACTACGCGTAGAGCCGAAGGGCACCGCCACTAGTTTTAAGGCCCGCCAGGCGGCGGAGCCCAACACCTAGCCAGGCTAGATTGGTATAAATGACGCTCGAACAGGCATGCCCCCCGGAATACCAGGGGGCGCAATGTGCGTTCAAAGATTCGATGATTCAC
Otu357	798	0	0	0	0	0	0	0	0	0	0	0	0	0	0	31	159	0	9	283	0	0	0	0	0	0	0	0	0	0	0	0	0	0	0	0	111	0	43	162	0	0	0	TCCTCCGCTTATTGATATGCTTAAGTTCAGCGGGTAGTCCCACCTGATTCGAGGTCAAAGTTGAAAAAAGTTAAGGATAAGGAGCGGACTCCGAATACCAGGATTAGAAGCGATCCTAGGCAAAACTGGCCATCCCGAAAGATGTCCTCAGCGATCATAAAATTATCACACTGAGTAGAACCAATCCCACAACAAGGGTCAGCTAATACTTTTAAGGCCAGCCGTTCACAAAAGAGGAGACGGCAGAGCCCAAATCCAAACTGAGATAACAATAAAGCTATCCAGCTTGAGAATTTCAAGACACTCGAACAGGCGTGCTCCTCGGAATACCAAGGAGCGCAAGGTGCGTTCAAAGATTCGATGATTCAC
Otu358	1338	5	7	3	3	0	1	12	35	0	2	0	0	6	272	9	25	5	3	7	0	3	4	7	3	1	8	14	24	0	104	21	13	400	60	3	25	72	150	31	0	0	0	TCCTCCGCTTATTGATATGCTTAAGTTCAGCGGGTATCCCTACCTGATCCGAGGTCAACCTGAAAAAAGATTGATTGTTGTCGGCAAGCGCCGGCCGGGCCTACAAGAGCGGGTGACAAAGCCCCATACGCTCGAGGACCGGACGCGGTGCCGCCGCTGCCTTTCGGGCCCGTCCCCCGGGAAGGAGGACGGGGCCCAACACACAAGCCGTGCTTGAGGGCAGCAATGACGCTCGGACAGGCATGCCCCCCGGAATACCAAGGGGCGCAATGTGCGTTCAAAGATTCGATGATTCACA
Otu359	1092	0	0	0	3	0	3	100	0	0	172	121	48	0	231	0	0	0	0	0	4	0	0	0	1	217	24	50	11	0	6	38	38	0	25	0	0	0	0	0	0	0	0	TCCTCCGCTTATTGATATGCTTAAGTTCAGCGGGTATCCCTACCTGATCCGAGGTCAACCATAGAAAGTTGGGGGTTCTGGCGCGGACCCTCCAGACCCTATAGCGAGAAGAATTACTACGCTTAGAGCCGAAAGGCACTGCCACTGATTTTAAGAGCTGCTAGGTAGCATGCTCCAACACCAAGCAAGGCTTGAGGGTTATAATGACGCTCGAACAGGCATGCCCCCCGGAATACCAAGGGGCGCAATGTGCGTTCAAAGATTCGATGATTCAC
Otu360	364	0	0	0	0	0	0	0	0	0	0	0	93	2	70	0	0	0	0	0	0	0	0	0	0	0	0	0	0	0	0	3	74	0	122	0	0	0	0	0	0	0	0	AGTGGTCCTCCGCTTATTGATATGCTTAAGTTCAGCGGGTATCCCTACCTGATCCGAGGTCAAAAGTGAGAAAATGCTTACTGGACGCTAGTATTTTCAGCTAGAATCGCAAAATGTGCTGCGCTTCAATACCAAAACACTGGCTGCCAATTGCTTTAAGGCGAGTCCAAACACGAGGGAGTGGACAAACACCCAACACCAAGCAGAGCTTGAGGGTACAAATGACGCTCGAACAGGCATGCCCCATGGAATACCAAGGGGCGCAATGTGCGTTCAAAGATTCGATGATTCAC
Otu361	829	0	2	0	0	0	11	32	0	0	209	209	14	0	0	0	0	0	0	0	0	1	1	0	0	26	7	45	2	1	42	32	160	0	35	0	0	0	0	0	0	0	0	TCCTCCGCTTATTGATATGCTTAAGTTCAGCGGGTATCCCTACCTGATCCGAGGTCAACCATAGAAAATTGGGGGTTCTGGCGCGGACCAACCGGTTTCCATAGCGAGAAGAATTACTACGCTTAGAGCCGGAAGGCACTGCCACTGATTTTAAGAGCTGCTAGATAGCATGCTCCAACACCAAGCTAGGCTTGAGGGTTATAATGACGCTCGAACAGGCATGCCCCCCGGAATACCAAGGGGCGCAATGTGCGTTCAAAGATTCGATGATTCAC
Otu362	662	0	0	0	0	0	0	0	0	0	0	0	0	0	0	0	0	0	0	5	0	0	0	0	0	0	0	0	0	0	0	0	0	0	0	0	0	0	10	647	0	0	0	TCCTCCGCTTATTGATATGCTTAAGTTCAGCGGGTAGTCCTACCTGATTTGAGGTCAAATTGTCAAATAAAGTTTGTCCCACAACAGGGACGGTTAGGAGCAGATTACCGCTTCAGCGCGACGACATAGATATTATCAAATCGAGGCGTATCCACGATGGTTAAATCCGCTAATACATTTAAAGGGAGTCGACCTCGTTAGAGTCCGACAAAAGCCCTCAGATCCAAACTTGAAGTGATCAGAATAAACTAATCATTCAGTTTGAGAATTTAATGACACTCAAACAGGCATACCCTTCGGAATACCAAAGGGTGCAAGGTGCGTTCAAAGATTCGATGATTCAC
Otu363	386	0	0	17	1	0	1	12	0	0	0	0	8	0	0	3	0	0	0	4	0	0	0	0	4	11	5	5	1	0	244	7	24	0	18	0	0	0	10	11	0	0	0	TCCTCCGCTTATTGATATGCTTAAGTTCAGCGGGTATCCCTACCTGATCCGAGGTCAAACTTAGAAGTTGGGGGTTGCTGGCCAGCGTCCACCGGGACCCTACAGCGAAAAGTATTACTACGCTGAGAGCCCAATGGCACCGCCACTAGTTTTAGAACCCGACCGTGTGACCGGCGGGGCTCAATACCAAGCAGAGCTTGAGTGTTGTACTGACGCTCGAACAGGCATGCCCTGCGGAATACCACAGGGCGCAATGTGCGTTCAAAGATTCGATGATTCAC
Otu364	376	0	0	0	0	0	0	2	0	0	3	0	0	0	137	0	60	2	33	5	0	4	2	10	0	0	0	0	20	0	1	1	6	9	1	0	0	7	38	35	0	0	0	TCCTCCGCTTATTGATATGCTTAAGTTCAGCGGGTATCCCTACCTGATCCGAGGTCAATCATTGAAATAAATGGGGTTGTCTGGCAAGCCACGGGGCGAACTTTCAAAGCGGGATGAAAATTTACTACGCTTAAAGTCACACCGAGCCGCCACTGCTTTTCGGGCACGCCCCGGGGGGCGAGGACCCAATACCAAGCTACGCTTGAGGGGTGTAATGACGCTCGAACAGGCATGCCCCCCGGAATACCGAGGGGCGCAATGTGCGTTCAAAGATTCGATGACTCAC
Otu365	428	0	0	0	0	0	18	16	2	0	0	0	17	0	0	0	0	0	0	0	0	0	0	0	0	203	118	31	1	0	10	6	0	0	6	0	0	0	0	0	0	0	0	TCCTCCGCTTATTGATATGCTTAAGTTCAGCGGGTATTCCTACCTGATCCGAGGTCAAACTCTAAAAGTTGGGGTTTTACGGCGTGGGCCCGCTACTTTGCAATGCGAGGTGTGCTACTACGCAGAGCAAGTGCAGCGAGACCGCCACTGTATTTGGGCCGCAGCCGCCGGGGGAGTTCCCCAGCAGCTGTTGGCCAACACCGCTGCCGGAAGGCCGCGAGGGTTGAAATGACGCTCGAACAGGCATGCCCGCCAGAATGCTGGCGGGCGCAATGTGCGTTCAAAGATTCGATGATTCAC
Otu366	2282	0	0	0	0	50	0	0	0	0	0	4	3	0	0	58	340	51	44	224	1	0	3	0	9	0	0	1	0	0	0	0	25	3	0	13	196	255	326	676	0	0	0	GTCCTCCGCTTATTGATATGCTTAAGTTCAGCGGGTATCCCTACCTGATCCGAGGTCAACCGTGAGATTGGGGGTTGATGGCAAGCATCCACCGGGAACCCTATAGCGAGGAGTATTACTACGCTTAGAGCCAGATGGCGCCGCCACTGATTTTAAGGGCCGCGGGACCGCGGACCCCAACACCAAGCCGGGCTTGAGTGGTCATAATGACGCTCGAACAGGCATGCCCCTCGGAATACCAAGGGGCGCAATGTGCGTTCAAAGATTCGATGACTCAC
Otu367	849	0	1	0	0	0	5	20	2	0	73	84	160	14	14	0	0	0	0	0	2	0	3	1	113	71	57	44	21	6	29	25	74	0	30	0	0	0	0	0	0	0	0	TCCTCCGCTTATTGATATGCTTAAGTTCAGCGGGTGGTCTTGTCTGATCTCAGGTCCAAGGTTTGATTGGTTTCCTGCTGTGGCAGCAGGCGGAGCGCCCGGTGATATGGGAGACGACAGCTAGTATGTGAGCGTGAGCCACCTACCATGCTGGCGCCCCGATCGAATGGGGTCCCGCCGCGAGCCCTGCGCTTCAGCCGACCCGCTCTTCAAAAGGAGAGCGAGACGGCCACATCCGTCCAAACCGCTTTCAACAAGGAAAGGGTGGGCGAGGGGGTGAGCGGACGCTGAGACAGGCATGCCCTTAGCCGAGGCCGTGGGCGCAATATGCGTTCAAAGATTCGATGATTCAC
Otu368	405	0	3	0	0	0	6	39	0	6	279	19	6	0	1	0	0	0	0	0	0	0	0	0	0	2	4	20	8	0	4	3	0	0	0	2	0	0	2	1	0	0	0	TCCTCCGCTTATTGATATGCTTAAGTTCAGCGGGTAGTCCTACCTGATTTGAGGCCAGAGTCAAAGTAATTGTCCGAAGACGATTAGAAGCAAACTTCACAAGTCTTACCAGCGAAACTTATTACGCCAGACGACATTGTTAAACTCGCTAACTCCTTTAAGGCGAGCCAGAGACTGGCAACACCCAAATCCAAGCCATTAAGAAACCCTAATGGTTGAGATTTCATGACACTCAAACAGGCATGCTCTCCGGAATACCAGAGAGCGCAAGTTGCGTTCAAAGATTCGATGATTCAC
Otu369	431	0	0	0	0	0	0	8	0	0	0	1	0	0	0	0	0	0	0	0	1	24	8	0	389	0	0	0	0	0	0	0	0	0	0	0	0	0	0	0	0	0	0	TCCTCCGCTTATTGATATGCTTAAGTTCAGCGGGTAGTCCTACCTGATTTGAGGTCAAATTGTCATTGATTGTCCAACAAAATGGACGGTTAGAAGCAGTAACCCATTTAAAGTGAAAGTCCACGGCGTAGATAATTATCACACCAATAGACGGCTCCACAAGGGCACCAGCTAATACATTTAAGGGGAGCAGACCTCTTGACGAAGCCAGCAAAAAAGACCCCCAAGTCCAAGCCATTACCAAGCTCGTAAAAGCTAGTAAGGTTGAGAATTTAATGACACTCAAACAGGCATGCTCCTCGGAATACCAAGGAGCGCAAGGTGCGTTCAAAGATTCGATGATTCAC
Otu370	424	0	0	0	0	70	37	91	13	0	0	0	0	0	0	0	0	0	0	0	0	1	4	0	0	30	22	140	14	0	1	1	0	0	0	0	0	0	0	0	0	0	0	AGTGGTCCTCCGCTTATTGATATGCTTAAGTTCAGCGGGTTTTCCTACCTGATTTGAGACCAAGTGTTCAGAGGAATCCCTTTCGAGACGCCTCTGGATAATAGTTGAGTCACCCGAACAAAAAACACCATGAAATCCTTGTAACAAGACGTAAAAAGAGAATAAACTCCTCATGCGCTTGAACTTGAACCACAGTGTTCAGTCCAATGACATTGAATTTCAGACCATTGCGCCAGGCGCAAAAGGCCCATATCCAAACGAGGATCTCCACCACAATTAAGGGCGGATTTCCAAGGTTGATGAATTTACTGATTCTCAAACAGGCATGCTCCCCGGAATACCAAGGAGCGCAATGTGCGTTCAAAGATTCGATGATTCAC
Otu371	632	0	0	0	0	0	0	0	0	0	0	0	0	0	0	0	0	0	0	0	0	0	0	0	0	175	85	371	1	0	0	0	0	0	0	0	0	0	0	0	0	0	0	TCCTCCGCTTATTGATATGCTTAAGTTCAGCGGGTAGTCCTACCTGATTTGAGGCCAAAGCTTTATGTCATTTGTCCCGCGGAGGGGACTGTTGGAAGCGACGTCTCTGGAAGCGGCCTAAGGCGAGCCGAGGAAAATTATCACGGCAGCACCGAGCACGCTAATGGGCGCACAGCTAATACTTTTCAAGACGAGCCAATTACGGCAGCGTCCAAGTCCACCTGTGCGGCTTTGACACCGCTTGGATGAGGGTTAACGTGACACTCAAACAGGCATGCCCCGCGGAATACCACGGGGCGCAAGATGCGTTCAAAGATTCGATGATTCAC
Otu372	984	0	0	0	0	0	0	0	0	0	0	0	7	255	612	0	0	0	0	0	0	0	0	0	2	1	0	0	0	0	7	3	4	0	93	0	0	0	0	0	0	0	0	CTCCTCCGCTTATTGATATGCTTAAGTTCAGCGGGTATCCCTACCTGATCCGAGGTCAACCTGGATAAAAATTTGGGTTGATCGGCAAGCGCCGGCCGGGCCTACAGAGCGGGTGACAAAGCCCCATACGCTCGAGGACCGGACGCGGTGCCGCCGCTGCCTTTCGGGCCCGTCCCCCGGAATCGGAGGACGGGGCCCAACACACAAGCCGTGCTTGAGGGCAGCAATGACGCTCGGACAGGCATGCCCCCCGGAATACCAGGGGGCGCAATGTGCGTTCAAAGATTCGATGATTCAC
Otu373	387	0	4	0	0	11	0	5	3	0	0	1	8	0	0	2	4	11	4	2	0	0	0	0	2	0	3	5	2	0	0	0	11	25	25	4	45	141	60	9	0	0	0	TCCTCCGCTTATTGATATGCTTAAGTTCAGCGGGTATCCCTACCTGATCCGAGGTCAACCTTTGATATAATTGGGGGTTGATGGCAAGCACACACCCGGAACTCCAGAAGCGAGAAGAATTACTACGCTTGAAGCCGAATGGCACCGCCACTGATTTTAAGGCCCACCAGAACCGGTGAGGCCCAATACCAAGCAGAGCTTGAGGGTTGTAATGACGCTCGAACAGGCATGCCCCCCGGAATACCAGAGGGCGCAATGTGCGTTCAAAGATTCGATGATTCAC
Otu374	838	0	2	0	4	0	6	5	0	0	128	39	133	0	256	0	0	0	0	0	4	10	6	4	4	14	1	41	82	4	29	8	47	0	11	0	0	0	0	0	0	0	0	TCCTCCGCTTATTGATATGCTTAAGTTCAGCGGGTAGTCCTACCTGATTTGAGGTCAGAGTCAAAAGTGCCCAAGGGCGATTGTGAGCAGACATCACACCTTCACCGACGAAACTTATTAAGTCGACTATGGTGCTATCCCGCTAAGTCTTTTAAGGCGAGCCAAAAGAGGCAGACACCCAAGTCCAATCTCCTCGGAAACCCGAGGGATTGAGTCTACATGACACTCAAACAGGCATGCCCTCCGGAATACCAGAGGGCGCAAGTTGCGTTCAAAGATTCGATGATTCAC
Otu375	411	0	0	0	0	0	0	0	0	0	0	0	0	0	0	7	0	0	0	1	0	0	11	0	0	0	0	0	0	0	0	0	0	0	0	0	0	1	2	389	0	0	0	TCCTCCGCTTATTGATATGCTTAAGTTCAGCGGGTATCCCTGCCTGATCCGAGGTCAAACTGTAAATATACTTTTCCGGTTAACAAATATAGTTTCTAAAAGCGAAATGTTATTACTGCTACGCTCAGAACTTATACTTGCTGCCGTCTACATTTAAGATATGTAGACCCCTAAATTAAGAGTGCTACAATACCCAAAACCAAGCAAGCTTGAATGGTAGAAATGACGCTCGAACAGGCATGCCCCCCGGGATACCGAGGGGCGCAATGTGCGTTCAAAGATTCGATGATTCAC
Otu376	572	0	0	0	0	0	0	0	0	0	94	0	44	0	12	0	0	0	0	0	0	0	1	0	0	0	0	0	0	0	83	309	2	0	25	0	2	0	0	0	0	0	0	TCCTCCGCTTATTGATATGCTTAAGTTCAGCGGGTATCCCTACCTGATCCGAGGTCAACCTTAAAAATTTGGGGTTATGGCAGGACACCGCAAGACCCTGTAGCGAGAAGAATTACTACGCTAAGAGCCCAACGGCACCGCCACTGATTTTAGGAGCCGCTGGTGTGCGAACCCCAATACCAAGCCAGGCTTGAGTGGTGTTAATGACGCTCGAACAGGCATGCCCCCCGGAATACCAAGGGGCGCAATGTGCGTTCAAAGATTCGATGATTCAC
Otu377	920	0	0	0	0	0	0	0	0	0	55	0	1	376	26	0	0	0	0	0	0	0	0	0	0	0	0	0	0	0	112	77	168	0	105	0	0	0	0	0	0	0	0	TCCTCCGCTTATTGATATGCTTAAGTTCAGCGGGTTTTCCTACCTGATTTGAGACCAAGTGTTCAAAGAAGGCTGACTGACGTCGTCCAACTCTGGATAATAGTTGAGTTACCCAGTCCAATCAAACCGACAATTCCATGAGAACAGACGTACTTGTGAGTTGCCTCATTCATGCGTATGCCCAAGAACTGTTAGTCCAAGGATGCGTAACATTTCATTTCAGGTCATTGAGGCTGTGAAGTCTCAAAGGACCCATATCCAACCGCAATAAAAGCGGTTGATAGATTTACTGATTCTCAAACAGGCATGCTCTCCGGAATACCAAAGAGCGCAATGTGCGTTCAAAGATTCGATGATTCAC
Otu378	1273	2	16	1	93	15	47	23	5	0	167	0	2	0	0	0	0	0	0	2	0	2	10	33	6	18	31	88	36	1	48	21	544	0	62	0	0	0	0	0	0	0	0	TCCTCCGCTTATTGATATGCTTAAGTTCAGCGGGTATCCCTACCTGATCCGAGGTCAACCTTTGATAAAATTGGGGTTGCTGGCAGGCACGCACCCGGTCCTCCAAAGCGAGAAGAATTACTACGCTTGAAGCCGAATGGCACCGCCACTGATTTTGCAGCCCGCCCTGACGGGTGAGGCTTAACACCAAGCTGGGCTTGAGGGTTGTAATGACGCTCGAACAGGCATGCCCCCCGGAATACCAGAGGGCGCAATGTGCGTTCAAAGATTCGATGATTCAC
Otu379	401	0	0	0	0	0	0	0	0	0	0	16	54	102	0	0	0	0	0	0	0	0	0	0	0	0	0	0	0	0	9	74	103	0	43	0	0	0	0	0	0	0	0	TCCTCCGCTTATTGATATGCTTAAGTTCAGCGGGTATTCCTACCTGATCCGAGGTCAACCTTTTGGTACGTGGGGGGGTTTTACGGCAGGCGCCCGCCGCGCTCCCGGAGCGAGAAGTGTGCTACTACGCTCGGTGCGACAGCGAGCCCGCCACTGGATTTCAGGGCCTGCGGCAGCCGCAGGTCCCCAACACAAGCCGGGGGCTTGATGGTTGAAATGACGCTCGAACAGGCATGCCCGCGAGAATACTCGCGGGCGCAATGTGCGTTCAAAGATTCGATGATTCAC
Otu380	424	0	0	0	0	0	0	0	0	0	0	0	0	0	420	0	0	0	0	0	0	0	0	0	0	0	1	0	0	0	0	0	0	0	2	0	0	0	1	0	0	0	0	TCCTCCGCTTATTGATATGCTTAAGTTCAGCGGGTATCCCTACCTGATCCGAGGTCAAACTGTGGGTAACTTGATGGACGCCGGTCCGCCGGGCCCGTAGGCGCAATGGTGCTACGCTACGGGCTGGCAAACCGCTGCCAATGCTTTTGGGGCGAGTCCGCGCACGAGGCGGGACAGACGCCCAACACCAAGCAGAGCTTGAGGGTGTAAATGACGCTCGAACAGGCATGCCCCATGGAATACCAAGGGGCGCAATGTGCGTTCAAAGATTCGATGATTCAC
Otu381	733	698	1	2	0	0	3	0	0	0	0	0	0	0	0	0	0	0	0	0	0	0	3	0	3	0	4	11	6	1	0	0	0	0	0	0	0	0	1	0	0	0	0	TCCTCCGCTTATTGATATGCTTAAGTTCAGCGGGTAGTCCTACCTGATCCGAGGTCAACATATGGCGGTCCCTCCCTTGCGGGGGTCCCTATGTCGGGGGTTTTACGGCAAGCCTAGCTGCTTCTCCCAGGGCATCTAACGGTAAAGTTACTGTACCCGGGGCCCACAGCCGGACCGCGCACTTCTGCTTGGGGGCCTAGTGTTACCTAGCGCCCCAACACCGAGCCCATCAAAGGGGCTCGAACGGCGTCATCGACGCTCGGACAGGCATGCCCGCCGGAATGGCCGGCGGGCGCTATGTGCGTTCAAAGATTCGATGATTCAC
Otu382	929	0	0	0	0	0	0	0	0	0	277	221	67	0	12	0	0	0	0	0	0	0	0	0	0	0	0	0	0	0	81	144	100	0	27	0	0	0	0	0	0	0	0	CTCCTCCGCTTATTGATATGCTTAAGTTCAGCGGGTATCCCTACCTGATCCGAGGTCAACCTTGATAAGTTGGGGTTATGGCAAGTAACTGCCCGGCCCTGTAGCGAGAAAATTTACTACGCTGAGAACCGAACGGAACCGCCACTGTGTTTAGAGGCCGCTGGAAGGCGGGCCCCAATACCAAGCCAGGCTTGATTGGTCAAATGACGCTCGAACAGGCATGCCCCTCGGAATACCAAGGGGCGCAATGTGCGTTCAAAGATTCGATGATTCAC
Otu383	525	7	23	31	15	230	15	11	6	0	0	0	0	0	0	0	8	4	0	1	13	16	27	8	12	5	2	34	13	2	0	0	0	0	0	0	0	28	13	1	0	0	0	AGTGGTCCTCCGCTTATTGATATGCTTAAGTTCAGCGGGTAGTCCTGACTGATTTGAGGTCTAAAGTTGAAATTGCTATAAAGCGCATTAGAAGCACCGCTTATTTTAAAGAAGACGTTCCCAGCGAAATAATTATTACGCCGAGTCAAACCGTCTATTTCAAATGGGTTGCTCGTGTATTTCAGCCGAGCCGACGTTACGCCGACAAACAGCCATAATCCAAGCCCACGCCTATCTCATTACAAAACAGGGGGGTTGAGAGTTTCATGACACTCAAACAGACATACTCTTCGGAATACCAAAGAGTGCAAGGTGCGTTCAAAGATTCGATGATTCAC
Otu384	1474	0	1	10	0	0	2	2	0	181	177	419	304	52	24	0	0	0	0	0	0	0	3	0	0	0	1	0	0	0	18	64	160	0	56	0	0	0	0	0	0	0	0	TCCTCCGCTTATTGATATGCTTAAGTTCAGCGGGTATCCCTACCTGATCCGAGGTCAACCATAAAAAATTTGGGGTTGCTGGCAAGACACACACCAAGACTCAGACGCGAGAAAAAATTACTACGCGTAAAGCTCGATGGCACCGCCACTGATTTTAAGGCAAGCCGGGTGACCGGCAGAGCCCAAGACCCAGCAAGCTGGAGGGTTGAAATGACGCTCGAACAGGCATGCCCCCCGGAATACCAAGGGGCGCAATGTGCGTTCAAAGATTCGATGATTCAC
Otu385	460	0	0	0	0	0	0	0	0	0	0	53	407	0	0	0	0	0	0	0	0	0	0	0	0	0	0	0	0	0	0	0	0	0	0	0	0	0	0	0	0	0	0	TCCTCCGCTTATTGATATGCTTAAGTTCAGCGGGTATCCCTACCTGATCCGAGGTCAAACTGATAAAAGTTGGGGGTTGTTGGCAAGCAACTACCGAGACTCTATAGCGAGAAGAATTACTACGCTCAGAGCTCAATAGCACCGCCACTGAGTTTAGGGGCTGCGAGACCGCAGGCCCCAAGACCAAGCCGAAGCTTGAAGGGTTGAAATGACGCTCGAACAGGCATGCCCCGCGGAATACCACGGGGCGCAATGTGCGTTCAAAGATTCGATGATTCAC
Otu386	825	11	0	0	0	0	19	94	10	0	388	39	20	0	0	4	38	0	0	1	1	0	0	0	0	28	16	40	11	8	4	29	24	1	2	0	0	0	0	37	0	0	0	TCCTCCGCTTATTGATATGCTTAAGTTCAGCGGGTATCCCTACCTGATTCGAGGTCAACCATAAAAAATTGGGGGTTGCTGGCAAGCGACCGCCGAGACTCACACGCGAGAGGTTTATTACTACGCGTAGAGCTCGATGGCACCGCCACTGATTTTAAGGCCAGCCGTTGCCGGCAGAGCCCAAGACCACGCTACGCGTGAGGGTTGAAATGACGCTCGAACAGGCATGCCCCCCGGAATACCAAGGGGCGCAATGTGCGTTCAAAGATTCGATGACTCAC
Otu387	427	234	4	0	1	0	0	0	0	0	55	27	27	0	0	0	0	0	0	10	6	1	4	0	7	1	0	6	15	2	8	0	8	0	0	0	0	3	5	3	0	0	0	TCCTCCGCTTATTGATATGCTTAAGTTCAGCGGGTATTCCTACCTGATCCGAGGTCAACATTTCAGAAGTTGGGTGTTTTACGGACGTGGACGCGCCGCGCTCCCGGTGCGAGTTGTGCAAACTACTGCGCAGGAGAGGCTGCGGCGAGACCGCCACTGTATTTCAGGGCCGGCACCCGGTGAGGGGTCCCGATCCCCAACGCCGATCCCCCGGAGGGGTTCGAGGGTTGAAATGACGCTCGGACAGGCATGCCCGCCAGAATACTGGCGGGCGCAATGTGCGTTCAAAGATTCGATGATTCAC
Otu388	1119	0	0	0	0	0	0	0	0	0	169	40	180	0	71	0	0	0	0	0	2	0	6	0	2	0	0	18	3	0	233	213	102	0	80	0	0	0	0	0	0	0	0	TCCTCCGCTTATTGATATGCTTAAGTTCAGCGGGTAGTCCTACCTGATTTGAGATCAGATCATAAAGTATTGTTGTCTAAGTAAATAGACGATTAGAAGCGGTTCATCCGCAATCCCGGCCACCTTTTACAGTGTCCTCAGCGAGTGATACTTATCACGCCGAGTGGAACCGAGCTCACTGAGATCCAGCTAATTTATTTAAGAGGAGCAGACGTGAATCTGCAGACCTCCAAGTCCAAAATAAATTCAATCGAACGAACGAAAGAATTATTTTGATAATTTCATGATACTCAAACAGGCATGCTCCAAGGAATACCAAGGAGCGCAAGGTGCGTTCAAAGATTCGATGATTCAC
Otu389	476	0	1	1	0	0	0	0	0	0	9	1	21	0	69	3	38	0	0	10	0	0	0	0	0	2	0	0	3	1	3	13	0	0	8	0	51	10	14	218	0	0	0	TCCTCCGCTTATTGATATGCTTAAGTTCAGCGGGTAGTCCTACCTGATTTGAGATCAGATCATAAATAGATTGTCTAATTTAATAGACTATTAGAAGCGGATCTGCAGTGAGCCCGGCCACCTTTTTACAGTGTCCTCAGCGAGTGATACTTATCACGCCGAGTGGAACCGACCTCTCAAAGATCCAGCTAATATATTTAAGAGGAGCAGAAATTAATCTGCAGACCCCCAAGTCCAAAATGAAACCAATTGAATGAACAAAAGATTTTATTTTGAGAATTTCATGATACTCAAACAGGCATGCTCCGAGGAATACCAAGGAGCGCAAGGTGCGTTCAAAGATTCGATGATTCAC
Otu390	657	0	0	0	0	0	0	0	0	0	0	0	0	0	0	23	85	6	0	5	0	0	0	0	0	0	0	0	0	0	0	0	0	0	0	27	0	38	374	99	0	0	0	TCCTCCGCTTATTGATATGCTTAAGTTCAGCGGGTATCCCTACCTGATCCGAGGTCAACCTTATAAAAATTGGGGGTTGCTGGCTGGTAACCCTCAGGAACCTGTAGCGAGAGATGTACTACGCTCAGGGCCTCAGGGCACCGCCACTGTCTTTAAGGCCTGCCGTTGCCAGCAGGGCCCAATACCAAGCTGAGCTTGATGGTCGAAATGACGCTCGAACAGGCATGCCCCCCGGAATACCAAGGGGCGCAATGTGCGTTCAAAGATTCGATGATTCAC
Otu391	610	0	1	0	0	0	8	29	0	115	197	20	13	0	0	0	0	0	0	0	0	0	0	0	0	88	67	37	15	1	3	7	8	0	1	0	0	0	0	0	0	0	0	TCCTCCGCTTATTGATATGCTTAAGTTCAGCGGGTATCCCTACCTGATCCGAGGTCAACCTTTGAAAATTAGGGGTTGGTTGGCAAGCCTCCACCTGGAACTCCATAGCGAGAAGAATTACTACGCTTAGAGCCAGATGGCACCGCCACTGATTTTAAGGCCCGCCCAGAGGCGAAAGCCCAAGACCCAGCAAGCTGGATTGGTTTAAATGACGCTCGAACAGGCATGCCCCGCGGAATACCACGGGGCGCAATGTGCGTTCAAAGATTCGATGATTCAC
Otu392	472	0	1	0	0	23	0	1	65	0	23	0	11	26	7	0	0	0	0	0	0	0	6	2	0	6	2	107	22	0	63	22	72	0	13	0	0	0	0	0	0	0	0	TCCTCCGCTTATTGATATGCTTAAGTTCAGCGGGTTTTCCTACCTGATTTGAGACCAAGTGTTCAGGGAAAGTCGACTGGTGTCAACCTTCTCTGGGTAATGGTTGAGTTACAGACTCCGGTACAACCGACAGTTCGTGAGAACAAACGTACGTGTGAGTTGCCCCATTCATGCGTATGCCCGAGAACTGGTGGTTCAAGGAAGCGTAACATTTGATTTCAGGTCATTGGGACTGTGAAGCCTCAAAAGACCCATATCCGACCGCAATTAAGCAGTTGATGAGATTACTGATTCTCAAACAGGCATGCTCTCCGGAATACCAAAGAGCGCAATGTGCGTTCAAAGATTCGATGATTCAC
Otu393	389	0	0	0	0	0	0	0	0	0	0	0	160	38	0	0	0	0	0	0	0	0	0	0	0	0	0	0	0	0	1	66	26	0	98	0	0	0	0	0	0	0	0	TCCTCCGCTTATTGATATGCTTAAGTTCAGCGGGTATTCCTACCTGATCCGAGGTCAACCTGTAAAAGTGTGGGGGGTTTTACGGCGAGAGTCCCTCCGAATCCCAGTGCGAGACGTTATGTTACTACGCAAAGGAGGCTCCGGGAGGGTCCGCCACTACTTTTAAGGGCCTACGTCAAACGTAGGGCCCCAACACCAAGCTGGGCTTGAGGGTTGAAATGACGCTCGAACAGGCATGCCCGCCAGAATGCTGGCGGGCGCAATGTGCGTTCAAAGATTCGATGATTCAC
Otu394	593	0	11	0	0	0	17	17	0	0	1	49	19	0	1	0	0	4	0	0	0	1	0	0	0	382	0	51	0	0	8	3	25	0	4	0	0	0	0	0	0	0	0	TCCTCCGCTTATTGATATGCTTAAGTTCAGCGGGTATCCCTACCTGATCCGAGGTCAACCGTGAGATGGGGGAGTTTTGGAGGACACCACCCGAACCCCATAGCGAGAGTTGTACTACGCTTAGAGCCGGACGGCACCGCCACTGATTTTAAGGGCCGCGAAACCGCGCACCCCAACACCAAGCTGAGCTTGATTGGTCATAATGACGCTCGAACAGGCATGCCCCTCGGAATACCAAGGGGCGCAATGTGCGTTCAAAGATTCGATGATTCAC
Otu395	1255	12	3	0	0	0	2	10	0	0	69	0	34	0	0	2	31	1	9	30	0	0	3	5	14	3	13	6	6	1	26	14	24	5	26	0	99	110	544	153	0	0	0	AGTGGTCCTCCGCTTATTGATATGCTTAAGTTCAGCGGGTATCCCTACCTGATCCGAGGTCAACCTTGTAAAATATGGGTTATAGACCAGCCCCCGGGGACCGCGACCGATACGTGCTTGGAAAGCTCATTGTACCAGGGGTCCGCCGGACGCCGTCGTTATCTTTCGGAGCGGCCAGGTTCAGAACCTCGCCGGGCCTCCAACACCAAGCCGGGGCTTGAGGGTTGATAATGACGCTCGAACAGGCATGCCCTCCGGAATACCAGAGGGCGCAATGTGCGTTCAAAGATTCGATGATTCAC
Otu396	404	0	0	0	0	0	0	0	0	0	0	0	0	0	0	0	0	0	0	1	0	0	0	0	0	0	0	0	0	0	0	0	0	0	0	0	0	243	131	29	0	0	0	TCCTCCGCTTATTGATATGCTTAAGTTCAGCGGGTATCCCTACCTGATCCGAGGTCAAACTTATGGATATGGGTTTCCTGGCGGGCGCCAAAACCCGGATCCATCCAGCGATGAATAAGTCACTACGCTGGTGGTCGGGCGGCACCGCCACTGATTTTCAGGCGCGCTCGCTGAGGCCCTGGAGCCTCTGGAACATCGCCCATGACCAAGCAGAGCTTGAGTTTGTCTTACTGACGCTCGAACAGGCATGCCCTTCGGAATGCCAAAGGGCGGCAATGTGCGTTCAAAGATTCGATGATTCAC
Otu397	454	21	0	0	0	0	3	1	388	0	0	0	0	0	6	0	0	0	0	0	3	0	0	0	0	1	2	7	12	2	0	0	0	0	0	0	0	0	4	4	0	0	0	TCCTCCGCTTATTGATATGCTTAAGTTCAGCGGGTATTCCTACCTGATCCGAGGTCAACATTTCAGAAGGTTGGGTGTTTTACGGACGTGGGCGCGCCGCGCTCCCGGTGCGAGTTGTGCAAACTACTGCGCAGGGGAGGCTGCGGCGAGACCGCCACTGTATTTCGGGGCCGGGATCCCGTCTCAGGGGTCCCCGATCCCCAACGCCGGACCCCCCTGGGGGGGTTCGAGGGTTGAAATGACGCTCGGACAGGCATGCCCGCCAGAATACTGGCGGGCGCAATGTGCGTTCAAAGATTCGATGACTCAC
Otu398	391	0	0	0	0	0	0	0	0	0	2	32	31	0	0	0	0	0	0	0	0	0	0	0	0	0	0	0	0	0	48	15	202	0	61	0	0	0	0	0	0	0	0	TCCTCCGCTTATTGATATGCTTAAGTTCAGCGGGTATCCCTACCTGATCCGAGGTCAAGAGCAAATGTAAAGGCTTACTGGATACCAACAATACAGTCAAGAATCGCAAAATGTGCTGCGCTCCGAGACAATATGCCGGCTGCCAATGGCTTTAAGGCGAGTCCACGCGTAAAGCGGGACAAACACCCAACACCAAGCAGAGCTTGAGGGTACAAATGACGCTCGAACAGGCATGCCCCATGGAATACCAAGGGGCGCAATGTGCGTTCAAAGATTCGATGATTCAC
Otu399	639	0	0	0	0	0	0	337	143	61	0	0	0	0	0	0	0	0	1	0	0	0	7	6	0	12	17	11	38	2	0	0	0	0	0	0	0	0	4	0	0	0	0	AGTGGTCCTCCGCTTATTGATATGCTTAAGTTCAGCGGGTATCCCTACCTGATCCGAGGTCAACCTTGTGTGTGGGGGTTGTGCTGACGGCACCTGCTGTCCTTCCCTACCAGCGACGAGCATTACTGCGCTGAAGGTCGGACGGCGGCCGCCACTGATTTTGAGGCAGGCCTTCGTGACGAAGGCGAGCCCAACACCAAGCAGAGCTTGAGGGTTGTAATGACGCTCGAACAGGCATGCCCCCCGGAATACCAGGGGGCGCAATGTGCGTTCAAAGATTCGATGATTCAC
Otu400	660	0	0	0	0	0	0	0	0	0	53	194	71	42	58	0	0	0	0	0	0	0	0	0	0	0	0	0	0	0	39	64	107	0	32	0	0	0	0	0	0	0	0	AGTGGTCCTCCGCTTATTGATATGCTTAAGTTCAGCGGGTATCCCTACCTGATCCGAGGTCAACCTTGGTAAAAAGTGATGTCTCCCACGAGGGGAAACAGTGACCGGGTCTGCGGTTCTAACCTAGTACGTGCCCGAAAGCTCAGTGTACAGGAGTCCTCACAGACGCCGTCATTATCTTTGGGTAGAGCGATGTGAACCGCTACAACCAACAACAAGCCGGGCTTGAGGGTGATAATGACGCTCGAACAGGCATGCCCTCCGGAATACCAGAGGGCGCAATGTGCGTTCAAAGATTCGATGATTCAC
Otu401	430	0	0	0	0	0	3	0	0	0	0	0	0	0	0	7	51	53	28	5	1	1	0	0	0	3	3	10	10	0	0	4	0	0	0	3	36	22	13	177	0	0	0	TCCTCCGCTTATTGATATGCTTAAGTTCAGCGGGTATCCCTACCTGATCCGAGGTCAAACTTAGAAAGTTGGGGTTGCTGGCCAGTAACCACCGGGTCCCTATAGCGAGGATATTTACTGCGCTCAGGGCCTCGGAGGCACCGCCACTGATTTTAAGGCCCGCCAGGTTAGTGGCGAAGCCCAATACCAAGCCAGGCTTGAGGGTTGTAATGACGCTCGAACAGGCATGCCCCCCGGAATACCAAGGGGCGCAATGTGCGTTCAAAGATTCGATGATTCAC
Otu402	790	0	0	0	0	0	0	0	0	0	574	3	58	0	0	0	0	0	0	0	1	0	0	0	0	0	0	0	0	0	7	101	34	0	12	0	0	0	0	0	0	0	0	AGTGGTCCTCCGCTTATTGATATGCTTAAGTTCAGCGGGTATTCCTACCTGATCCGAGGTCAACCTTGGTGCCGCCGGGGCGGACTTGATGGGGGTTTAGAGGCTGGAAGCCCGCCGGCTCCCGATGCGAGGCGAATGCTACTACGCAAGGGAAGGGCCTGTAACGGGTCCGCCACTGGTTTTCGGGGACTGCCTGGGCAGATCCCCAACGCCGGGCCACGGGGGCTCGAGGGTTGAAACGACGCTCGGACAGGCATGCCTCCCAGGATACTGGAAGGCGCCATGTGCGTTCAAAGATTCGATGATTCAC
Otu403	356	0	0	0	0	0	0	0	0	0	18	0	318	0	0	0	0	0	0	0	0	0	0	0	0	0	0	0	0	0	10	2	3	0	5	0	0	0	0	0	0	0	0	TCCTCCGCTTATTGATATGCTTAAGTTCAGCGGGTAACCTCGTCTGACCTGAAGTCAATCTCTAGGGTTTGTTTCGTTAGGCAGGCTGCCCACCGGTGGGATCCGACAAAGATGTTCATCGTATCGGCCCACGGCGGCCTCCGCCGACGGTTTGCAGGGACGGCTACCCGCCGCCCCCATCACCAGGCTGGGCCTGAGTTTATAATGACGTTCAGACAGACGTGCCCTACGGAATACCATGGGGCGCAATGTGCGTTCAAAGATTCGATGATTCAC
Otu404	493	0	0	0	0	0	6	439	0	0	0	0	0	0	0	5	0	0	0	1	0	0	0	0	0	26	2	6	4	0	0	0	0	0	0	0	0	0	0	4	0	0	0	TCCTCCGCTTATTGATATGCTTAAGTTCAGCGGGTATTCCTACCTGATCCGAGGTCAACCTGAAAAAATAGAGGGGGCGCGCGAACCTACGGGTTCCCTAGCGAGTTGATTTACTACGCTCGAGACCCAGCAGGGGCGGCCATTAGATTTGGGGTCCGCCGCCCAAGGGACGACGCGACCCAATACCAAGCAGTGCTTGAGTGGTGATAATGACGCTCGAACAGGCATGCCCCCCGGAATGCCAGGGGGCGCAATGTGCGTTCAAAGATTCGATGACTCAC
Otu405	476	0	1	3	4	29	1	12	57	0	0	0	0	0	0	2	0	0	0	3	0	8	21	4	12	1	5	20	92	1	0	0	0	22	0	3	36	69	65	5	0	0	0	TCCTCCGCTTATTGATATGCTTAAGTTCAGCGGGTTTTCTTACCCGATTTCAGACCAAGTTAAACAGTTGTAGCAAAGAAGCTGATGCAACTGGTATAATTGTATTCTGCATACCGAGCAGCACTGCTACCCTTACCGTTCACAAGCGAATAGAAAATTCTGTTGCACTTGATTGACCGGCAAAAGAGCCGAACTGCAGCACGCAAATGAAATCCAGGCGATTTGCAACATACACCCGAAAGTGTTATGCAAAAAAAACGCCCATATCCACATGCACAAATTGCTTCATAACAAAGCAAAGAGAGCTTGTGAGAATTTAATGGTACTGAAACGGGCATGCTCCCCGGAATACCAGGGAGCGCAAGGTGCGTTCAAAGATTCGATGATTCAC
Otu406	316	315	1	0	0	0	0	0	0	0	0	0	0	0	0	0	0	0	0	0	0	0	0	0	0	0	0	0	0	0	0	0	0	0	0	0	0	0	0	0	0	0	0	TCCTCCGCTTATTGATATGCTTAAGTTCAGCGGGTATCCCTACTTGATCCGAGGTCAACCTTGTTAATGGGCTTGCACCATTTATGGCCGAGCACCAGAGAAGTCCTGTAGCGGGGTATGTACTACGCTTAGAACCAGACTGGTATCGCTCTTAGACTTTAGGACTGCAGCGGACCGCAGACCCAATTCCACGCGAGGCGTGTAGGTTGATAGAGACGCTCGAACAGGCATGCCCGGCGGAATACCACCGGGCGCAATGTGCGTTCAAAGATTCGATGATTCAC
Otu407	409	388	2	0	0	0	0	0	0	0	0	0	0	0	0	0	0	0	0	0	5	7	3	0	3	0	1	0	0	0	0	0	0	0	0	0	0	0	0	0	0	0	0	TCCTCCGCTTATTGATATGCTTAAGTTCAGCGGGTATCCCTACCTGATCCGAGGTCAACCTTAGAGAAGATTGGGGGTGAGACAGGCCCCGGCCGGATCCTCACAGAGCGGGTGACAAAGCCCCATACGCTCGAGGACCGGACGCGACGCCGCCACTGCCTTTCAGGCCTGTCCCCCCGAAGAAGGGGAGGGACAGCGCCCAACACACAAGCCGCGCTTGAGGGGTAGCAATGACGCTCGGACAGGCATGCCCCCCGGAATGCCAGGGGGCGCAATGTGCGTTCAAAGATTCGATGATTCAC
Otu408	1515	0	0	0	0	0	4	8	0	0	58	1181	43	0	102	0	0	0	0	0	0	0	0	0	0	8	10	21	0	0	33	15	25	0	7	0	0	0	0	0	0	0	0	TCCTCCGCTTATTGATATGCTTAAGTTCAGCGGGTATTCCTACCTGATTCGAGGTCAACCACTAAAGAAGATGGGGTTTTCCGGCCGGGCAACGTCCCACACCCAGAACGAGAGAAAACTACTGCGTTCGGTTTTGGGGCGCCGCCGCCGCTTGCTTTGGGAGGCTGCGTGCGCAGTCCTCCAACGCCAGGCAGGGCCTGAGGGTTGCAATGACGCTCGAACAGGCATGCCCGCCAGAATGCTGGCGGGCGCAATGTGCGTTCAAAGATTCGATGATTCAC
Otu409	374	363	3	0	0	0	0	0	0	0	0	0	0	0	0	0	0	0	0	0	0	2	0	4	0	0	0	0	2	0	0	0	0	0	0	0	0	0	0	0	0	0	0	TCCTCCGCTTATTGATATGCTTAAGTTCAGCGGGTATCCCTACCTGATCCGAGGTCAAACGTTGAAAAAGTGGCTTCATGGACGCGGACCGCTGCTGGAAGAAGCGCAAATTTGTGCTGCGCTCCGAAACCAGTAGGCCGGCTGCCAATGATTTTAAGGCGAGTCGCTGGCGGACCAGAGACAAAAACGCCCAACACCAAGCAAAGCTTGAGGGTACAAATGACGCTCGAACAGGCATGCCCTTTGGAATACCAAAGGGCGCAATGTGCGTTCAAAGATTCGATGATTCAC
Otu410	2300	0	0	0	1	0	1	0	0	0	0	0	0	0	0	40	692	15	0	72	0	0	0	0	4	3	0	0	0	0	0	0	0	2	0	10	114	24	1195	127	0	0	0	TCCTCCGCTTATTGATATGCTTAAGTTCAGCGGGTATCCCTACCTGATCCGAGGTCAACCTTAAAAAAATTGGGGTTACTGGCAAGCTACCGACGGACCCTATCGCGAGAGAATTACTACGCGAAGAGCCAACCGGCGCCGCCACTGAGTTTAAGAGCCGCTGGTGTGCGGACTCCAATACCAAGCTAGGCTTGAGTGGTGTAAATGACGCTCGAACAGGCATGCCCCTCGGAATACCAAGGGGCGCAATGTGCGTTCAAAGATTCGATGATTCACTGG
Otu411	412	1	0	0	0	0	0	0	0	0	0	0	0	0	0	2	47	30	1	7	0	0	0	0	0	0	0	0	0	0	0	0	0	0	0	1	3	68	112	140	0	0	0	TCCTCCGCTTATTGATATGCTTAAGTTCAGCGGGTATCCCTACCTGATCCGAGGTCAACCATAAGATGTAGGGTTCTGGCAAGCTACCGCAGGACTCCAGAGCGAGAGATGTACTACGCTTAGAGCCAGACGGCGCCGCCACTGACTTTAGGGCCGGCCGCGACGGGCAGGGCCCAACACCAAGCAGAGCTTGAGGGTTGAAATGACGCTCGAACAGGCATGCCCTGCGGAATACCACAGGGCGCAATGTGCGTTCAAAGATTCGATGATTCAC
Otu412	325	0	0	0	0	0	0	0	0	0	0	0	0	0	0	5	26	2	0	1	0	0	0	0	0	0	0	0	0	0	0	1	0	15	0	2	67	15	157	34	0	0	0	TCCTCCGCTTATTGATATGCTTAAGTTCAGCGGGTATCCCTACCTGATCCGAGGTCAACCATTGATAAATTAGGGGTTAATGGCAAAGCACACATCCAAACCTCCAAAGCAAGAGAATTACTACACTTGAAGCCAGATGGCGCTGCCACTGATTTTAAGGTGCACCCATTACCAGGTGACACCCAATACCAAGCTGAGCTTGAGGGTTGAAATGACGCTCGAACAGGCATACCCCCTGGAATACCAGAGGGTGCAATGTGCGTTCAAAGATTCGATGATTCAC
Otu413	1858	0	0	0	0	0	0	0	0	0	30	39	1747	0	0	0	0	0	0	0	0	0	0	0	0	0	0	0	0	0	7	6	21	0	8	0	0	0	0	0	0	0	0	AGTGGTCCTCCGCTTATTGATATGCTTAAGTTCAGCGGGTATTCCTACCTGATTCGAGGTCAACAATTAAAAAAGGGGGGTTTTCCGGCTGGACAACGTCCCACGCCCAAAACGAAATATAACTACTACGTTCGGTTGTGTTACGCCGCCGCCGCTCGCTTTGGGAGGCTGCAGTGCAGTCCTCCAACGCCAGGCAGGGCCTGAGGGTTGAAATGACGCTCGAACAGGCATGCCCGCCAGAATGCTGGCGGGCGCAATGTGCGTTCAAAGATTCGATGATTCACTGG
Otu414	659	0	0	0	0	0	35	109	0	0	0	0	0	0	0	22	424	0	0	33	0	0	0	0	0	8	1	0	0	0	0	0	0	0	0	0	3	19	1	4	0	0	0	TCCTCCGCTTATTGATATGCTTAAGTTCAGCGGGTATCCCTACCTGATCCGAGGTCAACCATTGATAAAATTAGGGGTTGCTGGCAAGCACGCACCAGGACTCCAGAGCGAGAAAATTTACTACGCTTGAAGCCAGATGGCACCGCCACTGATTTTAGGGTGCACCCAGACGGATGGCACCCAATACCAAGCAGAGCTTGAGGGTTGTAATGACGCTCGAACAGGCATGCCCCCCGGAATACCAGAGGGCGCAATGTGCGTTCAAAGATTCGATGATTCAC
Otu415	699	0	22	9	12	0	0	0	0	0	120	0	66	0	0	0	0	0	0	0	0	1	0	0	2	0	4	6	0	0	27	134	93	0	203	0	0	0	0	0	0	0	0	TCCTCCGCTTATTGATATGCTTAAGTTCAGCGGGTAGTCCTACCTGATTTGAGGCCAAAGCTTTATAGTGTCTGTCCACGAGGGACGATTAGAAGCAGCACATTAAAGAAGCGGCCTAAGGCGACGGCGCAGATAATTATCACACCATGCCGAGCACGCTAACAAAGCGCAGGCTAATGAATTTCAGGACGAGCCAACTACGGCACGGTCCAATTCCACCTCCAGAGACTTTGACATCACTGGTGGTGAGGTTTTACGTGACACTCAAACAGGCATGCTCCATGGAATACCAAGGAGCGCAAGATGCGTTCAAAGATTCGATGATTCAC
Otu416	267	0	0	0	0	0	0	0	0	0	40	223	4	0	0	0	0	0	0	0	0	0	0	0	0	0	0	0	0	0	0	0	0	0	0	0	0	0	0	0	0	0	0	TCCTCCGCTTATTGATATGCTTAAGTTCAGCGGGTATCCCTACCTAATCCGAGGTCAATCATTAAAAAATGGGGGGGTTCTGGCGAGCGACCGTCCGGGTTCCATAGCGAGAGAAGTTACTACGCTTAGAGCCGGGCGGCACTGCCACTGATTTTAGGGGCTGCCTTGACGGCAGGCCCCAACACCAAGCTAGGCTTGAGGGGTGATAATGACGCTCGAATAGGCATGCCCCTCGGAATACCAAGGGGCGCAATGTGCGTTCAAAGATTCGATGATTCAC
Otu417	391	0	1	0	1	14	0	0	0	0	0	0	0	0	0	3	36	2	14	1	0	0	0	0	0	0	0	0	0	0	0	0	0	125	0	0	31	145	17	1	0	0	0	TCCTCCGCTTATTGATATGCTTAAGTTCAGCGGGTAGTCCTGACTGATTTGAGATCTAAAGCTTAAAGTGCTATAATAGCGCATTAGAAGCACCTCTTATATTTGAAGAAGACGTCCTTAGCGAAATAATTATTACGCCAAGTCAAACCGTCTATTTCATTAGGGTTGCTCGTGTATTTCAGTTGAGCCGGCAATTACGCCGACAGACAACCATAATCCAAGCCCACACTCATTTCATTACAAAATAAGGGGGTTGAGAGTTTCATGATACTCAAACAGACATACTCTTCGGAATACCAAAGAGTGCAAGGTGCGTTCAAAGATTCGATGACTCAC
Otu418	467	0	0	0	0	0	0	0	0	0	0	0	0	0	0	24	25	1	2	10	0	0	0	0	0	0	0	0	0	0	0	0	0	0	0	3	49	18	62	273	0	0	0	TCCTCCGCTTATTGATATGCTTAAGTTCAGCGGGTATCCCTACCTGATCCGAGGTCAACCTAGAAAAATGGGGGGTTTTGGCAAGCAACCACCGGGACCCTATAGCGAGAGAAATTACTACGCTTAGAGCCAGACGGCACCGCCACTGATTTTAAGGGCTGCGAACACGCGAACCCCAATACCAAGCTAGGCTTGAGTGGTTATAATGACGCTCGAACAGGCATGCCCCTCGGAATACCAAGGGGCGCAATGTGCGTTCAAAGATTCGATGATTCAC
Otu419	445	1	47	7	7	285	0	0	0	0	0	0	0	0	0	0	0	0	0	0	11	9	33	36	7	0	0	2	0	0	0	0	0	0	0	0	0	0	0	0	0	0	0	TCCTCCGCTTATTGATATGCTTAAGTTCAGCGGGTATCCCTACCTGATCCGAGGTCAACCTTAAAAAAGATGGGGGGTTTTGGCAAGTAACCACCTGGAACCCTATAGCGAGAGAAATTACTACGCTTAGAGCCAGACGGCACCGCCACTGATTTTAAGAGCCGCGAGACCGCGAACCCCAATACCAAGCCGAGGCTTGAGTGGTTATAATGACGCTCGAACAGGCATGCCCCTCGGAATACCAAGGGGCGCAATGTGCGTTCAAAGATTCGATGATTCAC
Otu420	289	0	0	0	0	0	0	0	0	0	67	0	25	0	0	0	0	0	0	0	0	0	0	0	0	0	28	11	0	0	29	129	0	0	0	0	0	0	0	0	0	0	0	TCCTCCGCTTATTGATATGCTTAAGTTCAGCGGGTATTCCTACCTGATCCGAGGTCAACCATTGAAAATTGGGGGTTTTACGGCGTGGCCGCGTCGCGCTCCAGTGCGAGGTATAGTACTACGCAAGGGATTGCGGCGAGGCCGCCACTGCATTTAGGGGACGGCCGCAGGGTAGCGGCCGAGCCCCAACACCAGGCCCGCCCCCGGAAGGGGGGCCTGAGGGGTTGAAATGACGCTCGGACAGGCATGCCCGCCGGAGTTCCAGCGGGCGCAATGTGCGTTCAAAGATTCGATGATTCAC
Otu421	397	0	0	4	0	73	6	0	0	0	0	24	16	0	6	0	0	0	0	0	2	1	69	5	64	0	0	0	0	0	0	0	112	7	8	0	0	0	0	0	0	0	0	TCCTCCGCTTATTGATATGCTTAAGTTCAGCGGGTATCCCTACCTGATCCGAGGTCAAGAGTTAAAAAAAGTCTTACTGGACGCCACCGTATTGCTAACAAAGCGCGTTTTGTGCTGCGCTCCGAAATCTATACGCCGGCTGCCAATTGCTTTAAGGCGAGTCCACGCGCAAAGGCGGGACAAACACCCAACACCAAGCAGAGCTTGAAGGTACAAATGACGCTCGAACAGGCATGCCCCATGGAATACCAAGGGGCGCAATGTGCGTTCAAAGATTCGATGATTCAC
Otu422	411	0	0	0	0	0	0	178	0	1	7	0	9	0	0	1	40	0	0	0	0	0	6	0	0	3	0	15	0	1	0	11	24	0	0	0	0	4	72	39	0	0	0	TCCTCCGCTTATTGATATGCTTAAGTTCAGCGGGTATCCCTACCTGATCCGAGGTCAACCTTTGAATGGGTTTAACGGCCAGACGCCCCCCGATCTCGCAAGCGGATAGGTTACCACAACGCTTAGAGACGGACGGCTCAGCCGGACACATTGAGGCGCGCGGCGGACCGCGGCGCCCAATACCAAGCCAGGCTTGAGTGGTGAAATGACGCTCGAACAGGCATGCCCCTCGGAATACCAAGGGGCGCAATGTGCGTTCAAAGATTCGATGATTCAC
Otu423	1365	0	0	0	0	0	16	666	0	0	125	0	0	0	0	5	355	1	0	1	0	0	0	12	7	13	10	4	7	0	57	0	47	0	11	0	3	3	10	12	0	0	0	AGTGATCCTCCGCTTATTGATATGCTTAAGTTCAGCGGGTATCCCTACCTGATCCGAGGTCAACCTTTGATGGAGGTTTTAACGGCGCGATTCCCCTTGCCCTCGAGCGAAAGTTTTGTGCTTCTGCGCTCGGAGATCGGGTGACCGGCCGGTGATATTGGGGCGCGCGTTTGACCGCGGCGCCCAACACCAAGCGAGGCTTGAGTGGTGTAATGACGCTCGAACAGGCATGCCCTCCGGAATACCAGAGGGCGCAATGTGCGTTCAAAGATTCGATGATTCAC
Otu424	328	2	24	19	0	140	4	0	0	0	0	0	0	0	0	0	0	0	0	0	3	9	44	12	10	2	9	50	0	0	0	0	0	0	0	0	0	0	0	0	0	0	0	AGTGGTCCTCCGCTTATTGATATGCTTAAGTTCAGCGGGTATCCCTACCTGATCCGAGGCCAAACGTTCGTCGAACTGGCGCCCCTGGGGGGACTGCTCAGCGAGTAGACTTGCTACGCTGGACAGCCTCGCAAAGACGCCCACCGGTTTGAGCCGTTCCCTCCTCTCTGCAGAGACGGGAAAGCGGCCACCGCAAGGCTGAGCCTTAGTAGTACAACGGCGCTCGAACAGGTATGCCCCCCGGAGTACCGGAGGGCGCAATGTGCGTTCAAAGATTCGATGATTCAC
Otu425	721	0	0	0	0	0	0	0	0	0	0	28	4	0	0	0	0	0	0	0	0	0	0	0	0	0	0	0	0	0	3	2	7	0	677	0	0	0	0	0	0	0	0	TCCTCCGCTTATTGATATGCTTAAGTTCAGCGGGTAGTCCTACCTGATTTGAGGTTAAATTGTCATAAATTGTCCACAGAGGGACGGTTATAAGCAGCACAACCCATATAAAGCAGATGTCCACGGCGTAGATATTATCACACCAATAGACGATTCCGCACGGGTACCGCTAATGCATTTCAGAGGAGCTGACTTCGTTAGAAACCTGCAAACCTCCATATCCAAGCCATACCAGCTTCGTGAAAAGTTGATAGGTTGAGAATTTAATAACACTCAAACAGGCATGCTCCTCGGAATACCAAGGAGCGCAAGGTGCGTTCAAAGATTCGATGATTCAC
Otu426	385	0	12	0	1	0	15	0	0	0	281	20	0	0	0	0	0	0	0	0	0	0	0	0	0	5	23	3	1	0	4	13	5	0	0	0	0	0	2	0	0	0	0	TCCTCCGCTTATTGATATGCTTAAGTTCAGCGGGTTTTCTTGCTCGATTTCAGACCAAGTTGTCAGAGCTGATCACAAAACTTGCAATCAGATCTGTGTTTATTGGAATTGCATACGTTGCCATACCAGCTGATCAACAAAGTGTTCCATTATCTGTTGCACTGAGCATTTCGACCGATAAGTATCGACGTACACACAATCATTTCAAAGCGATTTTCTTTTTGCAAAGAAAAATACGCTCACATCCACGCCCCCCAAGCGCCGCAAAGCGCAAAAGGATTGTGAGTTTTAAATGATTCTGAAACGAGCATGCTCCCCGGAATACCAGGAAGCGCAATGTGCGTTCAAAGATTCGATGATTCAC
Otu427	478	28	7	6	6	147	0	16	19	0	0	0	2	0	22	0	0	0	0	0	22	6	25	66	4	29	13	10	21	0	2	4	3	0	20	0	0	0	0	0	0	0	0	TCCTCCGCTTATTGATATGCTTAAGTTCAGCGGGTATCCCTACCTGATCCGAGGTCAAAAGTGAAAAAGAGGCTTCATGGATGCCACGATTCAAGGACTAAGACGCAAAATGTGCTGCGCTTACTACCAAAAACACTGGCTGCCAATGACTTTAAGGCGAGTCTAATAAAAGACAAGACGCCCAACACCAAGCAAAGCTTGAGGGTACAAATGACGCTCGAACAGGCATGCCCCATGGAATACCAAGGGGCGCAATGTGCGTTCAAAGATTCGATGATTCAC
Otu428	407	0	0	0	0	0	0	6	0	0	0	39	36	0	0	0	0	0	0	1	0	0	0	0	0	297	6	1	0	0	3	5	10	0	3	0	0	0	0	0	0	0	0	TCCTCCGCTTATTGATATGCTTAAGTTCAGCGGGTATCCTTGTCTGATCTGAGGTCAAAACTTCAGTCTCCCCGGGGGAAGACATCACGTTTAACGCCGCAAAGCAGTTACCAGCAGGCTTTTTGGAAGATTGTAACACCACTCCATTGACCTGGCTAGAAGGGGCTTGCGGTCGTGCAGCAAGTTTAGGGAGGGCGCAGGCGGGCAAAAAATCGCCGCCGGCATCCGCTGCCCAAGACCAGCCTGAATAACAAAATTCGCAGCTGAGAGTGTTTGCTGACGCTCAAACAGGCATGCCTACCGGAATACCAGAAGGCGCAATGTGCGTTCAAAGATTCGATGATTCAC
Otu429	793	0	3	16	7	6	1	4	75	0	34	7	171	10	20	2	0	0	0	7	0	23	11	13	98	0	0	11	0	0	9	1	146	0	57	0	0	49	9	3	0	0	0	TCCTCCGCTTATTGATATGCTTAAGTTCAGCGGGTATTCCTACCTGATCCGAGGTCAACCATTAAAATTGGGGGGTTTAGCGGCTGAGAGCTGCAACACCTAACCAAAGCGAGAAAAAATTTACTACGCTCAGAGGATATTACAGATCCGCCGTTATATTTCAGGAACTACAATACAGTAGATTCCCAACACTAAGCTAGGCTTAAGGGTTGAAATGACGCTCGAACAGGCATGCCCACTAGAATACTAATGGGCGCAATGTGCGTTCAAAGATTCGATGATTCAC
Otu430	216	0	0	0	0	0	24	26	0	103	0	0	0	0	0	0	23	0	0	0	0	0	0	0	0	10	3	16	2	0	0	3	0	0	0	0	0	0	3	3	0	0	0	TCCTCCGCTTATTGATATGCTTAAGTTCAGCGGGTATCCCCACCTGATTCGAGGCCAAACGTTCGGTTTGGAACTGGCGCCCGACCATTCGGCTAGGCCCGCGAGACAATTTGCTACGCTGGCTAACCCGAAGTCGCGACGCCGACGTGTTTCGCCCGGCCGCTCTAGAGAGCGGCCGCAGGCAGCGCAAGGCAAGGCCTTAGTATTAACACGGCGCTCGAACAGGTGTGCCCCCCGGAGTACCAGAGGGCGCAATGTGCGTTCAAAGATTCGATGATTCAC
Otu431	506	0	0	0	0	0	0	0	0	0	0	1	0	0	0	5	26	0	0	27	0	0	0	0	0	0	0	0	0	0	0	0	0	1	0	4	11	15	282	134	0	0	0	TCCTCCGCTTATTGATATGCTTAAGTTCAGCGGGTATCCCTACCTGATCCGAGGTCAACCTAAGAAAATGGGGGATTTTGGCAAGCAACCGCCCGGACTCAATAGCGAGAGTATTTACTACGCTTAGAGCCAGACGGCACCGCCACTGATTTTAAGGGCCGCGAGCACGCGAACCCCAATACCAAGCTAGGCTTGAGTGGTCATAATGACGCTCGAACAGGCATGCCCCTCGGAATACCAAGGGGCGCAATGTGCGTTCAAAGATTCGATGACTCAC
Otu432	372	0	0	0	0	0	0	0	0	0	200	4	112	0	0	0	0	0	0	0	0	0	0	0	0	0	0	0	0	0	15	19	17	0	5	0	0	0	0	0	0	0	0	AGTGGTCCTCCGCTTATTGATATGCTTAAGTTCAGCGGGTATCCCTACCTGATCCGAGGTCAACCTGAGAGGTTTATTCAGCGTGCACCAGCCGGTCCTCGAGCGAGAGATTTACTACGCTGAGGGCCCGACGGCGCTGCTGTAGGGGTTTGAGGTCCGCGCCCTGGCGAGACCCAATACCTAGCAGTGCTAGAGGGGTGATAATGACGCTCGAACAGGCATGCCCTGCGGAATACCACAGGGCGCAATGTGCGTTCAAAGATTCGATGATTCAC
Otu433	411	0	0	0	0	0	0	0	0	0	0	0	193	76	64	0	0	0	0	0	0	0	0	0	0	0	0	0	0	0	0	0	69	0	7	0	0	1	0	1	0	0	0	TCCTCCGCTTATTGATATGCTTAAGTTCAGCGGGTAATCCTATCTGATTTGAGATCTAATCTAAAGGTAGACTAAGCTAGATTAGCAGCTTCCTAGTTCAAAAACGGCTCTAACCGAAGTTAGATTCCTCAGCGAATAGTCTATTACGCCAAGTCAATCCGAAGTCGAATATGGATGCTAATATATTACGAATGAGCTCGGGTTAGGAGCAACACTCAGAATCCAAACTCCTCTCAATTCACTAAGAAAAGGGAGGGTTGAAGAATTCATGACACTCAAACAGACATACTCTCCGGAATACCAGAGAGTGCAAGATGCGTTCAAAGATTCGATGATTCAC
Otu434	393	0	0	0	0	0	0	0	0	0	9	328	47	0	0	0	0	0	0	0	0	0	0	0	0	0	0	0	0	0	0	9	0	0	0	0	0	0	0	0	0	0	0	TCCTCCGCTTATTGATATGCTTAAGTTCAGCGGGTATTCCTACCTGATCCGAGGTCAACCTTGAAATTGCTGGGCTCCCGGAGGCGCCCAGGGGTTTTACGGCCGGTGACCCGACGCGGCCCAGAAGCGAGAGTAGTACTGCGCTTAAGGTCTCGTCGGGACCGCCACTGGATTTCGGGGCCTGCAGCGGTGCTGCAGACACCCCAACACCAAGCCACAGGGGCTTGAGGGTCGAAATGACGCTCGAACAGGCATGCCCGCCAGAATGCTGGCGGGCGCAATGTGCGTTCAAAGATTCGATGATTCAC
Otu435	941	830	26	4	2	0	16	0	0	0	0	0	0	0	0	0	0	0	0	0	10	0	8	0	6	30	1	5	0	0	3	0	0	0	0	0	0	0	0	0	0	0	0	GTCCTCCGCTTATTGATATGCTTAAGTTCAGCGGGTATCCCTACCTGATCCGAGGTCAACCTTAAATGTGGGGGGTTCTGGCAAGCAACCGCCGGGACTCTATAGCGAGAGAATTACTACGCTTAGAGCCAGACGGCACCGCCACTGATTTTAAGGGCCGCGAGCACGCGAACCCCAATACCAAGCCAGGCTTGAGTGGTTATAATGACGCTCGAACAGGCATGCCCCTCGGAATACCAAGGGGCGCAATGTGCGTTCAAAGATTCGATGACTCAC
Otu436	910	0	0	0	0	0	3	0	0	0	0	0	0	0	0	10	82	28	0	4	3	5	0	6	1	0	2	3	0	0	0	0	0	56	0	17	27	55	354	254	0	0	0	TCCTCCGCTTATTGATATGCTTAAGTTCAGCGGGTATCCCTACCTGATCCGAGGTCAACCATAGGAGTTGGGGTTGCTGGCAAGCCACCACGGGGCCCTAGAGCGAGAGATGTACTACGCTTAGGGCCCGACGGCGCCGCCACTGTCTTTGGGGCCGGCCGCGACGGGCTGGGCCCAACACCAAGCAGAGCTTGAGGGTTGAAATGACGCTCGAACAGGCATGCCCTGCGGAATACCACAGGGCGCAATGTGCGTTCAAAGATTCGATGATTCAC
Otu437	506	98	0	1	0	0	3	2	0	0	76	6	2	0	215	0	0	0	0	0	9	14	14	6	3	0	6	7	2	0	19	3	13	0	5	0	0	0	2	0	0	0	0	AGTGGTCCTCCGCTTATTGATATGCTTAAGTTCAGCGGGTATCCCTACCTGATCCGAGGTCAAACTTAAAAGAAGCTTAATGGGAGGAGGCCTGCCAGAATCGCGACGCAATGTGCTGCGCACGAAGCCAACATACCGGCTGCCAATGAATTTAAGGCGAGTCCACGCGCTGAGGCGGAACAAACACCCAACACCAAGCAGAGCTTGAATGATTAAATGACGCTCGAACAGGCATGCCCAACGGAATACCGAAGGGCGCAATGTGCGTTCAAAGATTCGATGATTCAC
Otu438	416	415	0	0	0	0	0	1	0	0	0	0	0	0	0	0	0	0	0	0	0	0	0	0	0	0	0	0	0	0	0	0	0	0	0	0	0	0	0	0	0	0	0	AGTGGTCCTCCGCTTATTGATATGCTTAAGTTCAGCGGGTAGTCCTACCTGATTTGAGGTCGAAGATGATGACTGGAGAGCTGCGCCAGCAGACCTTGCGAGGTTCTACAACGCTCGGTCATGCGGTCGCGATGCTCCGCATCCATTTCGGCCGGGCCAGACGTCGAGACGCCAGCCGCTCGGCCACGGTCCAAGCCCAAGCCGTACATACGTCGATCGAGGGTTGAGAGTAATGCGACACTCAAACAGGCATGCCCCTCGGAATACCAAAGGGCGCAAGATGCGTTCAAAGATTCGATGATTCAC
Otu439	434	0	268	0	0	0	1	4	0	0	1	0	2	0	0	1	2	0	0	0	0	1	1	0	16	8	4	8	11	1	2	4	11	0	2	37	32	13	2	2	0	0	0	TCCTCCGCTTATTGATATGCTTAAGTTCAGCGGGTATCCCTACCTGATCCGAGGTCAAACTTAGAAGTTAGGGGTTGCTGGCCAGCATCCACCAGAACTCAACAGCGAGGAGTATTACTACGCTGAGAGCCAGATGGCGCCGCCACTGATTTTAAAGCCGGCCCTTGCGGACGTGGCTCAATACCAAGCTAGGCTTGAGTGTTGTACTGACGCTCGAACAGGCATGCCCTGCGGAATACCACAGGGCGCAATGTGCGTTCAAAGATTCGATGATTCAC
Otu440	342	1	1	3	1	0	21	34	0	0	0	0	0	0	0	0	0	0	0	0	9	33	15	17	106	1	0	25	62	13	0	0	0	0	0	0	0	0	0	0	0	0	0	TCCTCCGCTTATTGATATGCTTAAGTTCAGCGGGTATCCCTACCTGATCCGAGGTCAACCGTGAGAGGGGGTCGCTGGCGGGCGCCGCCCAGGGCCGGTAGCGAGGGGTTGTACTACGCTCCGGCACCCGGCGGCACCGCCACTGGCTTTGGAGCCCGCCGGTCGGCGGGCCCAGGACCCAGCAGGGCTGGATAGGCTATAATGACGCTCGAACAGGCATGCCCCTCGGAATACCGGGGGGCGCAATGTGCGTTCAAAGATTCGATGATTCAC
Otu441	173	0	0	0	0	0	0	0	0	0	0	0	0	0	0	17	24	3	0	54	0	0	0	0	0	0	0	0	0	0	0	0	0	9	0	0	5	40	8	13	0	0	0	TCCTCCGCTTATTGATATGCTTAAGTTCAGCGGGTATCCCTACCTGATCCGAGGTCAACCTAAGAAAGTTGGGGTTATGGCAAGTAACCGCCAGGACTCTGTAGCGAGAGAATTACTACGCTTAGAGCCAGACGGCACCGCCACTGATTTTAAGGGCCGCGAGCACGCGGAGCCCCAATACCAAGCTAGGCTTGAGTGGTCATAATGACGCTCGAACAGGCATGCCCCTCGGAATACCAAGGGGCGCAATGTGCGTTCAAAGATTCGATGATTCAC
Otu442	352	0	4	13	1	0	18	17	0	35	27	0	18	0	1	12	34	8	1	11	0	5	1	0	0	12	15	2	13	3	1	1	0	0	1	6	42	18	16	16	0	0	0	TCCTCCGCTTATTGATATGCTTAAGTTCAGCGGGTAGTCCTACCTGATTTGAGGCCAAAATAGAAAAAGTAGTAGTGTCTACAATAAAGAGACAAAACTGATTCGAAAGCAGATTTCCTGTTATGAGAGTTTTCAATGTTACTTAACAACTCTACTGAAATCCAGCTAATACATTTAAGGCAAGCTTGTGTTCGTAACAAACCGCAAGCAGACCCAAGGACCTGACTCGTTGCAATTTAATAAAAAACTACAAGAGCAGAGATATTCAAGACACTCAAACAGGCATGCTCCAAGGAATACCAAGGAGCGCAAGGTGCGTTCAAAGATTCGATGATTCAC
Otu443	612	0	0	21	8	184	0	0	0	0	1	0	1	0	0	0	0	0	0	0	54	232	57	7	46	0	0	0	0	0	0	0	1	0	0	0	0	0	0	0	0	0	0	TCCTCCGCTTATTGATATGCTTAAGTTCAGCGGGTATTCCTACCTGATCCGAGGTCAACCTTGAGAAATAGGGGGTTTTACGGCCGGTCACCCGTCGCGCGTGCCCTGAGCGTGGTAAATTTACTGCACTCGGTACGACGACGAGCCCGCCACTGGGTTTGGGAGCCTGCGGCAGCCGCAGGGCTCCAACACAAGCACAGGGGCTTGATGGTTGAAATGACGCTCGAACAGGCATGCCCGCCAGAATACTGGCGGGCGCAATGTGCGTTCAAAGATTCGATGATTCAC
Otu444	599	3	5	11	6	134	18	46	25	0	2	0	0	0	0	0	0	0	0	0	1	25	43	25	64	14	19	68	74	1	1	0	12	0	2	0	0	0	0	0	0	0	0	TCCTCCGCTTATTGATATGCTTAAGTTCAGCGGGTTTTCTTACCCGATTTCAGACCAAGTTAAACAGATGCAGCTCTAGAGAACTACAGCTGGTATAATTGTATTATGCATACCGAGCAGCACTGCTATCTTCACCGTTCACAAGCGAATAGAAAAATCTGTTGCACTTGATTGACCGGCAAAAGAGCCGAACTGCAGCACGCAAATGAATTCCAGGCGATTGCGCAACTACACCCGAAAGTGTAACCGCTCAAAAAAACGCCCATATCCACCTGCTCAGATTGCTTCATTACAAAGCAAAGAGAGCTTGTGAGAATTTAATGGTACTGAAACGGGCATGCTCCCCGGAATACCAGGGAGCGCAAGGTGCGTTCAAAGATTCGATGACTCAC
Otu445	795	29	4	0	0	0	12	0	0	0	0	0	0	0	0	7	77	7	22	32	6	0	0	0	0	0	13	1	3	0	0	0	0	7	0	5	125	46	113	286	0	0	0	TCCTCCGCTTATTGATATGCTTAAGTTCAGCGGGTATCCCTACCTGATCCGAGGTCAACCTGTAAAAATTGGGGGTTCTGGCGAGCCACCGGGGGAACTCTATAGCGGGAGTATGTACTACGCTTAGAGCCCACCGGCGCCGCCACTAATTTTGAGGGCCGCGGAGACCGCGTGCCCCAATACCACGCTAGGCGTGAGTGGTTAAATGACGCTCGAACAGGCATGCCCTGCGGAATACCACAGGGCGCAATGTGCGTTCAAAGATTCGATGATTCAC
Otu446	602	0	0	0	0	0	0	0	0	0	23	0	0	0	0	0	0	0	0	0	0	0	0	0	0	0	0	0	0	0	20	35	453	0	71	0	0	0	0	0	0	0	0	TCCTCCGCTTATTGATATGCTTAAGTTCAGCGGGTATCCCCACCTGATCCGAGGCCAACCATTGATAAAAATTGGGGTCCGGGGCGGCCTCCAACCGATCGTCCACAAGCGAGGGTTTTGCTACGCTTGGAGTCCGGCTGGGGGCGCCCACGAGTTTCAGGCCCGCCGTGCAGGCGGGGCCCATCACCAAGCAAGGCTTGAGGTTTGTAATGGCGCTCGAACAGGTGTGCCCCCCGGAATACCAGGGGGCGCAATGTGCGTTCAAAGATTCGATGATTCAC
Otu447	533	2	2	0	0	90	149	1	0	0	0	0	0	0	0	0	0	0	102	9	0	1	0	21	7	11	6	23	35	3	0	0	0	29	0	0	0	6	18	18	0	0	0	TCCTCCGCTTATTGATATGCTTAAGTTCAGCGGGTTTTCCTACCTGATTTGAGACCAAGTGTTCAGAAGAATCCCTTTCGAGTCCCTTCTGTTTGATGGTTGAGTCACCGAGACGATCCCACCAGCAGATCCCTGTATCAAGACGTAAAAAGAGAACAAACTCCTCATGCGCTTGAACTTGAACCTCAGTGTTCAGTTCGATGACGTTGAATTTCAGGCCATTGCGCCAGGCGCAAAAGACCCATATCCAACCCCAGATCTCGAACCACAATTAAGGGCAGATCACCGAGGTTGATGAATTTACTGATTCTCAAACAGGCATGCTCCCCGGAATACCAAGGAGCGCAATGTGCGTTCAAAGATTCGATGATTCAC
Otu448	815	0	2	0	0	0	3	8	0	29	0	0	0	0	0	8	26	11	50	11	0	0	1	0	3	0	0	6	3	0	0	0	0	278	0	2	2	124	96	152	0	0	0	TCCTCCGCTTATTGATATGCTTAAGTTCAGCGGGTATTCCTACCTGATCCGAGGTCAACCTGAAAAAAAGGGGGGTTTGGGGCGGGGCTGCCGACCGCCTCGATGCGTGCTGTTTAAAAGAGCTCGTTGCATCGGGGGCCGCCAGTCGCCCGTCCATTATCTTTCGGACCGGTCACGACGACCAAAGGTCCAACGACAAGCCAGGCTTGATGGTTGATAATGACGCTCGAACAGGCATGCCCTTCGGAATACCAAAGGGCGCAATATGCGTTCAAAGATTCGATGATTCAC
Otu449	585	0	0	0	0	0	0	0	0	0	126	188	93	0	61	0	0	0	0	0	0	0	0	0	0	0	0	0	0	0	28	70	16	0	3	0	0	0	0	0	0	0	0	TCCTCCGCTTATTGATATGCTTAAGTTCAGCGGGTATTCCTACTTGATTCGAGGTCCAAATTGGTGAGATGGGTCTGGGGGCAGGGCCCGCCCGGCAGCCGAAGACGAGGTTGTTTACTACGCCAGGGCCACAGGGAGGTCCGCCACTGTATTTAGGGGGCCGCGGCAGCCGCGGCGCCCCAACACCGGTCCCCGTAGACCTAGATCAGCGGGGCCCGAGGGGTTTTGAGGACGCTCGAACAAGCATGCCCGCCAGAATGCTGGCGGGCGCAATGTGCGTTCAAAGATTCGATGATTCAC
Otu450	440	0	0	0	0	0	5	157	0	269	0	0	0	0	0	0	0	0	0	0	0	0	0	0	0	1	0	3	0	0	0	0	0	0	0	0	0	0	5	0	0	0	0	TCCTCCGCTTATTGATATGCTTAAGTTCAGCGGGTAGTCCTACCTGATTTGAGGTCAAATTGTCATTAATTGTCCAAGTGAATGGACGGTTAGAAGCAGCGCATCCCATTAAAAGTGGACGTCCACGGCGTAGATAATTATCACACCAATAGACGGCTCCACGCAGGGCACCGGCTAATGCATTTAAGGGGAGCAGACCTCTGATGAAGCCAGCAAAAGACCCCCCACATCCAAGCCATTACCAACTCGCAAAAGCTGGTAAGGTTGAGAATTTAATGACACTCAAACAGGCATGCTCCTCGGAATACCAAGGAGCGCAAGGTGCGTTCAAAGATTCGATGATTCAC
Otu451	240	0	6	9	0	0	16	6	0	0	2	0	0	0	0	0	0	0	0	0	0	2	5	4	0	28	88	71	2	0	0	0	1	0	0	0	0	0	0	0	0	0	0	TCCTCCGCTTATTGATATGCTTAAGTTCAGCGGGTATTCCTACCTGATCCGAGGTCAAACTCATGAAAGTCGGGGGTTTTACGGCGTGGCCGCGCTGCGCTCCGGTGCGAGGTGTGCTACTACGCAAGGGAGGCTGCAGCGAGACCGCCACTGTATTTAGGGGGCGGCTCGGAGGGCCCCCGGGGGGGTTTCCTTCGGGTGCCGGTCCCCAACACCGCTGCCCGCAATTGGGCGCGAGGGTTGAAATGACGCTCGAACAGGCATGCCCGCCAGAATGCTGGCGGGCGCAATGTGCGTTCAAAGATTCGATGATTCAC
Otu452	700	51	4	2	2	0	46	3	3	0	211	8	70	36	0	0	0	0	0	0	2	33	3	2	12	9	3	74	0	0	36	53	25	0	12	0	0	0	0	0	0	0	0	TCCTCCGCTTATTGATATGCTTAAGTTCAGCGGGTTTTCCCGCCTGATTTGAGACCAAGTATTCGACGAATCGTGAGCATAGCGCTCTCGACCCCTCGTGTGGTAGTGGGTTCAATCGGTCGACCGGTTCTCCACTAGGCTCAGAACTGCAAGAAAGAAAAAATGAAGAATTCCCAACCAAAGTCGGGATCTCAATTCATACATTTTCGGGCAGCGATCCCAGTAGAGGAGATCCAGCTTCCAACGCTCTTTTTTAAGACTGCCTGAACTTCGTTAGAAGCAGGACAATCCAAATCCACGTCTCAAAGTCGATCGGAGCGAACTCCAAGACCAAGTCGTGATGGTTTTTTCGATACTCAAACAGGCGTGCTCTTCGGAATACCAAAGAGCGCAATGTGC…
Otu453	365	0	0	0	0	0	0	0	0	0	0	0	0	0	0	0	0	0	0	0	0	0	0	0	0	0	0	0	0	0	0	21	344	0	0	0	0	0	0	0	0	0	0	TCCTCCGCTTATTGATATGCTTAAGTTCAGCGGGTAGTCCCGCCTGATTCGAGGTCAAAAGTCAAAAGTGTGTGTTTTTCTCCAGGGAGAAAGATTAGAAGCGACTCAAGGTACGTCAGGCCATCCCGAAAGATGTCCTCTGCGGTCATGAATAATTATCACGCAGAGTAGAACCAAACCCACAACATGGGCCAGCTAATGCATTTAAGACCAGCCGTCCCAAAAGAGAGACGGCAGAGTCCAAATCCAAGCTAGAACGACAATAAAGCGTCCAGCTTGAGAGCTTCACGACACTCGAACAGGCGTGCTCCCCGGAATACCAGGGAGCGCAAGGTGCGTTCAAAGATTCGATGATTCAC
Otu454	257	0	0	0	0	0	0	0	0	0	0	0	0	0	0	0	42	0	215	0	0	0	0	0	0	0	0	0	0	0	0	0	0	0	0	0	0	0	0	0	0	0	0	TCCTCCGCTTATTGATATGCTTAAGTTCAGCGGGTAGTCCTACCTGATTTGAGGTCAGAGTCAAAAAATTGCCCACGGGCGGTTATGAGCGGTCATCCCCTCTGACTGACGAAACTTATCACGCCAGTATCGGTTCAGGGCCGCTAAGGCATTTGAGGCGAGCCAAGCGGCAGCACCCACGTCCAACCAGTCCGGAAACCCGGATTCGTTGAGTCTACATGACACTCAAACAGGCATGCCCTCCGGAATACCAGAGGGCGCAAGGTGCGTTCAAAGATTCGATGATTCAC
Otu455	379	0	0	0	1	1	0	6	0	0	2	105	122	3	0	0	0	0	0	0	0	0	0	57	20	0	0	2	0	0	1	7	38	0	14	0	0	0	0	0	0	0	0	TCCTCCGCTTATTGATATGCTTAAGTTCAGCGGGTATCCCTACCTGATCCGAGGTCAAAGTGTTAAAAATATTTTATGGGGGCTGATATAGAAATTCAAGACGCAAAATGTGCTGCGCTTTAAACCAATATACCGGCTGCCAATGATTTTAAGGCGAGTCTTGATAAAAGACAGCACCCAACACCAAGCATAGCTTGAGAGTACAAATGACGCTCGAACAGGCATGCCCCATGGAATACCAAGGGGCGCAATGTGCGTTCAAAGATTCGATGATTCAC
Otu456	386	43	0	1	0	0	14	12	0	47	39	5	4	0	0	8	1	1	0	4	3	3	0	2	0	20	36	24	18	2	2	1	0	1	0	0	0	8	15	72	0	0	0	TCCTCCGCTTATTGATATGCTTAAGTTCAGCGGGTATTCCTACCTGATCCGAGGTCAACTCTAAAAAAAGTTGGGCGTTTTACGGCAGTGGCCGCGTCGCGCTCCCGCTGCGAGGTTGTGCTACTACGCAGAGGAGGCCGCGACGGGGCCGCCAATTCATTTCGGGGGCGGCGGACGCGCCGGGGGTGTTCCCCCGGGCGAGGTCGCCGGTCCCCAACACCAGGCCACTGGGGCTTGAGGGTTGAAATGACGCTCGAACAGGCATGCCCGCCAGAATACTGGCGGGCGCAATGTGCGTTCAAAGATTCGATGATTCAC
Otu457	1874	0	0	0	0	0	0	0	0	0	224	720	423	23	117	0	0	0	0	0	0	0	0	0	0	8	0	1	0	0	61	117	99	0	81	0	0	0	0	0	0	0	0	GTCCTCCGCTTATTGATATGCTTAAGTTCAGCGGGTATCCCTACCTGATCCGAGGTCAAAATTGAGAAAATGGGCTTCTGGACGCCGACGCGCTGGCGGGAATCGCAAGAATGTGCTGCGCTCCACGACCGGTACATCGGCTGCCAATTGCTTTAAGGCGAGTCCCTTGACAGGACAAACGCCCAACACCAAGCAGAGCTTGAGGTATCAAATGACGCTCGAACAGGCATGCCCCATGGAATACCAAGGGGCGCAATGTGCGTTCAAAGATTCGATGATTCACT
Otu458	313	0	0	0	0	0	11	162	0	0	0	0	0	0	0	0	0	0	0	0	0	0	0	0	0	29	28	2	1	0	3	2	72	0	3	0	0	0	0	0	0	0	0	AGTGGTCCTCCGCTTATTGATATGCTTAAGTTCAGCGGGTATTCCTACCTGATCCGAGGTCAACCATTAAAAAAGTGCTGCCGAAGCAAGCGGTTTTTGGCTATCGTCTAGACGTGTTCAAAAGCGAGAATAGAATTACTGCGCTCAGAGTACGTAAAAACTCTGCCACTGGTTTTGAGGAGCTGCGTATTAGGCAGTCTCCCAACACTAAGCTAGGCTTAAGGGTTGAAATGACGCTCGAACAGGCATGCCCACTAGAATACTAATGGGCGCAATGTGCGTTCAAAGATTCGATGATTCAC
Otu459	5029	10	12	0	4	0	19	217	107	0	593	459	917	133	565	0	1	0	0	0	7	11	5	29	35	404	74	144	0	0	150	120	769	0	244	0	0	0	0	0	0	0	0	TCCTCCGCTTATTGATATGCTTAAGTTCAGCGGGTATCCCTACCCGATCCGAGGTCAACCTGTGATAGAGGTTTAACGGCGCGTCCGGTCGTCCTCGCCAGCGAATTGAATGACCACAACGCTGAGATTCGAACCGTCCAGCCGATGAATTAGGGGCGCGGGGTCTCCCGACGCCCAATACCAAGCCAGGCTTGATTGGTGTAATGACGCTCGAACGGGCATGCCCTTCGGAATGCCAAAGGGCGCAATGTGCGTTCAAAGATTCGATGATTCAC
Otu460	403	2	0	0	0	0	0	0	0	0	0	0	1	0	0	2	8	2	0	33	0	0	0	0	11	0	0	1	0	0	0	0	0	0	0	1	52	19	29	242	0	0	0	TCCTCCGCTTATTGATATGCTTAAGTTCAGCGGGTAGTCCTACCTGATTTGAGGTCAAACGTCAATAAGGAAGACGCCTTCGAAAAGGCGTCGACTGATTAGAGGCACGAGACCATTCGTTCGTGCACTTCGGCGAGCGGCGATCATTATCACGCCAAAGGCCTTGTCATGCACAGTCGAAAGTCGACCGCAAGCCAATACATTTCAGAGGAGCCCGAGTCCTGAAAAACAGGTCTCCGGCAGCCTCCACGATCCAAGCTCCCTCTCGAAGCAAATCGAGAGGGGTTGAGAATTTAATGACGCTCAAACAGGCATGCTCATCGGAACACCGATAAGCGCAAGGTGCGTTCAAAGATTCGATGATTCAC
Otu461	394	0	0	0	0	0	0	0	0	0	0	18	0	0	0	0	0	0	0	0	0	0	0	0	0	0	0	0	0	0	362	5	8	0	1	0	0	0	0	0	0	0	0	TCCTCCGCTTATTGATATGCTTAAGTTCAGCGGGTATCCCTACCTGATCCGAGGTCAAACTAGAAGGTGGGGTTGGTTGTGGGGGGTGCCCCGGGTTGCTCGAGCGAGGGGTGTACTACGCTGAGGCCCGGGGGACGCTGCCACTGCTTTTGAGCCGGGCCCCGGGGGGCGTCGGCCAAGACCTCGCGGGGCGAGAGGGGTGTAATGACGCTCGAACAGGCATGCCCTACGGAATACCATAGGGCGCAATGTGCGTTCAAAGATTCGATGATTCAC
Otu462	426	0	0	0	0	0	0	0	0	0	0	0	0	0	0	13	14	0	0	7	0	0	0	0	0	0	0	0	0	0	0	0	0	0	0	2	61	31	64	234	0	0	0	TCCTCCGCTTATTGATATGCTTAAGTTCAGCGGGTATCCCTACCTGATCCGAGGTCAACCTAGAAAAAATGGGGGGTTTTGGCAAGTAACCACCGGAACCCTATAGCGAGAGAAATTACTACGCTTAGAGCCAGACGGCACCGCCACTGATTTTAAGGGCCGCGAACACGCGAAAACCCCAATACCAAGCCAGGCTTGAGTGGTTATAATGACGCTCGAACAGGCATGCCCCTCGGAATACCAAGGGGCGCAATGTGCGTTCAAAGATTCGATGATTCAC
Otu463	305	0	0	0	0	17	3	3	0	13	50	0	0	0	0	0	22	0	0	4	0	0	0	12	6	0	7	0	1	0	1	25	0	0	1	1	0	0	87	52	0	0	0	TCCTCCGCTTATTGATATGCTTAAGTTCAGCGGGTATCCCTACCTGATCCGAGGTCAATTCATTGAAAGTGTGGGGTTGCTGGCGAGCCCACGATGAGGTTTGCAGAGCGGGAGAAAATTACTACGCTTGAAACCACCGCGGGCCGCCAATGCTTTTCGGGCACGCCGGGGGAGGCGAGGGCCCAATACCAAGCTACGCTTGAGGGGTGCAATGACGCTCGAACAGGCATGCCCCCCGGAATACCGAGGGGCGCAATGTGCGTTCAAAGATTCGATGATTCAC
Otu464	260	144	2	0	0	0	0	4	0	0	1	0	0	0	0	0	0	0	0	0	1	0	0	0	0	0	0	0	0	0	4	10	92	0	2	0	0	0	0	0	0	0	0	TCCTCCGCTTATTGATATGCTTAAGTTCAGCGGGTATCCCTACCTGATCCGAGGTCAACCTTGATGAGTGTGTTCTGGCAGACACGCCTCCGGGACCCAGAGCGAGAGATTTACTGCGCTTGGAGCCGGAAGTTGCCGCCACTGATTTTGGGGCGCACCAATGCTGGTGCCGCCCAATACCAAGCTGAGCTTGAGGGTTATAATGACGCTCGAACAGGCATGCCCCCCGGAATACCAGAGGGCGCAATGTGCGTTCAAAGATTCGATGACTCAC
Otu465	326	0	0	0	0	0	0	0	0	0	0	41	45	0	0	0	0	0	0	0	0	0	0	0	0	0	0	0	0	0	28	20	189	0	3	0	0	0	0	0	0	0	0	AGTGGTCCTCCGCTTATTGATATGCTTAAGTTCAGCGGGTATCCCTACCTGATCCGAGGTCAATCTTGTAAATAAAGATATTGTTATCCGACAAACATCGCCCGGGAATCCAATCAGCGAGATATAAAGTCACTACGCTGGGATTCCGGTCGCATCGCCGCTGAATTTCGGGGAGGCCCCAGGGGGCCAACCACCAATACCAAGCTAAGCTTGAGGGTTGAAATGACGCTCGAACAGGCATGCCCCCCGGAATACCAGAGGGCGCAATGTGCGTTCAAAGATTCGATGATTCAC
Otu466	348	0	2	3	1	0	13	1	0	0	0	0	0	0	0	1	25	5	0	25	0	2	0	5	3	10	5	8	19	0	0	0	0	0	0	7	0	13	100	100	0	0	0	TCCTCCGCTTATTGATATGCTTAAGTTCAGCGGGTATTCCTACCTGATCCGAGGTCAACATTTAGAAATTCATCAATTGGCTGACAACATCCCACCAGCTAGACGACGTTTGTGCGTCTGTGGTTGAATATCACCATCGCTGATTTTGAGGCATGCCTTTAGGCATTGCCCAACGCCAAAGAGTTATCTTTGAGGGGTGTAATGACGCTCGAACAGGTATGCCCTTCGGAATGCCAAAGGGCGCAATATGCGTTCAAAGATTCGATGATTCAC
Otu467	978	164	9	27	18	0	10	17	4	0	182	2	12	0	27	0	0	0	0	0	26	70	35	33	73	37	18	90	22	5	38	30	19	0	10	0	0	0	0	0	0	0	0	TCCTCCGCTTATTGATATGCTTAAGTTCAGCGGGTATTCCTACCTGATCCGAGGTCAACACTTAGGTAAATGTATAACAAGACCGTCGTCCATCAGAGTCGTCCCAGATACATGCTTAGTAAAAAGCTCCTCGTACCCGGTTCCCTCTGGGGCGCCGTCACTATCTTTGAGACCAGTTGATAGGCAAAGCTATAACTAAAGTCCAACACCAAGCCAGGGCTTGAGGGGTGATAATGACGCTCGAACAGGCATGCCCTTCGGAATAACCAAGGGGCGCAATGTGCGTTCAAAGATTCGATGATTCAC
Otu468	322	0	0	0	0	0	0	0	0	0	0	0	0	0	0	0	1	0	22	8	0	0	0	0	0	0	0	0	0	0	0	0	0	14	0	0	0	3	196	78	0	0	0	TCCTCCGCTTATTGATATGCTTAAGTTCAGCGGGTTTTCTTGCTCGATTTCAGACCAAGTCTTCAGAAACTGTCAATTTACACCGACAAAACTCCTGTTGAAAAGGTATGGGTACGCGCGTAGCGAACACGTCATAGCGGTCCGACAAGCCCCAAGCGTTAACGAAATGAAATAAACATCTGTTGCACTTGAGACGTCGGCCCAACGGGTTCGACGCGCACACAATCGTTTTGAAACCATTGCACCGAAGCGCAAATAGAGGTCCAAGATCCAAAGCTGCCACCGAGTGAAACTCGAGACGCTTTGAGATTGTGATGGTTCTGAAACGAGCATGCTCCCCGGAATACCAGGGAGCGCAATGTGCGTTCAAAGATTCGATGATTCAC
Otu469	491	0	0	0	0	0	4	0	0	322	17	0	20	0	25	1	0	0	0	0	0	0	0	0	0	4	14	30	23	0	3	7	2	0	9	0	0	0	0	10	0	0	0	CTCCTCCGCTTATTGATATGCTTAAGTTCAGCGGGTAGTCCTACCTGATTCGAGGTCAACGTTCAGAAGTTGGGTGTTTTACGGCGTGGCCACGTCGGGGTTCCGGTGCGAGTTGGTTTACTACGCAGAGGTCGCCGCGGACGGGCCGCCACTCCATTTCAGGGCCGGCGGTGTGCTGCCGGTCCCCAACGCCGACTTCCCCAAAGGGAGGTCGAGGGTTGAAATGACGCTCGAACAGGCATGCCCGCCAGAATGCTGGCGGGCGCAATGTGCGTTCAAAGATTCGATGACTCAC
Otu470	290	0	0	0	0	0	0	0	0	0	0	0	0	0	0	0	0	0	278	0	0	0	0	0	0	12	0	0	0	0	0	0	0	0	0	0	0	0	0	0	0	0	0	TCCTCCGCTTATTGATATGCTTAAGTTCAGCGGGTATCCCTACCTGATCCGAGGTCAAACTTAGAAGTTGGGGGTTGCTGGCAAGCGTCCGTCGGGGCTCTACAGCGGGAAGTATTACTACGCTGAGAGCACGACGGCACCGCCACTAGGTTTAGAGCCCGACCGTGTGACCGGCGGGGCCCAATACCAAGCAGAGCTTGAGTGTTGTACTGACGCTCGAACAGGCATGCCCCGCGGAATACCACGGGGCGCAATGTGCGTTCAAAGATTCGATGATTCAC
Otu471	299	0	0	0	0	0	0	0	0	0	0	0	0	0	0	16	0	3	28	11	0	0	0	0	0	0	0	0	0	0	10	0	0	0	0	0	79	123	29	0	0	0	0	TCCTCCGCTTATTGATATGCTTAAGTTCAGCGGGTATCCCTACCTGATCCGAGGTCAACCTGAAAAATAAAAGGTTTTACGGCAATGGAGTCTCCCCAGACTTATAAGACGTTTTGATTTAACTCTACTACGCCCGAAGCTGGTGAGGCCCCGCCGAGGTCTTCGAGGCACGCCCGCCTTGCGGCGGACGGGTGCCCAATACCAAGCGGTGCTTGAGTGGTGTAATGACGCTCGAACAGGCATGCCCCTCGGAATACCAAGGGGCGCAATGTGCGTTCAAAGATTCGATGATTCAC
Otu472	949	0	12	0	0	0	0	4	0	0	101	51	223	0	10	0	0	0	0	0	0	8	9	3	17	0	0	20	1	0	115	194	146	0	35	0	0	0	0	0	0	0	0	AGTGGTCCTCCGCTTATTGATATGCTTAAGTTCAGCGGGTATCCCTACTTGATCCGAGGTCAAACCATAGAAAAATTTGGAGTTGTCCGGCGGGCAGCACCTAGAGGCTCCGAAGCGGATAGAATTGACTACGCTGGGAGACCGGCACCACCGCCCACGGGTTTCTGGCACGTCCTAGACGGACGAGGCCCAATACCAAGCAGAAGCTTGAGGTTTGAAATGACGCTCGAACAAGCATGCCCTTCGGAATACCAAAGGGCGCAATGTGCGTTCAAAGATTCGATGACTCAC
Otu473	310	0	60	0	0	225	0	0	0	0	0	0	0	0	0	0	0	0	0	0	1	1	11	9	3	0	0	0	0	0	0	0	0	0	0	0	0	0	0	0	0	0	0	TCCTCCGCTTATTGATATGCTTAAGTTCAGCGGGTAGTCCTACCTGATTTGAGGTCAAATTGTCATATATTGTCTGAATAAACAGACAGTTAGAAGCGGTGCTAAAAACTGGCAGAAAGTCCACGGCGTAGATAATTATCACACCAATAGACAAGTCTGCACAAGGCAACCAGCTAATACATTTAAGGGGAGCTGATCTCAGTAAGAAACCGGCAAACCCCCAAATCCAAGCCATTATCAACAAAAGCTAATAAGGTTGAGAATTTAATGACACTCAAACAGGCATGCTCCTCGGAATACCAAGGAGCGCAAGGTGCGTTCAAAGATTCGATGATTCAC
Otu474	546	2	19	1	3	3	5	1	0	0	0	0	0	0	0	13	29	67	51	21	11	2	13	3	5	7	4	5	1	4	0	0	0	7	0	19	9	86	111	44	0	0	0	AGTGGTCCTCCGCTTATTGATATGCTTAAGTTCAGCGGGTATCCCTACCTGATCCGAGGTCAACCTTGAAAGGGGGGTTTCTCTTCCCACGCGGAGAAGAGAGGAGACCGTGGCCCGGGGTCCCTGAATCCGATACGTGCTCAGTTAAGAAGCTCAGTGTACCGGGGGTCCCACGACGCCGCCGTCATTGTCTTTAGGAGGGGTCAGTCGCCTGACCAGGCCGTCCAAAGCCAAGCCAAAGGGGGCTTGAGGGTTGATAATGACGCTCGAACAGGCATGCCCTTCGGAATACCAAAGGGCGCAATGTGCGTTCAAAGATTCGATGATTCAC
Otu475	284	0	0	0	0	0	0	0	0	0	21	0	222	0	1	0	0	0	0	0	0	0	0	0	0	0	0	0	0	0	36	1	0	0	3	0	0	0	0	0	0	0	0	TCCTCCGCTTATTGATATGCTTAAGTTCAGCGGGTATTCCTACCTGATCCGAGGTCAACCTTGAGAATTTTCTCGCGAGAGAAAGCTTTTACGGCCGGTAAGCCCCCCCACGGACCTCCATAGCGAGATATTTTACTACTGCGCTCGGAGCCGCGGCGGGTCCGCCACTGTTTCTAGGGGTTTTCTGTCGCCAGAGACACCCCGACGCCAGGCACCAGGGCCTGAGTGGTTGAAATGACGCTCGAACAGGCATGCCCGCCAGAATACTGGCGGGCGCAATGTGCGTTCAAAGATTCGATGATTCAC
Otu476	339	18	3	2	0	0	32	0	0	0	0	0	0	51	0	0	3	0	0	0	0	9	6	0	145	0	33	9	2	0	3	9	1	0	0	0	13	0	0	0	0	0	0	TCCTCCGCTTATTGATATGCTTAAGTTCAGCGGGTATTCCTACCTGATCCGAGGTCAAATTTTCAGAAGTTGGGGGTTTTACGGCAGGGCCGCGCCAGTACAGTCCAAAGCGAGGGTTTTACTACTACGCTCGGAGTCCTGGCGAGCTCGCCACTGAATTTCAGGGCTTACCCTCCCGTGAGGGAAGGTAATGCCCCAACACCAAGCTAGGCTTGAGGGTTGAAATGACGCTCGAACAGGCATGCCCTCTGGAATACCAGAGGGCGCAATGTGCGTTCAAAGATTCGATGATTCAC
Otu477	357	0	0	0	0	0	0	0	0	0	0	0	0	0	0	0	15	0	0	2	3	0	0	0	0	0	0	0	0	0	0	0	0	0	0	0	0	9	77	251	0	0	0	TCCTCCGCTTATTGATATGCTTAAGTTCAGCGGGTATCCCTACCTGATCCGAGGTCAACCTAAAAAATTGGGGGGATTTTGGCAAGTAACCGCCGGGAACTCTATAGCGAGAGATTTACTACGCTTAGAGCCAGACGGCACCGCCACTGATTTTAAGAGCCGCGAACACGCGAACCCCAATACCAAGCTAGGCTTGAGTGGTTATAATGACGCTCGAACAGGCATGCCCCTCGGAATACCAAGGGGCGCAATGTGCGTTCAAAGATTCGATGATTCAC
Otu478	294	0	0	0	0	0	0	0	0	0	127	59	40	0	13	0	0	0	0	0	0	0	0	0	0	0	0	0	0	0	35	1	3	0	16	0	0	0	0	0	0	0	0	TCCTCCGCTTATTGATATGCTTAAGTTCAGCGGGTATCCCTGCCTGATCCGAGGTCAACCGGTGGTTGAGGTCTGTGGGGTCGGCGGCGGCCGGCCGGGCCTCCAGAGCGGGTGACAGAGCCCCATACGCTCGAGGACCGGGCACGGCGCCGCCACTGCCTTTCGGGCACGCCCCCGGGGGGGCGAGGGCCCAACACACAAGCCGCGCTTGAGGGCAGTAATGACGCTCGGACAGGCATGCCCCCCGGAATACCAGGGGGCGCAATGTGCGTTCAAAGATTCGATGACTCAC
Otu479	429	0	0	0	0	0	0	0	0	0	0	0	0	0	0	10	74	0	0	9	0	0	0	0	0	0	0	0	0	0	0	0	0	36	0	3	18	13	255	11	0	0	0	TCCTCCGCTTATTGATATGCTTAAGTTCAGCGGGTATCCCTACCTGATCCGAGGTCAACCTAGAAAATATAAAGGTTTTACGGCAAAGTGGAACCTATCCAGACTTATAAGACGTTCGATTTAACTCTACTACGCCCGAAGCCGGTTAGGCCACGCCGAGGTCTTCGAGGCACGCCCGCCTTGCGGCGGACGAGTGCCCAATACCAAGCAATGCTTGAGTGGTGTAATGACGCTCGAACAGGCATGCCCCTCGGAATACCAAGGGGCGCAATGTGCGTTCAAAGATTCGATGATTCAC
Otu480	204	0	0	0	0	0	7	0	10	73	0	0	0	0	0	0	0	0	0	0	0	1	0	0	10	8	13	72	6	4	0	0	0	0	0	0	0	0	0	0	0	0	0	TCCTCCGCTTATTGATATGCTTAAGTTCAGCGGGTAATCCTACCTGATTTCAGATCAAAATTTGATAAGAAAAAAGACCGAGGTCAATTTCAAAAATTCTGTAATATCAAGACTGTCAGATTCTAAGCAAAAGAAGCCAGGATTTCAACATTTTACTGCCGAAACTTATTAGGCCAACATGCTGTTAAAACAAATCAACAGTGCAAGAACTCCATTTTAGAAGGGCTGATTGACACCAGCGCATCCCAAGTCCACTAATTACAACCAAAAAAAAGTTATAGTAGTGAGGTGTTCATGATACTGAAACAGGCATACTCTACGGAATACCATAGAGTGCAATGTGCGTTCAAAGATTCGATGATTCAC
Otu481	338	0	0	0	0	0	0	0	0	0	0	330	0	0	0	0	0	0	0	0	0	0	0	0	0	0	0	0	0	0	0	3	0	0	5	0	0	0	0	0	0	0	0	TCCTCCGCTTATTGATATGCTTAAGTTCAGCGGGTAGTCCTACCTGATTTGAGGTCAAAGGTTCAAAATTGTCCATTACAGACGGTTATAAGCAGGTTCCCACAAGTTTTGCTTCACAGTACAAACGGCATAGATAATTATCACACCAAGTGACCGTCCACAAAGGATCCCACTAATGCTTTTAAAGGGAGCAGACCATCCACTGAAGGAAGCCAGCAAAACCCTCACATCCAAGCCATTGAAAAGACAAGCCTTTCAAGGTTGAGAATTTAATGACACTCAAACAGGCATGCCCTTCGGAATACCAAAGGGCGCAAGGTGCGTTCAAAGATTCGATGATTCAC
Otu482	151	0	0	0	0	0	0	0	0	0	149	0	0	0	0	0	0	0	0	0	0	0	0	0	0	0	0	1	0	0	0	0	0	0	1	0	0	0	0	0	0	0	0	TCCTCCGCTTATTGATATGCTTAAGTTCAGCGGGTAGTCCTACCTGATTTGAGGTCAAGTTTGTCAAGTTGTCCATAAAAACAGACGGTTGGACAGCGGTGTAACCTTTTTATATGTGGCACAGACCAATGGCGTAGATAGTTATCACACCAGTGGCTGGTTGATTCCACAAAGGTACCACTAATGCATTTCAGAGGAGCTGACTCAGAGAGTCTGCATAGGGCCTCCAGATCCAAGCCAGACCATCAGCAAAGACGGTTAGGGTTGAGAATTAAATGACACTCAAACAGGCATGCCCCTCGGAATACCAAGGGGCGCAAGATGCGTTCAAAGATTCGATGATTCAC
Otu483	403	0	0	0	0	0	0	0	0	0	17	0	68	180	0	0	0	0	0	0	0	0	0	0	0	0	0	0	0	0	1	7	89	0	41	0	0	0	0	0	0	0	0	TCCTCCGCTTATTGATATGCTTAAGTTCAGCGGGTGATCCCACCCGATTTGAGGTCAAATTGTCAAAATGTATGGGGGTTCGGCATATGCTTTCGTCAGACAACCTCGACTAGCGAGCCCGATGAAACTTAACAATCGGTTTATCGTCACGACGGACACACGCTGATGCATTTCGGATCAGTCACAAACTGCAACAGGATCCAAGTCCAACCACACAACATAAAGTCGTGGGGTTGAGAGTACAATGACACTCAAACGGGCGTACCCTTCGGAATACCAAAGGGTGCAAGGTGCGTTCAAAGATTCGATGATTCAC
Otu484	317	37	0	0	0	0	4	4	0	0	118	59	0	0	0	0	0	0	0	0	0	0	0	0	0	7	10	16	2	0	14	20	25	0	1	0	0	0	0	0	0	0	0	AGTGGTCCTCCGCTTATTGATATGCTTAAGTTCAGCGGGTATTCCTACCTGATCCGAGGTCAACTCTAAAAAAGTTGGGCGTTTTACGGCAGTGGCCGCGTCGCGCTCCCGCTTGCGAGGTTGTGCTACTACGCAGAGGAGGCCGCGACGAGGCCGCCAATTCATTTCGGGGGCGGCGGACGCACCGGGCACGCGCCCCGGAGGGCGGGCTCGGGCGAGGTCGCCGGTCCCCAACACCAGGCCGCTGGGGCTTGAGGGTTGAAATGACGCTCGAACAGGCATGCCCGCCAGAATACTGGCGGGCGCAATGTGCGTTCAAAGATTCGATGATTCAC
Otu485	166	0	0	0	0	0	0	0	0	0	0	0	0	0	0	0	0	0	163	0	0	0	0	0	0	0	0	0	0	0	0	0	0	0	0	0	0	0	3	0	0	0	0	TCCTCCGCTTATTGATATGCTTAAGTTCAGCGGGTAGTCCTACCTGATTTGAGGTCTGAGCAAAGAGGTCGGGCGAGACTTATTACGCCGTTCCAGGTGATGTCTTTAAGGTGAGCCAGAGGCAGACCCAGATCCGTAACAGGTTACGATGGTTACAAGACACTCAAACAGGCATGCCCCTCGGAATACCAAGGGGCGCAAGGTGCGTTCAAAGATTCGATGACTCAC
Otu486	319	0	0	0	0	0	0	0	0	0	0	0	0	0	0	2	1	2	0	7	0	0	0	0	0	0	0	0	0	0	0	0	0	3	0	0	80	27	127	70	0	0	0	TCCTCCGCTTATTGATATGCTTAAGTTCAGCGGGTATTCCTACCTGATTCGAGGTCAACCATTGAATAGATGGGGGTTTTCCGGCAGGACAACGACCCGGACCCAGAACGAGAGAAAACTACTGCGTTCGGTTTCGGGGCGCCGCCGCCGCTCGCTTTGGGAGGCTGCGGTGCGCAGTCCTCCAACGCCAGGCAGGGCCTGAGGGTTGAAATGACGCTCGAACAGGCATGCCCGCCAGAATGCTGGCGGGCGCAATGTGCGTTCAAAGATTCGATGACTCAC
Otu487	353	6	34	6	2	0	8	22	0	0	255	0	0	0	0	0	0	0	0	0	0	0	1	0	0	1	2	9	0	0	5	0	1	0	1	0	0	0	0	0	0	0	0	AGTGGTCCTCCGCTTATTGATATGCTTAAGTTCAGCGGGTATCCCTACCTGATCCGAGGTCAAAGTAAAAAAGAGGCTTAGTGGGAGGAGGTCTGCCAGAAGCGTGACGCAATGTGCTGCGCACGAAGCCAACATACCGGCTGCCAATGAATTTAAGGCGAGTCCACGCACCAAGGCGGAACAAACACCCAACACCAAGCAGAGCTTGAAGGTTTAAATGACGCTCGAACAGGCATGCCCAACGGAATACCGAAGGGCGCAATGTGCGTTCAAAGATTCGATGATTCAC
Otu488	1191	2	0	0	0	0	2	1	0	0	482	86	70	0	192	0	0	0	0	0	0	0	1	0	0	2	0	5	0	0	99	170	54	0	25	0	0	0	0	0	0	0	0	AGTGGTCCTCCGCTTATTGATATGCTTAAGTTCAGCGGGTATCCCTACCTGATCCGAGGTCAACCATAGAAAAATTTGGGGTTGTTGGCAAGCAACCGCCGGGACCCTGTAGCGAGAAGAATTACTACGCTTAGAGCCAGACGGCACCGCCACTGATTTTAAGAGCTGCCCAGAGGCAGGCTCCAACACCAAGCTAGGCTTGAGGGTTATAATGACGCTCGAACAGGCATGCCCCCCGGAATACCAAGGGGCGCAATGTGCGTTCAAAGATTCGATGATTCAC
Otu489	243	0	0	0	0	0	0	243	0	0	0	0	0	0	0	0	0	0	0	0	0	0	0	0	0	0	0	0	0	0	0	0	0	0	0	0	0	0	0	0	0	0	0	TCCTCCGCTTATTGATATGCTTAAGTTCAGCGGGTAGTCCTACCTGATTTGAGGTCAGATTGTCAAGAGTTGTCCTGAAGAGGACGGTTATAAGCCTAGCTCTTAAACATTGAAGCAACACATTGGCGCAGATAATTATCACACCAAAGGCCAGCAACAAAAAGCTTTGCTAATGTATTTCAGGAAAGCCAACTCTTGGTCAGAGCCAGCAAAAATCCCACATCCAAGCCAGAACAAGACGTTTACACATCTTGTTTGGTTGAGAAACTTAATGACACTCAAACAGGCATGCTCCTCGGAATACCAAGGAGCGCAAGGTGCGTTCAAAGATTCGATGATTCAC
Otu490	291	0	0	0	0	0	0	0	0	0	0	0	0	0	0	0	0	0	0	0	0	0	0	0	0	0	0	0	0	0	289	1	0	0	1	0	0	0	0	0	0	0	0	TCCTCCGCTTATTGATATGCTTAAGTTCAGCGGGTATCCCTACCTGATCCGAGGTCAAACTGGTGAGACAAGGCTCGTGGATAGCCGGCACCGAGCTTAGGGCGCGATGTGCTGCGCAATTAGCTACAATGTCTGCTGCCAATAGATTTAAGGCGAGTCCGCGGGAGTTCCGCAAGACAGTCACCCAACACCAAGCTAGGCTTGAAGGTTTGAAACGACGCTCGAACAGGCATGCCCTATGGAATACCAAAGGGCGCAATGTGCGTTCAAAGATTCGATGATTCAC
Otu491	205	0	0	0	0	0	0	1	0	0	0	0	0	0	0	0	0	0	0	0	0	0	0	0	0	0	1	2	198	0	0	1	1	0	1	0	0	0	0	0	0	0	0	TCCTCCGCTTATTGATATGCTTAAGTTCAGCGGGTATTCCTACCTGATCCGAGGTCAACCACGAGATGGTTACGTCTGTTTCACGGCGTGGCCGCGCCGCGTCCCAAGCTGCGAGGCGATTGCTACTACGCAGAGGAAGCCGCGGCGTGACCGCCACTGGGTTTCGGGGGCGGCCTCCGCACCGGGGTGCGGGGTGGCCGGTCCCCAACGCCGGGCCCCCCGGAGGGGGCTCGAGGGTTGAAATGACGCTCGAACAGGCATGCCCGCCAGAATGGCTGGCGGGCGCAATGTGCGTTCAAAGATTCGATGATTCAC
Otu492	683	0	0	0	11	0	8	3	0	0	0	0	0	0	0	0	0	0	0	0	0	0	1	0	0	282	61	76	40	200	0	0	0	0	0	1	0	0	0	0	0	0	0	TCCTCCGCTTATTGATATGCTTAAGTTCAGCGGGTAGTCCTACCTGATCCGAGGTCGATTTCAAAAATAGGGGGCGTTGTCCGGCTAACGCACGACCGACCACTCCGGGGCGACAGCTAAATGTCACTACGCCAGGGAGTCCGGCTACGTCGCCGCTGCGTTTCGGGGGCACCCCAGCGGGGCGGCCTCCAATACCAAGCAGAGCTTGAGGGTGCAAATGACGCTCGAACAGGCATGCCCTTCGGAATACCAAAGGGCGCAATGTGCGTTCAAAGATTCGATGATTCAC
Otu493	254	0	0	0	0	0	0	0	0	0	0	0	0	0	0	0	0	0	0	0	0	0	0	0	0	0	0	0	0	0	0	0	1	231	2	0	0	20	0	0	0	0	0	AGTGGTCCTCCGCTTATTGATATGCTTAAGTTCAGCGGGTAGTCCTACCTGATTTGAGGTCAGAGTCAAAAAGGTGCGCGATGGCAGGTTATGAGCAGGCTCGGTTAGACAAGGGACGAGACGAAACTTATTACGTCTGTCGCGGATGTCAGAGAGATCCCACTAAGTCATTTGAGGTGAGCCATTTGACTGGCAGACACCCAGGTCCAAGTCCAGCACCGGGTCGTAAAACCCGATGGGATTGAGATTTCATGACACTCAAACAGGCATGCCTTTCGGAATACCAAAAGGCGCAAGGTGCGTTCAAAGATTCGATGATTCAC
Otu494	279	279	0	0	0	0	0	0	0	0	0	0	0	0	0	0	0	0	0	0	0	0	0	0	0	0	0	0	0	0	0	0	0	0	0	0	0	0	0	0	0	0	0	AGTGGTCCTCCGCTTATTGATATGCTTAAGTTCAGCGGGTATCCCTACCTGATCCGAGGTCAACCTTGAAAAAATTGGGGGTTGACGGCTGGACTATCACACACACCATGCGAAAAGATAATCTTACTACGCCTGGGGATATGAGATCATCCGCCTTTGAATTTCAGAAGGGAGAATGCAAGCAAACTCATCTTCCAAGACCAAGCAAATCTGCTTGAGAGGTATTTAATGACGCTCGAACAGGCATGCCTCCCGGAATACCAGGAGGCGCAATGTGCGTTCAAAGATTCGATGATTCAC
Otu495	460	0	0	1	0	0	32	39	77	0	0	0	0	0	0	0	0	0	0	0	0	30	0	5	6	25	29	175	12	29	0	0	0	0	0	0	0	0	0	0	0	0	0	TCCTCCGCTTATTGATATGCTTAAGTTCAGCGGGTATTCCTACCTGATCCGAGGTCAACCTTGTAAAATAGTAAAGGAGACCGGCCCGGAAGGTCCTTGCAACTCGATGCGTGCTCCTAAAAGCTCGTTGCACCGAGGGTCCCACGGACGCCGTCATTGTCTTTGAGACCAGTTGTTCACACAACTTGGGTCCAACACCAAACCTGGGGTTTGAGGGAGGATAATGACGCTCGAACAGGCATGCCCACCGGAATACCAGTGGGCGCAATGTGCGTTCAAAGATTCGATGACTCAC
Otu496	1861	0	2	1	0	8	0	0	0	6	0	18	110	0	0	105	398	8	19	84	0	1	9	0	0	0	0	2	0	0	0	135	141	8	1	3	213	107	393	89	0	0	0	TCCTCCGCTTATTGATATGCTTAAGTTCAGCGGGTATCCCCACCTGATCCGAGGCCAACCTTGTAAAAATGGGGGTTCGGGGCGACCGACCGACAGGCACTCCGAGCGAGGGATTTCTCTTGCTACGCTCAGGGCCGGACACGACGGCGCCCACGGGTTTCGGGCCCGTCCGCGAGGACGGGGCCCATCACAGAGCAGGGCTCCAGGGTAGAAATGGCGCTCGAACAGGTGTGCCCCCCGGAATACCAGGGGGCGCAATGTGCGTTCAAAGATTCGATGATTCAC
Otu497	595	0	3	5	0	0	0	1	0	0	0	0	0	0	0	4	17	0	0	21	3	1	0	5	32	8	0	12	3	2	0	3	2	23	0	1	65	48	158	178	0	0	0	TCCTCCGCTTATTGATATGCTTAAGTTCAGCGGGTAGTCTTGCCTGAGCTCAGGTCGAAAGTAAGAGTTCGGAGCTTGCGCTCCGATTCCTGCCGGCTTTACAGCACAGGTCCCTAGGGGAGTCAGCGGCATGCAGCGTAAGCTACCTACCAAGCTGGCGCCCTATCAGCGGGACCATGCTCAAGCCTCTGTTCTTCAGCCGAGCCTGTTCTCTCACGGAGTACAGACACGGCCAGATCCGCCTGCCCATCTCCACAGGGGAGAGGGTGGCGAGGGGGTGAGCCGACGCTGAGCCAGACATGCTCTTGACCGAGGTCTCGAGCGCAATATGCGTTCAAAGATTCGATGATTCAC
Otu498	566	0	0	0	0	0	0	0	0	0	0	109	86	0	17	0	0	0	0	0	0	0	0	0	0	0	0	0	0	0	14	40	230	0	70	0	0	0	0	0	0	0	0	TCCTCCGCTTATTGATATGCTTAAGTTCAGCGGGTATTCCTACCTGATCCGAGGTCAACCTGATAAATTGAAAAAGGGTAGACCGGTGGCGCGGGTCCCAGTCGGTGCGTGCTCGAAAGCTCGTTGCATCAAGAGGGTCCCACGACACCGCCATTATCTTTGAGGTCCATCGCCCACAGAAGGGAAACGATGTGACCCAACAACACACCACGAGGGTGAGAGAGAGGATAATGACGCTCGAACAGGCATGCCCACCGGAATACCAGTGGGCGCAATGTGCGTTCAAAGATTCGATGATTCAC
Otu499	210	0	89	2	0	24	28	4	0	0	0	0	0	0	0	0	0	0	0	0	0	3	15	0	7	0	5	33	0	0	0	0	0	0	0	0	0	0	0	0	0	0	0	TCCTCCGCTTATTGATATGCTTAAGTTCAGCGGGTATCCCCACCTGATCCGAGGCCAACCTTGTAAAAATGGTTCGGGGCGGCCACCGACCGGAGTTCCGAGCGAGGGATTTCTCTTGCTACGCTCGGGACCGGACGACGGCGCCCAACAGTTTCGGAGGGGCCCACGGGGGGGCCTCTGTCCATCACAGAGCAGTGCTCCAGGGTAGAAATGGCGCTCGAACAGGTGTGCCCCCCGGAATACCAGGGGGCGCAATGTGCGTTCAAAGATTCGATGATTCAC
Otu500	225	0	7	0	0	0	15	125	1	0	0	0	0	0	0	0	0	0	0	0	0	0	0	0	0	0	10	63	3	0	1	0	0	0	0	0	0	0	0	0	0	0	0	TCCTCCGCTTATTGATATGCTTAAGTTCAGCGGGTATTCCTACCTGATCCGAGGTCAAACTTGTTAAAGTTGGGGGTTTAACGGCCGGCACCCACTAAAACACCATAAGCGAGATGTGCTACTGCGCTCAGGACTTTAGCGAGCCCGCCACTAACTTTCGGGGCCTACGGCGGTGCGTAGGTCCCCAACACCAAGCAGGGCTTGAGGGTTGAAATGACGCTCGAACAGGCATGCCCGCCAGAATACTGGCGGGCGCAATGTGCGTTCAAAGATTCGATGATTCAC
Otu501	307	299	0	0	0	0	0	0	0	0	0	0	0	0	0	0	0	0	0	0	0	0	0	0	0	0	2	6	0	0	0	0	0	0	0	0	0	0	0	0	0	0	0	TCCTCCGCTTATTGATATGCTTAAGTTCAGCGGGTATCCCTACCTGATCCGAGGTCAACCTTAAAAAATTGGGGTTGTTGGCAAGTACTAGTAAGACCCTATAGCGAGAAAAATTACTACGCGTAGAGCTTTAAGAGCACCGCCACTGATTTTGAGAGAGGCCAGACGGCCAGCTCCAAGTCCACCATAGGGTGATTTGGTTATTATGACGCTCGAACAGGCATGCCCTCCGGAATACCAGAGGGCGCAATGTGCGTTCAAAGATTCGATGATTCAC
Otu502	343	0	0	0	0	0	0	0	0	0	0	84	0	0	0	0	0	0	0	0	0	0	0	0	0	0	0	0	0	0	69	18	29	0	143	0	0	0	0	0	0	0	0	TCCTCCGCTTATTGATATGCTTAAGTTCAGCGGGTATCCCTACCTGATCCGAGGTCAAGGTTAAAAAAAAGCTTAATGGGAGGAGGCGTACTGGGGTCGTGACACAATGTACTGCGCACGAAGCCAATATACCGGCTGCCAATGAATTTAAGGCGAGTCCACACGCTAAGGCGGAACAAACACCCAACACCAAGCAGAGCTTGAAGGTTTAAATGACGCTCGAACAGGCATGCCCAACGGAATACCGAAGGGCGCAATGTGCGTTCAAAGATTCGATGACTCAC
Otu503	985	0	0	0	0	0	0	0	0	0	219	82	139	10	0	0	0	0	0	0	0	0	0	0	0	2	2	32	0	3	58	165	87	0	186	0	0	0	0	0	0	0	0	TCCTCCGCTTATTGATATGCTTAAGTTCAGCGGGTATTCCTACCTGATCCGAGGTCAACCTTGAGAAGGGGTTTGCACACACCTAGTTAAAGGTGCATGCGATAGACCGGGTCCGCGAGTCCTTATACCGAGTACGTGCCCGAAAGCTCAGTGTACCGGAGTCCTCGCCGACGCCGTCATTATCTTTGAGACGGACAAGACTTAGTTAAAAGTCTCACCAAACGTCCAACAACAAGCCGGGCTTGAGGGGTGATAATGACGCTCGAACAGGCATGCCCCCCGGAATACCAGAGGGCGCAATGTGCGTTCAAAGATTCGATGATTCAC
Otu504	375	0	8	0	0	0	4	0	0	0	339	19	0	0	0	4	1	0	0	0	0	0	0	0	0	0	0	0	0	0	0	0	0	0	0	0	0	0	0	0	0	0	0	TCCTCCGCTTATTGATATGCTTAAGTTCAGCGGGTAGTCCTACCTGATCCGAGGTCAACGTTCAGAGTTGGGGGTTTCACGGCGGGGCCGCGTCGGGTTTCCGGTGCGAGCTGTAGTACTTCGCAGAGGTCGCCGCGGACGGGCCGCCACTCCATTTCAGGGCCGGCGGGGTGCTGCCGGTCCCCAAGGCCGACGTCCCGGGGGACGTCGAGGGTTGAAATGACGCTCGAACAGGCATGCCCGCCAGAATGCTGGCGGGCGCAATGTGCGTTCAAAGATTCGATGATTCAC
Otu505	270	0	0	0	0	0	0	8	0	17	0	23	53	2	0	0	0	0	0	0	0	0	0	0	0	0	0	0	0	2	14	24	45	0	82	0	0	0	0	0	0	0	0	AGTGGTCCTCCGCTTATTGATATGCTTAAGTTCAGCGGGTATCCCTACCTGATCCGAGGTCAAAAGTGAAAAAGTAGCTATATGGATGCCGCTATTTAAGGACTAAGACGCAAAATGTGCTGCGCTTACTACCAAAAACACTGGCTGCCAATGACTTTAAGGCGAGTCTAATCAGAAGAGAAAAGACAAAACGCCCAACACCAAGCAAAGCTTGAGGGTACAAATGACGCTCGAACAGGCATGCCCCATGGAATACCAAGGGGCGCAATGTGCGTTCAAAGATTCGATGATTCAC
Otu506	298	0	0	0	0	0	0	0	0	0	0	5	21	0	0	0	0	0	0	0	0	0	0	0	0	5	0	0	0	0	266	1	0	0	0	0	0	0	0	0	0	0	0	TCCTCCGCTTATTGATATGCTTAAGTTCAGCGGGTATTCCTACCTGATCCGAGGTCAAACTCTAAAAGTTGGGGTTTTACGGCGTGGCCGCGCCGCGCTCCAATGCGAGTGTGCTACTACGCAAGAGAGGCTGCAGCGAGACCGCCACTGATTTTGGGGGGCGGCGCGCCGTGAGGCAGGCCGGTCCCCAACACCGCTCCCAGATGGGCGCGAGGGTTGAAATGACGCTCGAACAGGCATGCCCGCCAGAATGCTGGCGGGCGCAATGTGCGTTCAAAGATTCGATGACTCAC
Otu507	27007	1434	97	1094	840	1	75	0	45	0	37	0	7	0	1	2	1	16	0	0	13466	1343	3221	788	4257	11	18	35	34	3	6	14	6	131	0	5	15	2	2	0	0	0	0	TCCTCGCTTATTGATATGCTTAAGTTCAGCGGGTATCCCTACCTGATCCGAGGTCAACCATAGAAGTTGGGGTTGCTGGCGTGCGGCCGCCGGGACCTAGAGCGAGAGCATTACTACGCTTAGGGCCCGACGGCGCCGCCACTGACTTTGGGGCCGGCCGCGACGGGCAGGGCCCAACACCAAGCGAGGCTTGAGGGTTGAAATGACGCTCGAACAGGCATGCCCTGCGGAATACCACAGGGCGCAATGTGCGTTCAAAGATTCGATGACTCAC
Otu508	436	0	0	0	0	0	0	0	0	0	0	247	4	18	0	0	0	0	0	0	0	0	0	0	0	1	1	0	0	0	9	17	50	0	89	0	0	0	0	0	0	0	0	TCCTCCGCTTATTGATATGCTTAAGTTCAGCGGGTATCCCTACCTGATCCGAGGTCAACCATAGAAAATTGGGGGTTCTGGCGGGTGGTCCACCGGTCCCTATAGCGAGGAGTATTACTACGCTTAGAGCCAGCAGGCACCGCCACTGATTTTAGGGGCTGCCGGTAGGCATGCCCCAACACCAAGCTGAGCTTGAGGGTTTAAATGACGCTCGAACAGGCATGCCCCCCGGAATACCAAGGGGCGCAATGTGCGTTCAAAGATTCGATGACTCAC
Otu509	227	0	0	0	0	0	0	0	0	0	0	0	0	0	0	10	27	11	0	18	0	0	0	0	0	0	0	0	0	0	0	0	0	0	0	0	81	8	19	53	0	0	0	TCCTCCGCTTATTGATATGCTTAAGTTCAGCGGGTATCCCTACCTGATCCGAGGTCAACCTATAAAAATATGGGGGTTTTGGCAGGGAACCTGCAGGACTCTATAGCGAGAAGTTTTACTACGCTCAGAGCCGACAGGCACCGCCACTGGTTTTAGAGGCCGCAGGACTGCGGACCCCAACACTAAGCTAGGCTTAATTGGCTATAATGACGCTCGAACAGGCATGCCCTGCGGAATACCACAGGGCGCAATGTGCGTTCAAAGATTCGATGATTCAC
Otu510	275	13	0	0	0	0	2	1	0	0	81	16	85	0	0	0	0	0	0	0	3	7	0	0	0	0	0	12	1	1	18	11	15	0	7	0	0	0	0	2	0	0	0	TCCTCCGCTTATTGATATGCTTAAGTTCAGCGGGTATTCCTACCTGATCCGAGGTCAACATTTCAGAAAGTTGGGTGTTTTACGGCAATGGACGCGCCGCGCTCCCGATGCGAGTGTGCAAACTACTGCGCAGGAGAGGCTGCGGCGAGACCGCCACTGTATTTCGGGGCCGGCCCCGTGAAGGGCCGATCCCCAACGCCGACCCCCCGGAGGGGTTCGAGGGTTGAAATGACGCTCGGACAGGCATGCCCGCCAGAATACTGGCGGGCGCAATGTGCGTTCAAAGATTCGATGATTCAC
Otu511	415	0	0	0	0	0	0	52	6	345	0	0	0	0	0	0	0	0	0	0	0	0	0	0	0	0	7	2	3	0	0	0	0	0	0	0	0	0	0	0	0	0	0	AGTGGTCCTCCGCTTATTGATATGCTTAAGTTCAGCGGGTAGTCCTACCTGATTTGAGGCCAGATGATTCAAATATTGTCTCATAACAAGACGGTTTGAAGCAAGGTCTACAGGGACTTCAAGGCGTAGATAATTATCACACCAAGGATCCACTATATAAACCCCAGCTAATGCATTTAAGAAGAGTCGACTTGCGCCGACAAGCTTCCAAGTCCAAACACAAAAACAATCAAGTTTTGTATTTGAGAGATTCATGACACTCAAACAGGCATGCTCTCCGGAATACCAGAGAGCGCAAGATGCGTTCAAAGATTCGATGACTCAC
Otu512	454	0	0	0	0	0	0	0	0	0	0	0	0	0	0	0	0	0	0	448	0	0	0	0	0	0	0	0	0	0	0	0	0	0	0	0	0	1	0	5	0	0	0	TCCTCCGCTTATTGATATGCTTAAGTTCAGCGGGTAGTCCTACCTGATTTGAGGTCGAATGTGTCAGACGAGGGGTCACCCCAGCGTGATCAAAGATTTCCCCTTTTCGGCTTTCTCGGGCGACATAGATAATTATCACATCGACGATACTTTGCCAAGGATTGGAAAGCTCATGCATTCAAGAGGAGCCGACAAGCACAACAGGGCATAAAGCCCATTCATGCGCCAGCATATCTCCAAGTCCAACTTCACCCACAAGCCACAAAGCCTGGGGGCAGTTGAGAATTTCATGACACTCAAACAGGCATGCTCCTCGGAATACCAAGGAGCGCAAGGTGCGTTCAAAGATTCGATGATTCAC
Otu513	453	93	18	17	6	0	0	0	0	0	114	0	70	0	0	0	0	0	0	0	0	37	22	35	2	0	0	2	1	0	12	18	4	0	2	0	0	0	0	0	0	0	0	TCCTCCGCTTATTGATATGCTTAAGTTCAGCGGGTATTCCTACCTGATCCGAGGTCAACCTTCTGTAAGTTTGGGGGTTTAACGGCAGGGGCTCGCTAGGGACCTCAGGCGAGATGTATTACTACGCCCGGACCTCCAGCGAGTCCGCCACTGATTTTGAGGGCCTACGCTCGCGCGTAGTGCCCCAACACCAAGCCGGGCTTGGGGGTTGAAATGACGCTCGGACAGGCATGCCCGCCAGAATGCTGGCGGGCGCAATGTGCGTTCAAAGATTCGATGATTCAC
Otu514	306	0	0	0	0	0	0	0	0	0	0	0	0	0	0	8	10	13	0	11	0	0	0	0	0	0	0	0	0	0	0	0	0	12	0	1	2	4	194	51	0	0	0	TCCTCCGCTTATTGATATGCTTAAGTTCAGCGGGTATTCCTACACGATCCGAGGTCAAATATGAAAATTAGGGGGTCGTTGGCGAGAAATCACCAGACACAATAGCGAGAAAAATTACTACGCTTAGAGTCAGATGACACTGCCACTGATTTTAAGGCCGGCCGCTTTATAGGCGTAGCCCAATTCCAAGCTCAGCTTGATGGTGTTTAATGACGCTCGAACGTGCATGCCCATCGGAATACCAATGGGCGCAATGTGCGTTCAAAGATTCGATGATTCAC
Otu515	206	0	0	0	0	0	1	16	0	0	0	2	14	0	9	0	0	0	0	0	0	0	0	0	0	18	0	0	0	0	2	14	124	0	6	0	0	0	0	0	0	0	0	AGTGGTCCTCCGCTTATTGATATGCTTAAGTTCAGCGGGTAGTCCTACCTGATTTGAGGTCAGATCATGAAGTGTCCGAAGACATCCCTAAGGAGATTAGAAGCGGTCGACAAGACGAAACTTATTAAGTCAACAACCGCTAATGCTTTTAAGGCGAGCCATGTGACTGGCAGCGCCCAAATCCACCCAATCGGAAACCCGAGGGGGTGAGGTGTTCATGACACTCAAACAGGCATGCCTTCCGGAATACCAGAAGGCGCAAGGTGCGTTCAAAGATTCGATGATTCAC
Otu516	200	0	0	0	0	2	0	8	0	0	0	33	111	0	0	0	0	0	0	0	0	0	3	0	0	0	1	7	0	1	3	22	7	0	2	0	0	0	0	0	0	0	0	TCCTCCGCTTATTGATATGCTTAAGTTCAGCGGGTATCCCTACCTGATCCGAGGTCAAAAGTTAAAAAAGGCTTATGGACGCAAGTATTATAGGCTAGAATCGCAAAATGTGCTGCGCTTCATTACCAAAATACTGGCTGCCAATTGTTTTAAGGCGAGTCCAAACGCGAGGGAGAGGACAAACACCCAACACCAAGCAAAGCTTGAGGGTACAAATGACGCTCGAACAGGCATGCCCCATGGAATACCAAGGGGCGCAATGTGCGTTCAAAGATTCGATGATTCAC
Otu517	305	0	0	0	0	0	0	0	0	0	0	0	0	0	0	0	1	4	0	298	0	0	0	0	0	0	1	0	0	0	0	0	0	0	0	0	0	0	0	1	0	0	0	TCCTCCGCTTATTGATATGCTTAAGTTCAGCGGGTAATCCTACCTGATTTGAGGTCAAAAGGTTCAGAGTGTATTCATCGCAATGAAGCAACAAACGACACGGGTTATAGGCATAGGAGAACAAGGACACTTCCATCCACGGCGATCATTATCACACCGAAAGACGTTATCGTGCCATCGCCTTTGCCAATGCATTTAAGGAAAGCTGATGGTGACACCAGCAAACCCACTATCCAAGCTTCTTTCGATAACGAAATCAAAAGGAGTTGAGAATTTAATGACACTCAAACAGGCATGCTCCTCGGAATACCAAGGAGCGCAAGGTGCGTTCAAAGATTCGATGATTCAC
Otu518	231	0	0	21	7	0	7	2	10	0	24	0	7	0	130	0	0	0	0	0	0	0	0	0	0	13	1	0	0	0	1	2	0	0	6	0	0	0	0	0	0	0	0	TCCTCCGCTTATTGATATGCTTAAGTTCAGCGGGTAATCCTACCTGATTTGAGGCCGAAGATACAAAATGCCTGTCTACAAAAGACAGCGCAGATTGGAAGCAAATACCTTCTTCCGAGGGTGAAAAAAACTTAACAACCCTGCTGGTATTCAGCTAATACATTTAAGGTAAGCATGGGGTACCCCATGCAAACCCAAGGACCCAGATTCTATAGAAAAAACTATAGAATTGGAGAGTTTCATGACACTCAAACAGGCATGCTCCTCGGAATACCAAGGAGCGCAAGGTGCGTTCAAAGATTCGATGATTCAC
Otu519	322	0	0	0	0	0	0	0	0	0	125	71	25	0	0	0	0	0	0	0	0	0	0	0	0	0	0	0	0	0	35	26	8	0	32	0	0	0	0	0	0	0	0	AGTGGTCCTCCGCTTATTGATATGCTTAAGTTCAGCGGGTATCCCTACCTGATCCGAGGTCAAAGTGATAATAGAGGCTTGTTGGAAGGGGGCAGGCTGGAGACGCGACGCAATGTGCTGCGCACGAAGCCAACTTACCGGCTGCCAATGAATTTGAGGCGAGTCCACGCGCGGAGGCGGAACAAACGCCCAACACCAAGCAGAAGCTTGAAGGGTTAAATGACGCTCGAACAGGCATGCCCAACGGAATACCGAAGGGCGCAATGTGCGTTCAAAGATTCGATGATTCAC
Otu520	254	0	0	0	0	0	1	1	0	0	26	0	0	0	0	1	7	0	0	5	0	0	0	0	0	0	17	0	16	0	74	8	0	0	2	0	2	0	2	92	0	0	0	AGTGGTCCTCCGCTTATTGATATGCTTAAGTTCAGCGGGTAGTCCCACCTGATTTGAGGCCAGAGCATTAAAAATGTTGCCCTTGCGGGCGATTATGAGCCTTCGTCGGACACACCAGCGGCGCAAAGTGAATTATCACACCAGTGGCGCGCGTCCTCGGACTGGCTAATGCATTTCGAGACGAGCCAACTACGGCAGCGTCCAAATCCGCCCCGCAGATCATGACAATCCGCGACGCGATGGGTTTACGTGACACTCAAACAGGCGTGCCCCGTGGAATACCACGTGGCGCAAGGTGCGTTCAAAGATTCGATGATTCAC
Otu521	450	284	0	0	4	0	0	7	0	0	0	0	0	0	0	0	0	0	0	2	0	0	0	0	0	5	0	0	0	0	0	0	0	0	0	0	42	82	3	21	0	0	0	TCCTCCGCTTATTGATATGCTTAAGTTCAGCGGGTATCCCTGCCTGATCCGAGGTCAACCTTGCGAGTAGGTCTTCCGGCAGACGGGGCCCTGACTTTTGAAGCGAAAGATTCTGCTACGCTTAAAGCCGGTGCCACGCCGCCGAGCGTTTCGAGGCGCGTCCCCAAAGGGGACGTCGCCCAACACCAAGCCAGGCTTGAGTGGTGAAATGACGCTCGAACAGGCATGCCCCTCGGGATACCAAGGGGCGCAATGTGCGTTCAAAGATTCGATGATTCAC
Otu522	902	0	13	8	5	0	0	0	0	0	0	0	0	0	0	11	43	27	0	49	24	0	15	18	7	0	0	0	0	0	0	0	0	4	0	4	26	47	199	402	0	0	0	TCCTCCGCTTATTGATATGCTTAAGTTCAGCGGGTATTCCTACCTGATCCGAGGTCAACCTTAGAAAATGATGGTTAAAGACTGGGTCGGCCAACCACTTCAATGCGTGCTATAAAAAGCTCGTTGCATTTAGGGTCAAACACGACGCCGTCATTATCTTTCGGACCTACCACATATTTCAGTGGCAAAGGGGTCCAACGATAAGCCAGGCTTGATGGTTGATAATGACGCTCGAACAGGCATGCCCTTCGGAATACCAAAGGGCGCAATATGCGTTCAAAGATTCGATGATTCAC
Otu523	316	0	0	0	0	0	0	121	0	0	9	0	42	0	90	0	34	0	0	4	0	0	0	0	0	0	0	0	0	0	0	0	8	0	0	0	0	0	8	0	0	0	0	CTCCTCCGCTTATTGATATGCTTAAGTTCAGCGGGTATCCCTACCTGATCCGAGGTCAACCTTTAAAAAGAAGGCTTTACGGCAAGAGTCCCCTAACTCGAGAGCGAAAATCGTTAAATTCTACTACGCTCGGAGATCGGGTGCTCGGCCGGTGAAATTGAGGCGCGCGTTTGACCGCGGCGCCCAATACCAAGCGAGGCTTGAGTGGTGTAATGACGCTCGAACAGGCATGCCCTCCGGAATACCAGAGGGCGCAATGTGCGTTCAAAGATTCGATGATTCAC
Otu524	324	0	0	0	0	0	0	1	74	0	0	0	0	0	0	0	0	0	0	0	0	0	0	0	0	0	0	0	25	218	0	0	0	6	0	0	0	0	0	0	0	0	0	AGTGGTCCTCCGCTTATTGATATGCTTAAGTTCAGCGGGTCTTCCTACCTGATCCGAGGTCAACCTTGGGTGTTGCCAGAAGGCAGCTTTTAACGGCCGGTGCCCGCAGCACGCCCTGAGCGAGATATTGCTACTACGCTCGGGGTGACAGCGAACCCGCCACTGGATTTCAGGGCCTGCGGCAGCCGCAGGTCCCCAACACAAGCCTGGGGCTTGATGGTTGAAATGACGCTCGAACAGGCATGCCCGCCAGAATACTGGCGGGCGCAATGTGCGTTCAAAGATTCGATGATTCAC
Otu525	428	0	0	0	0	2	2	11	0	126	0	74	17	0	0	0	0	0	0	0	0	0	0	6	4	34	71	18	1	0	8	2	45	0	7	0	0	0	0	0	0	0	0	TCCTCCGCTTATTGATATGCTTAAGTTCAGCGGGTATCCCTACCTGATCCGAGGTCAAAAGTGTTAATAATCTTTGTGGATGCTAATACTAAGAGCCTGAAATGCAATTGTGCTGCGCTTCAAACCAGTGTACCGGCTGCCAATATATTTAAGGCGAGTCTAAGCAAGGCAGAGACAAACACCCAACACCAAGCAAGGCTTGAGAGTACAAATGACGCTCGAACAGGCATGCCCCATGGAATACCAAGGGGCGCAATGTGCGTTCAAAGATTCGATGATTCAC
Otu526	301	0	0	0	0	0	0	0	0	0	0	0	0	0	0	0	0	0	0	0	0	0	0	0	0	0	0	0	0	0	0	0	196	0	105	0	0	0	0	0	0	0	0	AGTGGTCCTCCGCTTATTGATATGCTTAAGTTCAGCGGGTATTCCTACCTGATCTGAGGTCAACCTTAGAAGAGTTGGGGGTTTTACGGCAGGCCGCACCGCTCTCCGCCCGCGAGTGTTTAACTACTACGCAGAGGAGGTTACGGCGTGGTCGCCACTCAATTTAGGGGCCGGCCACCCGGAAGACGGGAGGCCGATCCCCAACACCGTCCCCGACAGAAGCCGGGGGCGAGGGTTGAAATGACGCTCAGACAGGCATGCCCGCCAGAGTACTGGCGGGCGCAATGTGCGTTCAAAGATTCGATGACTCAC
Otu527	299	0	0	0	0	0	7	0	0	0	4	277	1	0	0	0	0	0	0	0	0	0	0	0	0	2	0	0	0	0	2	6	0	0	0	0	0	0	0	0	0	0	0	TCCTCCGCTTATTGATATGCTTAAGTTCAGCGGGTAGTCCTACCTGATTTGAGGCCAGATTGTCAAGAAGTGACCGCCACCCAAAGGGCAAGTCGAAGTGAGGCACGGAAGCGAGCGAGACCGATTGAAGGCGAGGAAAATACAACGCCAAAGGTGCAAGCCGCATGATGCGGGCCAAACCGATGATTTTAAGGGGAGCCGCCTCGCGGCAGCAACCCCCAACTCCAAACCGCGACGGGCGCGAACCCGAGGGGTTTGATGATATCAAGACACTCAAACAGGCATGCCCTCCGGAATACCAGAGGGCGCAAGGTGCGTTCAAAGATTCGATGATTCAC
Otu528	314	0	0	0	0	0	0	9	0	0	0	0	0	0	0	0	2	0	0	5	0	0	0	0	0	0	0	0	0	0	0	0	0	28	0	0	0	56	156	58	0	0	0	TCCTCCGCTTATTGATATGCTTAAGTTCAGCGGGTTTTCTTGCCTGATTTGAGACCAAGTTATCATGCTTTTAATCGCATGTTGTTGCATTGATGTCGGGGTTGAATCCTACCCAATGCTTTCAGTCGCAGACTCCAAAGTGAAGAACTCGTTGCCAGACAAAAGACAAGTCTTGAGCATCCGGCGCAAAAGTCCTTCACATCATGGACGTACCGATCTACATTTAAAATGATTGCTGTTACACAAAGTCATTCAAATCCACACCATAGGGTGTGATAGATTGATCGATTCTCAAACAGGCATGCTCCCCGGAATACCGAGGAGCGCAAGGTGCGTTCAAAGATTCGATGATTCAC
Otu529	410	0	47	9	9	0	15	22	0	5	0	0	0	0	0	0	0	0	0	0	16	10	9	2	147	4	21	76	14	3	0	1	0	0	0	0	0	0	0	0	0	0	0	TCCTCCGCTTATTGATATGCTTAAGTTCAGCGGGTATCCCTACCTGATCCGAGGTCAAACTTAGAAAGTTGGGGGTTGCTGGCTAGCATCCACCAGGACTCAATAGCGAGGAGTATTACTACGCTTAGAGCCAGATGGCGCCGCCACTGATTTTAAAGCCCGCCGGGTGACCGGCTAGGCTCAAGACCAAGCTGAGCTTGAGTGTTGTACTGACGCTCGAACAGGCATGCCCTGCGGAATACCACAGGGCGCAATGTGCGTTCAAAGATTCGATGACTCAC
Otu530	292	0	0	0	0	0	0	0	0	0	0	0	0	0	0	7	25	11	0	19	0	0	0	0	0	0	0	0	0	0	0	0	0	1	0	11	3	13	23	179	0	0	0	TCCTCCGCTTATTGATATGCTTAAGTTCAGCGGGTATCCCTACCTGATCCGAGGTCAACCTGATAAAAATTGGGGGTTACTGGCAAGTAACTACGAAGACCCTATAGCGAGAAAAATTACTACGCTCAGAGCTCAATAGCACCGCCACTGAGTTTAGAGGCTGCGAAACCGCAGGCCCCAAGACCAAGCAGAAGCTTGATTGGTTGAAATGACGCTCGAACAGGCATGCCCCGCGGAATACCACGGGGCGCAATGTGCGTTCAAAGATTCGATGATTCAC
Otu531	351	13	5	3	1	0	1	1	20	0	177	0	23	0	29	0	5	0	0	9	1	2	9	6	1	0	0	8	0	0	5	3	13	2	6	0	0	1	0	7	0	0	0	TCCTCCGCTTATTGATATGCTTAAGTTCAGCGGGTATCCCCGCCTGATCCGAGGCCAAACCTTGTAAAATTAGGGGGTCAATCGGCGACCCGCCCATTGGACACGCGAAGCGAGGGAAAAAATTCTTGCTACGCTCGCGGCCAGTAGGGGGCGCCTAAAGGTTTGGGGCTTGACAGCGCGTCATGGCCCAACATCAAGCAAGGCTTGGGGGGTGTAATGGCGCTCGGACAGGCGTGCCTCCCGGAATACCAGGAGGCGCAATGTGCGTTCAAAGATTCGATGATTCAC
Otu532	701	32	2	8	1	9	8	95	50	10	15	0	66	7	50	0	0	0	0	0	5	8	12	11	11	7	15	35	188	32	0	5	1	12	3	0	0	3	0	0	0	0	0	TCCTCCGCTTATTGATATGCTTAAGTTCAGCGGGTAGCCCTACCTGATTTCAGATCAAAATTTGAATGAGTTTTCTGTATTATCAAGACTGACAACCTGAAGCAAATGTAAGCCAAAGATTTGACAAATCAATGTCAAAACTATTAGGCCAAACTGCTGTGTTAGGTGACAGTCATGAAATATATTTTAGAAGGGCTGATTATTACAATCGGCGCATTCCAATTCCACAATTTCACCCAAAGGTTAGTTGTGAGAGTGCTCATGATACTGAAACAGGCATACTCCTCGGAATACCAAGGAGTGCAATGTGCGTTCAAAGATTCGATGATTCAC
Otu533	411	0	0	0	0	0	0	0	0	0	0	0	0	0	0	19	142	7	12	69	0	0	0	0	0	0	0	0	0	0	0	0	0	0	0	1	23	8	55	75	0	0	0	AGTGGTCCTCCGCTTATTGATATGCTTAAGTTCAGCGGGTAGTCCCACCCGATTTGAGGTCAAATTGTCAGAGATTGTCCAAAGACGGTTGGAAGCATAGAGCCCACAAGCAAGTATGTCTTTCGACTGAACGGTGAAGATGTTATCACACCGAATACACTGCAAAGCAGGATACACTCAAGCATTTGAGACGAGCCGTAATGACACGGCAACGTCCAAGTCCACATTCCACAACAATAAAGTTGTCGAAGTGAGATTACAATGACACTCAAACGGGCGTACCCTTCGGAATACCAAAGGGTGCAAGGTGCGTTCAAAGATTCGATGATTCAC
Otu534	371	0	0	0	0	0	0	0	0	0	0	0	95	0	5	0	0	0	0	0	0	0	0	0	0	0	6	0	0	0	5	19	93	0	148	0	0	0	0	0	0	0	0	TCCTCCGCTTATTGATATGCTTAAGTTCAGCGGGTATCCCTACCTGATCCGAGGTCAACCTGTGAGAAGATTTAACGGCCGCGGCCACCCGCACTCCGAAGCGAAAATGTATCACAACGCTGGGAGACGGACGACTCAGCCGGAAAGACTTTGAGGCGCGCGTGCGAACACGCGGCGCCCAATACCAAGCGAGGCTTGAGTGGTGAAATGACGCTCGAACAGGCATGCCCCGCGGAATACCACGGGGCGCAATGTGCGTTCAAAGATTCGATGACTCAC
Otu535	269	0	0	0	0	0	14	0	0	0	1	0	0	0	0	0	0	0	0	17	0	0	0	0	0	151	84	1	0	0	0	0	0	0	0	1	0	0	0	0	0	0	0	TCCTCCGCTTATTGATATGCTTAAGTTCAGCGGGTATCCCTACCTGATCCGAGGTCAACCATAGAAAAAAATTGGGGTTAGTTGGCAAGTCACCCGGAGGGGCCTGTAACGAGAAGAAAATACTACGTTCAGGGCCTCAGGGCGCCGCCACTAATTTTAAGGCCTACCGTTGCCGGCAGGGCCCAAGACCAAGCAGAGCTTGAGGGTTGAAATGACGCTCGAACAGGCATGCCCCCCGGAATACCAAGGGGCGCAATGTGCGTTCAAAGATTCGATGATTCAC
Otu536	171	12	0	0	0	0	0	0	0	0	5	0	23	0	60	0	0	0	0	0	0	9	0	0	0	0	0	0	0	0	5	12	11	0	34	0	0	0	0	0	0	0	0	TCCTCCGCTTATTGATATGCTTAAGTTCAGCGGGTATCCCTACCTGATCCGAGGTCAACCTTGAGAAAGTTTAACGGCGCGAACGCGCCCGCACTCCGAAGCGAATTGATAAAACCACAACGCTTAGAGACGGACGGCTCAGCCGGAGACATTGGGGCGCGCGGGGTTAACCGCGGTGCCCATGGCCAAGCGAGGCTTGATTGGTGAAATGACGCTCGAACAGGCATGCCCCGCGGAATACCACGGGGCGCAATGTGCGTTCAAAGATTCGATGATTCAC
Otu537	315	0	0	0	3	150	0	0	0	0	0	0	0	0	0	0	0	0	0	0	0	19	29	12	21	0	0	4	3	0	0	4	0	0	70	0	0	0	0	0	0	0	0	TCCTCCGCTTATTGATATGCTTAAGTTCAGCGGGTTTTCTTGCCCGATTTCAGATCAAGGTTTTGGAACATCCAAATCATTCCGATTTGAACTCCTTGGTTGTGGGAAGCCTGAGCATCAGAGGCATCGATCAGTTGCCAAAGCGAAATAGATAAATCTGTTGCACTTGGACAACCAAAAGAGACTTCAATTGGTGCACAAACAATGACTTTAAGATATTTGCAAACGCAAAAATCCAAATCCAGCCAATGCCCAATGCCCGAAAGCAATGAGCTTGGTGAGGTTTTTATTGATTCTGAAACGGGCATGCTCTCCGGAATACCAGGGAGCGCAATGTGCGTTCAAAGATTCGATGACTCAC
Otu538	347	0	0	0	0	0	6	28	0	0	25	0	0	0	0	0	56	1	0	0	0	3	0	0	0	3	0	0	0	0	74	4	10	0	5	0	0	15	4	113	0	0	0	TCCTCCGCTTATTGATATGCTTAAGTTCAGCGGGTATTCCTACCTGATCCGAGGTCAACCTTGTAAAATTTTGGGGTTAGGCCAGGCCGAGTGATCCCTGACGATACGTGCTGTTTAACGAGCTCATTGTACCGAGGTCTCACGTCGACCCGCCATTATCTTTGGGATCGACCCCCGGTGAGGGGGGTCTAATCCAACACCAAGCCAGGCTTGAGGGTTGATAATGACGCTCGAACAGGCATGCCCTTCGGAATGCCAAAGGGCGCAATGTGCGTTCAAAGATTCGATGACTCAC
Otu539	224	2	2	2	1	0	3	34	0	0	1	30	1	0	107	0	0	0	0	0	0	0	2	1	0	6	0	12	0	2	0	2	16	0	0	0	0	0	0	0	0	0	0	AGTGGTCCTCCGCTTATTGATATGCTTAAGTTCAGCGGGTATCCCTACCTGATCCGAGGTCAACCTAGAAAAATTTGGGGTTGTTGGCCAGCATCTCCCAGGACCCTATAGCGAGAAAATTACTACGCGTAGAGCCTGGAAGCACCGCCACTGATTTTAAGGCCCGCCAGACGGCGAAGCCCAACACCTAGCCGGGCTAGATTGGTATAAATGACGCTCGAACAGGCATGCCCCCCGGAATACCAGGGGGCGCAATGTGCGTTCAAAGATTCGATGATTCAC
Otu540	224	0	8	27	9	84	0	13	0	0	0	0	0	0	0	0	0	0	0	0	2	1	21	17	38	0	0	4	0	0	0	0	0	0	0	0	0	0	0	0	0	0	0	TCCTCCGCTTATTGATATGCTTAAGTTCAGCGGGTATCCCTACCTGATCCGAGGTCAACCTGAAAAATAAAAAGGTTTAACGGCAATGAGATCTCACCAAGCTTATAAGACGTTCGATTTAACTCTACTACGCCCGAAGTTGATGAAACCCCGCCGAGGTCTTCGAGGCACGCCCGCCTTGCGGCGGACGAGTGCCCAATACCAAGCAGTGCTTGAGTGGTGTAATGACGCTCGAACAGGCATGCCCCTCGGAATACCAAGGGGCGCAATGTGCGTTCAAAGATTCGATGATTCAC
Otu541	1083	0	0	0	0	0	12	0	0	0	0	0	51	0	0	220	207	0	0	45	0	0	0	0	0	4	2	0	0	0	0	0	0	2	2	2	8	1	107	420	0	0	0	TCCTCCGCTTATTGATATGCTTAAGTTCAGCGGGTATCCCTACCTGATCCGAGGTCAACCTTGATAAATTGGGGGTTCTGGCGAGCACTCGCCTGGACTCCGAAGCGAGAAGAATTACTACGCTTGAAGCCAGACGGCACCGCCACTGTTTTTGAGGCGCACCAGGTGGTGGCGCCCAATACCAAGCAGAGCTTGAGGGTTGTAATGACGCTCGAACAGGCATGCCCCCCGGAATACCAGAGGGCGCAATGTGCGTTCAAAGATTCGATGATTCAC
Otu542	225	0	0	0	0	0	0	8	0	0	0	0	9	0	0	0	0	0	0	0	5	0	37	6	76	4	1	12	2	1	0	7	16	0	30	0	0	3	6	2	0	0	0	TCCTCCGCTTATTGATATGCTTAAGTTCAGCGGGTATCCCTACCTGATCCGAGGTCAAACTGTGGGTGTGGACTTGATGGACGCCGATCCGCCGAAGCCTCCAGAAGCGCAATGTGCTGCGCGAGAAGCTGGCAAGACCGCTGCCAATACCTTTGGGGCGAGTCCACGCAAACAGCGAGGACAGACGCCCAACACCAAGCGGAGCTTGAGGGTGTAAATGACGCTCGAACAGGCATGCCCCATGGAATACCAAGGGGCGCAATGTGCGTTCAAAGATTCGATGATTCAC
Otu543	266	0	0	0	8	121	0	2	0	0	0	0	0	0	0	0	0	0	0	0	5	0	42	2	80	0	0	2	4	0	0	0	0	0	0	0	0	0	0	0	0	0	0	TCCTCCGCTTATTGATATGCTTAAGTTCAGCGGGTATTCCTACCTGATCCGAGGTCAACCTTAGAAAAAAGTTTCTCCCTGTGAGGGGAGGGAGACCGGGGCCTCGGGCACCCTTGATCCAGTACGTGTCCCGTGAAGAACTCAGTGTACCGGGGGTCCGACAAGGCCGCCGTCATTGTCTTTGGGACGGGTAGGGGGGCGAACCCCTCCACCAGGACGTCCAACACCAAACCCAGGGGGCTTGAGGGGTGATAATGACGCTCGAACAGGCATGCCCTTCGGAATACCAAAGGGCGCAATGTGCGTTCAAAGATTCGATGATTCAC
Otu544	219	0	0	0	0	0	0	0	0	0	15	79	86	0	0	0	0	0	0	0	0	0	0	0	0	0	1	0	0	0	3	3	19	0	13	0	0	0	0	0	0	0	0	TCCTCCGCTTATTGATATGCTTAAGTTCAGCGGGTAATCCTGCCTGATCTGAGGTCAAAACCAAAGATGTGTGAGTATGCGACCAAAGTCCACAACAGGGGCGGCTCCTCGCCGAAGCGGGATCCTAGACGAACGTTATCACTATCACGCCTAGTCGGGCCAACCACCAAGGGCACGGGGTCACAGAAGAATTTCAGGTGAGCCAGACCGAAGCCGGCAAGCACCCACGATCCAACCAGCCAACCACAAAGGGTAGGAGATTGAGAATTTCGAGACACTCAGACAGACATGCCCTCCGGAATACCAGAGGGCGCAAGGTGCGTTCAAAGATTCGATGACTCAC
Otu545	919	0	0	0	0	0	0	0	0	0	0	0	0	0	0	0	0	0	0	0	0	0	0	0	0	0	0	1	0	0	0	0	0	0	0	0	0	0	0	918	0	0	0	TCCTCCGCTTATTGATATGCTTAAGTTCAGCGGGTATCCCTACCTGATCCGAGGTCAACCTGTATAAAAATTGGGGTTGTTGGCAGGTGATATACGGTCTCCTAAGCAGAAGTATTACTGTGCTTGAAGCCGAATGGCACCGCCACTGATTTTGTGGCCTACCTGCTAGCAGGTAGAGCCTAATACCAAGCAGAGCTTGAGGGTTGTAATGACGCTCGAACAGGCATGCCCCCCGGAATACCAGAGGGCGCAATGTGCGTTCAAAGATTCGATGATTCACT
Otu546	182	0	0	0	0	0	0	0	0	0	36	45	41	0	17	0	0	0	0	0	0	0	0	0	0	0	0	0	0	0	14	7	14	0	8	0	0	0	0	0	0	0	0	TCCTCCGCTTATTGATATGCTTAAGTTCAGCGGGTATCCCTACCTGATCCGAGGTCAAACTTGGGGTGCGTTCTTGGTGGAACGCCCGCGCGGGGGGCCGCGAGGCGCGATTCTGCTGCGCTCGAAGCCGGCTACGCGGGCTGCCAATGATTTTGAGGCGAGTCGCCGCCGGGGGGGCGGGACAAACGCCCAACACCAAGCGGTGCTTGAGGTTTTTAGATGACGCTCGAACAGGCATGCCCTAAGGAATACCAAAGGGCGCAATGTGCGTTCAAAGATTCGATGATTCAC
Otu547	155	0	0	0	0	0	0	0	0	0	15	10	49	0	0	0	0	0	0	0	0	0	0	0	0	0	0	0	0	0	70	3	4	0	4	0	0	0	0	0	0	0	0	AGTGGTCCTCCGCTTATTGATATGCTTAAGTTCAGCGGGTATCCCTACCTGATCCGAGGTCAAACGTTGAGATTGTAGGCTTCATGGACGCCGACGCAGAGGGGAGAGACGCGAGATTGTGCTGCGCTCTGCCACGACTACGTTGGCCGCCAATCGCTTTCAGGCGAGTCCTCTGCAGGACAAACGCCCAACACCAAGCAGTGCTTGAGGGTACAAAATGACGCTCGAACAGGCATGCCCCATGGAATACCAAGGGGCGCAATGTGCGTTCAAAGATTCGATGATTCAC
Otu548	249	0	0	0	0	0	0	0	0	0	0	0	0	0	0	20	134	0	0	3	0	0	0	0	0	0	0	0	0	0	0	0	0	6	0	0	0	9	71	6	0	0	0	TCCTCCGCTTATTGATATGCTTAAGTTCAGCGGGTATCCCTACCTGATCCGAGGTCAACCTTGTGTGGAGTGTTTAACGGCCGGGTCGCCCGGTCCCAGAAGCGGATTGAGTTGCCACAACGCTTTGAGACGGACGGCTCAGCCGGAGACATTGGGGCGTGCGGATGGCCGCAGCGCCCAATAACAAGCGAGGCTTGAGTGGTGAAATGACGCTCGAACAGGCATGCCCCCCGGAATACCAGAGGGCGCAATGTGCGTTCAAAGATTCGATGATTCAC
Otu549	185	0	0	0	0	0	0	2	0	0	157	7	0	0	0	1	0	0	0	0	0	0	0	0	0	0	1	0	0	0	0	0	15	0	1	0	0	0	0	1	0	0	0	TCCTCCGCTTATTGATATGCTTAAGTTCAGCGGGTATTCCTACCTGATCCGAGGTCAACCTTGAGAAAATAGGTGTGAGACCGTGCCGGAAGACCTTTCAACTCCGTGCGTGCCTTGGAAAAAGCTCGTTGCACCGAGAGTCTACGCGACGCCGTCATTACTTTTGGGACCGGTCGGGGGTGAACCCAGACCGAGAGGTCCAACAACAAGCCAGGCTTGAGAGGTGATAATGACGCTCGAACAGGCATGCCCTTCGGAATACCAAAGGGCGCAATGTGCGTTCAAAGATTCGATGATTCAC
Otu550	383	0	0	0	0	0	0	0	0	0	0	0	0	0	0	39	113	2	0	25	0	0	0	0	0	0	0	0	0	0	0	0	0	2	0	0	11	7	159	25	0	0	0	TCCTCCGCTTATTGATATGCTTAAGTTCAGCGGGTATCCCTACCTGATCCGAGGTCAACCTTGTAAAAATTGGAGGGTAGACCAGGCTGCTCGCCGCCTACAAGTACGTGCTAGTGAAAGCTCAGTGTACCGAGGTTGCGACCAACCTGCCATTATCTTTGGGACCGGTCCTGTAACAGACCGAGAGTCCAACACCAAGCCAGGCTTGAGGGGTGATAATGACGCTCGAACAGGCATGCCCTTCGGAATACCAAAGGGCGCAATGTGCGTTCAAAGATTCGATGATTCAC
Otu551	236	0	0	0	0	0	0	0	0	0	0	0	0	0	0	0	0	0	0	0	0	0	0	0	0	0	0	236	0	0	0	0	0	0	0	0	0	0	0	0	0	0	0	TCCTCCGCTTATTGATATGCTTAAGTTCAGCGGGTATTCCTACCTGATCCGAGGTCAACATTTCAGAAAGTTGGGTGTTTTACGGACGTGGACGCGCCGCGCTCCCGGTGCGAGTGTGCAAACTACTGCGCATGAGAGGCTGCGGCGGGACCGCCACTGCATTTCGGGGCCGGCAGGTTAAGTGCCGATCCCCAACGCCGACCCCCCGGAGGGGTTCGAGGGTTGAAATGACGCTCGGACAGGCATGCCCGCCAGAATACTGGCGGGCGCAATGTGCGTTCAAAGATTCGATGATTCAC
Otu552	178	0	0	0	0	0	0	0	0	0	0	10	77	0	19	0	0	0	0	0	0	0	0	0	4	0	0	0	0	0	0	4	60	0	3	0	0	1	0	0	0	0	0	TCCTCCGCTTATTGATATGCTTAAGTTCAGCGGGTATCCCTACCTGATCCGAGGTCAACCTGAAAAATAAAAGGTTTAACGGCAATGAGATCTCACCAAGCTTATAAGACGTTTTGATTTAACTCTACTACGCCCGAAGTTGGAGAAACCCCGCCGAGGTCTTCGAGGCACGCCCGCCTTTCGACGGACGATGCCCAATACCAAGCGGTGCTTGAGTGGTGTAATGACGCTCGAACAGGCATGCCCCTCGGAATACCAAGGGGCGCAATGTGCGTTCAAAGATTCGATGATTCAC
Otu553	247	0	0	0	0	0	1	5	0	0	0	0	18	0	131	0	0	0	0	0	0	0	0	0	0	0	0	0	2	0	0	31	49	0	10	0	0	0	0	0	0	0	0	TCCTCCGCTTATTGATATGCTTAAGTTCAGCGGGTATCCCCACCTGATCCGAGGTCAACCTTAAGAAAAAAGTCGAGTATTTCTACTCTATTTTTATGGACAAGGAACAATAATCCAGTTAACTCCAAAAGCGATGTTTTTTGCTACGCTCGAAGCCGGACTATGCCGCCAATGTCTTTAAGGCCTGTCCCTAAAAAATAGGGACAAAGAGCCCAATACCAAGTAAAACTTGATTGGTGTAATGACGCTCGAACAGGTGTGCCCTTCGGAATACCAAAGGGCGCAATGTGCGTTCAAAGATTCGATGATTCAC
Otu554	639	0	3	0	16	0	17	0	0	3	115	16	9	0	141	0	0	0	0	16	5	10	2	0	25	34	29	84	25	9	12	24	22	0	5	0	0	0	12	5	0	0	0	AGTGGTCCTCCGCTTATTGATATGCTTAAGTTCAGCGGGTAGTCCTACCTGATCCGAGGTCAACCTTAGAAGTAATTTAGGGGAGACCGGCCCGGAGGGTCCTTGAAACTCGACGCGTGCTCCGAAAAGCTCGTTGCGAAGAGGGTCCCACGGACGCCGTCATTGTCTTTGAGACCAGTTGGTCGACCAACCAACTTGGGTCCAACACCAAACCCGAGGTTTGAGAGAGGATAATGACGCTCGAACAGGCATGCCCATCGGAATGCCAATGGGCGCAATGTGCGTTCAAAGATTCGATGATTCAC
Otu555	548	0	87	0	2	0	81	9	0	3	22	0	6	0	0	0	0	0	0	0	0	6	101	0	7	62	21	90	22	16	2	10	0	0	1	0	0	0	0	0	0	0	0	TCCTCCGCTTATTGATATGCTTAAGTTCAGCGGGTATCCCCGCCTGATCCGAGGCCAAACTTGTGAATTAAGTTTATAGAGAGGCGGTCGACCGCCGGCTCCACAGAACGACTTGACTGCAAGGTCTTGCTACGCTCGTGGTCCGACGCCCGACGCCCACACGTTCCAGACGTCCGATCTCTCGGGCCGTCCAACATCAAGCAGAGCTTGGAGTGTGTAATGGCGCTCGAACAGGCGTGCCTCCAGGAATACCTAGAGGCGCAATGTGCGTTCAAAGATTCGATGACTCACTGG
Otu556	423	370	1	0	0	0	0	0	0	0	0	0	0	0	0	2	15	0	0	7	0	3	0	0	0	0	0	1	0	0	0	0	0	0	0	0	0	10	3	11	0	0	0	TCCTCCGCTTATTGATATGCTTAAGTTCAGCGGGTATCCCTACCTGATCCGAGGTCAACCACAGAGTTGGGGGGTTCTGGCAGGCTGCCGCCGGACCCTGGAGCGAGAGCTGTACTACGCTGAGGGCCAGGCGGCGCCGCCACTATCTTTAGGGCCGGCCGCGGCGGGCAGGGCCCAACACCAAGCGAGGCTTGAGGGTTGAAATGACGCTCGAACAGGCATGCCCTGCGGAATACCACAGGGCGCAATGTGCGTTCAAAGATTCGATGATTCAC
Otu557	257	0	0	0	0	0	0	0	0	0	118	15	38	0	68	0	0	0	0	0	0	0	0	0	0	0	0	0	0	0	2	15	0	0	1	0	0	0	0	0	0	0	0	TCCTCCGCTTATTGATATGCTTAAGTTCAGCGGGTAATCCTACCTGATCCGAGGTCAACCTTCTGTAAAATTTGGGGGGTTTAACGGCCGGAGAGCGCTGGGGACCGCAGGCGAGATATCGCTACTACGCCCGGACCTCCAGCGAGCCCGCCACTAATTTTCAGGGCCTACGCTCGCGCGTAGCGCCCCAACACCAAGCGGAGCTTGAGGGTTGAAATGACGCTCGGACAGGCATGCCCGCCAGAATGCTGGCGGGCGCAATGTGCGTTCAAAGATTCGATGACTCAC
Otu558	439	0	0	0	0	0	0	0	0	0	0	0	0	0	0	4	45	0	0	6	4	0	0	0	0	2	0	0	0	0	0	0	0	3	0	0	0	2	50	323	0	0	0	TCCTCCGCTTATTGATATGCTTAAGTTCAGCGGGTATCCCTACCTGATCCGAGGTCAACCTAAAAAAGTGGGGGGGGTTTTGGCAAGTAACCGCCGGAACTCTGTAGCGAGAGATTTACTACGCTTAGAGCCAGACGGCACCGCCACTGATTTTAAGGGCCGCGAACACGCGAACCCCAATACCAAGCTAGGCTTGAGTGGTTATAATGACGCTCGAACAGGCATGCCCCTCGGAATACCAAGGGGCGCAATGTGCGTTCAAAGATTCGATGATTCAC
Otu559	308	0	0	0	0	0	0	0	0	0	0	2	0	0	0	2	17	0	0	66	0	0	0	0	0	0	0	13	0	0	0	0	0	5	0	2	13	3	136	49	0	0	0	TCCTCCGCTTATTGATATGCTTAAGTTCAGCGGGTAGTCCTACCTGATTTGAGGTCAGATTTCGATTTAACAATGACCGCCACTCTACAGCAGGTCGAGGTTTCTTCAAGGCCCTTCAACGACGCGGACGTCGCGTGGAGTTCCCAGACAGCGAGGGTTATACAACGCCCAAGGGGTTACTCCCACAGAGACCCGAAACCGATGCATTTAAGGGGAGCCGCGGCGAAGCGGCAAGCCCCCAAGTCCAACCCACGCTCGGCGGTGAAACCGAACGGGCTTGATGATTTCAAGACACTCAAACAGGCATGCCCATCGGAATACCAATGGGCGCAAGGTGCGTTCAAAGATTCGATGATTCAC
Otu560	250	0	13	0	0	0	156	27	0	0	0	0	0	0	0	0	0	0	0	0	0	0	1	0	0	0	0	53	0	0	0	0	0	0	0	0	0	0	0	0	0	0	0	TCCTCCGCTTATTGATATGCTTAAGTTCAGCGGGTATCCCTACCTGATTCGAGGTCAAGAGTAGTGCTTCTGCGCCAGACGCCGTCGCGGAGACTCCTGTCAACCGTGACCGACGGGCCGGGGCCTCTGTCTTGCGGGCTGCCGTGCGGCTGGCCCAACTCCGGCTAAGCCGAGGATGTAAATGACGCTCGAACAGGCATGCCCACCGGAGTACCAGTGGGCGCAATGTGCGTTCAAAGATTCGATGATTCAC
Otu561	383	54	11	18	0	0	12	0	0	0	0	0	0	0	0	1	0	0	0	16	49	8	12	10	11	5	1	29	29	6	0	0	0	6	2	2	0	55	25	21	0	0	0	AGTGGTCCTCCGCTTATTGATATGCTTAAGTTCAGCGGGTATTCCTACCTGATCCGAGGTCAACCTGAGAAAAAATTGGAGGTGACCGGCCCGGAGAGACTGTCCACTCGACGCGTGCTTCGAAAAGCTCGTTGCACCGAGGGTCCCACGGACGCCGTCATTGTCTTTGAGACCAGTGGTGCCAGCGCACCACAGAGTCCAACACCAAACCCAGGGGTTTGAGGGAGGATAATGACGCTCGAACAGGCATGCCCATCGGAATGCCAATGGGCGCAATGTGCGTTCAAAGATTCGATGATTCAC
Otu562	349	0	0	0	0	0	0	0	0	0	0	100	121	1	0	0	0	0	0	0	0	0	0	0	0	0	0	0	0	0	7	8	53	0	59	0	0	0	0	0	0	0	0	TCCTCCGCTTATTGATATGCTTAAGTTCAGCGGGTATTCCTACCTGATCCGAGGTCAACCATTAAAAAGATGGGTGTTTTACGGCAGGGGCTGGGCCACTTCAGAAGCTAGAATAAATTACTAAGCTCAGAGGATGACACAACTCCGCCGCTGACTTTGAGGAGCTACAGTAAAGTAGTCTCCCAATACCAAGCACTGAAGCTTGAGTGGAATTAATGACGCTCGAACAGGCATGCCCACCAGAATACTAGTGGGCGCAATGTGCGTTCAAAGATTCGATGATTCAC
Otu563	172	0	0	0	0	0	0	0	0	0	109	17	0	0	0	0	0	0	0	0	0	0	0	0	0	0	0	0	0	0	5	8	33	0	0	0	0	0	0	0	0	0	0	TCCTCCGCTTATTGATATGCTTAAGTTCAGCGGGTATTCCTACCTGATTCGAGGTCAACTCTGTTAAAAGTTGGGCGTTTTACGGCAGTGGCCGCGTCGCGCTCCCGTTGCGAGGTTGTGCTACTACGCAGAGGAGGCCGCGACGAGGCCGCCAATTCATTTCGGGGGCGGCGGGCGCAAAGGCCGGGGCCGGTCCCCAACACCAAGTCCCCCGAAGGGGTCTTGAGGGTTGAAATGACGCTCGAACAGGCATGCCCGCCAGAATACTGGCGGGCGCAATGTGCGTTCAAAGATTCGATGATTCAC
Otu564	221	0	0	0	0	0	0	132	0	76	0	0	1	0	0	0	0	0	0	0	0	0	0	0	0	4	2	1	5	0	0	0	0	0	0	0	0	0	0	0	0	0	0	TCCTCCGCTTATTGATATGCTTAAGTTCAGCGGGTATCCCTACCTGATCCGAGGTCAAAAGTGAAAAAAGAGGCTTCATGGATGCCACAGTTTAGAGACTAAGACGCAAAATGTGCTGCGCTTACTACCAAAAACAATGGCTGCCAATCACTTTAAGGCGAGTCTGAATACACAGACAAGACGCCCAACACCAAGCAAAGCTTGAGGGTACAAATGACGCTCGAACAGGCATGCCCCATGGAATACCAAGGGGCGCAATGTGCGTTCAAAGATTCGATGATTCAC
Otu565	411	0	0	0	0	0	0	0	0	0	0	0	0	0	0	3	6	0	0	3	0	0	0	0	0	0	0	0	0	0	0	0	0	0	0	0	0	3	342	54	0	0	0	TCCTCCGCTTATTGATATGCTTAAGTTCAGCGGGTATCCCTACCTGATCCGAGGTCAATCGTAGATTTGTAGTTTGTCCGGTTAGACGAGGTTAGAGTCTTCTGAAGCGGAACCGATAAAGTTTTATTCGCTCGAGGACCAACCAAGTGACCGCTAAATTTCGAAGGCGCCCCGGGGGGGTGTCCCTCAATACCGAGCTAAGCTCGAGAGGTGTAATGACGCTCGAACAGGCATGCCCCCCGGAATACCAGAGGGCGCAATGTGCGTTCAAAGATTCGATGATTCAC
Otu566	279	36	3	0	0	14	0	0	0	0	0	0	3	48	0	0	0	0	0	0	19	5	17	50	30	0	1	0	0	0	9	1	18	0	25	0	0	0	0	0	0	0	0	AGTGGTCCTCCGCTTATTGATATGCTTAAGTTCAGCGGGTTCTCCTACCCGATTTGAGACCAAGTTAAGAGAAGGAGCCTTGCGGCACCAGACCTCTTTACAATCAGTATAGTTCACACCAGCATCACGTCACCTGCAAATGCCGACACGAGAGATAAAAAAGTCATGAGACCATTCCAGCACTCGGGCCAATGCACCTACAAAAGAAGGAGCAGCGGACATTGAATTTAAGATCATTGCTGTGCGGTGCTTCCCCGGATAAAGTCCCCGTCAACGTCAGGTTCCCCGACGTCAACCAGTATCCACACCTGTTCGCAAATGACCCAAGTCCAACAGCCATCCGTGTCCCACAAGGAAACACAGAGGGTGTTGAGGTTTTCACTGATTCTCAAACGGGCA…
Otu567	968	0	0	0	0	62	0	10	0	0	580	50	17	0	140	0	0	0	0	0	0	0	0	0	0	0	0	2	2	0	2	69	29	0	5	0	0	0	0	0	0	0	0	GTCCTCCGCTTATTGATATGCTTAAGTTCAGCGGGTATCCCTACCTGATCCGAGGTCAACCTGTGAAAGATTGGGGGTTGCTGGCTAGTGCCGCCCGGGACCCTATAGCGAGAAAGTTTACTACGCTTAGAGCCCGGCCGTACCGCCACTGATTTTGAGGCCCGCCAGGAGGCGGTGCCCAAGACCCAGCGAGCTGGATTGGTTATAATGACGCTCGAACAGGCATGCCCCGCGGAATACCACGGGGCGCAATGTGCGTTCAAAGATTCGATGATTCACA
Otu568	246	0	0	0	0	0	0	18	0	43	0	0	27	0	126	0	0	0	0	0	0	0	0	0	3	0	10	0	3	3	0	1	12	0	0	0	0	0	0	0	0	0	0	AGTGGTCCTCCGCTTATTGATATGCTTAAGTTCAGCGGGTATCCCTACCTGATCCGAGGTCAACCTTTGAAAGATTTAACGGCCGATCCAACTCGAACTCCACTGCGAAATAGTTGCCACAACGCTGGGAGACGGGTCAAACAGCCGGAGACTTTAAGGCGCGCGAGAGACTCGCGACGCCCAATACCAAGCGAGGCTTGAGTGGTGAAATGACGCTCGAACAGGCATGCCCCCCGGAATACCAGGGGGCGCAATGTGCGTTCAAAGATTCGATGATTCAC
Otu569	274	0	0	0	0	0	1	0	0	0	0	0	0	89	0	0	0	0	0	0	0	0	0	0	0	0	0	0	0	0	176	2	1	0	1	0	0	0	1	3	0	0	0	TCCTCCGCTTATTGATATGCTTAAGTTCAGCGGGTATCCCTACCTGATCCGAGGTCAAAATGGTAAAATAGCTTGTGGAGGGCCGATCCGGAGTCCTCGAGTTCGCGTTTCTGCTGCGCTCGAAGCCAACGTACCGGCCGCCAATAGATTTGAGGCGCACACCCCCGCGGAGGGGGGCGTGACATGCCCAACACCAAGCAGAGCTTGAAGGTTTAAATGACGCTCGAACAGGCATGCCCTAAGGAATACCAAAGGGCGCAATGTGCGTTCAAAGATTCGATGATTCAC
Otu570	346	0	0	0	0	10	0	0	1	0	0	0	0	0	0	2	4	0	0	6	0	4	0	0	0	0	0	0	0	0	0	0	0	30	0	0	0	40	156	93	0	0	0	TCCTCCGCTTATTGATATGCTTAAGTTCAGCGGGTATCCCTACCTGATCCGAGGTCAATCGTAGATATGTAGTTTGTCCGGCAGGCCTAGCTGGATCTTCTTCAGCGGAACGTAAAAGTTTTATTCGCTCGAAGATTTGCTAAGTCACCGCTAAATTTCGAGGGCGCCCCAGGGGGCGATTCCCTCAATACCGAGCTGAGCTCGAGGGGTGTAATGACGCTCGAACAGGCATGCCCCCCGGAATACCAGAGGGCGCAATGTGCGTTCAAAGATTCGATGATTCAC
Otu571	191	0	0	0	1	0	0	0	0	0	8	0	0	0	0	8	14	0	16	0	1	0	0	0	0	3	0	39	0	0	0	0	0	0	0	0	51	0	0	50	0	0	0	TCCTCCGCTTATTGATATGCTTAAGTTCAGCGGGTATCCCTACCTGATCCGAGGTCAACCTTGATAGAAAAGGGTTCGTTGTGCGGCGCGACACGGACGCCGGCTTCCAAGGCGAGGCTGCGAAAGCTCTGCTACGCCTGAAGCGGGACCGCGCGGCCGGGGTCTTCGAGGCCCGTCCTGTGCGGACGAGGCCCAATACCAAGCTGGGCTTGATTGGTGAAATGACGCTCGGACAGGCATGCCCCTCGGAATACCAAGGGGCGCAATGTGCGTTCAAAGATTCGATGACTCAC
Otu572	199	0	2	24	0	0	0	1	0	0	0	0	0	0	0	0	0	0	0	0	2	3	2	0	163	0	0	2	0	0	0	0	0	0	0	0	0	0	0	0	0	0	0	TCCTCCGCTTATTGATATGCTTAAGTTCAGCGGGTATTCCTACCTGATCCGAGGTCAAACTCATAAAAGTCGGGGGTTTTACGGCGTGGCCGAGCCGCTCTCCGGTGCGAGGTGTGCTACTACGCAAGGGAGGCTGCAGCGAGGCCGCCACTAGATTTGGGGGGCGGCGCCGCGGCCCCGGAGGGCGCGGTTGTGCCGGTCCCCAACACCGCAGCCCGGAAGTGGGCGCGAGGGTTGAAATGACGCTCGAACAGGCATGCCCGCCAGAATACTGGCGGGCGCAATGTGCGTTCAAAGATTCGATGATTCAC
Otu573	163	0	0	0	0	161	0	0	0	0	0	0	0	0	0	0	0	0	0	0	0	0	0	0	0	0	0	0	0	0	0	0	2	0	0	0	0	0	0	0	0	0	0	TCCTCCGCTTATTGATATGCTTAAGTTCAGCGGGTATCCCTACCTGATCCGAGGTCAATTTCAAGAAAGTTGGGGTTGGGGCAGGCGTCCCGCCGGGACCCGACAGCGAGGTGAGGTACTACGCTGAGGGCCCGGGGGCGCCGCCACTGCATTTGAGGCCCGCCGGCGAGGCCGGCGATGCCCAAGACCACGCGGGGCGTGAGGGGTGAAATGACGCTCGGACAGGCATGCCCCCCGGAATACCGAGGGGCGCAATGTGCGTTCAAAGATTCGATGACTCAC
Otu574	230	0	0	0	0	0	32	56	0	0	0	0	0	0	0	0	4	0	0	0	0	0	0	0	0	83	45	1	1	0	0	4	4	0	0	0	0	0	0	0	0	0	0	AGTGGTCCTCCGCTTATTGATATGCTTAAGTTCAGCGGGTATCCCTACCTGATCCGAGGTCAACCTGAAAAAAAAATTGGTTGTTGTCCGGCGGAAACGACCGATTCCTTGTAGCGAGATGAAAGTCACTGCGCTAGAGAATCCGGCCGCTTCGCCGCTGCTTTTCGGGGGCACCCCCGGGGGGGGTGGCCTCCATTACCAAGCTGAGCTTGAGTGGTGTAATGACGCTCGAACAGGCATGCCCCCCGGAATACCAGAGGGCGCAATGTGCGTTCAAAGATTCGATGATTCAC
Otu575	162	0	0	1	0	139	0	0	0	0	0	0	0	0	0	0	0	0	0	0	0	0	18	2	1	0	0	0	0	0	0	0	0	0	0	0	0	1	0	0	0	0	0	TCCTCCGCTTATTGATATGCTTAAGTTCAGCGGGTAGTCCTACCTGATTTGAGATCAGATCATAAATAAATTTGTCTAAGCTAATAGACTATTAGAAGCGGTTCTTTAAATAATCCCGGCCACCTTTTACAGTGTCCTCAGCGAGTGATACTTATCACGCCGAGTGGAACCGAGCTCATCGAGATCCAGCTAATAAATTTAAGAGGAGCAGACGTGAATCTGCAAGACCTCCAAGTCCAAAATAAAATCAATCGAATGAACAAAAGATTTATTTTGAGGATTTCATGATACTCAAACAGGCATGCTCCGAGGAATACCAAGGAGCGCAAGGTGCGTTCAAAGATTCGATGATTCAC
Otu576	344	0	0	0	0	0	55	32	0	0	0	0	0	0	0	0	0	0	0	0	0	3	0	0	0	45	33	120	48	8	0	0	0	0	0	0	0	0	0	0	0	0	0	TCCTCCGCTTATTGATATGCTTAAGTTCAGCGGGTATACCTACCTGATCCGAGGTCAACCTGAGAAAATAAGGGGTCTAGGCGGGCGCCGATAGCCCGTGCGGTGCGTGCTCGTGGAGCTCGTTGCACCGAGGACTGAATCGACACCGCCATTGTCTTTGGGACGCGGTCTCAATGACCGACGTCCAAACACCAAGCCAGGCTTGACGGTCGTTAATGACGCTCGAACAGGCATGCCCTTCGGAATACCAAAGGGCGCAATATGCGTTCAAAGATTCGATGATTCAC
Otu577	184	0	0	0	0	0	0	0	0	0	0	0	181	0	0	0	0	0	0	0	0	0	0	0	0	0	0	0	0	0	0	1	2	0	0	0	0	0	0	0	0	0	0	TCCTCCGCTTATTGATATGCTTAAGTTCAGCGGGTATCCCTACCTGATCCGAGGTCAACCAGAAGAAAATGGGGGTTGCTGGCCAGCGCCCACCGGGGCCCAGACGCGAGAGAAGATTACTACGCGTAGGGCCCGATGGCGCCGCCACTGTTTTTGGGGCCAGCCGTCGCCGGCACGGCCCAAGACCAAGCGGAGCTTGAGGGTTGAAATGACGCTCGGACAGGCATGCCCCCCGGAATACCAGAGGGCGCAATGTGCGTTCAAAGATTCGATGACTCAC
Otu578	198	0	0	0	0	0	0	0	0	0	0	0	188	0	0	0	0	0	0	0	0	0	0	0	1	0	0	9	0	0	0	0	0	0	0	0	0	0	0	0	0	0	0	TCCTCCGCTTATTGATATGCTTAAGTTCAGCGGGTAGTCCTACCTGATCTGAGGTCAAATTGGTCAAGGCCGGGTTCCGAAAAACCCAGGCTTCTCGTTGTAAAGCCCACCGAGACAGAGGGACCGTTCCGGCGCAGATAATTATCACGTCGGGGCCGCTGTACTGCCGATCGGAAGTAGCTCATGCATTTCAGAGGGGCCGGACGGCTGACAAGAGCCGCCGCCGGCGAAAAGCCTCCAAGTCCAACTTCACCCGCCGGGCGCAAACCCGGAAGGCAGTTGAGAGGTTCATGACACTCAAACAGGCATGCTCCTCGGAATACCAAGGAGCGCAAGGTGCGTTCAAAGATTCGATGATTCAC
Otu579	209	0	1	1	0	0	31	0	0	0	88	6	0	0	0	0	0	0	0	0	14	7	5	0	0	6	19	8	0	0	7	4	5	0	7	0	0	0	0	0	0	0	0	TCCTCCGCTTATTGATATGCTTAAGTTCAGCGGGTAGTCTTACTTGATTTGAGATCGAGTTTACAAAGCCATTTTACCGGCCATGTGTAATTCTGCATCAGTCAGTCAAGAGCTCTTCCTTTGGTGTAAGCTTCAGCAGATTAATAATCCTTTTTACGGGACTAATTAAGTATGCTATTAGCTCAGAAGAAAACTCAGCTGCACCTGCATTTCAAGCAACCCGCCGCAAGTCTGGCTAGCAGAAAGGCGTTGGGTTTGCTCAAGTCCAATACTCATTTCGAAACAAATCGAGTGAGTGTTGAGGTGTTTACTGATACTCAAACAAGCATGCTCTTCGGAATACCAAAGAGCGCAATATGCGTTCAAAGATTCGATGATTCAC
Otu580	528	0	0	0	0	0	0	0	0	0	136	179	20	0	47	0	0	0	0	0	0	0	0	0	0	0	0	0	0	0	11	93	14	0	28	0	0	0	0	0	0	0	0	TCCTCCGCTTATTGATATGCTTAAGTTCAGCGGGTGATCCCACCCGATTTGAGGTCAAATTGTCAAAATGTAGGGGGTTTAGCATGTGCTTTTGCCAGACAACCTCGACAGAGCGAGCCCGATGAAGTTTAACAATCGGTTTATCGTCACGACGGACACACACTGATGCATTTCGGATCAGTCACAACTGCAACAAGATCCAAGTCCAATCACACAACATAAAGTCGTGGGATTGAGATTACAATGACACTCAAACGGGCGTACCCTTCGGAATACCAAAGGGTGCAAGGTGCGTTCAAAGATTCGATGACTCAC
Otu581	146	0	0	0	0	0	0	0	0	0	0	0	0	0	0	0	0	0	0	0	0	0	0	0	0	0	0	0	0	0	0	0	0	0	0	0	0	3	0	143	0	0	0	TCCTCCGCTTATTGATATGCTTAAGTTCAGCGGGTATCCCTACCTGATCCGAGGTCAACCATTGATAAAATTGGGGTTCTGGCAGGCATGCACCTAGGACTCCATAGCGAGAATTGTACTACGCTAGAAGCCAAGGGCCGCCGCCAATGTCTTTAGGATGTACTCGTAAGGGTAGCATCCAATACCAAGCAGCGCTTGAGGGTTGAAATGACGCTCGAACAGGCATACCCTCCGGAATACCAGAGGGTGCAATGTGCGTTCAAAGATTCGATGATTCAC
Otu582	262	2	0	0	0	0	0	0	0	0	0	0	0	0	0	0	11	15	0	4	0	1	0	0	0	0	0	0	0	0	0	0	0	0	0	7	45	114	36	27	0	0	0	TCCTCCGCTTATTGATATGCTTAAGTTCAGCGGGTAGCCCTACCTGATTTCAGATCAAAGTTGTATTTGAGTTTTCTGTATATCAAGACTGCATGGACCAAAGTAAATGTAGCCAAAGATTTGACAAACAAGTGTCAAAACTATTAAGCCAAACTACTATAGTAGTCCACAGTCAAGAGCTACATTTTAGGAGGGCCAATCAATAACAATTGGCGCATCCCAATTCCACAATCTTAACCAACAAAGATTAGATGTGAGAGTGCTCATGATACTGAAACAGGCATACTCCTCGGAATACCAAGGAGTGCAATGTGCGTTCAAAGATTCGATGATTCACA
Otu583	5115	109	215	65	13	323	62	13	9	0	999	91	158	14	176	3	14	9	0	7	88	161	512	60	159	25	49	259	14	1	687	356	119	0	32	0	16	126	143	28	0	0	0	TCCTCCGCTTATTGATATGCTTAAGTTCAGCGGGTATCCCCACCTGATCCGAGGCCAACCTTGTAAAAATAGGTCGGGGCAGCCACCATCAGACACTCCGAGCGAGGGATTTCTCTTGCTACGCTCAGGGCCGGACGACGGCGCCCACGGGTTTCGGGCCCGTCCGCGAGGACGAGGCCCATCACAGAGCAGGGCTCTAGGGTAGAAATGGCGCTCGAACAGGTGTGCCCCCCGGAATACCAGGGGGCGCAATGTGCGTTCAAAGATTCGATGACTCAC
Otu584	528	0	0	0	0	0	0	37	15	2	22	49	57	48	0	1	0	0	0	0	0	0	0	3	0	26	32	9	8	2	25	5	137	0	50	0	0	0	0	0	0	0	0	TCCTCCGCTTATTGATATGCTTAAGTTCAGCGGGTATCCCTACCTGATCCGAGGTCAAAAGTGATAAATGAGCTTAATGGTTGCTAATATTATTGGAGTAAATCGCAAAATGTGCTGCGCTTTCTACCAAAACACTGGCTGCCAATTACTTTAAGGCGAGTCCTGGCCATACCGGCTGGACAATCACCCAACACCAAGCATAGCTTGAGGGTACAAATGACGCTCGAACAGGCATGCCCCATGGAATACCAAGGGGCGCAATGTGCGTTCAAAGATTCGATGATTCAC
Otu585	164	0	0	0	0	0	0	0	0	0	0	160	0	1	0	0	0	0	0	0	0	0	0	0	0	0	0	0	0	0	1	2	0	0	0	0	0	0	0	0	0	0	0	TCCTCCGCTTATTGATATGCTTAAGTTCAGCGGGTATCCCTACCTGATCCGAGGTCAAAATTGTGAAGATAGCTTCTGGGAGCCAATACGACGGGCCCGAGTTCGCGTTTCTGCTGCGCTCGAAGCCAATGTACCGGCCGCCAATAATTTTGAGGCGAGTCCACGCGCCCGGGGGCGGCGGACAGTCACCCAACACCAAGCTGAGCTTGAAGGTTTAAATGACGCTCGAACAGGCATGCCCTAAGGAATACCAAAGGGCGCAATGTGCGTTCAAAGATTCGATGATTCAC
Otu586	195	0	0	0	0	0	0	0	0	0	0	14	0	81	0	0	0	0	0	0	0	0	0	0	0	0	0	0	0	0	19	19	55	0	7	0	0	0	0	0	0	0	0	TCCTCCGCTTATTGATATGCTTAAGTTCAGCGGGTATCCCTACCTGATTCGAGGTCAAACTGGGGGGGTTCTTGATGGACGCGAACCCGCCGATAAGCCTTCTAGAGCGCAAAGTGCTGCGCAAGAAGCCGGCGGTGCCGCTGCCAATGTATTTGGGGCGAGTCCACGCAGAAAGCGCGGACAGACGCCCAACACCAAGCATAGCTTGAGGGTGTAAATGACGCTCGAACAGGCATGCCCAATGGAATACCAAGGGGCGCAATGTGCGTTCAAAGATTCGATGATTCAC
Otu587	215	8	1	4	4	40	0	0	0	0	0	0	0	0	0	0	0	0	0	0	5	17	2	5	0	0	0	4	2	0	0	0	3	116	4	0	0	0	0	0	0	0	0	TCCTCCGCTTATTGATATGCTTAAGTTCAGCGGGTAGTCCTACCTGATTTGAGGTCAGAGTCTAAAGTGCGCGATGGCAGGTTATGAGCGGACTCGTACGCAAGGGACAAGACGAAACTTATTACGTCTGTCACGGATGCAGAGAGATCCACTAAGTCATTTGAGGCGAGCCGTGTGACCGGCAGACGCCCATGTCCAAGTCCCGACCAGATCATAAACCCGGGGGGATTGAGATTTCATGACACTCAAACAGGCATGCCTTTCGGAATACCAAAAGGCGCAAGGTGCGTTCAAAGATTCGATGATTCAC
Otu588	213	0	0	0	0	0	1	0	0	0	206	0	0	0	0	0	0	0	0	0	0	0	0	0	0	0	0	0	0	0	0	2	3	0	0	0	0	0	1	0	0	0	0	TCCTCCGCTTATTGATATGCTTAAGTTCAGCGGGTATTCCTACCTGATTTGAGACCATGGTTCAAGTAACTGGGTTACTTTCAAGTTATGGACCCCCTTTTTATAGGCAATCTGCATATTGGGCATTAAAGAAACAAAGTTCCATTCAAATACTGTTCTGCAGAGTAATTTACCACAAAAGAGGCTATACTATTAAAGGTACTCTCTCTACTAGGTAGAGGAGACACCTCAAATCTTTTGGCCCCCTATTGCTAGAAAGCCAAAAATAAATACTATAGATTCTCAAACAGGCATACTCCAAAGGAGTGCAATGTGCGTTCAAAGATTCGATGATTCACA
Otu589	133	0	0	0	0	0	1	0	0	0	54	0	3	0	0	0	0	0	0	0	0	0	0	1	3	0	0	0	0	0	0	0	6	0	1	0	0	13	25	26	0	0	0	TCCTCCGCTTATTGATATGCTTAAGTTCAGCGGGTATCCCTACCTGATCCGAGGTCAACCTTTGATGGGAGGTTTAACGGCACAGACGCTCCTTCTCGCCAGCGAATTTGTTGCCACAACGCTGAGATCCAGATCGTCCAGCCGGCGACATTAAGGCGCGGGTGACCCCCGACGCCCAAGACCAAGCTAATAAATCGGCTTGAGTTTGTTTAATGACGCTCGAACAGGCATGCCCCTCGGAATACCAAAGGGCGCAATGTGCGTTCAAAGATTCGATGATTCAC
Otu590	228	0	0	0	0	0	0	0	0	0	1	77	101	0	0	0	0	0	0	0	0	0	0	0	0	0	0	0	0	0	41	7	1	0	0	0	0	0	0	0	0	0	0	AGTGGTCCTCCGCTTATTGATATGCTTAAGTTCAGCGGGTATCCCTACCTGATCCGAGGTCAACCATAGAATATTAGGGGTTGATGGCAAGCATCCACCAGGTCTCCATAGCGAGAAAAATTACTACGCTTAGAGCCAGATGGCACCGCCACTGATTTTAAGGACTGCCAAACGGCAGGCCCCAACACCAAGCTGAGCTTGAGGGGTTATAATGACGCTCGAACAGGCATGCCCCCCGGAATACCAAGGGGCGCAATGTGCGTTCAAAGATTCGATGATTCAC
Otu591	246	80	9	0	0	0	25	2	0	0	41	0	0	16	0	0	0	1	0	0	2	0	0	0	0	2	8	25	0	0	0	6	13	0	2	0	0	7	4	3	0	0	0	AGTGGTCCTCCGCTTATTGATATGCTTAAGTTCAGCGGGTAGTCTTACTTGATTTGAGATCGAGTTGAACAACACATAAAGTGTCGTAAAATCCTGCATCAGTCAGCAATGAGGACAATTATCCTTTATGTTAGCTGCAGCAATAGTAATAATCCTGTTTGACGAGGACTAAATAGATATGCTTTTAGCTCAGATAAAAGTCCAGCTGCACCTGCATTTCAAGCCGCCCGCCTACCGGTGAAGGTTGTTGGGATAGCTCAAGTCCACCCTCCTTTTGAAAAAACAAGAGGAGGTTGAGGTGTTTACTGATACTCAAACAAGCATGCTCTTCGGAATACCAAAGAGCGCAATATGCGTTCAAAGATTCGATGATTCAC
Otu592	190	0	0	0	0	0	0	0	0	0	5	0	9	0	50	0	0	0	0	0	0	0	0	7	1	0	2	0	0	0	1	89	16	0	10	0	0	0	0	0	0	0	0	TCCTCCGCTTATTGATATGCTTAAGTTCAGCGGGTATTCCTACCTGATCCGAGGTCAACGTTCAGAAAGTCGGGGGTTTTACGGCGTGGCCGCGCCGCGCTCCGCATGCGAGTGTTGCTACTACGCAGGGGAGGCTGCAGCGAGACCGCCACTGTATTTGGGGGACGGCAGTGAAGCCGATCCCCAACACCAGCGCCGCGCCTGCCGAAGCAGGCGGGCCCTGAGGGTTGAAATGACGCTCGGACAGGCATGCCCGCGAGAATACTCGCGGGCGCAATGTGCGTTCAAAGATTCGATGATTCAC
Otu593	218	0	0	0	0	0	6	3	0	17	20	9	83	0	15	0	0	0	0	0	0	0	0	1	3	1	4	4	1	0	1	7	34	0	9	0	0	0	0	0	0	0	0	TCCTCCGCTTATTGATATGCTTAAGTTCAGCGGGTGGTCTTGTCTGATCTCAGGTCGAAGGTTTGAATTTTCTTTTGCCCGAAGGCGCCAGAAAAAATTCCTGCTTATGGCCGAGCGGCATTTGAGCCCTCTGCAGTCGAACGACAGCGGCATGCAGCGTGAAGCCACCTACCATGCTGGCGCTCTTTTGAGAGAGTCGCGCCGCGAGCCCTGCACTTCAGCCGACCCGCCGCCGATTAATTAAAAACTAACAGCAGCGAGACGGCCACGTCCGCCCGTTCTCCTTTGCAAATGAAAGGGGAGGGGCGAGGGGTGAGCCGACGCTGAGACAGACATGCTCTCGACCGAAGTCTCGAGCGCAATATGCGTTCAAAGATTCGATGATTCAC
Otu594	148	0	0	0	0	0	0	0	0	0	0	4	0	0	0	0	0	0	0	0	0	0	0	0	0	0	0	0	0	0	0	0	79	0	65	0	0	0	0	0	0	0	0	TCCTCCGCTTATTGATATGCTTAAGTTCAGCGGGTATCCCTACCTGATCCGAGGTCAACCATAGAAAATTGGGGGTTGCTGGCCAGCGTCCACCGGGACCCAACAGCGAGAAGAATTACTACGCTGAGAGCACGATGGCGCCGCCACTGATTTTAAGGCCCGCCGTTGCCGGCAGGGCCCAAGACCAAGCAAAGCTTGAGGGTTGTAATGACGCTCGAACAGGCATGCCCCCCGGAATACCAAGGGGCGCAATGTGCGTTCAAAGATTCGATGATTCAC
Otu595	203	0	0	0	0	0	0	3	0	0	2	4	41	0	0	0	0	0	0	0	0	0	0	1	0	0	0	0	1	0	13	12	102	0	24	0	0	0	0	0	0	0	0	TCCTCCGCTTATTGATATGCTTAAGTTCAGCGGGTATTCCTACCTGATCCGAGGTCAACCTAAGAAGATGTTTCTGGTCGACGTTCTATAGCGCCTACGCGAGAGATTTACTACGCGAAGAACCTATAGAGGCCGCCACTGAATTTAAGATCAGCCGCTACCGGCGCGATCCAGGACCAAGCAGAGCTTGAGTGGTGATAATGACGCTCGAACAGGCATGCCCCTCGGAATACCAAGGGGCGCAATGTGCGTTCAAAGATTCGATGATTCAC
Otu596	237	0	7	0	0	0	3	4	0	0	0	0	0	0	0	0	0	0	0	0	0	1	164	2	7	1	1	47	0	0	0	0	0	0	0	0	0	0	0	0	0	0	0	TCCTCCGCTTATTGATATGCTTAAGTTCAGCGGGTATTCCTACCTGATCCGAGGTCAACCTTGATAAATTGGGGTGTTTAACGGCTAGAACCCGCAATCACGTCCTAGCGAAGATATACTACTGCGCTCGGTGTGACAGCGAGCCCGCCACTGCTTTTCGGGGGCTGCGGACGGCCGCAGGGCCCCAACACAAGCCTGGGGCTTGATGGTTGAAATGACGCTCGAACAGGCATGCCCGCCAGAATACTAGCGGGCGCAATGTGCGTTCAAAGATTCGATGATTCAC
Otu597	161	0	0	0	0	0	0	0	0	0	61	0	24	0	39	0	0	0	0	0	0	0	0	0	2	0	0	0	0	0	6	1	22	0	6	0	0	0	0	0	0	0	0	CTCCTCCGCTTATTGATATGCTTAAGTTCAGCGGGTATCCCTACCTGATCCGAGGTCAACCACATGAGTTGGGGGTTCTGGCAGGCCACCGCCGGGTCCTAGAGCGAGGGATGTACTACGCTTAGGGCCAAGCGGCGCCGCCACTGTCTTTGGGGCCGGCCGCGGGGGCGGGGCCCAACACCAAGCAGAGCTTGAGGGTTGAAATGACGCTCGAACAGGCATGCCCTGCGGAATACCACAGGGCGCAATGTGCGTTCAAAGATTCGATGATTCAC
Otu598	331	8	13	1	0	206	3	0	0	0	0	0	0	0	0	0	0	0	0	0	0	16	20	22	23	8	0	8	0	0	3	0	0	0	0	0	0	0	0	0	0	0	0	TCCTCCGCTTATTGATATGCTTAAGTTCAGCGGGTTTTCTTGCTCGATTTCAGACCAAGTTCAAAGTGATTGCATTATTTGCAATCAACATTGTGTTAAGGTGAGGATGCGTAAACGTTGCAACAAATGTGGAGCACAGAAGTGTGACATTTAACTGTTGCACTGTCGGTGTCTACCTTGTAGGCAAATAGATACGCACACAATCATTTTAAAGCGATTGCTTTCTTAATGAAAGCAAAACACTCATATTCACTACTCCTCTCGGGCCTTTTAGACGTCAAGAATTTTATGAAATTTAAATGATTCTGAAACGAGCATGCTCCCCGGAATACCAGGAAGCGCAATGTGCGTTCAAAGATTCGATGACTCAC
Otu599	635	0	0	0	0	0	0	0	0	0	2	0	0	0	0	9	34	12	14	60	0	0	0	0	0	0	0	0	0	0	0	0	0	72	0	3	40	84	86	219	0	0	0	TCCTCCGCTTATTGATATGCTTAAGTTCAGCGGGTATCCCTACCTGATCCGAGGTCAACCTAAGAAAGTTGGGGGTTATGGCGGGTGGACGACTAAACCCTATAGCGAGAATTATTACTACGCTTAGAGCCAGACGGCACCGCCACTGATTTTAAGAGCCGCTGGTACAGCGGGCCCCAAAGCCAAGCAGAGCTTGATTGGTCATAATGACGCTCGAACAGGCATGCCCGCCGGAATACCAGCGGGCGCAATGTGCGTTCAAAGATTCGATGATTCAC
Otu600	329	0	0	9	2	160	6	0	0	118	15	0	10	0	2	0	0	0	0	0	0	0	0	0	0	0	1	0	2	0	0	2	1	0	1	0	0	0	0	0	0	0	0	GTCCTCCGCTTATTGATATGCTTAAGTTCAGCGGGTAGTCCTACCTGATTTGAGGTCAAACTTGTTTGTTATATTGTAAGGCCGAGCCTAGAATACCGAGAAATATACCATTAAACTATTCAACGAGTTGGATAAACCTAATACATTGAAAGTCATATAGCACTATCCAGTACCACTCATGCCAATACATTTCAAGCAAACGCCTAGTTCGACTAAGAGTATCACTCAATACCAAACCCGAAGGTTTGAGAGAGAAATGACGCTCAAACAGGCATGCCCTCTGGAATACCAGAGGGCGCAATGTGCGTTCAAAGATTCGATGATTCAC
Otu601	406	0	0	0	0	0	0	0	0	0	0	0	0	0	0	27	38	0	0	32	0	0	0	0	0	0	0	0	0	0	0	0	0	0	0	1	230	18	45	15	0	0	0	TCCTCCGCTTATTGATATGCTTAAGTTCAGCGGGTATCCCTACCTGATCCGAGGTCAACCTTAAAAAAATTGGGGGTTGCTGGCAAGCGCACACCCGGACTCCAGAAGCGAGAAGAATTACTACGCTTGAAGCCGAGTGGCACCGCCACTGATTTTAAGGCACGCCACAGGTGGCGACGCCCAATACCAAGCAGAGCTTGAGGGTTGTAATGACGCTCGAACAGGCATGCCCCCCGGAATACCAGAGGGCGCAATGTGCGTTCAAAGATTCGATGATTCAC
Otu602	244	0	0	0	0	0	0	1	0	0	0	0	0	0	0	3	0	0	170	2	0	0	0	0	0	0	2	0	0	0	0	0	0	15	0	0	0	0	42	9	0	0	0	AGTGGTCCTCCGCTTATTGATATGCTTAAGTTCAGCGGGTTTTCTTGCTCGATTTCAGACCAAATTATCAGAACAGCCTTGCCAGAAGCAAAAGCCAGAACTGTGTAAATTGTGGTTTTTGTACGTCACAAAATGAGGAAAGTTAAGCAGCAATGAAAGCGTAAACAAGTTGTAAGCGCTTCAAAGCCACCAGGTCATCCCTGTGAATGTGGGCACAAACTCATTTTAAAGTGACTGTTAATCCCGGAGGATTGACAAATACACTCAACATGCACCATATGTTTTGGGTTTAACCCCAAAACAATAATAATCGACTTACTTGCACTAAGGAGATTATTAGGCCAAAATGACGAATCATTTCTATAGATGCCTGGTTGCAGATTTTTAATGATTCTGAAA…
Otu603	132	0	0	5	0	0	0	1	0	0	0	0	29	0	0	0	0	0	34	1	0	0	3	0	0	7	0	1	1	0	0	4	8	0	0	0	0	17	18	3	0	0	0	TCCTCCGCTTATTGATATGCTTAAGTTCAGCGGGTATCCCTACCTGATCCGAGGTCAACCTTTGATAAATTGGGGGTTGCTGGCAAGCACACACCCGGATCCCCAGAGCGAGAAGTATTACTACGCTTGAAGCCGGATGGCGCCGCCACTGATTTTAAGGCGCACCGAAGCGGTGGCGCCCAATACCAAGCAGAGCTTGAGGGTTGTAATGACGCTCGAACAGGCATGCCCCCCGGAATACCAGAGGGCGCAATGTGCGTTCAAAGATTCGATGACTCAC
Otu604	166	0	0	2	1	6	0	1	0	143	1	0	0	0	0	0	2	1	0	0	0	5	1	0	0	0	2	0	0	0	0	0	0	1	0	0	0	0	0	0	0	0	0	AGTGGTCCTCCGCTTATTGATATGCTTAAGTTCAGCGGGTGATCCTACCTGATTTGAGACCAGAAGTGAAATTGGGATGTGCCACAGAGGCAAGTTCGAAGCACACGCAGACACAACCAAACATTCCTCCTTTAGGCGACATAGCAAATGACGTATCATGCCATGCCAGGAGAAAAACACTGCTTGGCCGCCTCCTCCCAAACAGAGAGGCGGATGCAAAGTGTCTCAAGGCGCTCATGCATTTCGGGCGAGCCTGTGCTAGGTAGCGCAGGCAGAGGCACCCATCCAGACCCCATTCCGCCAAGCCGTTTCATTTAAAAACCGCTTGGGGTGGGAGATTTCATGGCACTCAAACAGGCATGCTCTACGGATTGCCATAGAGCGCAAGGTGCGTTCAAA…
Otu605	285	0	0	0	0	0	5	7	11	34	17	32	1	0	34	0	0	0	0	0	0	0	1	0	0	5	64	29	31	10	1	1	0	0	2	0	0	0	0	0	0	0	0	TCCTCCGCTTATTGATATGCTTAAGTTCAGCGGGTATCCCTACCTGATCCGAGGTCAACCTGAAAAAAAGATTGATGGGGGGTCGGCTGGCGCCGGCCGGGCCTACAGAGCGGGTGACAGAGCCCCATACGCTCGAGGACCGGACGCGGTGCCGCCGCTGCCTTTCGGGCCCGTCCCCCCGGAGTCCGGGGGGACGTGGGCCCAACACACAAGCCGGGCTTGAGGGCAGCAATGACGCTCGGACAGGCATGCCCCCCGGAATACCAGGGGGCGCAATGTGCGTTCAAAGATTCGATGATTCAC
Otu606	206	0	0	0	0	0	2	1	0	133	0	0	0	0	0	0	2	0	0	20	1	0	0	0	0	8	8	2	6	2	0	0	0	0	0	0	0	0	0	21	0	0	0	GTCCTCCGCTTATTGATATGCTTAAGTTCAGCGGGTAGTCCTACCTGATTTGAGGTCAAAATGTCAATAAGTTGTCCGAAGACGGTTATGAGCGGGTTCCCATAAGTTTTGCTTCAAAGTCAACTGGCATAGATAATTATCACACCAAGTGACGGTCCACAAGAGATCCCACTAATGCATTTAAGGGGAGCAGACCATCCACTGAAGGAAGCCAGCAAAAACCCCCACATCCAAGCCACAAAAGAGCTCGTAAAAGCTTTTTGGGTTGAGAATTTAATGACACTCAAACAGGCATGCCCTTCGGAATACCAAAGGGCGCAAGGTGCGTTCAAAGATTCGATGATTCAC
Otu607	159	0	0	0	0	0	0	0	0	0	0	0	0	0	0	0	8	0	0	3	0	0	0	0	0	0	0	0	0	0	0	0	0	0	0	0	0	6	22	120	0	0	0	TCCTCCGCTTATTGATATGCTTAAGTTCAGCGGGTATCCCTACCTGATCCGAGGTCAATCATTGAATTTCGGGGGTCTTTAGCCAGCCACAGAGCAGACTTTCAAAGCGGGAGAAAATGTTACTACGCTTAAAAGTCCCCCCGGACCGCCACTGGTTTTCGGGAACGCCCGGGGGGCGAGGACCCAATACCAAGCCGGAGCTTGAGGGGTGCAATGACGCTCGAACAGGCATGCCCCCCGGAATTCCGAGGGGCGCAATGTGCGTTCAAAGATTCGATGATTCAC
Otu608	264	0	0	0	0	0	0	0	0	0	18	146	15	0	0	0	0	1	0	0	0	0	0	0	0	20	0	2	0	0	26	18	12	0	6	0	0	0	0	0	0	0	0	TCCTCCGCTTATTGATATGCTTAAGTTCAGCGGGTATTCCTACCTGATTCGAGGTCAACCACGATATAGATGGGGGTTTTCCGGCCGGACGCCGTCCCAGCACCCAGAACGAGAGGTAACTACTGCGTTCGGATTTGGGGCGCCGCCGCCGCTTGCTTTGGGAGGCTGCGTAGCGCAGTCCTCCAACGCCAGGCAGGGCCTGAGGGGTTGCAATGACGCTCGAACAGGCATGCCCGCCAGAATACTGGCGGGCGCAATGTGCGTTCAAAGATTCGATGACTCAC
Otu609	203	0	0	0	0	0	0	0	0	0	0	0	0	0	0	0	0	11	0	103	0	0	0	0	0	0	0	0	0	0	0	0	0	2	0	0	0	0	4	83	0	0	0	TCCTCCGCTTATTGATATGCTTAAGTTCAGCGGGTATCCCTACCTGATCCGAGGTCAATCATGGAGATTTATGGTGTTTTGGCAAGGCCCATCGGTTCATTCCAACGCGGGATAATATTTACTACGCGCGAAATCCCCGGGGACCGCCACTGCTTTTCGAACACGCAGGCCCCCTGAAGAGGGCCCGCGAACGTCCAATACCAAGCTACGCTTGAGGGGTGTAATGACGCTCGAACAGGCATGCCCCCCGGAATACCGAGGGGCGCAATGTGCGTTCAAAGATTCGATGACTCAC
Otu610	283	0	0	0	0	27	1	22	27	0	0	12	0	0	58	0	0	0	0	0	0	2	51	22	22	0	0	12	0	0	0	5	6	0	16	0	0	0	0	0	0	0	0	TCCTCCGCTTATTGATATGCTTAAGTTCAGCGGGTATTCCTACCTGATCCGAGGTCAACTTTCAGAAGTGGGGTGTTTAACGGCATGGCCACCGCCGAGTTCCAACTGCGAGGTTGTGCTACTACGCAGAGGAGGACTACAGCGAGACCGCCACTAGATTTCGGGGCCGGCGCCCGCTCCCCCCGGAGGGAGAGGGGTTGTGCCGATCCCCAACGCCAGGCACTGGGGGCCTGAGGGTTGAAATGACGCTCGAACAGGCATGCCCGCCAGAATACTGGCGGGCGCAATGTGCGTTCAAAGATTCGATGATTCAC
Otu611	192	0	0	0	0	0	0	0	0	0	0	156	5	0	1	0	0	0	0	0	0	0	0	0	0	0	0	0	0	0	4	0	26	0	0	0	0	0	0	0	0	0	0	CTCCTCCGCTTATTGATATGCTTAAGTTCAGCGGGTATCCCTACCTGATTCGAGGTCAAAATGAGGGGTGACTTGATGGACGCGAGCCCGCCGAAGGCCTTCCTGAGCGCAAAGTGCTGCGCGAGAAGCCGGCGGAGCCGCTGCCAATGGATTTGGGGCGAGTCCACGCTCGAAAGCGCGAACAGACGCCCAACACCAAGCGTGAGCTTGAAGGGTTAAATGACGCTCGAACAGGCATGCCCAATGGAATACCAAGGGGCGCAATGTGCGTTCAAAGATTCGATGATTCAC
Otu612	100	0	0	0	0	0	0	0	0	0	0	0	0	0	0	2	49	3	0	25	0	0	0	0	0	0	0	0	0	0	0	0	0	0	0	1	0	3	3	14	0	0	0	TCCTCCGCTTATTGATATGCTTAAGTTCAGCGGGTATCCCTACCTGATCCGAGGTCAAACTTAGAAAGTTGGGGGTTACTGGCCAGCAACCGTCGGTTCCCTGTAGCGAGGATATTTACTACGCTCAGGGCCTCGACGGCACCGCCACTGACATTAAGGCCCGCCGGGTGAACGGCGGAGCCCAAGACCAAGCTGTGCTTGAGGGTTGTAATGACGCTCGAACAGGCATGCCCCTCGGAATACCAAGGGGCGCAATGTGCGTTCAAAGATTCGATGATTCAC
Otu613	220	28	2	0	1	0	10	4	0	0	44	0	21	0	19	0	0	0	0	0	14	25	7	4	3	0	0	6	6	0	14	7	0	0	5	0	0	0	0	0	0	0	0	AGTGGTCCTCCGCTTATTGATATGCTTAAGTTCAGCGGGTATTCCTACCTGATCCGAGGTCAACCTTTGGTTAAAGATGGGGTCTTTAACGGCAGGAGCGCGCGGCGCCTCCCTAGCGAGATAGGATTCTACTACGCTCGGAGTTGCAGCGAGCCCGCCACTTCCTTTCAGGGCCTACGGCAGCCGTAGGGCCCCAACACCAAGCGGAGCTTGAGGGTTGAAATGACGCTCGAACAGGCATGCCCGCTAGAGTACTAGCGGGCGCAATGTGCGTTCAAAGATTCGATGATTCAC
Otu614	357	0	0	0	0	0	0	0	0	0	233	0	53	0	0	0	0	0	0	0	0	0	0	0	0	0	0	0	0	0	2	2	66	0	1	0	0	0	0	0	0	0	0	TCCTCCGCTTATTGATATGCTTAAGTTCAGCGGGTATCCCTACCTGATCCGAGGTCAAAAGTGTTAATTTTCTTAATAGGTACCAGTAATAACAAGCTAGAAATGCAATTGTGCTGCGCTTCAAACCAGTATACCGGCTGCCAATATATTTAAGGCGAGTCTAAGCAAAGCAAAGACAAACACCCAACACCAAGCAGAGCTTGAGAGTACAAATGACGCTCGAACAGGCATGCCCCATGGAATACCAAGGGGCGCAATGTGCGTTCAAAGATTCGATGATTCAC
Otu615	182	0	0	0	0	0	5	22	0	0	74	4	1	0	0	1	18	0	0	0	0	0	0	14	8	0	0	0	0	0	7	0	16	0	4	0	5	0	0	3	0	0	0	TCCTCCGCTTATTGATATGCTTAAGTTCAGCGGGTATCCCTACCTGATCCGAGGTCAACCTGTAAAAAAAAGTTTGGTGGTCTGACGGCAAAAGGCCCGCCGGGCTCGTAGGACGTTCTTGAAAGAATTCTACTACGCCCAAAGCCGGTGAGACTTCGCCGAAGGGTTTGGGGCGCGGCCGCCGCGCGAGGCGGGGCCGGACGCCCAATACCAAGCATAGCTTGATTGGTGAAATGACGCTCGAACAGGCATGCCCCTCGGAATACCAAGGGGCGCAATGTGCGTTCAAAGATTCGATGACTCAC
Otu616	239	0	4	0	1	16	0	1	2	0	54	0	73	0	0	0	0	0	0	0	7	0	9	6	15	0	4	29	2	0	1	15	0	0	0	0	0	0	0	0	0	0	0	TCCTCCGCTTATTGATATGCTTAAGTTCAGCGGGTTTTCTTGCTCGATTTCAGACCAAATTATCAGAACAGCCATGCCAGAAGCAAAAGCCAGAACTGTGTAAATTGTGGTATTTGCACGCCGCAAAACGAGGAAATTTTAGCAGCAGTAAAGCGTAAACGAGTTGTAAGCGCTTCAAAGCCACCAGGTTATCCCTGTCATGTGGGCACAAACTCATTTTAAAGCGACTGTTAACCCGAAAGGATTAACAAATACGCCCAACATGCACCAATGCTTCAGGTTTAACCCCGATGCAAAAATAATCACCATACTTGCACTAAGGCGATTATTCGGCTAAAATGATGAAATCATTTCTAGAGCCTGGTTTGCAGATTTTTAATGATTCTGAAACGAGCATGC…
Otu617	217	0	0	0	0	0	0	0	0	0	0	0	0	0	0	3	2	0	0	2	0	0	0	0	0	0	0	0	0	0	0	0	0	0	0	0	0	12	66	132	0	0	0	TCCTCCGCTTATTGATATGCTTAAGTTCAGCGGGTAACCCCGCCTGATCCGAGGCCATACTGATAGGGTTGTTGGGAGGCCGCCTCCGCGGTTGGCCCCACAGCGCGGGCTCTCGCTCGTTGCGCTAGGGGCCCACGGGGCGCCGACGTTTTCTAGGTGGGCCCCTTCTGGGATGAAGGGGCCCCGCCCAACAGCGAGCCCAGGGCTCGATGGCTGCAATGGCGCTCGGACAGGCGTGCCCCCCGGGGGCCGGGGGGCGCAATGTGCGTTCAAAGATTCGATGACTCAC
Otu618	2900	0	1	0	0	0	0	0	0	0	1300	336	125	0	156	5	23	0	0	1	0	0	19	15	2	0	0	3	2	0	61	70	508	1	136	0	0	39	85	12	0	0	0	TCCTCCGCTTATTGATATGCTTAAGTTCAGCGGGTATCCCTACCTGATCCGAGGTCAAAAGCAAAAGTATAGACTTCATGGACGCAAGCGTTCAGGTTCAGAGGCGCAAATTGTGCTGCGCTCCCAGACTAGTACGCCGGCTGCCAATTGCTTTAAGGCGAGTCCACGCACAAAGCGAGACAAACACCCAACACCAAGCAGAGCTTGAAGATACAAATGACGCTCGAACAGGCATGCCCCATGGAATACCAAGGGGCGCAATGTGCGTTCAAAGATTCGATGACTCACT
Otu619	266	0	0	1	0	205	2	45	0	0	0	0	0	0	0	0	0	0	0	0	2	2	1	0	5	0	2	1	0	0	0	0	0	0	0	0	0	0	0	0	0	0	0	TCCTCCGCTTATTGATATGCTTAAGTTCAGCGGGTAGTCCTACCTGATTTGAGGTCAAAGTCAATATAGAGCTGACGCATATAGTCACTCCGCGGTCTCTTTCGAGACAATTAGAAGCAAGCCATCACATATTCTCGTCTTTTGACTAGATAATTATCACGCCAGAGACGGTCAGTGGACGGAGTCCTCGCTAATACATTTAAAGGGAGCCGACTCCTACTAAGGAAGCCCGCAAAACCCTCAAGACCAAGCCGCACAAGACAACAAAAGACTGGTGTGGTTGATGATTTAATGACACTCAAACAGGCATGCCCTTCGGAATACCAAAGGGCGCAAGGTGCGTTCAAAGATTCGATGATTCAC
Otu620	298	0	0	0	0	0	0	0	0	0	0	0	0	0	0	2	19	0	0	36	0	0	0	0	0	13	3	14	12	1	0	12	3	2	0	0	59	12	8	102	0	0	0	TCCTCCGCTTATTGATATGCTTAAGTTCAGCGGGTATTCCTACCTGATCCGAGGTCAACCATTAAAAAGTTTTTTTAAGACAAGATCCCCACTACACGCCCTGAGCGAGAAGTATTACTGCGCTCGGAGTATAGCGGAGCCCGCCACTGTTTTTCAGGGCCTGCGGCAGCCGCAGAGAGCCCCAACACCAGTACACCCCGTAAAAAATACAGGGGTTCTGAGGGTTGAAATGACGCTCGAACAGGCATGCCCGCTAGAATGCTAACGGGCGCAATGTGCGTTCAAAGATTCGATGATTCAC
Otu621	418	64	12	1	7	102	0	68	0	0	0	0	0	0	0	0	0	0	0	0	15	8	3	37	27	0	0	0	0	0	0	57	10	0	7	0	0	0	0	0	0	0	0	TCCTCCGCTTATTGATATGCTTAAGTTCAGCGGGTATCCCTACCTGATCCGAGGTCAAAAACGGAGATGCAATTGACGTGTGCGGCAGCCCTGCGGACCGGCCCTTGTGCAAACAATCTGCTACGCGCAAGACCAGCCGCCGGACGCCGATGCTTTTCAGGCGAGTCCCGCCGCAGAGCGCGGGGGACAGGCGCCCATCACCAAGCTGCGCTTGAGAGGTGCAATGACGCTCGAACAGGTATGCCCTTCGGAATGCCAAAGGGCGCAATGTGCGTTCAAAGATTCGATGATTCAC
Otu622	271	0	10	218	0	43	0	0	0	0	0	0	0	0	0	0	0	0	0	0	0	0	0	0	0	0	0	0	0	0	0	0	0	0	0	0	0	0	0	0	0	0	0	AGTGGTCCTCCGCTTATTGATATGCTTAAGTTCAGCGGGTAGTCCCGCCTGATTCGAGGTCAGATGTAGAATATGTATATATTGTCTGTTAGGACGGATTAGAAGCGGTCTTTACAAAACCTTGGCCATCCCGAAAGATGTCCTCGACGTCAGATAATTATTATCACGCCGAGTAGAACCAAGACTCGCAAGGACCAGCTAATGCTTTTAAGACCAGCCATGTCTCGAAAGACACAGCAGAGTCCAAATCCAAACCATAATGACAATAAAGCATTAGGCTTGAGAGCTTCATGACACTCGAACAGGCGTGCTCCCCGGAATACCAGGGAGCGCAAGGTGCGTTCAAAGATTCGATGATTCAC
Otu623	285	0	0	0	0	0	49	0	0	0	0	0	0	0	0	2	26	11	0	8	9	3	0	5	3	27	34	38	6	1	0	1	0	0	0	1	0	6	18	37	0	0	0	TCCTCCGCTTATTGATATGCTTAAGTTCAGCGGGTATTCCTACCCGATCCGAGGTCAACTTTGATTACGAGGTTAACGGCGTGGCCGCCCGTCCCTCCAGCGAGATTTATCACAACGCTTGAGATCGGGGTCGTCCAGCCGGCGAAATCGGGGCGCGGGGAGGTCCCGACGCCCAATACCAAGCCAGGCTTGATGGGTGTTAATGACGCTCGAACGGGCATGCCCCCCGGAATGCCAGAGGGCGCAATGTGCGTTCAAAGATTCGATGATTCAC
Otu624	140	0	7	5	2	0	0	0	0	0	0	0	0	0	0	0	0	0	0	0	5	79	2	15	21	0	0	1	0	1	0	0	2	0	0	0	0	0	0	0	0	0	0	TCCTCCGCTTATTGATATGCTTAAGTTCAGCGGGTATCCCTACCTGATCCGAGGTCAAGAGCAAATGTAAAGGCTTACTGGATACCAACATTCATGCTAGAAGCGCAAAATGTGCTGCGCTCCGAGACAATATGCCGGCTGCCAATGGCTTTAAGGCGAGTCCACGCGCGAAGCGGGACAAACACCCAACACTAAGCAGAGCTTAAGGGTACAAATGACGCTCGAACAGGCATGCCCCATGGAATACCAAGGGGCGCAATGTGCGTTCAAAGATTCGATGACTCAC
Otu625	194	0	0	0	0	0	0	0	0	0	0	76	28	0	0	1	0	0	0	0	0	0	0	0	0	0	0	0	0	0	3	11	1	0	2	0	58	3	11	0	0	0	0	TCCTCCGCTTATTGATATGCTTAAGTTCAGCGGGTATCCCTACCTGATCCGAGGTCAACCTTGTGAAAGATTTAACGGCCGCGGCCACCCGCACCCCGAAGCGATTAATGAAATCACAACGCTTGGAGACGGACAGCTCAGCCGGAGACTTTGAGGCGCGCGGAACACCGCGGCGCCCAATACCAAGCCAGGCTTGAGTGGTGAAATGACGCTCGAACAGGCATGCCCTCCGGAATACCAGAGGGCGCAATGTGCGTTCAAAGATTCGATGATTCAC
Otu626	174	0	1	0	6	0	0	0	0	75	0	0	0	0	0	1	3	0	0	1	3	1	9	5	23	6	4	3	1	1	0	7	0	0	20	0	0	0	1	3	0	0	0	TCCTCCGCTTATTGATATGCTTAAGTTCAGCGGGTATCCCTACCTGATCCGAGGTCAACCTGAAAAAGAGGTTTAACGGCGCGCGCCGCCTGTACTCGAAAGCGAATTGAAGATTCACAACGCTCGGAGACAGACGACTCGGCCGGCGACATTAGGAGGCGCGGCGGACCGCGACCTCCAATACCAAGCCAGGCTTGAGTGGTGTAATGACGCTCGAACAGGCATGCCCCCCGGAATGCCAGGGGGCGCAATGTGCGTTCAAAGATTCGATGATTCACA
Otu627	188	0	0	0	0	0	0	0	0	0	0	0	90	0	0	0	0	0	0	0	0	0	0	0	0	0	0	0	0	0	5	13	68	0	12	0	0	0	0	0	0	0	0	CTCCTCCGCTTATTGATATGCTTAAGTTCAGCGGGTATCCCTACCTGATCCGAGGTCAAACCATAGAAAAAATATGAGGTTGTGCGGCGGGCAGCACCACGAGCTCCGAAGCGGATAGATTGACTACGCTGGGAGACGGGCACCACTGCCTACGTGTTTCTGGCGCGTCCTAGCGGACGTCGCCCAATACCAAGCCGAGGCTTGAGGTTTGAAATGACGCTCGAACAGGCATGCCCTCCGGAATACCAGAGGGCGCAATGTGCGTTCAAAGATTCGATGACTCAC
Otu628	310	0	0	0	0	0	0	0	0	0	10	7	0	0	0	0	0	0	0	0	0	1	0	0	0	0	0	0	0	0	2	27	259	0	4	0	0	0	0	0	0	0	0	AGTGGTCCTCCGCTTATTGATATGCTTAAGTTCAGCGGGTATCCCTACCTGATCCGAGGCCATGCTTTCGGAGATGGGCCACCCTCTTCGACCTTTCGCCGCATTTCTCTGCGTTTCGAAGCCAAGGAGGGCGCCGATGTGTTTGGAAGAATCCCTAGCGGGAAACTTCAACGCAAGGCAAAGCCTTAGACACAAACGGCGCTCGAACAGGTATACCTCAAGGATTACCGAGAGGTGCAATGTGCGTTCAAAGATTCGATGATTCAC
Otu629	152	0	0	0	0	0	0	11	0	0	0	3	49	4	5	0	0	0	0	0	0	0	0	0	2	0	0	0	0	0	0	20	57	0	1	0	0	0	0	0	0	0	0	AGTGGTCCTCCGCTTATTGATATGCTTAAGTTCAGCGGGTATTCCTACCTGATCCGAGGTCAACCATTAAAAAAGTGCCCCCGAAGGGTGCGGTTTATGGCTGTTGCCAGTCCGGCTTGCAGAAGCGAGATAAAGAATTACTACGCTCAGAGCACGAACCGACTCCGCCACTGGTTTTGAGGAGCTGCGTATTAGGCAGTCTCCCAACACTAAGCTAGGCTTAAGGGTTGAAATGACGCTCGAACAGGCATGCCCACTAGAATACTAATGGGCGCAATGTGCGTTCAAAGATTCGATGACTCAC
Otu630	197	0	0	0	0	0	5	0	0	0	0	0	0	0	0	0	5	6	0	33	0	0	0	0	0	3	1	5	0	0	0	2	0	0	0	2	23	18	34	60	0	0	0	AGTGGTCCTCCGCTTATTGATATGCTTAAGTTCAGCGGGTATCCCTACCTGATTCGAGGCCAAGCGTTCGTGTATACAATTGGCGCCTCCTCCCCGGCACGTTCAGCGAGAGACTTGCTACGCTGGACGACCTGCGAGGACGCGCCCATGGGTTTCGACCGCACCTCTTCCCATCCAGAAAAACTGGTGGAAAAGGCGTCGGCCACCGCAAGGCTGAGCCTTAGTAGTACAACGGCGCTCGAACAGGTATGCCCCCCGGAGTACCGGAGGGCGCAATGTGCGTTCAAAGATTCGATGATTCAC
Otu631	163	0	0	0	0	0	0	0	0	0	0	0	0	0	0	2	12	12	0	1	0	0	0	0	0	0	0	0	0	0	0	0	0	0	0	4	0	14	33	85	0	0	0	TCCTCCGCTTATTGATATGCTTAAGTTCAGCGGGTATCCCTACCTGATCCGAGGTCAACCATAAGATTTGGGGGTTCTGGCAGGCTACCGCGGGACTCCAGAGCGAGAGATGTACTACGCTTAGAGCCGGACGGCGCCGCCACTGACTTTAGGGCCGGCCGCGGCGGGCAGGGCCCAACACCAAGCAGTGCTTGAGGGTTGAAATGACGCTCGAACAGGCATGCCCTGCGGAATACCACAGGGCGCAATGTGCGTTCAAAGATTCGATGACTCAC
Otu632	455	0	0	0	0	0	0	1	0	0	3	405	1	0	0	0	0	0	0	0	0	0	0	0	0	0	0	0	0	0	2	4	20	0	19	0	0	0	0	0	0	0	0	TCCTCCGCTTATTGATATGCTTAAGTTCAGCGGGTATCCCTACCTGATCCGAGGTCAACCATAGAAAATTAGGGGTTTTGGCGCGGGCAACCCGGACTCCATAGCGAGAGATTTACTACGCTTAGAGCCGAGAGGCACTGCCACTGATTTTAAGAGCTGCTAGATAGCATGCTCCAACACCAAGCTGGGCTTGAGGGTTATAATGACGCTCGAACAGGCATGCCCCCCGGAATACCAAGGGGCGCAATGTGCGTTCAAAGATTCGATGACTCAC
Otu633	109	0	0	0	0	0	3	1	0	0	48	14	17	0	0	0	0	0	0	0	0	0	0	0	0	1	5	1	0	0	2	4	13	0	0	0	0	0	0	0	0	0	0	AGTGGTCCTCCGCTTATTGATATGCTTAAGTTCAGCGGGTAATCTTGCCTGAGCTCAGGTCGAGAATGTGTGGGGTTTCCTTGATCACGTCGCAACTTAACAGCTCACCGAAGCGAACCGCCCTCAACGACCAAGTCACCACAGACTGATGAGCAATCAAACGAGTTGACTACTCGGCTGCGACTCATGGAGGAGAGGCGAGGCGACATACCGTTTAAGCAGATCCCCTCGTGCCTGATGTGGCACAAGGGAAACTGCCAAGTCCACGTCCCCATCCGACCACTCAATTGCTTGGGCAGTGGATGAAGGACATGAGTTGAAACCCGACGCTGAGGCAGACATGCTCTTGGCCGAGGCCTCGAGCGCAATATGCGTTCAAAGATTCGATGATTCAC
Otu634	108	0	0	0	0	0	0	0	0	0	107	0	0	0	0	0	0	0	0	0	0	0	0	0	0	0	0	0	0	0	0	1	0	0	0	0	0	0	0	0	0	0	0	TCCTCCGCTTATTGATATGCTTAAGTTCAGCGGGTAGTCCTACCTGATTTGAGGTCTGTGGGGGGTGTGTGAAAGGGTACAAGCAGTGTGGATAGACCGCAGAGTGGAATATGGTTATTACGCTCGCGATCCAGCACACCACGCATTCGTTTAAGGCGAGTCGGACCGGTAAAGTCCGACAAACGCCCAAGACCAGACCATTAAAGGCTGAGAAGATCAAGACACTCAAACAGGCATACCCTCTGGAATACCAAAGGGTGCAAGGTGCGTTCAAAGATTCGATGACTCAC
Otu635	65	0	3	0	4	41	0	0	0	0	0	0	0	0	0	0	0	0	0	0	0	1	5	0	2	5	0	0	0	0	0	0	1	0	2	0	0	0	1	0	0	0	0	TCCTCCGCTTATTGATATGCTTAAGTTCAGCGGGTATTCCTACCTGATCCGAGGTCAACCTTAGAAAAAAAGGGGGGGTAAAGACCGTGTCCCGCAAACCCTAGATCCGATACGTGCTCAGTTAAGAAGCTCAGTGTACCGGGGGTCCAACGAGGCCGCCGTCATTATCTTTAGGAGGGGTCGAGGCGATGCCTAAACCAAGCCGTCCAAAACCAAGCCCGGGGGCTTGAGGGGTGAAAATGACGCTCGAACAGGCATGCCCTTCGGAATACCAAAGGGCGCAATGTGCGTTCAAAGATTCGATGATTCAC
Otu636	773	0	0	0	0	0	5	38	0	236	40	24	37	64	25	0	0	0	0	0	0	0	0	5	7	22	60	10	0	2	11	40	87	0	60	0	0	0	0	0	0	0	0	TCCTCCGCTTATTGATATGCTTAAGTTCAGCGGGTATCCCTACCTGATCCGAGGTCAAAAGTGTTAATTATCTTTGTGGATGCTAGTAATAAGAGCCTGAAATGCAATTGTGCTGCGCTTCAAACCAGTATACCGGCTGCCAATATATTTAAGGCGAGTCTGAGCAGAGCAAAGACAAACACCCAACACCAAGCAAGGCTTGAGAGTACAAATGACGCTCGAACAGGCATGCCCCATGGAATACCAAGGGGCGCAATGTGCGTTCAAAGATTCGATGACTCAC
Otu637	153	0	0	0	0	0	0	0	0	0	59	29	28	0	0	0	0	0	0	0	0	0	0	0	0	0	0	0	0	0	18	1	14	0	4	0	0	0	0	0	0	0	0	TCCTCCGCTTATTGATATGCTTAAGTTCAGCGGGTATCCCTACCTGATTCGAGGTCAAAATATCGGTGCTTGTGGAAGCAAGCCGCGGCTAGCTACTCATACTGCATGTGCTGCGCAAGTAGCTAGAAGTGTTGCTGCCAATAGATTTAAGGCGAGTTCGCGCTGGAACGTGAACAAACACCCAACACCAAGCAAAGCTTGAGAGTGTAAATGACGCTCGAACAGGCATGCCCAGTGGAATACCAAAGGGCGCAATGTGCGTTCAAAGATTCGATGATTCAC
Otu638	146	0	0	0	0	0	0	0	0	0	0	0	0	0	0	4	10	0	111	1	0	0	0	0	0	0	0	0	0	0	0	0	0	0	0	0	0	0	0	20	0	0	0	TCCTCCGCTTATTGATATGCTTAAGTTCAGCGGGTATCCCTACCTGATCCGAGGTCAACCATAGAAAAATGGGGTTGTTGTCCGGCTGGAGTCACCCGGGGCATCGCTAGCGAGACTTTTTAGGTTCACTGCGCTATGAGCCCGGCTGCACCGCCGCTGTTTTTCGGGAGCGCCCCTTTGCCCCGGAGGGCTCGAGGGCGGCTTCCAATACCAAGCAGAGCTTGAGAGTTGAAATGACGCTCGAACAGGCATGCCCTTCGGAATACCAAAGGGCGCAATGTGCGTTCAAAGATTCGATGATTCAC
Otu639	149	0	0	0	0	0	2	0	0	0	118	0	14	0	0	0	0	0	0	0	1	0	0	0	3	0	0	0	1	0	2	0	7	0	0	0	0	0	0	1	0	0	0	TCCTCCGCTTATTGATATGCTTAAGTTCAGCGGGTAGTCCTACCTGATTTGAGGTCAAAAGTTATCAGATTGTCTTTAAAAAGACTATTAGAAGCAAGACCTCTCCCGTGAGGGACACTGGTTATCAATGATATAGATAATTATCATACCAATGATGAGCAGCAAAGATCTTCGCTAATATATTTAAGAAGAGCTGATTCATAGTGAGCCAGCAACTTCCAAAATCCAAGCCTAACCAGTTCAAAAAACTAGAGAGGTTGAGAATTTCATGACACTCAAACAGGCATGCTCCTCGGAATACCAAGGAGCGCAAGGTGCGTTCAAAGATTCGATGACTCAC
Otu640	142	0	0	0	0	0	0	0	0	0	0	0	0	0	0	8	2	16	0	5	0	0	0	0	0	0	0	5	0	0	0	0	0	0	0	2	0	61	26	17	0	0	0	AGTGGTCCTCCGCTTATTGATATGCTTAAGTTCAGCGGGTAGTCCTACCTGATTTGAGGTCAAATGGTCAAAAATTGTCCGAAGACGGTTATGAGCAGATTACCGCTTCACGGCGACGGCATAGATAATTATCAGTCCGAAGCCTATCCACGATGGTAAAATCCGCTAATGCATTCAAAGGGAGCTGACCTCCTAATGGAGTCCAGCACACCCTCACATCCAAGCCCCACGTCAGAAACAAATCCGTCGGGGGTTGAGAATTTAATGACACTCAAACAGGCATGCTCCTCGGAATACCAAGGAGCGCAAGGTGCGTTCAAAGATTCGATGATTCAC
Otu641	267	0	0	0	0	0	0	0	0	0	0	0	71	0	0	0	0	0	0	0	0	0	0	0	0	0	0	0	0	0	0	0	141	0	55	0	0	0	0	0	0	0	0	TCCTCCGCTTATTGATATGCTTAAGTTCAGCGGGTAGTCCTACCTGATTTGAGGTCAGAGAATGATAATAAAATTGTCTTTCGACGATTAGAAGCAAGGCTTGAAGGGACATCGAGGCGTAGATAATTATCACACCAAGGATCCACATACAAAAACCCCAGCTAATACATTTAAGGAGAGTTGACTTGCGCCAACAACTCCCAAGTCCAAGGTCAACAAGTTTCATTACAAAACTGTATTCCTTGAGAATTTCATGACACTCAAACAGGCATGCTCTTCGGAATACCAAAGAGCGCAAGGTGCGTTCAAAGATTCGATGATTCAC
Otu642	197	0	0	0	0	0	0	0	0	0	0	0	0	0	0	0	0	0	0	1	0	0	0	0	0	0	0	0	0	0	0	0	0	12	0	0	51	59	72	2	0	0	0	AGTGGTCCTCCGCTTATTGATATGCTTAAGTTCAGCGGGTAGTCCTACCTGATTTGAGGTCAGAGCAAAAGATGTCAGAAGACGGATTAGAAGCGGTCTCCAGCCTTCACCAGCGAAACTTATTACGCCAGATTCAACCTCGAACCGCTAACACCATTAAGGCGAGCCAGACGGCAACACCCAAGTCCATCGTCATCGGAAACCCGATGGGATGAGATTTTCATGACACTCAAACAGGCATGCCCTTCGGAATACCAAAGGGCGCAAGATGCGTTCAAAGATTCGATGACTCAC
Otu643	254	0	0	0	0	0	9	128	0	0	1	0	2	0	0	0	0	0	0	0	0	0	0	0	3	33	11	22	2	1	0	37	0	0	5	0	0	0	0	0	0	0	0	TCCTCCGCTTATTGATATGCTTAAGTTCAGCGGGTATCCCTATCTGATCCGAGGCCATGTTTTAGAAGTTTGATTTGGCGGTCGACTATAAACCTTCCATCCACATTTTGCTGTGTATTCAGGCAATAGCTAACGCCGATGTTTTTCGATAAACCAAAAATTTGGTAGTATCAATACAAGACAAAGTCTTAATTTAAAACGGCGCTCGAACAGATATACCTCAAGGAATACCAAGAGGTGCAATGTGCGTTCAAAGATTCGATGATTCACA
Otu644	132	0	0	0	0	0	0	0	0	0	0	82	0	0	0	0	0	0	0	0	0	0	0	0	0	0	2	0	0	0	8	7	26	0	7	0	0	0	0	0	0	0	0	TCCTCCGCTTATTGATATGCTTAAGTTCAGCGGGTATTCCTACCTGATTCGAGGTCAACCTAAGAAGAAGGCTTCTGGTCAACGCACCCACGGCGCCCACGCGAGATGTTTACTACGCGGAGAGCCAGCGGGGGTCGCCACTGGATTTGGGATCGGCCGCAGCCGGCGCGATCCAGAACCAAGCAGAGCTTGAGTGGTGATAATGACGCTCGAACAGGCATGCCCCTCGGAATGCCAAGGGGCGCAATGTGCGTTCAAAGATTCGATGATTCAC
Otu645	314	0	2	17	12	2	0	0	0	0	0	0	0	0	0	0	0	0	0	0	20	50	42	24	46	32	66	1	0	0	0	0	0	0	0	0	0	0	0	0	0	0	0	TCCTCCGCTTATTGATATGCTTAAGTTCAGCGGGTATTCCTACCTGATCCGAGGTCAAACTCTAAAAGTCGGGGGTTTTACGGCGTGGCCGGGCCGCGCTCCGGTGCGAGGTGTGCTACTACGCAAGGGAGGCTGCAGCGAGGCCGCCACTGGATTTGGGGGGCGGCGCCGGCCCCGGAGGGCGCGGTGGTGCCGGTCCCCAACACCGCGGCCCCCCGCGGGCGGGGGGTTCGCGAGGGTTGAAATGACGCTCGAACAGGCATGCCCGCCAGAATACTGGCGGGCGCAATGTGCGTTCAAAGATTCGATGACTCAC
Otu646	155	0	0	0	0	0	0	0	0	0	31	0	0	0	98	0	0	0	0	0	0	0	0	0	6	0	0	0	0	0	6	6	7	0	0	0	0	0	0	1	0	0	0	TCCTCCGCTTATTGATATGCTTAAGTTCAGCGGGTATCCCTACCTGATCCGAGGTCAACCTTGTAAATAAATTCTCCCTGAGGGGAGGCAGACCGTGCCCCGCGCACCCTTGATCCAGTACGTGTCCCGTGAAGAACTCAGTGTACCGGGGGTCCAACGAGGCCGCCGTCATTGTCTTTGGGAGGGGCGAGAGCCCCAGAGGGACCTTCGCCGACCGTCCAACACCAAGCCGAGGGCTTGAGGGGTGATAATGACGCTCGAACAGGCATGCCCTTCGGAATGCCAAAGGGCGCAATGTGCGTTCAAAGATTCGATGACTCACTGG
Otu647	77	2	5	1	49	0	3	0	0	0	0	0	0	0	0	0	0	0	0	0	0	0	9	0	0	0	0	0	8	0	0	0	0	0	0	0	0	0	0	0	0	0	0	TCCTCCGCTTATTGATATGCTTAAGTTCAGCGGGTAATCCTGCCTGATCTGAGGTCTAATCTAAGAGTGACTAGATAGAGTGCTATAAGCATCAATCGTTATCTAACATGGCCACCCTGAAGGTGTCCTCAGCGAAAAGTCTATTACGCTGAGTCAATCCAAGTTTCGAAATTGAGATGCTAATGTATTTTAAGCGAGCTGAAGTTCAACAAGGAACCAGCAACGTTCAGAAACCAAACACCAGCGCAGTTTAGCAAGAAACTGGTGGGTTGAAGAGTTCATGACACTCAAACAGGCATGCTCTCCGGAATACCAGAGAGCGCAAGGTGCGTTCAAAGATTCGATGATTCAC
Otu648	117	0	0	0	0	0	0	0	0	0	0	0	1	0	27	0	0	0	0	0	0	1	0	0	3	0	0	0	0	0	0	0	43	0	42	0	0	0	0	0	0	0	0	TCCTCCGCTTATTGATATGCTTAAGTTCAGCGGGTAGTCCTACCTGATTTGAGGCCAGATGATTCAAAATTGTCTCATTAACAAGACGGTTTGAAGCAAGGTCTACAGGGACTTCAAGGCGTAGATAATTATCACACCAAGGATCCAACTATATAAACCCCAGCTAATGAATTTAAGAAGAGTTGACTTGCGCCAACAAGCTTCCAAGTCCAAATACAAAAGTTAACAATCAAGTTTACTTGTATTTGAGAGATTCATGACACTCAAACAGGCATGCTCTTCGGAATACCAAAGAGCGCAAGATGCGTTCAAAGATTCGATGATTCAC
Otu649	340	0	0	0	0	0	0	12	0	0	0	0	0	0	0	1	7	0	0	0	0	0	0	3	3	5	0	0	0	0	10	3	5	0	2	0	0	1	281	7	0	0	0	TCCTCCGCTTATTGATATGCTTAAGTTCAGCGGGTAGTCCTACCTGATTTGAGATCAGATCATAAATAATATATTTTGTCCAAGTCAATGGACTATTGGAAGCGGTTCTTTCCACAACCCCGGCCACCTTTTTACAGTGTCCTCAGCGAGTGATACTTATCACGCCGAGTGGAACCGAGTTCACGGAGATCCAGCTAATAGATTTAAGAGGAGCAGACGTGAATCTGCAAGACCTCCAAGTCCAAAATAAAATCAATCGAACGAACAAAAGATTTATTTTGAGAATTTCATGATACTCAAACAGGCATGCTCCGAGGAATACCAAGGAGCGCAAGGTGCGTTCAAAGATTCGATGATTCACT
Otu650	95	29	1	0	3	0	0	0	0	0	0	0	0	0	0	0	0	0	0	0	3	15	4	3	9	0	0	4	0	0	1	0	0	23	0	0	0	0	0	0	0	0	0	TCCTCCGCTTATTGATATGCTTAAGTTCAGCGGGTATCCCTACCTGATCCGAGGTCAAAGACGGTAATGTTGCTTCGTGGACGCGGGCCACGCCCCCCCGCAGACGCAATTGTGCTGCGCGAGAGGAGGCAAGGACCGCTGCCAATGAATTTGGGGCGAGTCCGCGCGCGAAGGCGGGACAGACGCCCAACACCAAGCAGAGCTTGAGGGTGTAGATGACGCTCGAACAGGCATGCCCCATGGAATACCAAGGGGCGCAATGTGCGTTCAAAGATTCGATGATTCAC
Otu651	241	0	0	0	0	0	0	0	0	0	95	44	62	0	0	0	0	0	0	0	0	0	0	0	0	0	0	0	0	0	5	15	12	0	8	0	0	0	0	0	0	0	0	TCCTCCGCTTATTGATATGCTTAAGTTCAGCGGGTATTCCTACCTGATCCGAGGTCAACCTTTCAGAAGTGGGGGGTTTAACGGCGTGGTCACTCTGTTTCCCAGTGCGAGGTGTGCTACTACGCAGAGGAAGCTACAGCGAGACCGCCACTATATTTCGGAGCCGGCGCGCCCTAAGGCACGCCGATCTCCAACACCAAGCCCGGGGGCTTGAGGGTTGAAATGACGCTCGAACAGGCATGCCCGCGAGAATACTCGCGGGCGCAATGTGCGTTCAAAGATTCGATGACTCAC
Otu652	82	0	0	0	0	0	21	1	34	0	0	0	0	0	0	0	0	0	0	0	0	0	0	0	0	4	1	13	6	2	0	0	0	0	0	0	0	0	0	0	0	0	0	TCCTCCGCTTATTGATATGCTTAAGTTCAGCGGGTATCCCCGCCTGATCCGAGGCCAAACTCTTGAGATTGATTAGGGGGGTTGACTCCCCTAAATCAGAGGGGGCAGTCCGCTGGAGTCCCTACAAAAGCGAAAATGACTTGAAAAGTCTTGCTACGCTCGAGGTGTCTCGACAGGACGGACGCCTACACGTTCCAGACGTGCGTCAAGAATTAACCGACGCAACATCCAACATCAAGCAAAGCTTGGAGGGTGTAATGGCGCTCGAACAGGCGTGCCCTTCGGAATACCAAAGGGCGCAATGTGCGTTCAAAGATTCGATGACTCAC
Otu653	257	0	11	11	14	0	0	0	0	16	0	0	0	0	0	0	0	0	0	0	104	0	33	3	54	0	0	11	0	0	0	0	0	0	0	0	0	0	0	0	0	0	0	AGTGGTCCTCCGCTTATTGATATGCTTAAGTTCAGCGGGTATCCCCACCTGATCCGAGGCCAACCTTGTGAAAGATTTACGGGTCCGGGGCGGCCGCCGGCCGGGGTCCCGAGCGAGGGTCTTGCTACGCTCGGAGCCGGCCGTCGGCGCCCACGAGTTTCGGGCCCGCCCGCGGGCGGGGCCCATCACCAAGCGAGGCTTGAGGGGTGAAATGGCGCTCGAACAGGCGTGCCCCCCGGAATGCCAGGGGGCGCAATGTGCGTTCAAAGATTCGATGATTCAC
Otu654	199	10	0	0	0	2	5	1	1	0	13	0	25	4	56	0	0	0	0	0	0	4	0	3	1	0	2	5	28	0	2	9	12	0	16	0	0	0	0	0	0	0	0	AGTGGTCCTCCGCTTATTGATATGCTTAAGTTCAGCGGGTATCCCTACCTGATCCGAGGTCAACCTGGATAGATTGATTTGGGGTCGCCGGCGGGCGCCGGCCGGGCCTACAGAGCGGGTGACAAAGCCCCATACGCTCGAGGACCGGACGCGGTGCCGCCGCTGCCTTTCGGGCCCGCCCCCCGAAGAACGGGGGGCGAAGCCCAACACACAAGCCGTGCTTGAGGGCAGCAATGACGCTCGGACAGGCATGCCCCCCGGAATACCAGGGGGCGCAATGTGCGTTCAAAGATTCGATGATTCAC
Otu655	370	1	0	3	0	163	0	0	0	0	0	0	0	0	0	1	8	0	0	2	4	0	0	0	0	0	3	2	0	0	0	0	0	0	0	2	135	13	25	8	0	0	0	TCCTCCGCTTATTGATATGCTTAAGTTCAGCGGGTAGTCCTACCTGATTTGAGATCGAACGTTAAAAAAGCTGTCCTCGCTGAGGAGAGACATCTGTGAGCTCCAGCAAACCTTTGTGACCAAAGGTTACCTGGCAGACAACAGCGAGCGTAGATATTTATCACACCCGTGATGCCACCAAACACTGGGAGGCTGATTAATTTGAGAGGAGCCGACCACAGGCCAGCAAAACCCCCAGAGTCCAACTCATCATGGCAAACCATGAGAGTTGAGGTGTTCATGATACTCAAACAGGCATGCCCCTCGGAATAGCCAAGGGGCGCAAGGTGCGTTCAAAGATTCGATGATTCACA
Otu656	211	0	0	0	0	0	0	0	0	0	1	0	92	1	4	0	0	0	0	0	0	0	0	0	0	0	0	0	0	0	11	12	82	0	8	0	0	0	0	0	0	0	0	TCCTCCGCTTATTGATATGCTTAAGTTCAGCGGGTATCCCTACTTGATCCGAGGTCAAAAGTGTTAATTGTGCTTTATGGACGCTAATAGTATTCGACAGAACCGCAAAATGTGCTGCGCTTCAAACCAATATATAGGCTGCCAATGAATTTGAGGCGAGTCCAAACGCAATGGAAAGGACAAACACCCAACACCAAGCAAAGCTTGAGAGTACAAATGACGCTCGAACAAGCATGCCCCATGGAATACCAAGGGGCGCAATGTGCGTTCAAAGATTCGATGATTCAC
Otu657	114	0	0	0	0	0	0	0	0	0	77	0	0	0	0	0	0	0	0	0	1	26	1	0	0	3	0	0	0	0	1	4	0	0	0	0	0	1	0	0	0	0	0	TCCTCCGCTTATTGATATGCTTAAGTTCAGCGGGTAGTCTTACTTGATTTGAGATCGAGTTTACAAGTTCTGTTACAAACGAGTTTTCCTGCAATCAGCGTTGGTAGTTCATTCGACCTTTATATTAGCTGAAGCAAAAGTAATAATCCGTTTGACGGGACTAAATAGATATGCTTTTAGCTCAGAAGAATGTCCAGCTGCACCTGCATTTCAAGCGACCCTCCTCTTTCTGACGAAGGAGTCGGGATCGCTCAAATCCAATTCTCCCAACGCAAGCGCTAGGAGATTTGAGATGTTTACAGATACTCAAACAAGCATACTCTCCGGAATACCAGAGAGTGCAATGTGCGTTCAAAGATTCGATGATTCAC
Otu658	173	0	0	4	0	0	0	0	0	0	42	0	19	0	0	0	0	0	0	0	3	0	5	0	0	2	2	11	46	15	3	9	11	0	1	0	0	0	0	0	0	0	0	CTCCTCCGCTTATTGATATGCTTAAGTTCAGCGGGTATTCCTACCTGATCCGAGGTCAACATTCAGAAGTTTGGGGGTTTAACGGCGTGGCCGCGCTGCGCTCCGGTGCGAGGTGTGCTACTACGCAAGGGAGGCTGCAGCGAGACCGCCACTGTATTTCGGGGGCGGCCGCGGCGGTTAGGCCGCGGCCGGTCCCCAACACCAAGCTGGGCTTGAGGGTTGAAATGACGCTCGAACAGGCATGCCCGCCAGAATACTAGCGGGCGCAATGTGCGTTCAAAGATTCGATGATTCAC
Otu659	481	42	4	3	3	0	16	26	108	0	0	0	14	0	0	0	1	0	0	2	1	7	17	2	7	16	6	105	38	14	0	0	8	0	7	0	0	20	12	2	0	0	0	TCCTCCGCTTATTGATATGCTTAAGTTCAGCGGGTAATCCTACCTGATTTCAGATCAAAATTTGAAGAGGTGACCGAGGTCAACCTCAAAATTCTGTATATCAAGACTGTCAGATTCTAAGCAAAAAAAGCCAGGATTTCAACATTACTGCCGAAACTTATTAGGCCAACATGCTGTTAAAACAAATCAACAGTGCAAGAACTCCATTTTAGAAGGGCTGATTGACACCAGCGCATTCCAAGTCCACTATTACAACAATAAAGTTATAGTAGTGAGGTGTTCATGATACTGAAACAGGCATACTCTACGGAATACCATAGAGTGCAATGTGCGTTCAAAGATTCGATGATTCAC
Otu660	148	0	0	0	0	0	0	0	0	0	0	0	0	0	0	1	50	0	0	0	0	0	0	0	0	0	0	0	0	0	0	0	0	9	0	1	33	18	6	30	0	0	0	AGTGGTCCTCCGCTTATTGATATGCTTAAGTTCAGCGGGTATCCCTACCTGATTCGAGGTCAAGAGTTCAATCTTTTGCACCAGCGTTGCCGCGGGAGACTCCTGTCAACCGTGACCGACAACGTCCGGGCCTTTGCTTTACGGGCGGCCGCATGGGCACGCCCAACATCGGCTAAGCCGAGGGGTGTTAATGACGCTCGAACAGGCATGCCTACCGGAATACCAGTAGGCGCAATGTGCGTTCAAAGATTCGATGATTCAC
Otu661	124	0	0	0	1	0	0	0	0	0	0	0	0	0	0	0	0	0	0	0	0	107	4	9	2	0	0	1	0	0	0	0	0	0	0	0	0	0	0	0	0	0	0	AGTGGTCCTCCGCTTATTGATATGCTTAAGTTCAGCGGGTATCCCCGCCTGATCCGAGGCCAACCTTGTGATAGTTTGGGTCAGGGGCGACCCGCGACCGGACACCCGAGCGAGGGTTTTGCTACGCTCGGAGCCGGCCGCCGGCGCCCACGAGTTTCGGGCCCGCCCGCGGGCGGGGCCCATCACCAAGCAAGGCTTGAGGGTTGAAATGGCGCTCGAACAGGCGTGCCCCCCGGAATACCAGGGGGCGCAATGTGCGTTCAAAGATTCGATGATTCAC
Otu662	155	0	0	0	0	0	0	0	0	0	3	0	0	76	0	0	0	0	0	0	0	0	0	0	0	0	0	0	0	0	2	71	3	0	0	0	0	0	0	0	0	0	0	TCCTCCGCTTATTGATATGCTTAAGTTCAGCGGGTAGTCCTACCTGATTTGAGGTCAGAATTTCAAAAGTGTTGACCGCCAACTCCAACGGGCAGGGGTCTGCGGAAGGACGCGACAAAGGGGAACGTCTCGGGTAAGAGCGAGGATGGTACAACGCCCAGTCGAGTTCGACCCACAGGTCCAACCGATGCATTTGAGGGGAGCAGCCTTGCGGCAGCAAGCCCCCAGCTCCAACCGCCAAAACGCACAAAACGCTTGGGGTTGATGACTTCAAGACACTCAAACAGGCATGCTCCTCGGAATACCAAGGAGCGCAAGGTGCGTTCAAAGATTCGATGATTCAC
Otu663	311	80	0	0	0	0	2	2	0	0	27	0	9	0	0	5	17	0	0	3	1	0	0	1	1	0	7	57	20	3	19	6	3	0	1	1	0	3	7	36	0	0	0	TCCTCCGCTTATTGATATGCTTAAGTTCAGCGGGTATTCCTACCTGATCCGAGGTCAACTCTTGAAAGTTGGGCGTTTTACGGCGTGACCGTCTCCGCGCTCCGGTGCGAGGTTGTGCTACTACGCAGGGGAGGCTGCGGCGAGGTCGCCACTGCATTTCGGGGGCGGCGCGCGCTGGGCGGCCGGCCCCCAACACCAGGTCCCCCCCGCGAGGGGGTTCCCTGAGGGTTGAAATGACGCTCGGACAGGCATGCCCGCCAGAATGCTGGCGGGCGCAATGTGCGTTCAAAGATTCGATGATTCAC
Otu664	91	0	0	0	0	0	0	0	0	0	0	0	0	84	0	0	0	0	0	0	0	0	0	0	0	0	0	0	0	0	5	0	2	0	0	0	0	0	0	0	0	0	0	AGTGGTCCTCCGCTTATTGATATGCTTAAGTTCAGCGGGTATCTCTACCTGATCCGAGGTCAAGAGTGTAAAAATGTACTTTTAGACGTCGTTGTTATGAGTGCAAAGCGCGAGATGTACTGCGCTCCGAAATCAATACGCTAGCTGCTAATTGTTTTAAGGCGAGTCTACACGCAAAGGCAAGACAAACACCTAACACTAAGCAGAGCTTGAAGGTACAAATAACGCTCAAACAGGCATGCCCTATGGAATACTAAGGGGCGCAATGTGCGTTCAAAGATTCGATGATTCAC
Otu665	106	80	0	0	0	0	0	0	0	0	0	0	0	0	0	0	0	0	0	0	0	0	0	0	0	0	0	15	11	0	0	0	0	0	0	0	0	0	0	0	0	0	0	CTCCTCCGCTTATTGATATGCTTAAGTTCAGCGGGTATTCCTACCTGATCCGAGGTCAACCTTGTAAATGATATGGGTTAAGACTAGAGCCGTGAGCCCCTTGAATGCATGCTACGAGAGCTCGTTGCATCTAGGGTCCGACGACTCCGCCATTAACTTTAGGACCCGTCTTTAACGACGAGAGGTCCAACAGCAAGCCAGGCTTGAGGGTTGATAATGACGCTCGAACAGGCATGCCCTTCGGAATGCCAAAGGGCGCAATGTGCGTTCAAAGATTCGATGATTCAC
Otu666	260	0	0	0	0	0	0	0	0	0	0	29	19	0	0	0	2	0	0	0	0	0	0	0	0	7	5	25	7	0	3	8	77	2	14	0	0	35	4	23	0	0	0	TCCTCCGCTTATTGATATGCTTAAGTTCAGCGGGTATCCCTACCTGATCCGAGGTCAACCTTGAGAAAAGTTCAGAAGGTTCGTCCGGCGGGCGACGCCAACCGCTCCAAAGCGAGGTGTATTCTACTACGCTTGAGGGCTGAACAGCCACCGCCGAGGTCTTTAAGGCGCGTCCGCAGAGAGGACGGCGCCCAATACCAAGCAGAGCTTGAGGGTTGTAATGACGCTCGAACAGGCATGCCCCTCGGAATGCCAAGGGGCGCAATGTGCGTTCAAAGATTCGATGATTCAC
Otu667	71	4	6	15	1	18	0	0	7	0	0	0	0	0	0	0	0	0	0	0	0	1	7	0	0	0	5	5	0	0	0	0	2	0	0	0	0	0	0	0	0	0	0	AGTGGTCCTCCGCTTATTGATATGCTTAAGTTCAGCGGGTATCCCTACCTGATCCGAGGTCAAGCGTTAAAAATGGGCTTGATGGTTGCTAGTATTCGTGGGCTAGAATCGCAAATTGTGCTGCGCTTCCATACCAAAACACTGGCTGCCAATTGTTTTAAGGCGAGTCCAAACACGCGGGAGTGGACAAACACCCAACACCAAGCAGAGCTTGAGAGTACAAATGACGCTCGAACAGGCATGCCCCATGGAATACCAAGGGGCGCAATGTGCGTTCAAAGATTCGATGATTCAC
Otu668	97	0	0	0	0	0	0	0	0	0	0	95	0	0	0	0	0	0	0	0	0	0	0	0	0	0	0	0	0	0	0	0	0	0	2	0	0	0	0	0	0	0	0	TCCTCCGCTTATTGATATGCTTAAGTTCAGCGGGTAGTCCTACCTGATTTGAGGTCAAATGGTTCAAGTTGTCCGAAGACGATTAGAAGCAGGGCAAACACCTTTTTACAGCAATCCTAAGATCCACGGCGTAGATAATTATCACACCAATAGATAGGTTTGCGCGGGGCACCCACTAATTCATTTGAGAGGAGCTGACCTTAACGGCCTGCAAAAACCTCCACATCCAAGCCATCATCACAAAAGCGATGAGGTTGAGAATTTAATGACACTCAAACAGGCATGCTCGTCGGAATACCAACGAGCGCAAGGTGCGTTCAAAGATTCGATGACTCAC
Otu669	128	0	0	0	0	0	0	0	0	0	0	13	22	0	0	0	0	0	0	0	0	0	0	0	0	0	0	0	0	0	3	1	41	0	48	0	0	0	0	0	0	0	0	TCCTCCGCTTATTGATATGCTTAAGTTCAGCGGGTATCCCTACCTGATCCGAGGTCAAAAGTGATATATAAAACTTGATGGTTGCTAATATTACTGGACTAAATCGCAAAATGTGCTGCGCTTTACCCCAAAATACTGGCTGCCAATTACTTTAAGGCGAGTCCTGACTAGAAAAGACGGGACAATCACCCAACACCAAGCATAGCTTGAGGGTACAAATGACGCTCGAACAGGCATGCCCCATGGAATACCAAGGGGCGCAATGTGCGTTCAAAGATTCGATGATTCAC
Otu670	187	0	0	0	0	0	0	0	0	0	0	0	0	0	0	0	0	0	97	0	0	0	0	0	0	0	0	0	0	0	0	0	0	26	0	0	0	11	48	5	0	0	0	CTCCTCCGCTTATTGATATGCTTAAGTTCAGCGGGTATCCCTACCTGATCCGAGGTCAACCTTAAAAAATTAGGCTGTTTTGGCGGGTACGACTCGGACGTCCAGAGCGAGAAAATTACTACGCTTGAAGCCGAATGGCACTGCCACTGATTTTAGGGGCCACTGTATTACTAGTGAATCCCAATACCAAGCAGAGCTTGAGGGTGTTAATGACGCTCGAACAGGCATGCCCCCCGGAATACCAAGGGGCGCAATGTGCGTTCAAAGATTCGATGATTCAC
Otu671	172	0	2	4	3	0	0	0	0	0	0	0	0	0	0	7	32	11	0	23	0	3	7	0	0	2	6	3	0	0	0	0	0	4	0	0	0	2	0	63	0	0	0	TCCTCCGCTTATTGATATGCTTAAGTTCAGCGGGTATCCCTACCCGATCCGAGGTCAACCTGTAATGAATTTTAGCGGCACGTCCGGTCGTCTTCGCCAGCGATTTGAATAACCACAACGCTGAGATTCGAACCGTCCAGCCGATGAATTAGGGGCGCGGGGGACTCCCGCCGCCCAATACCAAGCGAGGCTTGAGTGGTGTAATGACGCTCGAACGGGCATGCCCTTCGGAATGCCAAAGGGCGCAATGTGCGTTCAAAGATTCGATGATTCAC
Otu672	189	0	0	0	0	0	6	54	0	0	0	0	27	0	0	0	0	0	0	0	0	0	0	0	0	1	80	0	7	0	0	4	10	0	0	0	0	0	0	0	0	0	0	TCCTCCGCTTATTGATATGCTTAAGTTCAGCGGGTATCCCTACCTGATCCGAGGTCAACCTTAAAAAATTTGGGGTTGCTGGCAAGCACTCACCCGGGTCCCCAAAGCGAGAAGAATTACTACGCTTGAAGCCGAATGGCACCGCCACTGATTCTGAGGCGCACCGCTGAGGCAGTGGCACCCGATACCAAGCAGAGCTTGAGGGTTGTAATGACGCTCGAACAGGCATGCCCCCCGGAATACCAGAGGGCGCAATGTGCGTTCAAAGATTCGATGATTCAC
Otu673	129	0	0	0	0	0	0	0	0	0	0	0	0	0	0	0	0	0	0	0	0	0	0	0	0	0	0	0	0	0	0	0	129	0	0	0	0	0	0	0	0	0	0	TCCTCCGCTTATTGATATGCTTAAGTTCAGCGGGTATCCCTACCTCATCCCAGGTCAAACTTAGAAAGTTGGGGGTTGCTGGCGGGCGACCACCGGAACCCAACAGCGAGAAGAATTACTACGCTGAGAGCACGATGGCGCCGCCACTGTTTTCGAGGCCCGCCGTTGCCGGCGTGGCCCAAGACCCCGCGGAGCGGGAGTGGTGAAATGACGCTGGAAGAGGCATGCCCCCCGGAATACCAAGGGGCGCAATGTGCGTTCAAAGATTCGATGATTCAC
Otu674	204	0	0	0	0	0	0	0	0	0	0	0	203	0	0	0	0	0	0	0	0	0	0	0	0	0	0	0	0	0	0	1	0	0	0	0	0	0	0	0	0	0	0	TCCTCCGCTTATTGATATGCTTAAGTTCAGCGGGTATCCCTACCTGATCCGAGGTTAACCTTTAAAAGTTGGGGTTTTGGCAAGACACTACCAAGGCCCTGTAGCGACAGAATTACTACGCTTAGAGCTTAACAGCACCGCCACTAATTTTAAGGGAGGCCTAAAGGCCAGCCCCAAGTCCACCTTGCGGTGAGTTGGTTATAATAACGCTCGAACAGGCATGCCCTCCGGAATACCAGAGGGCGCAATGTGCGTTCAAAGATTCGATGATTCAC
Otu675	206	0	0	0	0	0	0	0	0	0	0	0	0	0	0	2	21	0	0	1	0	0	0	0	0	0	1	0	0	0	0	0	0	0	0	0	17	2	16	146	0	0	0	TCCTCCGCTTATTGATATGCTTAAGTTCAGCGGGTATCCCTACCCGATCCGAGGTCAACCAGTGTAAAGGCTTAACGGCCGACGCAGACCATCAACCCAAAGCGAGACAGATGCCACAACGCTCGGGGATGGACCACGCGGCCGGGGGACTTTAAGGCGCGCGGTGGACGCGACGCCCAACACCGAGCGAGGCTCGAGTGGTGAAATGACGCTCGGACGGGCATGCCCTTCGGAATACCAAAGGGCGCAATGTGCGTTCAAAGATTCGATGATTCAC
Otu676	153	0	0	0	0	0	27	6	13	0	6	0	0	0	0	0	0	0	0	0	2	0	0	0	3	12	45	13	20	3	1	0	2	0	0	0	0	0	0	0	0	0	0	TCCTCCGCTTATTGATATGCTTAAGTTCAGCGGGTATCCCTACCTGATCCGAGGTCAAAAATAGAAAATTTGGGGTTGATGGCAAGCATCCACAAGACCCTATAGCGAGAGAATTACTACGCTTAGAGCCAGATGGCACCGCCACTGATTTTAAGGCACGCCCTAACGGGTGAGGCCCAATACCAAGCAGAGCTTGAGGGTTGTAATGACGCTCGAACAGGCATGCCCCTCGGAATACCAAGGGGCGCAATGTGCGTTCAAAGATTCGATGACTCAC
Otu677	254	179	0	0	0	0	3	0	0	0	0	31	0	0	0	0	0	0	0	0	4	0	3	1	13	3	7	7	0	1	1	0	0	0	0	0	0	0	0	1	0	0	0	TCCTCCGCTTATTGATATGCTTAAGTTCAGCGGGTATCCCTACCTGATCCGAGGTCAACCTGTAAAAGATTGGGGGTTGCTGGCCAGTGCCGCCCGGGACCCTGTAGCGAGAAGATTTACTACGCTCAGAGCCCGGCCGTACCGCCACTGATTTTGAGGCCCGCCCAGAGGCGGTGCCCAAGACCCCGCGAGCGGGATTGGTCATAATGACGCTCGAACAGGCATGCCCCGCGGAATACCACGGGGCGCAATGTGCGTTCAAAGATTCGATGATTCACTGG
Otu678	2994	2831	70	0	0	0	0	0	0	0	0	0	0	0	0	0	0	0	0	0	0	6	86	1	0	0	0	0	0	0	0	0	0	0	0	0	0	0	0	0	0	0	0	GTCCTCCGCTTATTGATATGCTTAAGTTCAGCGGGTAGTCCTACCTGATTTGAGGTCAGAATTTCAAAGTTGTGTTGACCGCCGACTCTTAAGGGCAGGTCTATGGAAGGACACGACAAAGGGGAACGTCTCGTTCGAGAGCGAGGATGGTACAACGCCCAGTCGAGTTCGACCCACAGGTCCAACCGATGCATTTGAGGGGAGCAGCCTCACGGCAGCAGGCCCCCAGCTCCAACCGCCGGAACGCACGAAACGTTTGGGGTTGATGACTTCAAGACACTCAAACAGGCATGCTCCTCGGAATACCAAGGAGCGCAAGGTGCGTTCAAAGATTCGATGACTCACA
Otu679	235	0	0	0	0	0	0	0	0	0	0	0	97	0	0	0	0	0	0	2	0	0	0	0	0	0	0	0	0	0	0	3	67	0	66	0	0	0	0	0	0	0	0	AGTGGTCCTCCGCTTATTGATATGCTTAAGTTCAGCGGGTATCCCTACCTCATCCCAGGTCAAACTGTAAAAGTTAGGGGTTGCTGGCGGACGACCACCGGAGCCCAACAGCGAGAAGAATTACTACGCTGAGAGCCCAGATGGCGCCGCCACTGTTTTCGAGGCCGGCCGCTTGCGCGGCGTGGCCCAATACCAAGCAGAGCTTGAGGGGTGAAATGACGCTGGAAGAGGCATGCCCCCCGGAATACCAAGGGGCGCAATGTGCGTTCAAAGATTCGATGATTCAC
Otu680	83	0	0	0	0	0	0	0	0	0	0	10	0	0	66	0	0	0	0	0	0	0	0	0	0	0	0	0	0	0	3	4	0	0	0	0	0	0	0	0	0	0	0	CTCCTCCGCTTATTGATATGCTTAAGTTCAGCGGGTATCCCTACCTGATCCGAGGTCAAACCATTAAAAGTGCCTTTTGGATGCCTCCGCCTGCCTCTCCATGACGCGCTGTGCTGCGTTGCGGATCGTACAAGGTGTCGGCTGCCAATGTCTTTGAGGCGAGTCTGCGCGCAGAGGCGAGACAAACGCCCAACACCAAGCAAAAAAGCTTGAGGGGGTTTTCTAATGACGCTCGAACAGGCATGCCCAGTGGAATACCAAAGGGCGCAATGTGCGTTCAAAGATTCGATGATTCAC
Otu681	112	0	0	0	0	0	0	0	0	0	0	0	0	0	0	1	0	0	0	43	0	0	0	0	0	0	0	0	0	0	0	0	0	2	0	0	0	0	6	60	0	0	0	TCCTCCGCTTATTGATATGCTTAAGTTCAGCGGGTATCCCTACCTGATCCGAGGTCAATCGTGGAAAATGGGGGTTTGTCCGGCGGACGCGCCCGGGCCGTCGAAGCGGAACGAAAAGGTTGTAGAGCGCTTGAGGACCGACCGCGTCGCCGCTAGTTTTCGGGAACGCCCGCCACGGGGCGTCTCCCAAGACCGAGCCGGGCTCGAGGGGATGTAATGACGCTCGAACAGGCATGCCCCCCGGAATACCAGAGGGCGCAATGTGCGTTCAAAGATTCGATGATTCAC
Otu682	260	0	0	0	0	0	0	0	0	0	0	0	0	0	0	0	0	0	0	0	0	0	0	0	0	0	0	0	0	0	0	260	0	0	0	0	0	0	0	0	0	0	0	TCCTCCGCTTATTGATATGCTTAAGTTCAGCGGGTAGTCCTACCTGATTTGAGGCCAGATGATTCAAAATTGTCTCATAGTGAAGACGGTTTGAAGCAAGGTCTACAGGGACTTCAAGGCGTAGATAATTATCACACCAAGGATCCACTATATAAACCCCAGCTAATGCATTTAAGAAGAGTTGACTTGCGCCAACAACTTCCAAGTCCAAATACAAAAAGCAACAAAGCTTTTGTATTTGAGAGATTCATGACACTCAAACAGGCATGCTCTCCGGAATACCAGAGAGCGCAAGATGCGTTCAAAGATTCGATGATTCAC
Otu683	81	0	0	0	0	0	0	0	0	0	0	0	6	1	64	0	0	0	0	0	0	0	0	0	0	0	0	0	0	0	0	0	10	0	0	0	0	0	0	0	0	0	0	TCCTCCGCTTATTGATATGCTTAAGTTCAGCGGGTATCCCTACCTGATCCGAGGTCAACCTGTAAAAATTGGGGGTTGTTGGCAAGCAACCTACCAGACTCAATCGCGAGGAGTATTACTACGCGTAGAGCTGATAAGCACCGCCACTGATTTTAGGGACCGCGAGATGCGAATCCCAATACCAAGCTGAGCTTGAGTGGTTATAATGACGCTCGAACAGGCATGCCCTCCGGAATACCAGAGGGCGCAATGTGCGTTCAAAGATTCGATGATTCAC
Otu684	79	0	0	0	0	0	0	0	0	0	0	0	0	0	0	0	0	0	76	0	0	0	0	0	0	0	0	1	0	0	0	0	0	0	1	0	0	0	1	0	0	0	0	AGTGGTCCTCCGCTTATTGATATGCTTAAGTTCAGCGGGTAGCCCTACCTGATTTGAGGTCAGAGTACAAATGTTGCCAGTAAAGGCGGTTGTGAGCAGACTGAACCCTTCGCCAATGAAACTTATTACATTGACTGGGGGAGACATCCACTAAGTCATTTAAGGTGAGCCATGATGGCAGCACCCAAGTCCAACCCGATCGGAAACCCGAGGGGGTTGAGAGTTCATGACACTCAAACAGGCATGCCTTTCGGAATACCAAAAGACGCAAGGTGCGTTCAAAGATTCGATGATTCAC
Otu685	165	0	0	0	1	0	0	0	0	0	0	0	0	0	0	0	0	0	0	2	0	0	0	0	0	0	0	0	0	0	0	0	0	7	0	1	0	0	144	10	0	0	0	TCCTCCGCTTATTGATATGCTTAAGTTCAGCGGGTATTCCTACCTGATCCGAGGTCAACCTTAGAAAATTCATGGTTAAGACCGGGGCCGGCCGACCGCTCCGACGCGTGCTGTAAAAGCTCGTTGCGTCTAGGGTCCAACACGACACCCGTCATTATCTTTCGGACCTGTCGGGTGTTTCACCGGCAAAAATCCAACGACAAGCCTGGCTTGATAGTTGATAATGACGCTCGAACAGGCATGCCCTTCGGAATACCAAAGGGCGCAATGTGCGTTCAAAGATTCGATGACTCAC
Otu686	156	0	0	40	3	93	0	0	0	0	0	0	0	0	0	0	0	0	0	0	4	0	0	16	0	0	0	0	0	0	0	0	0	0	0	0	0	0	0	0	0	0	0	TCCTCCGCTTATTGATATGCTTAAGTTCAGCGGGTAGTCCCGCCTGATTCGAGGTCAGATATTGAAATAGATTGTCTGTTTGAAAGACGATTCGAAGCAATCCATAGAGAATCCTGGCCACCTCTCGTAAAAGAGATGTCCTCAACGTCAGATAATTATCACGCCGAGTAGAACCAAGAGTTTCAAGGACCAGCTAATACTTTTAGAACCAGCCGAGCGTAGGCACGGCAGGGTTCAAATCCAATCCAGAATAGGCGATTAAACCATTCGGATTGAGAGTTTCATGACACTCGAACAGGCGTGCTCCCCGGAATACCAGGGAGCGCAAGGTGCGTTCAAAGATTCGATGATTCAC
Otu687	266	134	3	0	5	0	9	0	0	0	0	0	0	0	0	0	0	0	0	0	9	25	11	13	55	0	0	2	0	0	0	0	0	0	0	0	0	0	0	0	0	0	0	GTCCTCCGCTTATTGATATGCTTAAGTTCAGCGGGTATTCCTACCTGATCCGAGGTCAACCATTGAATATGGGGTTTTTTTACGGCTGGTTACCCGCTACACAACAGGAGTGAGAAGAATACTACTGCACTCAGCGTGATAGCGAGCCCGCCACTGATTTTGGGAGGCTGCGGCGGCCGCAGGGCTCCAACACAAGCGCTAGGCTTGATGGGTTGAAATGACGCTCGGACAGGCATGCCCGCCAGAATACTGGCGGGCGCAATGTGCGTTCAAAGATTCGATGATTCAC
Otu688	184	0	8	1	0	0	0	0	0	0	13	106	0	0	0	0	0	0	0	0	2	3	2	8	0	0	0	18	0	0	4	14	5	0	0	0	0	0	0	0	0	0	0	TCCTCCGCTTATTGATATGCTTAAGTTCAGCGGGTATCCCTACCTGATCCGAGGTCAACCTTGTAAAAAGAAAAGTGTCCCTGTGAGGGGACGGTGACCGGGTCTGGACTTCTAGCCTAGTACGTGCCCGAAAGCTCAGTGTACAGGAGTCCTCACAGACGCCGTCATTATCTTTGGGAAGAGCGGGGGGGCGAGCCTCCCGCTGCGACCAACAACAAGCCGGGCTTGAGGGGTGATAATGACGCTCGAACAGGCATGCCCTCCGGAATACCAGAGGGCGCAATGTGCGTTCAAAGATTCGATGATTCAC
Otu689	134	0	0	0	0	0	0	0	0	0	17	1	17	0	90	0	0	0	0	0	0	0	0	0	0	0	0	0	0	0	1	3	2	0	3	0	0	0	0	0	0	0	0	CTCCTCCGCTTATTGATATGCTTAAGTTCAGCGGGTAGTCCTACCTGATTTGAGGTCAAATGACATAAAGATGTTTGTCTTGCGACAGTTAGAAGCAGTCTTGACTCAATTGTAACAATGCTTTTTCTTATCACATTGTGTGTGATCAAGCCAGATCGCTAATGCATTTAGGACGAGTCATGATGATCCACAACAACGCCCAAATCCAACTTCAAACAAAAAGATTGAAGTTGAGAGTATTTCACGACACTCAAACAGGCATGCTCCTCGGAATACCAAGGAGCGCAAGATGCGTTCAAAGATTCGATGATTCAC
Otu690	211	0	0	0	0	0	0	0	0	0	0	20	30	0	0	0	0	0	0	0	0	0	0	0	0	0	0	0	0	0	3	118	40	0	0	0	0	0	0	0	0	0	0	AGTGGTCCTCCGCTTATTGATATGCTTAAGTTCAGCGGGTAGTCCTACCTGATTTGAGATCAGATCATAAAGTATGTTTGTCTAATTTAATAGACTATTAGAAGCGGTTCATCTGCAATCCCGGCCACCTTTTTTACGAGGTGTCCTCAGCGAGTGATACTTATCACGCCGAGTGGAACCGAGTTTACTGAGATCCAGCTAATGTTTTTAAGAGGAGCAGACGTGAATCCGCAAGACCTCCAAGTCCAAGACAAAACCAATTGAATTAACAAAAGGTAATGTTTTGATAATTTCATGATACTCAAACAGGCATGCTCCAAGGAATACCAAGGAGCGCAAGGTGCGTTCAAAGATTCGATGATTCAC
Otu691	195	0	1	7	3	0	1	4	4	8	0	0	0	0	0	7	12	17	0	1	5	3	1	0	0	18	33	19	10	2	1	0	0	3	0	8	5	3	17	2	0	0	0	TCCTCCGCTTATTGATATGCTTAAGTTCAGCGGGTATCCCTACCTGATCCGAGGTCAACCTGAAAAAAAAAGGTTGGAGGGGGTCGGCGGGCGCCGGCCGGGCCTACGGGCGGGTGACAAAGCCCCATACGCTCGAGGACCGGACGCGGTGCCGCCGCTGCCTTTCGGGCCCGCCCCCGGGGGGGCGGCGCCCAACACACAAGCCGGGCTTGAGGGCAGTAATGACGCTCGGACAGGCATGCCCCCCGGAATACCAGGGGGCGCAATGTGCGTTCAAAGATTCGATGATTCAC
Otu692	117	0	1	0	0	0	0	0	0	0	0	0	0	0	116	0	0	0	0	0	0	0	0	0	0	0	0	0	0	0	0	0	0	0	0	0	0	0	0	0	0	0	0	AGTGGTCCTCCGCTTATTGATATGCTTAAGTTCAGCGGGTGGTCTTGTCTGATCTCAGGTCAAAAGGGTTGGTGCGGGGGGGCGGAGGCGGCCCCTTTCGAGGCCGACCCCCACCGAGGACCCGCAGGGTTTCCTGCTTGGCCGCGCTGGCACAGACTCTTTCGATCCGAGCGGGTGTTGGAACGACAGCGGCATGCGGCGTGAGCCACCTACCAAGCTGGCGCCCGTTTCGCGGGGAAAGGGGGTGTCCGGCAGCTAGCCCTGTGCTTCAGCCGACCCGGCTCTTTGTTTCAAGTGCCGAGACGGCCACGTCCGCCCGAGGCCCGGCTGCCCCCTTTCGGAGGAGTCGGGTGGGGCGAGGGGTGAGCTGACGCTGAGACAGGCATACTCTCGGCCGAA…
Otu693	486	0	13	158	95	0	0	0	0	0	0	0	1	0	2	0	0	0	0	0	22	10	48	24	105	1	0	4	1	0	0	0	0	0	0	0	0	0	0	2	0	0	0	TCCTCCGCTTATTGATATGCTTAAGTTCAGCGGGTATCCCTACCTGATCCGAGGTCACCACAGAGTTGGGGTTCTGGCAGGCCGCCGCCGGGCGCTAGAGCGAGAGACGTACTACGCTTAGAGCCGGACGGCGCCGCCACTGTCTTTGGGGCCGGCCGCGGGGGCGGGGCCCAACACCAAGCGGGGCTTGAGGGTTGAAATGACGCTCGAACAGGCATGCCCTGCGGAATACCACAGGGCGCAATGTGCGTTCAAAGATTCGATGATTCAC
Otu694	175	0	0	0	0	0	8	2	0	0	0	0	0	0	0	0	0	0	0	0	0	0	0	0	0	38	13	34	72	8	0	0	0	0	0	0	0	0	0	0	0	0	0	AGTGGTCCTCCGCTTATTGATATGCTTAAGTTCAGCGGGTATTCCTACCTGATCCGAGGTCAACCTTTTAAAGTTTTTTAGAAGACAAGATCCCCACTACACGCCCTGAACGAGAAGTATTACTGCGCTCGGAGTATAGCGGAGCCCGCCACTGTTTTTCAGGGCCTGCGGCAGCCGCAGAAGCCCCAACACCAGTACACCCAGCATAAAAATACAGGGGTTCTGAGGGTTGAAATGACGCTCGAACAGGCATGCCCGCTAGAATGCTAACGGGCGCAATGTGCGTTCAAAGATTCGATGATTCAC
Otu695	110	0	0	0	0	0	0	0	0	0	0	0	0	0	0	0	0	0	0	0	0	0	0	0	0	0	0	0	0	0	0	0	18	0	92	0	0	0	0	0	0	0	0	TCCTCCGCTTATTGATATGCTTAAGTTCAGCGGGTATTCCTACCTGATCCGAGGTCAACCTGTAAAAGTGGGGGGGTTGGGCGTGGTCGCCGCCGGTCGCCAGTGCGAGTGTTGCTACTGCGCAGAGGTTCCACGGCGGGACCGCCACTTCATTTCAGGGCCGGCGGCGCCCGGGGGCGGCCGATCCCCAACACCAAGCAGGGCTTGAGGGGTTGAAATGACGCTCGGACAGGCATGCCCGCCAGAGTGCTGGCGGGCGCAATGTGCGTTCAAAGATTCGATGATTCAC
Otu696	175	97	8	0	0	0	12	1	0	0	38	0	2	0	0	0	0	0	0	0	0	4	0	0	0	3	0	10	0	0	0	0	0	0	0	0	0	0	0	0	0	0	0	AGTGGTCCTCCGCTTATTGATATGCTTAAGTTCAGCGGGTAGTCTTACTTGATTTGAGATCGAGTTCACAAGTTCTTACGAACGAGTTTTCCTGCAATCAGCGATTGTGGCGCATTCGACCTTTATGTTAGCTGAAGCAAAAGTAATAATCCGTTTGACGGGACTAAATAGATATGCTTTTAGCTCAGAAGAATGTCCTGCTGCACCTGCATTTCAAGCGACCCTCCTCTTCCTCACGAAAGAGTCGGGATCGCTCAAGTCCAATCCTCCCGACGCAAGCGCCTTGAGGGTTGAGATGTTTACAGATACTCAAACAAGCATACTCTCCGGAATACCAGAGAGTGCAATGTGCGTTCAAAGATTCGATGATTCAC
Otu697	135	5	0	2	0	17	0	0	0	0	0	0	0	0	0	0	0	0	0	0	0	1	29	39	42	0	0	0	0	0	0	0	0	0	0	0	0	0	0	0	0	0	0	TCCTCCGCTTATTGATATGCTTAAGTTCAGCGGGTTTTCTTGCTCGATTTCAGACCAAGTTATCAGTCGAAGATCCAAGGATCAGCGAAAGTTTTTGGTTTTGAGTGTATCAACCAGTACCTGAAAACGATCCTCTTCAAGAGATAACGAATGAGTTAACATCTGTTGCACTTGTTAAGAACCGAGCCATAGAGCTGGTGCAAACACAATCATTTTCAAGCCATTGCCATACGACAAAAGGGCTCACATTCAAAAGATGCAGCCTTGTAGGAACAAGACCATAACTTTGAGAATTTCAATGATTCTGAAACGAGCATGCTCCCCGGAATACCAGAGAGCGCAATGTGCGTTCAAAGATTCGATGATTCAC
Otu698	198	0	5	0	0	0	0	0	0	0	0	0	0	0	0	0	0	0	0	0	9	10	1	0	5	0	5	163	0	0	0	0	0	0	0	0	0	0	0	0	0	0	0	TCCTCCGCTTATTGATATGCTTAAGTTCAGCGGGTATCCCTACCTGATCCGAGGTCAACCTTAAAAGGGGGGAGTTCTGGCAAGCAACCACCCGGAACTCTGTAGCGAGAAGAATTACTACGCTTAGAGCCAGATGGCACCGCCACTGATTTTAAGGGCCGAGAAACCTCGCACCCCAAGACCAAGCCGAGGCTTGAGTGGTTATAATGACGCTCGAACAGGCATGCCCCTCGGAATACCAAGGGGCGCAATGTGCGTTCAAAGATTCGATGACTCAC
Otu699	123	0	0	0	0	0	0	0	0	0	0	0	0	0	0	1	0	0	0	1	0	0	0	0	0	0	0	0	0	0	0	0	0	0	0	0	10	28	26	57	0	0	0	CTCCTCCGCTTATTGATATGCTTAAGTTCAGCGGGTATCCCTACCTGATCCGAGGTCAACCTGTAAAAATGAGGGGGTTCTAGCGAGCGACCGGGGGAACTCTATAGCGGGAGTATGTACTACGCTTAGAGCCCACCGGCGCCGCCACTGATTTTGAGGGCCGCGGAACCACGTGCCCCAATACCAAGCTAGGCTTGAGTGGTTAAATGACGCTCGAACAGGCATGCCCTGCGGAATACCACAGGGCGCAATGTGCGTTCAAAGATTCGATGATTCAC
Otu700	203	0	0	0	0	0	0	0	0	0	121	0	13	0	0	0	0	0	0	0	0	0	0	0	0	0	0	0	0	0	6	36	26	0	1	0	0	0	0	0	0	0	0	TCCTCCGCTTATTGATATGCTTAAGTTCAGCGGGTATCCCTACCTGATCCGAGGTCAACCATAGAAAATTGGGGGTTTTGGCAAGCGGTCCTCTAGGCCCTGTAGCGAGAAAAGTTACTACGCTTAGAGCTAGAAGGCACTGCCACTGATTTTAGAAGCTGCTTAAGGGCATGCTCCAACACCAAGCTAGGCTTGAGGGTTATAATGACGCTCGAACAGGCATGCCCCCCGGAATACCAAGGGGCGCAATGTGCGTTCAAAGATTCGATGACTCAC
Otu701	157	10	81	0	0	0	66	0	0	0	0	0	0	0	0	0	0	0	0	0	0	0	0	0	0	0	0	0	0	0	0	0	0	0	0	0	0	0	0	0	0	0	0	TCCTCCGCTTATTGATATGCTTAAGTTCAGCGGGTATTCCTACCTGATTTGAGACCATGGTTCAAGCTTTTTTACGGCTTTATGGTTGGACTGCAAAGCGCTTTCGAGCTAATCAATGCTGCATCTTAATAAGCATTATAAGAGGTAAACCCCATTCAAATACGTTTCTGATGCTTTGCAAAGAGTCAAACACTCTGGGCACAGTTCAGCTATAGATTTCAAGACAGACTACTACAAGTAGTCAAGCCTCAGATCTTTACTAAGCTGCTAATTAAAGCAAAATAGTAAAATAAATACTATAGATTCTCAAACAGGCATACTCTACCGAAATAGAGTGCAATATGCGTTCAAAGATTCGATGATTCAC
Otu702	211	0	0	0	0	0	0	0	0	0	0	0	0	0	0	0	21	5	0	0	0	0	0	0	0	0	0	0	0	0	0	0	0	9	0	0	26	6	96	48	0	0	0	CTCCTCCGCTTATTGATATGCTTAAGTTCAGCGGGTATCCCTACCTGATCCGAGGTCAACCATTGATAAATTAGGGGTTAATGGCAAGTACACATCCAAACCTCCAAAGCGAGAGAATTACTACACTTGAAGCCAGGTGGCACCGCCACTGATTTTAAGGTGCACCATTGCCAGGTGACACCCAATACCAAGCTGAGCTTGAGGGTTGAAATGACGCTCGAACAGGCATACCCTCTGGAATACCAGAGGGTGCAATGTGCGTTCAAAGATTCGATGATTCAC
Otu703	174	0	0	0	0	0	0	0	0	0	0	0	3	151	0	0	0	0	0	0	0	0	0	0	0	0	0	0	0	0	5	9	5	0	1	0	0	0	0	0	0	0	0	AGTGGTCCTCCGCTTATTGATATGCTTAAGTTCAGCGGGTATCCCTACCTGATCCGAGGTCAAAGTGATAGAATGGCTTGCTGGGAGGAGGCAGGCTGGAGTCGCAACGCAATGTGCTGCGCACGAAGCCAACTTGCCGGCTGCCAATGAATTTGAGGCGAGTCCACGCACAGAGGCGGAACAAACACCCAACACCAAGCAGAGCTTGAAGGTTTAAATGACGCTCGAACAGGCATGCCCAACGGAATACCGAAGGGCGCAATGTGCGTTCAAAGATTCGATGACTCAC
Otu704	268	4	0	0	0	10	0	3	0	0	0	0	52	0	0	0	3	24	0	2	0	0	0	0	0	0	0	0	4	0	0	0	0	4	0	0	0	4	155	3	0	0	0	GTCCTCCGCTTATTGATATGCTTAAGTTCAGCGGGTATCCCTACTTGATCCGAGGTCAACCTTTAAAAATTGGGGGTTTTATAGCGGACACATAGAACCAGGCTACGAATTATACTTTTCCCCGAGCAGGTTCTATAGCGAGGAGAAATTACTACGCTTAGAACCCACAGGTGGCGCTACGAGACTCGAGGGCTGCAAAAGATTCGCAACCCCAACACCAAGACAGGCTTGAGTGGTTATAATGACGCTCGAACAGGCATACCCGGCGGAATACCACCGGGTGCAATGTGCGTTCAAAGATTCGATGATTCAC
Otu705	106	0	0	0	0	0	0	0	0	0	0	0	0	0	0	0	0	0	0	0	17	1	21	0	66	1	0	0	0	0	0	0	0	0	0	0	0	0	0	0	0	0	0	TCCTCCGCTTATTGATATGCTTAAGTTCAGCGGGTATCCCTACCTGATCCGAGGTCAACCATAGAAGTTGGGGTTCTGGCGCGCGACCGCAGGGCCCTAGAGCGAGAGTGTTTACTACGCTTAGGACCGCACGGTACCGCCACTGATTTTAGGGCCGGCCGCGACGGGCAGGGCCCAACACCAAGCGAGGCTTGAGGGTTGAAATGACGCTCGAACAGGCATGCCCTGCGGAATACCACAGGGCGCAATGTGCGTTCAAAGATTCGATGATTCAC
Otu706	209	0	0	0	0	0	2	0	0	0	0	0	0	0	0	0	3	0	0	4	0	0	0	0	0	0	0	0	0	0	84	1	0	12	0	1	31	2	42	27	0	0	0	TCCTCCGCTTATTGATATGCTTAAGTTCAGCGGGTATCCCTACCTGATCCGAGGTCAAAAATAGAAAATAGCTTCTGGGAGCTGATCCAAAGTCTCCGAGTTCGCGTTTCTGCTGCGCTCGAAGCCAATGTACCGGCCGCCAATGAATTTAAGGCGAGTCCGCGCCGAGGCGGGACAGACACCCAACACCAAGCAGAGCTTGAAGGTTTAAATGACGCTCGAACAGGCATGCCCTAAGGAATACCAAAGGGCGCAATGTGCGTTCAAAGATTCGATGATTCAC
Otu707	121	0	0	0	0	0	0	0	0	0	54	0	0	0	0	14	32	0	0	0	0	0	0	0	0	0	0	0	0	0	3	1	2	3	0	0	0	2	0	10	0	0	0	TCCTCCGCTTATTGATATGCTTAAGTTCAGCGGGTATCCCCGCCTGATCCGAGGCCAAACCGTGTAAAAATGGGTTTCAGAGGCAGCCGACCCGATGGACACGCGGAGCGAGGAACGAATTCTTGCTACGCTCGCGGCCAGCGGGGGGCGCCTAGAGGTTTGGGGTCTGGTAGCGTACCATGGCCCAACATCAAGCGAAGCTTGGGGGGTGTAATGGCGCTCGGACAGGCGTGCCCCCCGGAATACCAGGGGGCGCAATGTGCGTTCAAAGATTCGATGATTCAC
Otu708	217	0	0	0	0	0	3	0	0	0	17	7	14	0	17	0	0	0	0	0	0	0	0	0	0	0	0	0	0	0	0	0	98	0	61	0	0	0	0	0	0	0	0	TCCTCCGCTTATTGATATGCTTAAGTTCAGCGGGTAATCCTACCTGATTTGAGGTCAAATTGTCAAGTAATTGTCTTTGTTAAAGACCATTATAAGCAGACTCTATTTAATATCAATGACTAAGAATTATCAAGTCAATGACAGCTAAAACGAGTAATTCTGCTGATGCATTTAAAAAGGAGCCGAACATAAAGCACGGCACACTTCAACATCCATACTCATATCAATTATAAAAACTGATAGAGATGATAATTTAATGACACTCAAACAGGCATACCCCGCGGAATACCACGGGGTGCAAGGTGCGTTCAAAGATTCGATGATTCAC
Otu709	165	0	1	0	0	0	4	0	0	0	82	0	5	0	18	0	0	0	0	4	0	0	0	0	0	0	0	12	5	6	1	4	0	0	1	0	19	1	0	2	0	0	0	CTCCTCCGCTTATTGATATGCTTAAGTTCAGCGGGTATCCCCACCTGATCCGAGGTCAACCTTTGAAATTTGAGGTTTTTTGACGGCAGCGCGCCGCCGACTCCCACGAGCGAGTAAAAGGTTCCACAACGCTGGGGGGTTCGACGACCCGGCCGGGGTCTTTGAGGCGCGCGGGCGGTGAAACACACGCCGCGACGCCCAATACCAAGCCAGGCTTGAGTGGTGTAATGACGCTCGAACAGGTGTGCCCTAAGGAATGCCAAAGGGCGCAATATGCGTTCAAAGATTCGATGATTCAC
Otu710	321	0	0	0	0	0	0	0	0	0	0	0	0	0	0	4	12	21	17	22	0	0	0	0	0	0	0	0	0	0	0	0	0	0	0	6	16	8	50	165	0	0	0	TCCTCCGCTTATTGATATGCTTAAGTTCAGCGGGTATTCCTACCTGATCCGAGGTCAACCTTAGAAAATAATGGTTAAAGACCGGGTCGGTCGACCACTTCAATGCGTGCTATGAAAAGCTCGTTGCATCTAGGGTCAAACACGACGCCGTCATTATCTTTCGGACCTGCTGCATATTTCAGCCGCAAAGGGGTCCAACGACAAGCCAGGCTTGATGGTTGATAATGACGCTCGAACAGGCATGCCCTTCGGAATACCAAAGGGCGCAATATGCGTTCAAAGATTCGATGATTCAC
Otu711	98	0	0	0	1	0	2	18	0	0	1	32	19	0	0	0	0	0	0	0	0	0	0	0	0	1	0	0	0	0	0	10	13	0	1	0	0	0	0	0	0	0	0	TCCTCCGCTTATTGATATGCTTAAGTTCAGCGGGTAGTCCTACCTGATTTGAGGTCAGAATATAAAGTGTGTTAGAGTGGAGGGTTGCGAGAACTTATTACGCATTCCACTTAGACATTTAAGGCGAGCCAGAGTAAACGGCAACACCCAAAGCACAACTATAGAAAACTATAGAGGTGAGGTTTATAAGACACTCAAACAGGCATGCCCTTCGGAATACCAAAGGGCGCAATCTGCGTTCAAAGATTCGATGATTCAC
Otu712	130	0	0	0	0	0	0	0	0	0	40	0	40	0	0	0	0	0	0	0	0	0	0	0	0	0	0	0	0	0	13	18	14	0	4	0	0	0	0	1	0	0	0	CTCCTCCGCTTATTGATATGCTTAAGTTCAGCGGGTAGTCTTACTTGATTTGAGATCGAGTTTAACAAGAATCGTTGCCGACCCTTGTAAAATCCTGCATCAGTCAGCCAATGCGGTCAAACTCCCTTTATGTTAGCTGCAGCAAAAGTAATAATCCGTTTGACGGGACTAAATGAATATGCTTTTAGCTCAGGAGAATGTCCAGCTGCACCTGCATTTCAAGCAACCCGCCGCCGATCTGAAAAAGATTGGTGTTGGGATTGCTCAAGTCCAAAACTTTCAAAAAAATCCAAAAGCTTTGAGGTGTTTACTGATACTCAAACAAGCATGCTCTTCGGAATACCAAAGAGCGCAATATGCGTTCAAAGATTCGATGATTCAC
Otu713	86	0	32	8	19	0	0	0	0	0	0	0	0	0	0	0	0	0	0	0	12	11	2	0	2	0	0	0	0	0	0	0	0	0	0	0	0	0	0	0	0	0	0	TCCTCCGCTTATTGATATGCTTAAGTTCAGCGGGTATCCCTACCTGATCCGAGGCCATGTTTTCGAAAACTGGCCGCCCGTCCCGACAGACCTCCTCGCATACTCGCTGCGTTTCGGTGCCGGTCGGGCGCCGATGTGTTTCGGAGGTCCCCTCCCGGGGATCCTCCAACGCAAGGCAGAGCCTCAGACACAAACGGCGCTCGAACAGGTATACCCCAAGGATTACCGAGGGGTGCAATGTGCGTTCAAAGATTCGATGATTCAC
Otu714	122	0	0	0	0	0	0	0	0	0	0	78	0	0	28	0	0	0	0	0	0	0	0	0	0	0	0	0	0	0	1	0	0	0	15	0	0	0	0	0	0	0	0	AGTGGTCCTCCGCTTATTGATATGCTTAAGTTCAGCGGGTATCCCTACCTGATCCGAGGTCAACCATTTTGTAGTAAAGGGGTTTTGGCGCGGGCAACCCGGACTCCATAGCGAGAGATTTACTACGCTTAGAGCCGAGAGGCACTGCCACTGATTTTAAGAGCTGCTAGATAGCATGCTCCAACACCAAGCTAGGCTTGAGGGTTATAATGACGCTCGAACAGGCATGCCCCCCGGAATACCAAGGGGCGCAATGTGCGTTCAAAGATTCGATGACTCAC
Otu715	140	0	0	0	0	0	1	0	0	0	0	8	7	0	78	0	0	0	0	0	0	0	4	0	0	0	0	0	4	0	0	1	11	0	26	0	0	0	0	0	0	0	0	GTCCTCCGCTTATTGATATGCTTAAGTTCAGCGGGTATTCCTACCTGATCCGAGGTCAACGTTCAGAAAGTCGGGGGTTTTACGGCGTGGCCGCGCCGCGCTCCGCGTGCGAGTGTTGCTACTACGCAGGGGAGGCTGCAGCGAGACCGCCACTGAATTTGGGGGACGGCCGGTTAGGGCCGATCCCCAACACCAGCGCCGCGCCTGCAAGCAGGCGGGCCCTGAGGGTTGAAATGACGCTCGGACAGGCATGCCCGCGAGAATACTCGCGGGCGCAATGTGCGTTCAAAGATTCGATGACTCAC
Otu716	58	0	0	0	0	0	0	0	0	0	0	0	0	0	0	1	53	0	0	0	0	0	0	0	0	0	0	0	0	0	0	0	0	0	0	0	0	3	0	1	0	0	0	TCCTCCGCTTATTGATATGCTTAAGTTCAGCGGGTATCCCTATCTGATCCGAGGCCATGTTTTAGAATAGATTTGGCAGTCAACTATTAAACCTTCCATCCACATTTTGCTGTGTATTCAGGCAATAGCTAACGCCCATGTTTTTCGATAGACCAAAAATTGGTATTATCAATGCAAGACAAAGTCTTAGTTTAAAACGGCGCTCGAACAGATATACCTCAAGGAGTACCAAGAGGTGCAATGTGCGTTCAAAGATTCGATGATTCAC
Otu717	135	0	0	0	0	0	0	0	0	0	7	3	11	95	0	0	0	0	0	0	0	1	0	0	0	0	0	0	0	0	0	2	16	0	0	0	0	0	0	0	0	0	0	GTCCTCCGCTTATTGATATGCTTAAGTTCAGCGGGTATCCCTACCTGATCCGAGGTCAAGAGCAAATATATGGACTTGATGGGGGCCAACAAAGCAAGCAAGGGGCGCAAAATGTGCTGCGCTCCAGGCTAACATGCCGGCTGCCAATTGATTTAAGGCGAGTCTTGCGCAAAAAGCGCGGGACAAACACCCAACACCAAGCAAAGCTTGAGGGTACAAATGACGCTCGAACAGGCATGCCCCATGGAATACCAAGGGGCGCAATGTGCGTTCAAAGATTCGATGATTCACTGG
Otu718	98	0	0	0	13	0	6	0	0	0	0	0	0	0	0	0	0	0	0	0	0	6	9	0	1	9	43	8	3	0	0	0	0	0	0	0	0	0	0	0	0	0	0	TCCTCCGCTTATTGATATGCTTAAGTTCAGCGGGTAGCCCTACCTGATTTGAGGTCAATGTCAAAAGATATGGGTTGTTATGAGCAGGCCCCAGGACCAGCCGAGACGAAACTTATCACGTCAGGCATGGGTCAAAGAGTTCCCACTGAGTCATTTGAGGCGAGCCTTGGGAGGCAGCGCCCAGTTCCAAGTCCACCGAAAGTAATTAAAAACCCTCGGGGATTGATGTTTCATGACACTCAAACAGGCATGCCTCTCGGAATACCAAGAGGCGCAAGGTGCGTTCAAAGATTCGATGATTCAC
Otu719	116	0	0	0	0	116	0	0	0	0	0	0	0	0	0	0	0	0	0	0	0	0	0	0	0	0	0	0	0	0	0	0	0	0	0	0	0	0	0	0	0	0	0	AGTGGTCCTCCGCTTATTGATATGCTTAAGTTCAGCGGGTATTCCTACCTGATCCGAGGTCAACCATTGAAATGGGGGGTGTTTTACGGCAGGGCGCACCGCGGTTCCAGAACGAGGCATACATTACTGCGTTCGGTTCCGCGGCGCACACGCCGCTGTCTTTGGGGGCCTGCCAGCCCTGCGGCGGCAGCGCCCCAACGCCAGGCGGGGCCTGAGGGTTGAAATGACGCTCGAACAGGCATGCCCGCCAGAGTGCTGGCGGGCGCAATGTGCGTTCAAAGATTCGATGACTCAC
Otu720	120	0	0	0	0	0	1	0	0	0	0	1	29	15	0	0	0	0	0	0	0	0	0	0	0	0	0	0	0	0	0	0	22	0	43	0	0	1	6	2	0	0	0	TCCTCCGCTTATTGATATGCTTAAGTTCAGCGGGTATTCCTACCTGATCCGAGGTCAACCATTAAAATTGGGGGGTTTAGCGGCTGAGGTTTATAGTATTTCAAAAACGAGATAAAGATTACTACGTTCAGAGATTGCTATAAATCCGCCGTTGAATTTGAGGAACGACAATACAGTCGATTCCCAATACTAAGCTAGGCTTAAGGGTTGAAATGACGCTCGAACAGGCATGCCCACTAGAATACTAATGGGCGCAATGTGCGTTCAAAGATTCGATGATTCAC
Otu721	121	0	0	0	0	0	0	0	0	0	3	0	0	0	0	0	0	0	0	0	0	0	0	0	0	0	0	0	0	0	0	0	0	0	118	0	0	0	0	0	0	0	0	TCCTCCGCTTATTGATATGCTTAAGTTCAGCGGGTATCCCTACCTGATCCGAGGTCAAAATTGTGAAGATGGCTTCTGGGAGACGATACGTCGGACTCGAGTTCGCGTTTCTGCTGCGCTCGAAGCCAATGTACCGGCCGCCAATAATTTTGAGGCGAGTCCACGCCCGGAGGCGGCGGACAGTCACCCAACACCAAGCTGAGCTTGAAGGTTTAAATGACGCTCGAACAGGCATGCCCTAAGGAATACCAAAGGGCGCAATGTGCGTTCAAAGATTCGATGATTCAC
Otu722	2111	0	5	6	0	6	0	0	0	7	0	0	28	0	1	104	575	13	8	110	0	0	15	2	3	0	0	3	0	0	0	71	82	11	24	2	307	132	472	124	0	0	0	TCCTCCGCTTATTGATATGCTTAAGTTCAGCGGGTATCCCCACCTGATCCGAGGCCAACCTTAAAAAAATGGGTTTCGGGGCGGCCGGCGGCAGGCACTCCGAGCGAGGGATTTCTCTTGCTACGCTCAGGGCCGGACGACGGCGCCCACGGGTTTCGGGCCCGTCCGCGAGGACGGGGCCCATCACAGAGCAGGGCTCCAGGGTAGAAATGGCGCTCGAACAGGTGTGCCCCCCGGAATACCAGGGGGCGCAATGTGCGTTCAAAGATTCGATGACTCAC
Otu723	144	0	0	0	0	0	0	0	0	0	144	0	0	0	0	0	0	0	0	0	0	0	0	0	0	0	0	0	0	0	0	0	0	0	0	0	0	0	0	0	0	0	0	AGTGGTCCTCCGCTTATTGATATGCTTAAGTTCAGCGGGTAATCCTATCTGATTTGAGGTCTAATTTCAAAGATGACTAGCATGATTGGAAGCTGGCCTACAATCTCGTCCTCAGCAAATAGTCTATTACACTGAGTCAATCCGAGATCAACTAGGGCGGCTAATGTATTACGACAGAGCTACGAGTAGCAACCGTCAGAAACCAAGCTGAGCAACAACAAAGTTGAACAGTTGATGGATTCATGACACTCAAACAGACATACTCCTCGGAATACCAAGGAGTGCAAGGTGCGTTCAAAGATTCGATGATTCAC
Otu724	145	0	0	0	0	0	0	3	0	0	5	0	0	0	0	0	9	0	0	0	0	0	0	0	118	0	0	0	0	0	0	0	9	0	0	0	0	0	0	1	0	0	0	TCCTCCGCTTATTGATATGCTTAAGTTCAGCGGGTATCCCTACCTGATCCGAGGTCAACCTTGAGGTGATGTGTTTTGGGGGCGGGCGACGCGGGAGACCTCTGAAGCGGGAGAAATTTACTACGCTTGAGGCTCCAGGCCACCGCCGACACCTTTGAGGCGGGTCCCCTTTTCACGGGGGACCGCACCCAATGCCAAGCAGTGCTTGATGGTTGATAATGACGCTCGAACAGGCATGCCCTTCGGAATACCAAAGGGCGCAATGTGCGTTCAAAGATTCGATGACTCAC
Otu725	153	0	1	0	0	0	0	0	0	0	21	0	45	0	7	0	0	0	0	0	2	1	3	0	0	0	0	0	0	0	13	55	2	0	3	0	0	0	0	0	0	0	0	TCCTCCGCTTATTGATATGCTTAAGTTCAGCGGGTATCCCCGCCTGATCCGAGGCCAAACTAAAAATCGTTGCTCGAGCCCTGCGTTACCAGGTGCTCTCGGCGGCCGTCCAACCGTGCCCACAGAAGCGACTGACTTGCGTCTTGCTACGCTCGTGGTCCGGCGGCGGCGCCTACACGTTCCAGACCCGTCTCGTTACAGACGTCGTCCAACATCAAGCCAAGCTTGGGGTGTGTAATGGCGCTCGAACAGGCGTGCCTCCCGGAATACCGAGAGGCGCAATGTGCGTTCAAAGATTCGATGATTCAC
Otu726	99	3	0	0	0	0	3	0	0	0	0	0	16	0	0	1	0	0	0	1	0	0	0	0	0	0	0	0	0	0	0	0	0	0	0	0	0	10	4	61	0	0	0	AGTGGTCCTCCGCTTATTGATATGCTTAAGTTCAGCGGGTATCCCTACCTGATCCGAGGTCAACCATAAGAGTGTGGGTTCTGGCAGGTAACCGCGAGGCTCTAGAGCGAGAGATGTACTACGCTTAGAGCCGGACGGCACCGCCACTGGCTTTGGGGCCGGCCGCGGGGGCTTGGCCCAACACCAAGCAGAGCTTGAGGGTTGAAATGACGCTCGAACAGGCATGCCCTGCGGAATACCACAGGGCGCAATGTGCGTTCAAAGATTCGATGATTCAC
Otu727	175	0	0	0	0	0	0	0	0	0	138	13	0	0	0	0	0	0	0	0	0	0	0	0	0	0	0	0	0	0	1	23	0	0	0	0	0	0	0	0	0	0	0	TCCTCCGCTTATTGATATGCTTAAGTTCAGCGGGTCTTCCTGCCTGATTTGAGACCATGGTTCAAGTTAACCCGAAGGCTAACTTTAATAGGTGAGTGCCAGACAAATTCCATCACACGTACTGGGTATTAGAGAAACCGAAGTCCCATACACATACTTTTCCGTTACTTGACAGTATCCAGCAGCTATAGTTTTAAAAGCACGCAGGGTTAGTGCGACGCCTCAAATCTCTCCTTCCTTAGATATAAATACCCAAAGTTGGAAAATGAATACTATAGATTCTCAAACAGGCATACTCTGCCGAAACAGAGTGCAATGTGCGTTCAAAGATTCGATGACTCAC
Otu728	154	0	0	0	0	0	0	10	0	0	37	55	20	11	0	0	0	0	0	0	0	0	0	0	0	2	0	1	0	1	7	7	0	0	3	0	0	0	0	0	0	0	0	AGTGGTCCTCCGCTTATTGATATGCTTAAGTTCAGCGGGTAACCCTACCTGATCCGAGGTCAAACTTAGAGAGTAAGGTTTGACGGCAGGCCTCCACCGGGTCCCGAAGCGAGCTGTAATACTACGCAGGGGGAGCCGCGGCAGGACCGCCACTTCATTTCGGGGCCTACGGGGGATAGCACGAGGCTTCCCGTAGTGCCCCAACGCCGGGCCGGAACAGCACCTAGATGCTGGACAGGCTCGAGGGCAGAAATGACGCTCGGACAGGCATGCCCGGCAGATTACTGCCGGGCGCAATGTGCGTTCAAAGATTCGATGATTCAC
Otu729	80	0	0	0	0	0	0	0	0	0	23	0	0	0	47	0	0	0	0	0	0	0	0	0	0	0	0	0	0	0	3	0	0	0	7	0	0	0	0	0	0	0	0	GTCCTCCGCTTATTGATATGCTTAAGTTCAGCGGGTATTCCTACCTGATCCGAGGTCAACCAGAAAAAATTGGGGGGTTTAACGGCCGGGGGGGCAGCACCTAACAAAAGCGAGATAAAGAATTACTACGCTCAGAGGACTACTGCCACTCCGCCAATGGCTTTGGGGAACTACGGAGGCCGTAGAGTCCCAACAGTAAGCTGTGCTTAGGGGTTGAAATGACGCTCGAACAGGCATGCCCACCAGAATACTGATGGGCGCAATGTGCGTTCAAAGATTCGATGATTCAC
Otu730	119	0	0	0	0	0	0	0	0	0	0	0	0	35	0	0	0	0	0	0	0	0	0	0	0	0	0	0	0	0	75	4	5	0	0	0	0	0	0	0	0	0	0	CTCCTCCGCTTATTGATATGCTTAAGTTCAGCGGGTATTCCTACCTGATCCGAGGTCAACCTTTGAAATATAGGGGGTTTCACGGCTGGAATCCGCTACACGTCCAGAGCGAAGAGTAAACTACTGCACTCGGTGTGATAGCGAGCCCGCCACTGCTTTTAGGAGGCTGCGGGCGGCCGCAGGGCTCCAACACAAGCCTGGGGCTTGATGGTTGAAATGACGCTCGAACAGGCATGCCCGCCAGAATACCGGCGGGCGCAATGTGCGTTCAAAGATTCGATGATTCAC
Otu731	171	0	0	5	0	0	0	0	0	0	103	19	2	3	0	0	0	0	0	0	0	0	2	0	0	0	1	0	4	0	5	12	10	0	5	0	0	0	0	0	0	0	0	AGTGGTCCTCCGCTTATTGATATGCTTAAGTTCAGCGGGTGATCCCACCCGATTTGAGGTCAAATTGTCAAAATGTAGGGGGTTTAGCATGTGCTTTCGCCAGACAACCTCGACAGAGCGAGCCCGATGAAGTTTAACAATCGGTTTATTGTCACGACGGACACACGCTGATGCATTTCAGATCGGTCACAGACTGCGACGAGATCCAAGTCCAATCACACAACATAAAGTCGTGGGATTGAGAGTACAATGACACTCAAACGGGCGTACCCTTCGGAATACCAAAGGGTGCAAGGTGCGTTCAAAGATTCGATGATTCAC
Otu732	194	0	0	0	0	0	1	15	0	0	0	0	79	0	0	0	0	0	0	0	0	0	0	4	0	0	0	0	14	0	1	0	72	0	7	0	0	0	0	1	0	0	0	CTCCTCCGCTTATTGATATGCTTAAGTTCAGCGGGTAGTCCTACCTGATTTGAGGCCATATGTCAAAGTAATACTATAAGTAACACCAGAGATGCACTTAAAGTAAGGTTTAGTAAGCAGACAAAAGTCAAGTCCTGGCCATCCGAAGATGTCCTTAGCAAAATACTTATTATGCCAAGTCAAACCAGTCAAAGACAGATCTAGCTAATACTTTTAAGGTGAGTCAGTTCATCACTGGCAAACACCCAAATCCAAACTCAAGCAAGGATAAATCCAAAACTTGGGTTTGAGAGGTTTATGACACTCAAACAGGCATGCTCCTCGGAATACCAAGGAGCGCAAGGTGCGTTCAAAGATTCGATGACTCAC
Otu733	141	0	0	0	0	0	3	3	0	0	0	0	0	0	0	0	3	0	0	3	3	0	0	0	0	14	21	14	5	0	0	0	0	0	0	0	16	1	17	38	0	0	0	TCCTCCGCTTATTGATATGCTTAAGTTCAGCGGGTATTCCTACCTGATCCGAGGTCAACATTCAGAATATTAATCAGAGATTAATGATTAGACAGCGCGTTCCACCAACACCACGACAGATGTGCGTTTTGTGGCTAAACGAACCGTCACTGATTTTAAGGCATGCCTAGAGGCAAGGCCCAACACCAAATACTAATGGCCGAGACCAAGATTTTTATTTGAGAGGTGTAATGACGCTCGAACAGGTATGCCCTTCGGAATGCCAAAGGGCGCAATATGCGTTCAAAGATTCGATGATTCAC
Otu734	224	0	0	0	0	0	15	22	0	0	0	0	0	0	0	0	0	0	0	0	0	0	0	0	0	10	9	39	107	22	0	0	0	0	0	0	0	0	0	0	0	0	0	TCCTCCGCTTATTGATATGCTTAAGTTCAGCGGGTAGTCCTACCTGATTTGAGGTCAAAATTGGATCTTTCCGATGTCAACTAAGACAAAGGTAAGTTTTGTCCGAAGACGATTATGAGCGGGCCCTCCAAGTTACTGTCACGGCACAACATTATTATCACGCCGAGTTTCGCAAGGTGAGAATTCCCGCTAATGCATTTAAAGAGGAGCCGACACTATTGCAGCCAGCACACTCCAAGTCCAAGCTCACACCCGAAGCAAATCAGGTAGAGTTGATAATTTAATGACACTCAAACAGGCATGCCCCTCGGAATACCAAGGGGCGCAAGGTGCGTTCAAAGATTCGATGATTCAC
Otu735	152	0	0	0	0	0	0	12	0	0	87	0	9	0	0	1	12	0	0	1	0	0	0	2	3	4	0	0	0	0	0	0	3	0	7	0	1	0	6	4	0	0	0	TCCTCCGCTTATTGATATGCTTAAGTTCAGCGGGTAGTCCTACCTGATTTGAGGCCAAAATAGAAAATGTTCTCTCGAAAGAGAATGATTAGAGAGCAGACTTCATATTACGAGAGTTTTCAATGTTACTTAACAACTCTGCTGAAGTCCAGCTAATTCATTTAAGGTAAGCTTGTGTTCGTAACAAACCGCAAGCAGACCCAAGGACCTGACTTGTTACCTTTTCGTTAAAAAAAGGCAAAAGCAGAGATATTCAAGACTCTCAAACAGGCATGCTCCAAGGAATACCAAGGAGCGCAAGGTGCGTTCAAAGATTCGATGACTCAC
Otu736	97	0	0	0	0	0	0	0	0	0	88	0	0	0	0	0	0	0	0	0	0	0	0	0	0	0	0	0	0	0	0	2	0	0	7	0	0	0	0	0	0	0	0	AGTGGTCCTCCGCTTATTGATATGCTTAAGTTCAGCGGGTATCCCTACCTGATTCGAGGTCAAGTTCTGGTGGTTTGATGGACGCGAGCCTGCGGAAGCCTCCCTAGGACGCATGTACTGCGCAGGAAGCAACGAAGACTACCGCCAATGATATTAAGGCGAGTCTGCGGCACGCAGACAGACGCCCAACGCCGAGCGGGGCTCGAGGGTGTAGATGACGCTCGAACAGGCATGCCCAATGGAATACCAAGGGGCGCAATGTGCGTTCAAAGATTCGATGATTCAC
Otu737	91	29	0	0	0	0	14	4	0	0	0	0	0	0	0	0	0	0	0	0	0	0	0	0	0	5	6	17	15	1	0	0	0	0	0	0	0	0	0	0	0	0	0	GTCCTCCGCTTATTGATATGCTTAAGTTCAGCGGGTAGTCCTACCTGATTTGAGGTCAGATGGTCAAAGTATTGTCTCTCAAGAGACGATTAGAAGCTGAGCTTCAAAGCATGCAGCCTCGCAATGGCGATGATAGTTATCACACCAGAGTTTGGCAGCAAAAGCTCTGCTAATGCATTTAAGGACAGCCGACTTTGGTAAGCCCGCAGAATCCCAACGTCCAAGCCATGGCAAGTAAAAAAGAAAACTTGTAATGGTTGAGAATTTAATGACACTCAAACAGGCATGCTCCTCGGAATACCAAGGAGCGCAAGGTGCGTTCAAAGATTCGATGATTCAC
Otu738	209	0	0	0	0	0	4	2	0	0	0	0	0	0	0	0	0	0	0	0	0	0	0	0	0	0	3	15	141	44	0	0	0	0	0	0	0	0	0	0	0	0	0	CTCCTCCGCTTATTGATATGCTTAAGTTCAGCGGGTATTCCTGCCTGATCCGAGGTCAACGTTCAGAAGGGGGGTGTTTTACGGCGTGGCCGCGTCGGGCGCCCGGTGCGAGGTAGTTGTACTGCGCAGAGGTCGCCGCGGACGGGCCGCCACTCCATTTCGGGGCCGGCGCGCCTGGGCTGGCGGCCGATCCCCAAGGCCGGGCCACGCCCCGGAAGGGGGGGCCCGAGGGTTGAAATGACGCTCGAACAGGCATGCCCGCCAGAATACTGGCGGGCGCAATGTGCGTTCAAAGATTCGATGATTCAC
Otu739	142	36	0	3	15	0	0	0	0	0	18	0	4	0	0	0	0	0	0	0	9	17	18	7	6	0	0	0	0	0	1	6	1	0	1	0	0	0	0	0	0	0	0	TCCTCCGCTTATTGATATGCTTAAGTTCAGCGGGTAGTCCTACCTGATTTGAGGTCAGAGTCTAAAAGTGCACGATGGCAGGTTAGGAGCAGACTCAGACAGCAAGGGACGAGACGAAACTTATTACGTCTGTCACGGATGCAGAGAGATCCACTAAGTCATTTGAGACGAGCCGTGTAACCGGCAGCGTCCAAGTCCAAGTCCCAGCCCAGATCATAAACCCAGGGGGATTGAGATTTCATGACACTCAAACAGGCATGCCTTTCGGAATACCAAAAGGCGCAAGGTGCGTTCAAAGATTCGATGATTCAC
Otu740	279	0	0	0	0	0	0	0	0	0	224	0	3	0	0	0	0	0	0	0	0	0	0	0	0	0	0	0	0	0	26	17	7	0	2	0	0	0	0	0	0	0	0	AGTGGTCCTCCGCTTATTGATATGCTTAAGTTCAGCGGGTATTCCTACCTGATCCGAGGTCAACCTTGTGGTAATGGGTGTCCCCGCGGGGGGGACGGCGACCGGGTCTGGACTTCTAGCCGTGTACGTGCCCGAAAGCTCAGTGTACAGGAGTCGTCGCAGACGCCGTCATTATCTTTGGGAGGAGCGGGATAAGCGCTGCATCCAACAACAAGCCGAGCTTGAGGGGTGATAATGACGCTCGAACAGGCATGCCCTCCGGAATACCAGAGGGCGCAATGTGCGTTCAAAGATTCGATGATTCAC
Otu741	100	0	0	0	0	0	1	0	43	0	2	0	5	0	0	0	15	1	0	0	0	0	0	0	0	0	2	1	0	1	15	0	5	0	0	0	0	3	2	4	0	0	0	CTCCTCCGCTTATTGATATGCTTAAGTTCAGCGGGTATCCCTACCTGATCCGAGGTCAACCATAGAAAATTGGGGGTTGCTGGCCAGCGTCCACAGGACCCTATAGCGAGAGAAGTTACTACGCTTAGAGCCAGATGGCACCGCCACTGATTTTAGGGCACACCCAGCGGGTGAGGCCCAATACCAAGCAGAGCTTGAGGGTTGTAATGACGCTCGAACAGGCATGCCCCCCGGAATACCAAGGGGCGCAATGTGCGTTCAAAGATTCGATGATTCAC
Otu742	228	0	3	0	0	0	13	2	10	0	0	0	0	0	0	0	0	0	0	0	1	0	1	0	0	7	42	20	39	6	0	0	0	3	0	0	0	8	66	7	0	0	0	TCCTCCGCTTATTGATATGCTTAAGTTCAGCGGGTATCCCTACCTGATCCGAGGTCAACCTGAAAAAAAAGGATGATTGGGGGTCGGCAGGCGCCGGCCGGGCCTACAGAGCGGGTGACAAAGCCCCATACGCTCGAGGACCGGACACGGTGCCGCCGCTGCCTTTCGGGCCCGTCCCCCGGGTGGGGGACGGAGGCCCAACACACAAGCCGTGCTTGAGGGCAGCAATGACGCTCGGACAGGCATGCCCCCCGGAATACCAGGGGGCGCAATGTGCGTTCAAAGATTCGATGACTCAC
Otu743	69	0	0	0	0	0	0	0	0	0	13	4	22	0	0	0	0	0	0	0	0	0	0	0	0	0	0	0	0	0	0	19	4	0	7	0	0	0	0	0	0	0	0	TCCTCCGCTTATTGATATGCTTAAGTTCAGCGGGTATCCCTACCTGATCCGAGGTCAAGCGTGAAGGTTGACTTGTGGACGCCACCGTCCCCAGGCAGACGCGCGGTATGTGCTGCGCTCCCACCCAGGACGGCCGGCTGCCAATGTATTTGAGGCGAGTTCGCGCGCGCAGCGGAACAAACACCCAACACCCAGCAAGGCTGGATTGTACAAATGACGCTCGAACAGGCATGCCCCATGGAATACCAAGGGGCGCAATGTGCGTTCAAAGATTCGATGATTCAC
Otu744	849	2	13	5	2	0	60	26	73	127	15	0	0	0	0	3	17	20	0	9	4	2	0	2	60	23	6	28	27	6	0	1	1	0	1	1	0	14	118	183	0	0	0	AGTGATCCTCCGCTTATTGATATGCTTAAGTTCAGCGGGTATCCCCACCTGATCCGAGGCCAATCTTGTAAAAAATGGTCGGGGCGGCCACCGTACGGTCCACCGAGCGAGGGATTTCTCTTGCTACGCTCAGGGCCGGACGAAGGCGCCCACGGGTTTCGGGCCCGTCCGCGAGGACGAAGCCCATCTCCGAGCAGGGCTCGATGGTGAAAATGGCGCTCGAACAGGTGTGCCCCCCGGAATACCAAGGGGCGCAATGTGCGTTCAAAGATTCGATGACTCAC
Otu745	84	0	0	0	0	0	0	0	0	0	0	0	0	0	0	0	4	6	0	3	0	0	0	0	0	0	0	11	0	0	0	0	0	4	0	0	10	28	15	3	0	0	0	CTCCTCCGCTTATTGATATGCTTAAGTTCAGCGGGTATCCCTACCTGATCCGAGGTCAAACTTTAGAAAGAGGCTTTCCGGGCGGGAGGGCACCGGGATCAGAAGCGAAAGATTTCTGCTACGCTTAGAGCCGGTACCGACCACCAACGAGTTACGGGCGGGTCTCTGGGGACCTGCGCCCAACACCAAGCAGAGCTTGAGGGTTTAAATGACGCTCGAACAGGCATGCCCTTCGGAATACCAAAGGGCGCAATGTGCGTTCAAAGATTCGATGATTCAC
Otu746	356	0	2	0	0	0	0	0	0	0	0	0	0	0	0	1	42	17	0	4	0	0	0	0	8	0	0	0	0	0	0	0	0	0	0	0	74	10	186	12	0	0	0	TCCTCCGCTTATTGATATGCTTAAGTTCAGCGGGTATCCCTATCTGATCCGAGGCCATGTTTTAGAATATAATTTGGCTGTCAACTATAAACCTTTTATTCACATTTTGCTGTGTATTCAGGCAATAGCTAACGCCGATGTTTTTCGACAAACCAAGAATATGGTATTATCAATACAAGACAAGGTCTTAATTTAAAACGGCGCTCGAACAGATATACCTCGAGGAATACCAAGAGGTGCAATGTGCGTTCAAAGATTCGATGATTCAC
Otu747	83	0	0	0	0	0	6	53	0	16	0	0	0	0	0	0	0	0	0	0	0	0	0	0	0	5	0	2	0	1	0	0	0	0	0	0	0	0	0	0	0	0	0	TCCTCCGCTTATTGATATGCTTAAGTTCAGCGGGTATTCCTACCTGATCCGAGGTCAACCTTTGTATAGATGGGTGCGAGGCAAGCGCGCGCCGGCCGTCCTGAGCGAGAAGAAACTACTGCGCTCGGAGACCTAGCGTGTCCGCCACTGAATTTAAGGGACTGCAGGCGCAGAGCCCCAACACCAAGCCAGGCTTGAGGGTTGAAATGACGCTCGAACAGGCATGCCCACCAGAATACTAGTGGGCGCAATGTGCGTTCAAAGATTCGATGATTCAC
Otu748	112	0	0	0	0	0	0	0	0	0	0	0	17	0	0	2	24	0	0	0	0	0	0	0	0	0	1	1	0	0	0	0	2	0	47	0	0	4	8	6	0	0	0	TCCTCCGCTTATTGATATGCTTAAGTTCAGCGGGTATCCCCGCCTGATCCGAGGCCAAACTTTGTCGTTGCAAGAACGATAGGTGCAAGGCTGCGCCTCAACCGAACCCACGATGCGAATGACATGCCCAAAGGCTATCTTGCTACGCTCGAGGTCGGCGGAGGGCGCCCACGTGTTTCGGACCGGCACTTCTGCCTGGTCCAACATCAAGCAGAGCTTGGGGTGTGTAATGGCGCTCGAACAGGCGTGCCCCTCGGAATGCCGAGAGGCGCAATGTGCGTTCAAAGATTCGATGATTCAC
Otu749	269	0	1	0	0	2	0	0	0	0	0	0	0	0	124	0	0	0	0	0	4	30	44	32	31	0	0	1	0	0	0	0	0	0	0	0	0	0	0	0	0	0	0	TCCTCCGCTTATTGATATGCTTAAGTTCAGCGGGTTTTCTTGCCCGATTTCAGACCAAGTTTTTTGAGGAATCCTCTCCAAGGAGAGGTCACCTCGTTGCCCGAGCCGTTAAGCTGGAAAGGGCCTTGCGGAAACACACAAGAGGCTTTCAGTGCAAAGAGTAGTTTCCAAACCAATGAAGGCTTTTGTTGCTGCTTTGCAAAGGTCCGTTCACCTCCAAAAAGAAGGTGGACGGCTGCCCCGGCATTTCCCATCAGTTTAGGACGAGTCTCCTTCCGTTCCGTTTCTCAACTTCAGGAAAGCGACACAGCATCCAAAGTCCACCAACGTTCAAACTATGAAGGCTTGGTGAGGATTATAGCTGATTCTGAAACGGGCATGCTCACCGGAGTACCGGAG…
Otu750	287	33	0	2	0	0	2	10	0	0	0	0	22	0	0	0	1	0	0	0	0	6	11	5	16	9	5	29	47	1	0	0	17	28	2	0	0	38	3	0	0	0	0	GTCCTCCGCTTATTGATATGCTTAAGTTCAGCGGGTAATCCTACCTGATTTCAGATCAAAATTTGAAGAGGAGAACAAGTCACCTCAAAATTCTGTATATCAAGACTGTCAGATTCTAAGTAAAAAAAGCCAGTGATTTCAACATTACTGCCGAAACTTATTAGGCCAACATTACTGTTAAAACAAATCAACAGTGCAAGAACTCCATTTTAGAAGGGCTGATTGACACCAGCGCATTCCAAGTCCACTATTACAACAATAAAGTTATAGTAGTGAGGTGTTCATGATACTGAAACAGGCATACTCTACGGAATACCATAGAGTGCAATGTGCGTTCAAAGATTCGATGATTCAC
Otu751	128	0	0	0	0	0	0	0	0	0	0	0	0	0	0	0	0	0	0	17	0	0	0	0	0	0	0	0	0	0	0	0	0	11	0	0	0	80	13	7	0	0	0	TCCTCCGCTTATTGATATGCTTAAGTTCAGCGGGTATCCCTACCTGATCCGAGGTCAATCATGGAGATTTATAGGGGGTTTTGGCAGGGCCCATCGGTTCTTTCCAACGCGGGAGAATATTTACTACGCGCGAAATCCCCGGGGACCGCCACTGCTTTTCGGGCGCGCAGGCCCCCCAGAGAGGGCCCGCGAACGTCCAATACCAAGCTGCGCTTGAGGGGTGTAATGACGCTCGAACAGGCATGCCCCCCGGAATACCGAGGGGCGCAATGTGCGTTCAAAGATTCGATGATTCAC
Otu752	587	0	0	0	0	0	0	0	0	0	0	0	0	0	0	23	149	21	0	35	0	0	0	0	0	0	0	0	0	0	0	0	0	0	0	2	32	30	125	170	0	0	0	AGTGGTCCTCCGCTTATTGATATGCTTAAGTTCAGCGGGTATCCCCACCTGATCCGAGGCCAACCTTGTAAAAAGTTGTCGGGGCGACCGCCGAACGGGCCACCGAGCGAGGGATTTCTCTTGCTACGCTCAGGGCCGGACGACGGCGCCCACAGGTTTCAGGCCCGTCCGCTGAGGACGAGGCCCATCGCCGAGCAGGGCTCGATGGTGAAAATGGCGCTCGAACAGGTGTGCCCCCCGGAATACCAGGGGGCGCAATGTGCGTTCAAAGATTCGATGACTCACTGG
Otu753	80	0	0	0	0	0	0	0	0	0	12	0	0	0	0	0	0	0	0	0	0	0	0	0	0	0	0	0	0	0	14	4	22	0	28	0	0	0	0	0	0	0	0	CTCCTCCGCTTATTGATATGCTTAAGTTCAGCGGGTATCCCTACCTGATCCGAGGTCAAACTGTGGGTGTACTTGATGGACGCCGATCCGCCAGAGCCTCAAGAAGCGCAATGTGCTGCGCGAGAAGCTGGCAAGACCGCTGCCAATACGTTTGAGGCGAGTCCGCGCATAAAGCGAGACAGACGCCCAACACCAAGCTAGGCTTGAGGGTGTAAATGACGCTCGAACAGGCATGCCCCATGGAGTACCAAGGGGCGCAATGTGCGTTCAAAGATTCGATGACTCAC
Otu754	189	0	0	0	0	0	0	4	0	0	1	0	0	0	0	0	7	0	1	0	0	0	0	0	20	0	0	0	0	0	4	1	10	6	6	0	0	106	22	1	0	0	0	GTCCTCCGCTTATTGATATGCTTAAGTTCAGCGGGTATCCCTACCTGATCCGAGGTCAACCTTGAGGTAAATGGTTTCTCGAGGCGAAGCGGTCCCAAGCCTAGAAAGCTAAATAAAAGATTCTACTACGCTTGAGGTTTGAAACCGCCGCCGAAGCGTTTAAGGCACGTCCGCCAGGGGACGACACCCAATACCAAGCAGGGCTTGATGGTTGATAATGACGCTCGAACAGGCATGCTCCCCGGAATACCAGGGAGCGCAATGTGCGTTCAAAGATTCGATGACTCAC
Otu755	85	0	3	5	0	0	0	0	0	0	0	0	0	0	0	0	0	0	0	0	2	27	20	5	21	0	0	1	0	0	0	0	0	0	0	0	0	1	0	0	0	0	0	TCCTCCGCTTATTGATATGCTTAAGTTCAGCGGGTATTCCTACCTGATCCGAGGTCAACCTTGAAGAGTTGGAGGTTTTACGGCGAGGCACAACCACTATCCAATGCGGGTATTACTACTACACAGAGGAGTTGCGGAAGGCCGCCACTGCATTTCGGGGCTGGCTGCGAAGCCAATCCCCAACACCAGGCTGGGCCTGAGGGTTGAAATGACGCTCGGACAGGCATGCCCACCAGAGTACTGGTGGGCGCAATGTGCGTTCAAAGATTCGATGATTCAC
Otu756	78	0	0	0	0	0	0	0	0	0	0	0	2	0	76	0	0	0	0	0	0	0	0	0	0	0	0	0	0	0	0	0	0	0	0	0	0	0	0	0	0	0	0	AGTGGTCCTCCGCTTATTGATATGCTTAAGTTCAGCGGGTAGTCCTACTTGATTTGAGGTCAAAATGCACTGTGCCCCGAAAGGCGGTTCTGGTAAGCTCGTTCCTCGCTTGCGTTCCCATTGAATTTAGTTTACAACAACAGGTCAAGCCGCAAGGCGGATCCAGCTTGTTCAATTTCAGCGTAGTCGAAACACCAAAGTCCCGACATAGCGTCCATGATCCCAAGCCCTGAGCAACTTGCCGAAACAAGCGGGGTGGAGAGGGGTACGTGACACTCAAACAAGCATGCTCTAAGGAATAACCCTAGAGCGCAAGGTGCGTTCAAAGATTCGATGATTCAC
Otu757	100	0	1	2	0	0	7	0	0	0	0	0	0	0	0	0	0	0	0	0	3	0	0	0	0	1	73	2	11	0	0	0	0	0	0	0	0	0	0	0	0	0	0	AGTGGTCCTCCGCTTATTGATATGCTTAAGTTCAGCGGGTATTCCTACCTGATCCGAGGTCAACCGTTGCCGCCGGGGCGGTCTTTGTAGGGGGTTTCGAGGCTGGTAAGCCCGCGAGCCGTCCAGAGCGAGAATGATATTACTACGCAAAGGGCTGGGACTTGCGGGACCGCCACTGCATTTAGGGGGGCTGCCCAGGTAGCTGGGCAGCGTCCCCAACACCGGGCCACGGGGGCTCGAGGGTTGAAACGACGCTCGGACAGGCATGCCTCCCAGGATACTGGAAGGCGCAATGTGCGTTCAAAGATTCGATGATTCAC
Otu758	167	0	0	0	0	0	0	0	0	0	0	0	0	0	0	0	0	0	0	0	0	0	0	0	0	0	0	0	0	0	37	18	8	0	104	0	0	0	0	0	0	0	0	TCCTCCGCTTATTGATATGCTTAAGTTCAGCGGGTTTTCTTGCTCGATTTCAGACCATGCGTGCTGAGTTGTCGGCCGGGTTCCCGCAAAGAAACCCAACCAGTCCGCGCCGCCTTTAACAGCAAAGAGCCGACTCACGACGAGGGTGGAGCGTTTTACGACTCCCTTCCCAAAGTGAAATAGAGCAAATTCTGTTGCACTTTGGGCGACCCCAAGTCGCGCACCGTCGGCCGGCAGACACGGGCACATGCTTTTCGAACGATTGGATCCGGGCCCCGAGGGACCAAGACCAATGCGCTCAACCTCCACCGCAGGGCCCAAAAGAGCCCTACGGTGATCGTGGTGCACTGATTCTGAAACGAGCATGCTCCCCGGAATGCCAGGAAGCGCAATGTGCGT…
Otu759	80	0	4	6	0	1	0	0	0	0	0	0	0	0	0	0	0	0	0	0	0	1	19	11	38	0	0	0	0	0	0	0	0	0	0	0	0	0	0	0	0	0	0	AGTGGTCCTCCGCTTATTGATATGCTTAAGTTCAGCGGGTATCCCTACCTGATCCGAGGTCAACCTAGTGGGGGTTTCGTGGCAGGGCCACAGCAGCCCGAAGAAGTTTCCAAAGCGAGATGCAATACTACGCAGGGGAGACAGACTCCGGAGCCGCCAATAGATTTAAGGGACGGGCGCCGCGGGGGGCGCTCGATCCCCAACACCAGTAACGCCCTCCCGAGAGAGGGGTTCTGAGGGTTGAAATGACGCTCGGACAGGCATGCCCACCGGATTACCGGCGGGCGCCATGTGCGTTCAAAGATTCGATGATTCAC
Otu760	182	0	0	0	0	0	0	0	0	0	0	0	0	0	0	3	2	0	0	33	0	0	0	0	0	0	0	0	0	0	0	0	0	0	0	0	0	6	86	52	0	0	0	TCCTCCGCTTATTGATATGCTTAAGTTCAGCGGGTATCCCTACCTGATTCGAGGCCAAGTGTTCGTTGAACTGGCGCCGTGTTGAGAATATATCGTCGCGAGAGACTTGCTACGCGGGACACTCTTTACAAGACGCCGAGGAGTTTGGGAGCCCTTTCTTCCTTGCAGAAAAAAGGATCCTCCATCGCAAGGCTGAGCCTTAGTAGTACAACGGCGCTCGAACAGGTATGCCCCCCGGAGTACCGGAGGGCGCAATGTGCGTTCAAAGATTCGATGATTCACA
Otu761	135	23	0	0	0	0	5	0	0	0	7	9	6	0	0	0	0	0	0	0	0	0	0	0	0	6	9	16	2	0	18	9	7	0	18	0	0	0	0	0	0	0	0	TCCTCCGCTTATTGATATGCTTAAGTTCAGCGGGTATCCCTACCTGATCCGAGGTCAAAGTGGATGGGGGTCGCTCAGTGGTCGCCCGCGCGCTGTGCTCGAGGCGCAAGTCTGCTGCGCTCGATAGCCCAATGCGGGGGCCGCCAATGGATTCGGGGCGAGTCCGGCCGGGGGCGGGACAGGCGCCCAACAACAAGCTGCGCTTGAGGGGGGTTTATGACGCTCGAACAGGCATGCCCTAAGGAATACCAAAGGGCGCAATGTGCGTTCAAAGATTCGATGATTCACA
Otu762	114	0	0	0	0	0	0	0	0	0	0	0	0	0	0	1	0	0	0	0	0	0	0	0	0	0	0	0	0	0	0	0	0	113	0	0	0	0	0	0	0	0	0	TCCTCCGCTTATTGATATGCTTAAGTTCAGCGGGTATTCCTACCTGATCCGAGGTCAACCTTGTAAAATTTGGGGTGTTTAACGGCCGGAACCCGCCACGCCTCCCTAGCGAGATGTATTACTGCGCTCGGAGTTGTAGCGAGCCCGCCACTGGTTTTCAGGGCCTACGGCAGCCGTAGGACCCCAACACCAAGCAGGGCTTGAGGGTTGAAATGACGCTCGAACAGGCATGCCCGCCAGAGTACTGGCGGGCGCAATGTGCGTTCAAAGATTCGATGATTCAC
Otu763	91	0	0	0	0	0	0	0	0	0	0	0	91	0	0	0	0	0	0	0	0	0	0	0	0	0	0	0	0	0	0	0	0	0	0	0	0	0	0	0	0	0	0	TCCTCCGCTTATTGATATGCTTAAGTTCAGCGGGTATCCCTACCTGATCCGAGGTCAAAGCAAAAAAAGAGGCTTAATGGAAAGAGGTCTACTAGAATCGTGACGCAATGTGCTGCGCACGAAGCCAACATACCGGCTGCCAATAAATTTAAGGTGAGTCCACGCACTAAAGCGGAACAAACACCCAACACCAAGCAGAGCTTGAAGGTTTAAATGACGCTCGAACAGGCATGCCCAACGGAATACCGAAGGGCGCAATGTGCGTTCAAAGATTCGATGATTCAC
Otu764	84	0	0	0	0	0	1	49	0	0	0	0	0	0	0	22	0	0	0	5	0	0	0	0	0	0	0	0	0	0	0	0	0	0	0	0	0	5	1	1	0	0	0	TCCTCCGCTTATTGATATGCTTAAGTTCAGCGGGTATCCCTACCTGATCCGAGGTCAACCTGTAAAAATTGGGGGTTCTGGCTAGCACCACCAGACACCTATAGCGAGAAAATTTACTACGCTTAGAGCCTGAAGGCACCGCCACTTCTTTTAAGACCCGGGCGAACGCCCGAAGTCCAAGACCAAGCAGAGCTTGAGGGTTGTAATGACGCTCGAACAGGCATGCCCTCCGGAATACCAGAGGGCGCAATGTGCGTTCAAAGATTCGATGATTCAC
Otu765	48	2	4	0	0	0	0	0	0	0	0	0	0	0	0	0	0	0	0	0	8	0	7	0	5	0	0	8	0	2	0	0	5	0	7	0	0	0	0	0	0	0	0	TCCTCCGCTTATTGATATGCTTAAGTTCAGCGGGTATCCCTACCTGATCCGAGGTCAACCGATAAAAATTGGTCTTGACCAGCGCCGCCGGGCCTTGAAGCGGTATAGAATTCCCATACGCTCGGGCACCAAAACGGACGCCGCCACTGCCTTTGAGGCCCGTCCACGGGGGACGAGGCCCAACACACAAGCCGCGCTTGAAGGTTGCAATGACGCTCGGACAGGCATGCCCTCCGGAATACCAGAGGGCGCAATGTGCGTTCAAAGATTCGATGATTCAC
Otu766	104	0	0	0	0	0	0	0	0	0	0	0	0	0	0	0	10	0	0	0	0	0	0	0	0	0	0	0	0	0	0	0	0	0	0	0	80	0	0	14	0	0	0	TCCTCCGCTTATTGATATGCTTAAGTTCAGCGGGTATCCCTACCTGATCCGAGGTCAACCGTAAGAGTTGGGGGTTGTTGGCAAGCCACCCTCCGGACCCTGTAGCGAGAAAATTTACTACGCTTAGGGCCAGACGGCACCGCCACTGATTTTAGGGGCCGCGACGCCGCGAACCCCAATACCAAGCTAGGCTTGAGTGGTCATAATGACGCTCGAACAGGCATGCCCCTCGGAATACCAAGGGGCGCAATGTGCGTTCAAAGATTCGATGATTCAC
Otu767	293	0	1	0	3	0	0	6	0	0	52	31	106	0	0	0	0	0	0	0	0	0	0	2	1	0	1	10	1	0	22	27	18	0	12	0	0	0	0	0	0	0	0	CTCCTCCGCTTATTGATATGCTTAAGTTCAGCGGGTAGTCCCACCCGATTTGAGGTCAAATTGTCAAAGATTGTCCGAGGACGGTTTGTCAGCACAGAGCCCACAATGCTACGTGTCCCAAAGGAACTTGAATCAGTGAAGATGCTTATCACACTGAAGACGCTGCAACAGCAGGGTGCACTCAGGCATTTCAGACCAGTCGTTGTAACACGACAGAGTCCAAGTCCACATCCAGCAACAACAAAGTTGAAGGAGTGAGATTACAATGACACTCAAACGGGTGTACCTTTCGGAATACCAAAAGGTGCAAGGTGCGTTCAAAGATTCGATGACTCAC
Otu768	146	0	0	0	1	58	0	0	0	0	0	0	0	0	0	0	0	0	0	0	8	0	23	39	16	0	0	1	0	0	0	0	0	0	0	0	0	0	0	0	0	0	0	TCCTCCGCTTATTGATATGCTTAAGTTCAGCGGGTATCCCTACCTGATCCGAGGTCAACCTGTAAAGTGGGGGTTTATTGACGAACAAGCCGGCTGAGGCCCAAAAGCGACGAGTATTACTACGCTTAGGGTCAGACGGTGCTGCCACTGACTTTGAGGCAAGCCCTTCAGGGCGAGCCCAATACCACGCTGGGCGTGAGGGTTGTAATGACGCTCGAACAGGCATGCTCCCCGGAATACCAGGGAGCGCAATGTGCGTTCAAAGATTCGATGATTCAC
Otu769	157	0	0	0	0	0	0	0	0	0	0	22	12	0	59	0	0	0	0	0	0	0	0	0	0	0	0	0	0	0	11	13	23	0	17	0	0	0	0	0	0	0	0	TCCTCCGCTTATTGATATGCTTAAGTTCAGCGGGTATTCCTACCTGATCCGAGGTCAAACTCTAAAAGTTGGGGTTTTACGGCGAGGCCACGCTGCTCTCCGGTGCGAGGTGTGCTACTACGCAAGGGAAGCTGCAGCGAGACCGCCACTGTATTTGGGCCGTAACCCCCCTTTCGGGAGGCTATCGACCAACACCGCTGCCGAATGGCCGCGAGGGTTGAAATGACGCTCGAACAGGCATGCCCGCCAGAATGCTGGCGGGCGCAATGTGCGTTCAAAGATTCGATGATTCAC
Otu770	80	3	0	0	0	0	0	0	0	0	0	0	0	26	0	0	0	0	0	0	0	0	0	0	1	1	0	1	0	0	0	0	0	0	0	0	48	0	0	0	0	0	0	TCCTCCGCTTATTGATATGCTTAAGTTCAGCGGGTATCCCTACCTGATCCGAGGTCAACCATAAGAGTTTGGGGTTCTGGCAGGCAGCCGCCGGGCCCTAGAGCGAGAGATGTACTACGCTTAGAGCCGGACGGCGCCGCCACTGGCTTTGGGGCCGGCCGCGAGGGCGTGGCCCAACACCAAGCAGAGCTTGAGGGTTGAAATGACGCTCGAACAGGCATGCCCTGCGGAATACCACAGGGCGCAATGTGCGTTCAAAGATTCGATGATTCAC
Otu771	166	0	0	12	0	0	4	0	0	0	4	0	10	0	0	0	0	0	0	0	0	13	9	12	34	0	0	6	1	0	1	1	41	0	18	0	0	0	0	0	0	0	0	AGTGGTCCTCCGCTTATTGATATGCTTAAGTTCAGCGGGTTTTCTTACCCGATTTCAGACCAAGTTAAACAGATGCAGCTCCAAAGAACTACAACTGGTATAATTGTATTCTGCATACCGAGCAGCACTGCTATGTTCACCGTTCACAAGCGAATAGAAAAATCTGTTGCACTTGATTGACCGGCAAAAGAGCCGAACTGCAGCACGCAAATGAATTCCAGGCGATTGCGCAACAACACCCGAAAGTGTAAATGCACAAACAGAACGCCCATATCCACCTGCTCAGATTGCTTCGTTACAAAGCAAAGAGAGCTTGTGAGAATTTAATGGTACTGAAACGGGCATGCTCCCCGGAATACCAGGGAGCGCAAGGTGCGTTCAAAGATTCGATGACTCAC
Otu772	72	0	0	0	5	0	0	0	0	0	0	0	0	0	0	0	0	0	0	0	0	2	3	9	13	0	0	39	1	0	0	0	0	0	0	0	0	0	0	0	0	0	0	AGTGGTCCTCCGCTTATTGATATGCTTAAGTTCAGCGGGTATCCCTACCTGATCCGAGGCCATGCTTTCGGAGACTGGCCGCCCGCCCGGACCGTTCGCGCATTTCGCTGCGTTCGGGGCCAGGACGGGCGCCGATGTGTTTCGACGAGCCCCTCGCGGGGCAGCGTCAACGCAAGGCAGAGCCTTAGACACAAACGGCGCTCGAACAGGTATACCCCGAGGGTTACCAAGGGGTGCAATGTGCGTTCAAAGATTCGATGACTCAC
Otu773	168	0	0	8	14	123	0	0	0	0	0	0	0	0	0	0	0	0	0	0	0	13	10	0	0	0	0	0	0	0	0	0	0	0	0	0	0	0	0	0	0	0	0	AGTGGTCCTCCGCTTATTGATATGCTTAAGTTCAGCGGGTAGTCCTACCTGATTTGAGGTCAAAATGTCAAAAATTGTCCAAGTTAATAGACGGTTAGAAGCCGAGCCCCATGTAAAGCTTCACAACCAATGGCGTAGATAATTATCACACCAATAGCTGTTCCACAAAGGTTCTGCTAATGCATTTAAGGAGAGCCGACTTCTTGCGAAGCCCGCAACCCCCATATCCAAGCCTGACCTGACTAGTAAAAGTAGGAAAGGTTGAGAATTTAATGACACTCAAACAGGCATGCTCCTCGGAATACCAAGGAGCGCAAGGTGCGTTCAAAGATTCGATGATTCAC
Otu774	204	0	0	0	0	0	0	0	0	0	125	42	19	0	0	0	0	0	0	0	0	0	0	0	0	0	0	0	0	0	11	6	1	0	0	0	0	0	0	0	0	0	0	TCCTCCGCTTATTGATATGCTTAAGTTCAGCGGGTATCCCTACCTGATCCGAGGTCAACCTGAAAAAAATGGGGGGTTGCTGGCGAGACACCGGGGGGTCCTATAGCGAGAGAAGTTACTACGCTTAGAGCCCACCGGCGCCGCCACTGCGTTTAGGGGCCGCGGGTACCGCGCACCCCAACACCAAGCAGGGCTTGATTTGGTTGTAATGACGCTCGAACAGGCATGCCCCTCGGAATACCAAGGGGCGCAATGTGCGTTCAAAGATTCGATGATTCACA
Otu775	1165	0	0	0	0	0	40	18	1	0	3	0	7	41	18	0	12	4	0	1	0	0	0	1	0	7	4	8	1	0	5	2	9	0	7	16	6	205	9	740	0	0	0	AGTGGTCCTCCGCTTATTGATATGCTTAAGTTCAGCGGGTATCCCTACCTGATCCGAGGTCAACCATAGAAAATTTGGGGTTTTGGCAGAAGCACACTGAGAACCTGTAACGAGAGATATTACTACGTTCAGGACCCAGCGGCGCCGCCACTGATTTTAGAGCCTGCCATTGCTGACATGGGACTCAATACCAAGCAGAGCTTGAGGGTTGAAATGACGCTCGAACAGGCATGCCCCCCGGAATACCAAGGGGCGCAATGTGCGTTCAAAGATTCGATGACTCAC
Otu776	166	0	0	0	0	0	0	0	0	0	7	34	0	0	0	0	0	0	0	0	0	0	0	0	0	0	0	0	0	0	102	8	12	0	3	0	0	0	0	0	0	0	0	GTCCTCCGCTTATTGATATGCTTAAGTTCAGCGGGTATCCCTACCTGATCCGAGGTCAACCATAGAAAATTGGGGGTTCTGGCGCGGACCGTCCGGGCTCTATAGCGAGAGAATTACTACGCATAGAGCCGGAAGGCACTGCCACTGATTTTAAGAGCTGCTAGGTAGCATGCTCCAACACCAAGCTAGGCTTGAGGGTTATAATGACGCTCGAACAGGCATGCCCCCCGGAATACCAAGGGGCGCAATGTGCGTTCAAAGATTCGATGACTCAC
Otu777	97	0	0	0	0	0	0	0	0	0	69	7	0	0	0	0	0	0	0	0	0	0	0	3	1	0	0	1	3	0	6	6	0	0	1	0	0	0	0	0	0	0	0	TCCTCCGCTTATTGATATGCTTAAGTTCAGCGGGTATCCCTACCTGATCCGAGGTCAAACAATGGAGTAGCTTACTGGAGAGTAGGCAGCCAAAGCATCTGCCGGTGCAATCTGCTGCACGCAGGGCCAGGTCTACCGAACTGCCAATTCGTTTGAGGCGAGTTCGCGCGCAGAGGCGGAACAAACACCCAGCACCAAGCCAGACGGCCTGAACTTTTCAAATGACGCTCGAACAGGCATGCCCGACGGAATAGCCGACGGGCGCAATGTGCGTTCAAAGATTCGATGATTCACT
Otu778	4231	11	6	2	3	0	206	317	330	95	306	19	145	56	3	0	0	0	0	0	6	2	2	0	0	443	256	1190	603	138	59	21	5	0	7	0	0	0	0	0	0	0	0	TCCTCGCTTATTGATATGCTTAAGTTCAGCGGGTATCCCTACCTGATCCGAGGTCAACCTGAAAAAAATTGGGGGTTGCTGGCGAGCACACACCCGGACCTCCAGAGCGAGAAGAATTACTACGCTCGGAGCCGGACGGCACCGCCACTGATTTTAGGGCCCGCCGGGGCGGCGGGGCCCAACACCAAGCAGAGCTTGAGGGTTGTAATGACGCTCGAACAGGCATGCCCCCCGGAATACCAGGGGGCGCAATGTGCGTTCAAAGATTCGATGATTCAC
Otu779	100	100	0	0	0	0	0	0	0	0	0	0	0	0	0	0	0	0	0	0	0	0	0	0	0	0	0	0	0	0	0	0	0	0	0	0	0	0	0	0	0	0	0	AGTGGTCCTCCGCTTATTGATATGCTTAAGTTCAGCGGGTAATCCTACCTGATCTGAGGTCTAAATCGATTGAGTAATCAATAGGGGCGTTGTCGGCCGAACGATTAGCGTCCCGAGCGAGGTGAACTCTACAACACTCGGTCCAACCGCTAATGAGCGTATACGACCAGCTACGTTTGAGACTGGTCGGGCGCCTGAGGGTGCGCGCCCTACCAAAAAGTCCACGATCCAAGCCGCGCAACGTCGCGAAACGCCGCGGGTTGAGGGTTAATGGACACTCAGACAGGCATGCCCGGCGGAATGCCACCGGGCGCAAGGTGCGTTCAAAGATTCGATGATTCAC
Otu780	71	0	2	7	0	0	0	5	0	0	0	0	0	0	0	0	0	0	0	0	0	0	33	0	11	0	0	0	0	0	0	4	7	1	1	0	0	0	0	0	0	0	0	AGTGGTCCTCCGCTTATTGATATGCTTAAGTTCAGCGGGTATTCCTACCTGATCCGAGGTCAACCATTGTAAAGATGGGGGTTTACCGGCCGGAGCGCGCCCTGGACCGCGAACGAGGGTAGAATCTACTACGTTCGGTACCAGGCCACGCCCGCCGCTGTCTTTAGGGGGCTGCGGTGCGCAGGCCCCCAACACCAAGCCGCGGGGGCTTGAGGGTTGAAATGACGCTCGAACAGGCATGCCCGCCAGGATACTGGCGGGCGCAATGTGCGTTCAAAGATTCGATGATTCAC
Otu781	138	0	0	0	0	0	0	3	0	0	51	0	0	0	0	0	16	0	0	0	0	0	0	1	16	0	0	0	0	0	17	0	0	3	0	0	25	0	4	2	0	0	0	TCCTCCGCTTATTGATATGCTTAAGTTCAGCGGGTATCCCTACCTGATCCGAGGTCAACCTGGTGATAGATTTGGGGGTTTGACGGCGGAAGACACGCGCGGCCCAGAGGACGTTTTATTTCTACTACGCCCAAAGCCGGTGTGACTTCGCCGAAGGTTTTGAGGCACGCCCCCCCTTCTCGGGGGGACGACGGCCTAATACCAAGCCGTGCTTGATTGGTGTAATGACGCTCGAACAGGCATGCCCCTCGGAATACCAAGGGGCGCAATGTGCGTTCAAAGATTCGATGATTCAC
Otu782	77	0	0	0	0	0	0	1	0	0	0	0	0	0	0	0	0	0	24	0	0	0	0	0	0	0	0	0	1	0	0	0	0	0	0	0	0	0	50	1	0	0	0	TCCTCCGCTTATTGATATGCTTAAGTTCAGCGGGTATCCCTACCTGATCCGAGGTCAATGTCTAGGTAAAAATTTGGTTGTCTGGAAGCGGGCGGTCGCCGGCGCTCGTAGACGGAATAATCTACTACGCTCGAGGCCTTCGACCACCGCCGACGCATTTAGGGCCCGCCCCCTGTGACGGGGGCGAGGGGCCCAAGGCCAAGCAAAGTGCTTGATTTTTCTTTACATGACGCTCGAACAGGCATGCCCTCCGGAATACCAGAGGGCGCAATGTGCGTTCAAAGATTCGATGATTCAC
Otu783	113	0	0	0	0	0	0	0	0	0	0	0	0	0	0	1	0	1	0	4	0	0	0	0	0	0	0	0	0	0	0	0	0	0	0	1	30	37	34	5	0	0	0	TCCTCCGCTTATTGATATGCTTAAGTTCAGCGGGTAGCCCTACCTGATTTGAGGTCAGAGTGCAAAATAGATTGGGGTTGGGAGCGGGCCCGACGGTCGACGAGTGCTTACAACGTCTGTGCGGTCACCGCTAACACATTTAAGGCCAGCCCGGGTAGGCAGGGCCCAAATCCAACGCACCTCGGGTAAGAAACCCGAGGGGTTGAGTCTACATGACACTCAAACAGGCATGCCCTTCGGAATACCAAAGGGCGCAAGGTGCGTTCAAAGATTCGATGATTCAC
Otu784	124	0	0	4	0	0	0	0	0	0	0	20	0	0	0	0	0	0	0	0	0	0	16	12	32	0	0	1	0	0	9	5	24	0	1	0	0	0	0	0	0	0	0	TCCTCCGCTTATTGATATGCTTAAGTTCAGCGGGTATTCCTACCTGATCCGAGGTCAACCATTAAAAAATTGGGGGGTTTAGCGGCTGAGAGCTGCGGCACCTGACAAAAGCGAGATAAAAATTACTACGCTCAGAGGATACCACAGATCCGCCGTTGGATTTGGGGAGCTACAATACAGTAGGCTCCCAACACTAAGCTAGGCTTAAGGGTTGAAATGACGCTCGAACAGGCATGCCCACTAGAATACTAATGGGCGCAATGTGCGTTCAAAGATTCGATGATTCACTGG
Otu785	100	0	0	0	0	0	0	0	0	0	0	4	35	0	0	0	0	0	0	0	0	0	0	0	0	0	0	0	0	0	6	42	9	0	4	0	0	0	0	0	0	0	0	TCCTCCGCTTATTGATATGCTTAAGTTCAGCGGGTAGTCCTACCTGATTTGAGGTCAGATCAAAAATTGAAGTTGACCGCCGCTCCAGAGGCTGGTCTTGGAGGGGCGCAAAACTCGCGAGCCATCCAGCGACGAGGTTGATACAACGCCAAGGGACAAGCCACGCGAAAGCCCGACCGATTCATTTAAGGGGAGCCGCCAGAAGGCAGCAAAAGCCCCCAAGTCCAAACCCACTCCGGCAGAAACCGGAGGGGTTTGATGATTTCAAGACACTCAAACAGGCATGCTCCTCGGAATACCAAGGAGCGCAAGGTGCGTTCAAAGATTCGATGATTCAC
Otu786	121	0	2	0	0	0	4	2	0	0	14	27	0	0	0	15	52	0	0	0	0	0	0	0	0	0	0	0	0	0	4	0	1	0	0	0	0	0	0	0	0	0	0	CTCCTCCGCTTATTGATATGCTTAAGTTCAGCGGGTAATCCTGCCTGATCTGAGGTCTAAATTAAAGTTGACTACAATAGTTGGAAGCTTCTACTGGTTCTAGTACGGCCACTAATAAAAGTGTCCTCAGCGAATAGTCTATTACACTGAGTCAATCCGAATTCGAATTAGAGATGCTAATATATTACGAACGAGCTAGTCAGACTAGCAACGCTCAAAATCCAAACACCAACGCAGTCTACTAGAAACTGGTGGGTTGAAGAGTTCATGACACTCAAACAGGCATGCTCCCCGGAATACCAGGGAGCGCAAGGTGCGTTCAAAGATTCGATGATTCAC
Otu787	169	21	0	0	0	0	0	4	0	0	0	0	0	0	0	0	11	0	0	1	1	0	0	0	0	0	0	0	0	1	0	0	0	2	0	0	0	16	26	86	0	0	0	TCCTCCGCTTATTGATATGCTTAAGTTCAGCGGGTGCCCTTGCCTGAACTCAGGTCGAACGGTTGATGAAAGGGGGTGTCGGTCATTGCTGACCGACGCTCCGCCTTCTCCTGCTGGGCGTCCAGCGGGTCCCGGGGTCCAGCAGCGGCATGCGATCCTTCTCTCGCGAGAAGGGCTCACCTACCGGTCTGTTGTTCCCACATCGAAAGGGAATCCCGCTCAAGCCTCTGTGCTTCAGCTGACCCGGTCGCTTGAACCGGGACAGCCAGGTCCGCCGTTCTTCCCGATGGGAAGAGCGGGCGAGGGGGGTGAAACCGACACTGAGGCAGGCATGCTCTCGACCGAGGTCTCGAGCGCAATTTGCGTTCAAAGATTCGATGATTCAC
Otu788	110	0	0	0	0	0	0	0	0	0	0	0	0	0	0	0	0	0	0	0	0	1	0	0	0	0	0	0	0	0	0	0	0	109	0	0	0	0	0	0	0	0	0	AGTGGTCCTCCGCTTATTGATATGCTTAAGTTCAGCGGGTATCCCTACCTGATCCGAGGTCAACCTAAAAAAATTGGGGGTTTTGGCAAGACGCACATCCGACTTCCAGAGCGAGAAAAATTACTACGCTTAGAGCCAGACGGCACCGCCACTGATTTTAAGGCACACCCGGAGGTGACGCCCAATACCAAGCAGAGCTTGAGGGTTGTAATGACGCTCGAACAGGCATGCCCCCCGGAATACCAAGGGGCGCAATGTGCGTTCAAAGATTCGATGATTCAC
Otu789	168	0	0	0	0	0	0	0	0	0	0	0	0	0	0	0	0	0	0	2	0	0	0	0	0	0	1	0	0	0	0	0	0	0	0	0	6	1	25	133	0	0	0	AGTGGTCCTCCGCTTATTGATATGCTTAAGTTCAGCGGGTATCCCTACCTGATCCGAGGTCAACCATTGAAAAAATTAGGTGTTGTCCGGCAGGCACGCCCGGGTGTCTCAAAGCGGGAGTAGTTACTACGCTTGATCACCGGTCGCACCGCCGCTATTTTCCAGGCGCGCCCCAAAGGGCGGCACCCAATACCAAGCTGGGCTTGAGGGTTGTAATGACGCTCGAACAGGCATGCCCCCCGGAATACCAGAGGGCGCAATGTGCGTTCAAAGATTCGATGATTCAC
Otu790	148	5	0	1	3	0	24	9	0	0	0	0	0	0	0	0	0	0	0	0	18	12	5	2	4	11	9	21	20	2	0	0	0	0	0	0	0	0	2	0	0	0	0	CTCCTCCGCTTATTGATATGCTTAAGTTCAGCGGGTATCCCTACCTGATCCGAGGTCAACATTTGGAGAAATTAATCGCGAGACTGGTGCCATCGCCCCAACGTGACGACATGTATGCGCCCGTGGTTTGACGTACCATCACTGATTTTTAGGCATGCCCCAAGGCAAGGCCCAACGTCAAGTTAACCAGAAGTTTGAACTTGAGGGGTGTAATGACGCTCGAACAGGTATGCCCTTCGGAATGCCAAAGGGCGCAATATGCGTTCAAAGATTCGATGATTCAC
Otu791	871	0	0	0	0	0	0	0	0	0	0	0	0	0	0	3	0	0	0	8	0	0	0	0	0	0	0	0	0	0	0	0	0	0	0	0	0	25	21	814	0	0	0	AGTGATCCTCCGCTTATTGATATGCTTAAGTTCAGCGGGTATCCCCACCTGATCCGAGGCCAACCTTGTAAAAATGGTCGGGGCGGCCACTGGACGGTCCACCGAGCGAGGGATTTCTCTTGCTACGCTCAGGGCCGGACAATGGCGCCCACGGGTTTCGGGCCCGTCCGCGAGGACGAGGCCCATCTCCGAGCAGGGCTCGATGGTGAAAATGGCGCTCGAACAGGTGTGCCCCCCGGAATACCAGGGGGCGCAATGTGCGTTCAAAGATTCGATGATTCACT
Otu792	147	0	0	10	0	5	0	0	0	0	55	0	14	25	6	0	0	0	0	0	0	1	1	0	0	1	0	1	5	0	1	6	9	4	3	0	0	0	0	0	0	0	0	TCCTCCGCTTATTGATATGCTTAAGTTCAGCGGGTAGTCCTGACTGATTTGAGGTCTAAAATATAAATGCTATAAAAGCGCATTAGAAGCACCTCTTACTTTTGAAGAAAACGTCCTCAGCGAAATAATTATTACGCCGAGTCAAGCCGTTTATTTCAAATGGGTTGCTCGTGTATTTCAACTGAGCCGGCAATTACGCCGACAGCAGTCATAATCCAAGCCCACGCCCATCTCATTACAAAATAGGGGGGTTGAGAGTTTCATGACACTCAAACAGACATACTCTTCGGAATACCAAAGAGTGCAAGGTGCGTTCAAAGATTCGATGATTCAC
Otu793	239	0	0	0	0	0	0	0	0	0	185	8	9	7	0	0	0	0	0	0	0	0	0	0	0	0	0	0	0	0	1	18	5	0	6	0	0	0	0	0	0	0	0	AGTGGTCCTCCGCTTATTGATATGCTTAAGTTCAGCGGGTAGTCTTACTTGATTTGAGATCGAGTTTTACAAGAATCGTTGCCGACCCTTGTGAAATCCTGCATCAGTCAGCCAATACGGTCAAACTCCCTTTATGTTAGCTGCAGCAAAAGTAATAATCCGTTTGACGGGACTAAATAAATATGCTTTTAGCTCAGGAGAATGTCCAGCTGCACCTGCATTTCAAGCAACCCTCCACCGATCGTAAAGACTGGTGTTGGGATTGCTCAAGTCCAAAGCCATTCAAAACAAATTGAAGACTTTGAGGTGTTTACTGATACTCAAACAAGCATGCTCTTCGGAATACCAAAGAGCGCAATATGCGTTCAAAGATTCGATGATTCACT
Otu794	149	0	0	0	0	0	10	23	0	0	21	0	0	0	0	0	0	0	0	0	0	0	0	0	0	13	5	39	24	11	0	0	3	0	0	0	0	0	0	0	0	0	0	TCCTCCGCTTATTGATATGCTTAAGTTCAGCGGGTAGTCCTACCTGATTTGAGGTCAGATTGTCAAAGTAATGTCATGTTAACGACAATTAGAAGCGAGGCTTCAAGACATGCTGCCCCCTAACGGCGATGATAGTTATCACACCAAAAAGGTCAGCAACAAAAGCCCTACTAATGCGTTTAAGGACAGCAGACTGTTGTAAAAGTTTACAAGCCTGCAAAGATCCCAAGTCCAAGCCATGCAAAGTCAATCTTTGCAGGGTTGAGAATTTAATGACACTCAAACAGGCATGCTCCTCGGAATACCAAGGAGCGCAAGGTGCGTTCAAAGATTCGATGACTCAC
Otu795	127	0	0	0	0	0	0	0	0	0	0	0	0	0	0	0	0	0	0	0	0	0	0	0	126	0	0	0	0	0	0	0	1	0	0	0	0	0	0	0	0	0	0	TCCTCCGCTTATTGATATGCTTAAGTTCAGCGGGTATCCCTACCTGATCCGAGGTCAACCTTTAGGTGATGGGTTCTAGAAGCGAGCCGCCGCCGAGGCCTCTGAAGCTGAGATTGTACTACGCTTGAGGCTCGGGGCCACCGCCGACCACTTTAGGGCGAGTCCCAGGGGGACGGACGCCCAATACCAAGCTGGGCTTGATGGTTGAAAATGACGCTCGAACAGGCATGCCCCTCGGAATACCAAGGGGCGCAATGTGCGTTCAAAGATTCGATGATTCAC
Otu796	120	0	0	0	0	0	1	0	0	0	37	13	43	0	0	0	0	0	0	0	0	0	0	0	0	2	19	4	1	0	0	0	0	0	0	0	0	0	0	0	0	0	0	TCCTCCGCTTATTGATATGCTTAAGTTCAGCGGGTATCCCTACCTGATCCGAGGTCAACCTAAGAAGTTGGGGGTTGCTGGCAAGATACCCTAAGGGTTCTATCGCGGGGTGTATTACTACGCGTAGAGCCTTAAGGCACCGCCACTGATTTTGAGACCCGCCCAGAGGCGAAGTCCAAGACCCTCTTTGCAGAGGAGTTGGTATAAATGACGCTCGAACAGGCATGCCCCTCGGAATACCAAGGGGCGCAATGTGCGTTCAAAGATTCGATGATTCACA
Otu797	173	0	0	0	0	0	0	3	0	0	2	85	0	60	0	0	0	0	0	0	0	0	0	0	0	1	0	1	3	0	0	4	4	0	10	0	0	0	0	0	0	0	0	AGTGGTCCTCCGCTTATTGATATGCTTAAGTTCAGCGGGTATTCCTACCTGATCCGAGGTCAACCTTGGTGGGGTCGGTCTTTGCAGACCTGGTTTTACGGCCGGAAAGCTCCTCCGCGGGCCTCCTAAGCGAGATATTTTACTACTGCGCTCGGAGCCGCGGCGGGTCCGCCACTGTCTCTGGGGGCCTCCCGCGAGGGAGAGCCCCGACGCCAGGCACCAGGGCCTGAGGGGTTGAAATGACGCTCGAACAGGCATGCCCGCCAGAATGCTGGCGGGCGCAATGTGCGTTCAAAGATTCGATGATTCAC
Otu798	99	0	0	0	0	0	0	0	0	0	0	30	52	0	0	0	0	0	0	0	0	0	0	0	0	0	0	0	0	0	0	12	5	0	0	0	0	0	0	0	0	0	0	TCCTCCGCTTATTGATATGCTTAAGTTCAGCGGGTATCCCTACCTGATCCGAGGTCAACCTTGATAAGTTGGGGGTTGCTGGCAAGACACCTGCAGACGTCCATCGCGAGAAGTATTACTACGCGTAGAGCCTTCAGGCACCGCCACTGATTTTAAGACCCGCCCGGAGGCGAAGCCCAAGACCCTCTATGAAGAGGAGTTGGTATAAATGACGCTCGAACAGGCATGCCCCTCGGAATACCAAGGGGCGCAATGTGCGTTCAAAGATTCGATGATTCAC
Otu799	164	0	1	0	0	0	1	39	0	0	0	0	10	0	0	0	0	0	0	0	0	19	0	0	0	17	6	9	4	1	29	12	15	0	1	0	0	0	0	0	0	0	0	CTCCTCCGCTTATTGATATGCTTAAGTTCAGCGGGTATCCCTACCTGATTCGAGGTCAAATGGAGAGGTCCTTGATGGGTGCGAGCCCACCGGTCTTCCACGCGCAAAAGTGCTGCGCAAGAAGCCGGTAGAGCCGCCGCCAATGCATTTGAGGCGAGTCCGCGGGGAACGAGGACAGACGCCCAACACCAAGCACAGCTTGAGGGTGTAGATGACGCTCGAACAGGCATGCCCAGTGGAATACCAAGGGGCGCAATGTGCGTTCAAAGATTCGATGATTCAC
Otu800	94	0	0	2	0	0	10	0	0	0	62	0	0	0	0	0	0	0	0	0	0	0	0	0	0	0	0	0	0	0	15	5	0	0	0	0	0	0	0	0	0	0	0	TCCTCCGCTTATTGATATGCTTAAGTTCAGCGGGTAGTCTTGCTTGATTTGAGATCGAGTTTACAAATCGCTTGCGCGAAATGTTAAATCCTGCATCAGTCAGCCATAGCGACTCTTCAACCTTTATGTTAGCTGCAGCAAAAGTAATAATCCGTTTGACGGGATTAAATAAGTATGCTTATAGCTCAGAAGAAAGAATCTAGCTGCACCTGCATTTCAAGCAACCCGCCTTCTCTTTCGAAAAGTTGGGATTGCTCAAGTCCAAATTCCTCCAACAAGTAGAGGGATTTGAGGTGTTTACTGATACTCAAACAAGCATGCTCTCCGGAATACCAGAGAGCGCAATATGCGTTCAAAGATTCGATGATTCAC
Otu801	289	92	1	0	0	0	0	0	0	0	0	0	0	0	0	0	0	4	0	1	7	0	1	4	4	0	4	1	0	0	0	0	0	0	0	0	113	16	14	27	0	0	0	AGTGGTCCTCCGCTTATTGATATGCTTAAGTTCAGCGGGTAATCCTGCCTGATCTGAGGTCTAATCTAAAATTGACTATAGAGGTTTGAAGCTTCTACAATTATCTTGTTCGGCCACTAATAAAAGTGTCCTCAGCGAATAGTCTATTACACTGAGTCAATCCGAATTCGAATTAGAGATGCTAATGTATTACGAACGAGCTACGTCCGAAGACCAGCAACGTTCAAAATCCAAACACCAGCTAGTCTACAAGAAACCAGTGGGTTGAAGAGTTCATGACACTCAAACAGACATGCTCCCCAGAATACTAGGGAGCGCAAGGTGCGTTCAAAGATTCGATGATTCAC
Otu802	107	0	0	0	0	0	0	0	0	0	12	64	21	0	0	0	0	0	0	0	0	0	0	0	0	0	0	0	0	0	4	3	1	0	2	0	0	0	0	0	0	0	0	CTCCTCCGCTTATTGATATGCTTAAGTTCAGCGGGTATCCCTACCTGATTCGAGGTCAAACTGGGGGGGTTCTTGCTGGACGCGAGCCCGCCGGGAGCCTTCTGGAGCGCAATGTGCTGCGCGAGAAGCCGGCGATGCCGCTGCCAATGGATTTGGGGCGAGTCCTCGCGGGAAGCGGGGACAGACGCCCAACACCAAGCGTAGCTTGAGGGTGTAAATGACGCTCGAACAGGCATGCCCAATGGAATACCAAGGGGCGCAATGTGCGTTCAAAGATTCGATGATTCAC
Otu803	68	0	0	0	0	0	0	0	0	0	0	0	0	66	0	0	0	0	0	0	0	0	0	0	0	0	0	0	0	0	1	1	0	0	0	0	0	0	0	0	0	0	0	TCCTCCGCTTATTGATATGCTTAAGTTCAGCGGGTATCCCTACCTGATCCGAGGTTAAGAGTGTAAAAATGTACTTTTGGACGTCGTTGTTATGAGTGCAAAGCGCAAGATGTACTGCGCTCCGAAATCAATACGCTGGCTGCCAATTGTTTTAAGGCGAGTCTACACGCAAAGGCAAGACAAACACCTAACACTAAGCAGAGCTTGAAGGTACAAATGACGCTCGAACAGGCATGCCCTATGGAATACCAAGGGGCGCAATGTGCGTTCAAAGATTCGATGATTCAC
Otu804	55	0	0	0	0	0	0	0	0	0	46	0	8	0	0	0	0	0	0	0	0	0	0	0	0	0	0	0	0	0	0	1	0	0	0	0	0	0	0	0	0	0	0	TCCTCCGCTTATTGATATGCTTAAGTTCAGCGGGTATCCCTACCTGATCCGAGGTCAAACTGTGGAATCTTGATGGACGCCGATCCGCCAAAGCCTCGAGAAACGCAATGTGCTGCGCGAGAAGCTGGCAAAACCGCTGCCAATACGTTTGGGGCGAGTCCGCGCACGAAGCGGGACAGACGCCCAACACCAAGCAGAGCTTGAGGGTGTAAATGACGCTCGAACAGGCATGCCCCATGGAATACCAAGGGGCGCAATGTGCGTTCAAAGATTCGATGATTCAC
Otu805	69	0	0	0	0	0	0	0	0	0	0	52	0	0	0	0	0	0	0	0	0	0	0	0	0	0	0	0	0	0	0	6	5	0	3	0	0	0	3	0	0	0	0	TCCTCCGCTTATTGATATGCTTAAGTTCAGCGGGTATTCCTACCTGATCCGAGGTCAAATTTCAGAAAGTTGGGAGGTTTTACGGCAAGAAGTCCCACTAGTCTTTAAAAACGAGGTATAATTACTACGCTCAAAATTCTAGCGAGCCCGCCACTAAATTTCAGAGGGTACCCTGTTACAGGTATTCCTCCAACACCAAAAATACAAGATTTTTGAGGGTTGAAATGACGCTCGAACAGGCATGCCCGGTGGAATACCACCGGGCGCAATGTGCGTTCAAAGATTCGATGATTCAC
Otu806	104	0	0	0	0	0	1	10	0	0	2	1	11	0	0	0	0	0	0	0	0	0	0	0	0	5	0	3	1	0	0	0	2	0	67	0	0	0	0	1	0	0	0	TCCTCCGCTTATTGATATGCTTAAGTTCAGCGGGTATCCCCGCCTGATCCGAGGCCAAACTTCAAGGTTTGGGTCTGCGGTTCGCACCACACTCAAGACCGCACGTCCCACCTCCGACCTCGGAGCGATCTGAAATTGCTTTCTTGCTACGCTCGGGGAAGGCGGACGGCGCCCACGCGTTTCGGTCCGGCCGGCTTCGGCCTGGTCCAACTTCAAGCAGAGCTTGGGGTGTGTAATGGCGCTCGAACAGGCGTGCCCCTCGGAATGCCGAGAGGCGCAATGTGCGTTCAAAGATTCGATGATTCAC
Otu807	105	94	1	0	0	0	0	0	0	0	0	0	0	0	0	0	0	0	0	0	1	5	2	0	2	0	0	0	0	0	0	0	0	0	0	0	0	0	0	0	0	0	0	TCCTCCGCTTATTGATATGCTTAAGTTCAGCGGGTAGCCCTACCTGATTTCAGATCAAAGTTTGAATGAGATTTCTGTATATCAAGACTGACATCCTGAAGCAAATGTTAGCCAAAGATTTGAATCGAAGACTCAAAACTATTAGGCCAAACTGCTGTAGTAGGAAGCAGCCAAGAACTGAATTTTAGGAGGGCCGTTATAATAACCGGCGCATCCCAATTCCACATTTTAACCCAAAGGTTAGATGTGAGAGTGCTCATGATACTGAAACAGGCATACTCCTCGGAATACCAAGGAGTGCAATGTGCGTTCAAAGATTCGATGATTCAC
Otu808	156	1	0	0	0	80	7	31	0	0	1	0	1	0	0	0	0	0	0	0	0	0	0	0	0	1	0	0	0	2	1	25	6	0	0	0	0	0	0	0	0	0	0	CTCCTCCGCTTATTGATATGCTTAAGTTCAGCGGGTAGTCCTACCTGATTTGAGATCAAACATTCAAAGGGCTGTCCTCACTGAGGAGAGACATCTGTGAGCTCCAGCGAACCTCCACTGCTGAAGGTTACCTGGTGGGAAAACCACAAGCGTAGATAGTTATCACACCTGTGATGCCCACCAAACACTGGCAAGCTGATTCATTTTAGAGGAGCCGACCGTAGGCCAGCAAAACCCCCAAAGTCCAAGCTCATCACGGAAAACCATGAAGAGTTGAGGTGTTCATGATACTCAAACAGGCATGCCCTTCGGAATGGCCAAAGGGCGCAAGGTGCGTTCAAAGATTCGATGATTCAC
Otu809	66	0	0	0	0	0	0	0	0	0	60	0	0	0	0	0	0	0	0	0	0	0	0	0	0	0	0	0	0	0	0	0	6	0	0	0	0	0	0	0	0	0	0	TCCTCCGCTTATTGATATGCTTAAGTTCAGCGGGTAGTCCTACCTGATTTGAGGCCAGATGTATAAAAAACGTCTTTCCAAAGAAAGAACAGGGTTGGAAAGCGGACGGTGGTCAAGTGGATGGCCATCTTACGATGTCCTCAGCGAAATACTTATTACGCCAAGTCAAACCAGTCCTCAAGACAAGTCCAGCTAATCAATTTGAGGTGAGCCATCGATGAAGATGGCAAACACCCAAGTCCAAGCCAAGTCAGTGGTAGTCAAACCAAAGTCAAGGTTGATTGTTTTCATGACACTCAAACAGGCATGCTCCACGGAATACCATGGGGCGCAAGGTGCGTTCAAAGATTCGATGACTCAC
Otu810	706	9	16	16	23	0	0	0	0	0	18	8	116	0	10	0	1	0	0	0	28	58	9	122	14	3	0	2	0	2	51	104	76	1	16	0	0	3	0	0	0	0	0	TCCTCCGCTTATTGATATGCTTAAGTTCAGCGGGTATCCCCACCTGATCCGAGGCCAACCTTGTTAAGATGGGTCGGGGCGGCCACCGGCCGGCGCTCCGAGCGAGGGATTTCTCTTGCTACGCTCGGGACCGGACGACGGCGCCCACGGGTTTCGGGCCCGTCCGCGAGGACGGGGCCCATCACAGAGCAGGGCTCCAGGGTAGAAATGGCGCTCGGACAGGTGTGCCCCCCGGAATACCAGGGGGCGCAATGTGCGTTCAAAGATTCGATGACTCAC
Otu811	80	0	0	0	0	0	2	2	0	71	0	0	0	0	0	0	0	0	0	0	0	0	0	0	0	0	1	4	0	0	0	0	0	0	0	0	0	0	0	0	0	0	0	TCCTCCGCTTATTGATATGCTTAAGTTCAGCGGGTAATCCCACCTGATTCGAGGTCAAAATAGTCGAAAATTCAGAGATGCAAGAAGCAACCTCATCTGATTAGAAGCGATTCGAGAAAAGAGTCTGGCCACCTCGAAAGATGTCCTCAGCGGTCAAGAATTATCACGCTGAGTAGAACCAATCCCATAGTCAAGATTCAGCTAATACCTTTAAGGCCAGCCGTAGTTACACAGCAAAGCCCAAAACCAAACTAAGACAGGTCGCAAAACCTATCCAGCTTGAGAATTTCACGACACTCGAACAGGCGTGCTCTCCGGAATACCAGAGAGCGCAAGGTGCGTTCAAAGATTCGATGATTCAC
Otu812	158	4	14	0	0	8	0	0	0	0	0	0	0	0	0	0	0	0	0	0	31	81	0	11	6	1	0	2	0	0	0	0	0	0	0	0	0	0	0	0	0	0	0	AGTGGTCCTCCGCTTATTGATATGCTTAAGTTCAGCGGGTATCCCTACCTGATCCGAGGTCAACCGTGAGATTGATTTCTGGCAAGTTACCACCAGACCCAATAGCGAGAGAATTACTACGCTTAGAGCCAGGCGGCACTGCCACTGATTTTAAGAGCCGCGAAACCGCGAACCCCAACACCAAGCCAAGCTTGATTGGTCATAATGACGCTCGAACAGGCATGCCCCTCGGAATACCAAGGGGCGCAATGTGCGTTCAAAGATTCGATGATTCACTGG
Otu813	150	0	1	0	2	0	22	8	0	0	10	17	0	19	3	0	0	0	0	0	41	3	0	0	1	2	1	9	4	0	0	1	6	0	0	0	0	0	0	0	0	0	0	AGTGGTCCTCCGCTTATTGATATGCTTAAGTTCAGCGGGTAGTCTTACTTGATTTGAGATCGAGTTTACAAGTTTCTTTTGACGGAAACTTGGTAATCCTGCATCAGTCAGCATGTAGCACATTCGACCTTTGTATTAGCTAGAGCAAAAGTAATAATCCGTTTGACGGGACTAAATAAATATGCTTTTAGCTCAGAAGAATGTCCAGCTGCACCTGCATTTCAAGCAACCCGCCCCTTTTTGCAAAGAGTTGGGATTGCTCAAGTCCAATTCTCAACACGAATGTCGAGATTTGAGGTGTTTACTGATACTCAAACAAGCATACTCTCCGGAATACCAGAGAGTGCAATGTGCGTTCAAAGATTCGATGATTCAC
Otu814	139	0	0	0	0	2	4	0	0	0	0	0	0	0	0	2	3	14	0	4	0	0	0	0	0	0	0	0	0	0	0	0	5	56	1	1	1	10	28	8	0	0	0	AGTGGTCCTCCGCTTATTGATATGCTTAAGTTCAGCGGGTAGTCCTACCTGATTTGAGGTCAGAGCATAAAATAGGGGGTGTTCTGAGCAGCGACCACTATCGTAGACGAAACTTATTACGCCTACTACGCGTCCACCGCTAAGTCATTTAAGTCGAGCCAACGGCAACGACCACGTCCACACTAAGGAAACCCTTAGGTGAGATTTCATGACACTCAAACAGGCATGCCCTTCGGAATACCAAAGGGCGCAAGGTGCGTTCAAAGATTCGATGATTCAC
Otu815	91	0	0	0	0	0	0	0	0	0	66	25	0	0	0	0	0	0	0	0	0	0	0	0	0	0	0	0	0	0	0	0	0	0	0	0	0	0	0	0	0	0	0	TCCTCCGCTTATTGATATGCTTAAGTTCAGCGGGTAGTCCTACCTGATTTGAGGTCAGATGACATGAAGTTGTCCTAAGACGATTAGAAGCATCCTCGAAGACTCGGTCCAGACGGCGTCAAAGTGTTACTTATCACACCGTCGTACGAAAGGAACCGAACTCGCGGCGGAACGCTAATGCATTTCAAGACGAGCAGACTTCAAAAAGACTGCAACGTCCAAATCCAACCCTTCGCCCCGATAAAAGGACTGAGGTTGAGAGATTTCACGACACTCAAACAGGCATGCTCCTCGGAATACCAAGGAGCGCAAGATGCGTTCAAAGATTCGATGACTCAC
Otu816	184	0	0	0	0	0	0	0	40	0	0	0	0	0	0	31	16	15	0	0	3	1	0	0	3	3	2	0	2	0	12	42	0	0	0	0	1	0	1	12	0	0	0	TCCTCCGCTTATTGATATGCTTAAGTTCAGCGGGTAGTCCCGCCTGATTCGAGGTCAGATTGAAGTTTGTCATGTTTGTGCTTGCGCACGATTAGAAGCAGTCTTTCAAAAGTCAACCAGGCCGCTCAGTAAAGAACGTCCCCAACGATAATAATTATCACGTCGGGTACAAACCGAGTCAGACGATTCAGACCAAAAGAGCTAATATATTTAAGACCAGCCGTGCGTGAGCACAGCAGAGTCCAAATCCAAATCAGAAAGAATAAACTTTCGATTTGAGAGTTTCATGACACTCGAACAGGCGTACTCTTCGGAATACCAAAGAGTGCAAGGTGCGTTCAAAGATTCGATGATTCAC
Otu817	142	0	0	0	0	0	0	0	0	0	77	12	0	0	0	0	0	0	0	0	0	0	0	0	0	0	0	0	0	0	17	36	0	0	0	0	0	0	0	0	0	0	0	AGTGGTCCTCCGCTTATTGATATGCTTAAGTTCAGCGGGTTTTCTTGCTCGATTTCAGACCAAGTTTCAAAGCCAGCTGCGCAAGGCAGCAATTACGGCAATGTATGAGGTTTAGAATACGAGTCTGCCAAAAGCTACGAAGCGTGGTAAAATCAAAGCGTTCACAAAAAATCTGTTGCACTTTGATCAGCCACGCACCATAAGCGCGAAGGCAGATTCATACGATCATTTTAAAGTAATTGCAGTCTCCACATAATGGAAAAAGCAAATCACTCAAATCCACTTGCCATGACATTGTTTAAAAAACCCTGTCACAGTTTGTGAGTATTTAATGATTCTGAAACGAGCATGCTCCCCGGAATACCAGGAAGCGCAATGTGCGTTCAAAGATTCGATGAT…
Otu818	69	0	0	0	0	0	1	0	0	0	0	16	1	0	0	0	0	0	0	0	0	0	0	0	0	0	0	0	0	0	2	7	26	0	7	0	0	1	8	0	0	0	0	TCCTCCGCTTATTGATATGCTTAAGTTCAGCGGGTAGTCTTGCCTGAGCTCAGGTCGAATGTAAGAGTTCGGGGCGTGAGCCACCGATTCCTGCCGGCTTTACAGCACAGGTCCCTGGGGGTGACAGCGGCATGCAGCGTGAGCTACCTACCAAGCTGGCGCCCTTTCAGCGGGACCATGCTCAAGCCTCTGTTCTTCAGCCGACCCTGTTCTCTCGAGGAGCACAGAGACGGCCAGATCCGTCTTTCCTCTTCCGCAAGGGAAGTGGTTGACGAGGGGGTGGGCCGACGCTGAGCCAGACATGCTCTTGACCGAGGTCTCGAGCGCAATATGCGTTCAAAGATTCGATGATTCAC
Otu819	81	0	0	0	0	0	2	0	0	0	0	11	0	0	0	0	11	0	0	1	0	0	0	0	2	0	0	0	0	0	0	0	7	0	0	0	0	0	1	46	0	0	0	TCCTCCGCTTATTGATATGCTTAAGTTCAGCGGGTATTCCTACCTGATCCGAGGTCAACCTTGAGAAAAAAGATTGTACGGCGGAGGCCACCGGTGCTCCTGACGTTCAGAAATCTAACACGCCGGGGGTCGGTTTCCTCGCCGATGCATTTCGGGCGGGCCTCTCGCGAGCGAAAGGCCGCGCGCCCAATACCAAGCGTGGCTTGATTGGTGAAATGACGCTCGAACAGGCATGCCCCTCGGAATACCAAGGGGCGCAATGTGCGTTCAAAGATTCGATGATTCACTGG
Otu820	45	0	0	0	0	0	8	13	0	0	0	0	0	0	0	0	0	0	0	1	0	0	0	0	0	1	3	19	0	0	0	0	0	0	0	0	0	0	0	0	0	0	0	AGTGGTCCTCCGCTTATTGATATGCTTAAGTTCAGCGGGTATCCCTACCTGATCCGAGGTCAAAAGGTTGAAAGAAGCTTCATGGACGCGCGACCGCGGCTGGACAAGAGCGCAAATAATGTGCTGCGCTCCGAAACCAGTAGGCCGGCTGCCAATGATTTTAAGGCGAGTCTCGGGAGAGAGACAAGACGCCCAACACCAAGCAAAGCTTGAGGGTACAAATGACGCTCGAACAGGCATGCCCTTTGGAATACCAAAGGGCGCAATGTGCGTTCAAAGATTCGATGATTCAC
Otu821	1168	0	0	0	0	0	0	0	0	0	21	75	879	3	0	0	0	0	1	0	0	0	0	0	0	0	0	0	0	0	47	59	11	0	72	0	0	0	0	0	0	0	0	TCCTCCGCTTATTGATATGCTTAAGTTCAGCGGGTATTCCTACCTGATCCGAGGTCAACCTTGATAAAAGGGGGGTGTTTTACGGCAAGAACCCGCCGCACGACCAAAGCGAGATGTGCTACTGCGCTCGGTGTGACTAGCGAGCCCGCCACTGGTTTTCAGGGCCTGCGGGCAGCCGCAGGACCCCAACACAAGCAGGGCTTGATGGTTGAAATGACGCTCGAACAGGCATGCCCGCCAGAATACTGGCGGGCGCAATGTGCGTTCAAAGATTCGATGATTCAC
Otu822	114	0	0	0	1	0	0	0	0	0	33	0	0	0	0	5	47	6	0	0	1	0	0	0	0	8	0	0	0	0	0	0	0	0	0	10	0	0	2	1	0	0	0	TCCTCCGCTTATTGATATGCTTAAGTTCAGCGGGTATCCCTACCTGATCCGAGGTCAACCATAGGAGTTGGGGGTTCTGGCGTACGGCCGCAGGGTCCTGGAGCGAGAGTATTACTACGCTTAGGACCGTACGGTGCCGCCACTGACTTTGGGGCCGGCCGCAGCGGGCGGGGCCCAACACCAAGCAAGGCTTGAGGGTTGAAATGACGCTCGAACAGGCATGCCCTGCGGAATACCACAGGGCGCAATGTGCGTTCAAAGATTCGATGATTCAC
Otu823	90	0	0	0	0	0	0	0	0	0	0	0	0	0	0	1	1	13	0	1	0	0	0	0	0	0	0	0	0	0	0	0	0	0	0	3	0	11	15	45	0	0	0	TCCTCCGCTTATTGATATGCTTAAGTTCAGCGGGTATCCCTACCTGATCCGAGGTCAACTCTTGAGATGTTGGGGGTTAGGCGTGGCCGCTCCGCGTCCCAGTTACGAGATGTTACTACTGCGTAATGGTTACCGCGAGGCGACCGCCCCTGCATTTCGGCGGCGGCTAGACAGGCTAGCCGGCCGCCAACACCAAACCGCGAGGGCTTGAGGGTTGAAATGACGCTCGAACAGGCATGCCCGCCAGAATGCTGGCGGGCGCAATGTGCGTTCAAAGATTCGATGATTCAC
Otu824	116	0	0	0	0	1	0	2	0	0	0	0	0	0	0	1	0	0	0	6	0	0	0	0	2	0	0	0	0	0	0	0	2	0	7	0	0	16	31	48	0	0	0	TCCTCCGCTTATTGATATGCTTAAGTTCAGCGGGTATCCCTACCTGATCCGAGGTCAAACGTTGAAATAAGCTTTGTGGACGCCGGCACCTGTGGCTGGGAACGCAAAATGTGCTGCGCTCCAACAACCCCATTGCTGACTGCCAATGCATTTGAAGCGAGTCCGCACACACGCAGACAACGCCCAACACCAAGCAAGGCTTGAAGGCTTAAATGACGCTCGAACAGGCATGCCTATTGGAATACCAATAGGCGCAATGTGCGTTCAAAGATTCGATGATTCAC
Otu825	103	0	0	0	0	102	0	0	0	0	0	0	0	0	0	0	0	0	1	0	0	0	0	0	0	0	0	0	0	0	0	0	0	0	0	0	0	0	0	0	0	0	0	TCCTCCGCTTATTGATATGCTTAAGTTCAGCGGGTAATCCTACCTGATTTGAGGTCAAATTGTCAATGTTTGTCTAGTTAAAGACGGTTAGAAGCTGAACTCGGATAAGAACCATCCAAAGGCATAGATAATTATCACACCAATAGACAGTTCACCAATAGTGTTCTGCTAATATATTTCAGAGGAGTCGACCTCTGCAAAGAGTCCGACAACACCCCCACATCCAAGCCGCAAGCAATCAATAAAGATTTCAAGGGTTGATAATTTAATGACACTCAAACAGGCATGCTCCTCGGAATACCAAGGAGCGCAAGGTGCGTTCAAAGATTCGATGATTCAC
Otu826	110	24	2	9	5	16	0	0	0	0	0	0	0	0	0	0	0	0	0	0	5	1	4	15	25	0	0	0	0	0	4	0	0	0	0	0	0	0	0	0	0	0	0	TCCTCCGCTTATTGATATGCTTAAGTTCAGCGGGTATCCCTACCTGATCCGAGGTCAAGCGTAAAATGGTAGACTTGTGGATGCCACCGTCAGCAGTGGAGAGCGCAAAATGTGCTGCGCTCCCACACAGGACGGCGGGCTGCCAATGCATTTGAGGCGAGTTCACGCGCGCAGCGGAACAAAACGCCCAACACCCAGCAGGGCTGGAGGGTACAAATGACGCTCGAACAGGCATGCCCCATGGAATACCAAGGGGCGCAATGTGCGTTCAAAGATTCGATGATTCAC
Otu827	113	0	0	0	0	0	0	1	0	0	0	0	0	0	0	0	0	0	0	0	0	0	0	0	0	17	0	6	88	1	0	0	0	0	0	0	0	0	0	0	0	0	0	TCCTCCGCTTATTGATATGCTTAAGTTCAGCGGGTATTCCTACCTGATCCGAGGTCAACCATAAAAAAGTTTTGAGAAGACAAGATCTCCACTATACGCCCTAAGCGAGAAGTATTACTGCGCTCGGAGTATAGCGGAGCCCGCCACTGTTTTTCAGGGCCTGCGGCAGCCGCAGAAAGCCCCAACACCAGCACACCCAGTAAAAATACAGGGTGTTCTGAGGGTTGAAATGACGCTCGAACAGGCATGCCCGCTAGAATGCTAACGGGCGCAATGTGCGTTCAAAGATTCGATGATTCAC
Otu828	94	0	0	0	0	0	0	0	0	0	4	18	4	0	0	0	0	0	0	0	0	0	0	0	0	0	0	0	0	0	57	0	11	0	0	0	0	0	0	0	0	0	0	AGTGGTCCTCCGCTTATTGATATGCTTAAGTTCAGCGGGTAACCCTACCTGATTCGAGGTCAAACTAAAAAGGTTTTTTAAAAAAAGTTTAGCGGCCGGACAAGGTACGACCCGATGCGAGAAAAGAAAAAATCCACTACGCAAAGGGCAACGCACACCAGTACGCCGATAGAATTAGAGGCTGCAGTGGCCTGCAGGCCCCAACACCAGCACCCGAACCACCTAAGCGGTAGGGCCTGAGGGTAGAAATGACGCTCGAACAGGCATGCCCGGCAGATTACCACCGGGCGCAATGTGCGTTCAAAGATTCGATGATTCAC
Otu829	122	0	1	7	0	20	0	17	0	27	0	0	3	0	0	0	0	0	0	0	0	0	0	20	6	4	1	0	7	0	2	5	0	0	2	0	0	0	0	0	0	0	0	TCCTCCGCTTATTGATATGCTTAAGTTCAGCGGGTAGTCCTACCTGATTTGAGGCCAAAGAAATGAATATGTGTGCTACAATAAAGTAACAGCGGGTTAGAAGCAGACTTCGTATTACGAGAGTTTTCAATGTTACTTAACAACTCTACTGAAATCCAGCTAATATATTTAAGGCAAGCTTGTGTTCGTAACAAACCGCAAGCAAGCCCAAGGACCTAACTCCAAACCAATCTTAATTAAAAAATTGAGGAGTAGAGATATTCAAGACACTCAAACAGGCATGCTCCAAGGAATACCAAGGAGCGCAAGGTGCGTTCAAAGATTCGATGACTCAC
Otu830	95	0	0	0	0	0	0	0	0	0	0	0	0	0	95	0	0	0	0	0	0	0	0	0	0	0	0	0	0	0	0	0	0	0	0	0	0	0	0	0	0	0	0	TCCTCCGCTTATTGATATGCTTAAGTTCAGCGGGTATTCCTACCTGATCCGAGGTCAACCTTGAGAAGGGGGGTGTTTTACGGCAAGCGCCCGCCGCGCGCCCGGAGCGAGATGTGTTACTACGCTCGGTGCGACAGCGAGCCCGCCACTGGTTTTGAGGGCCTGCGCGGCTGGCGCGCAGTGCCCCAACACGGGCCCGGGGGCCTGATGGTTGAAATGACGCTCGAACAGGCATGCCCGCCAGAATACTGGCGGGCGCAATGTGCGTTCAAAGATTCGATGATTCAC
Otu831	108	0	0	0	0	0	0	0	0	0	0	0	0	0	0	0	39	0	0	1	0	0	0	0	0	0	0	0	0	0	0	0	0	0	0	0	0	9	43	16	0	0	0	AGTGGTCCTCCGCTTATTGATATGCTTAAGTTCAGCGGGTATCCCTACCTGATCCGAGGTCAACCTTTGATAAATTGGGGGTTGATGGCAGGCACACATCTGAACCTCCAAAGCGAGAGTTTTACTACGCTTGAAGCCAGATGGCACCGCCACTGATTTTAAGGCGCACCTTTCCAGGTGACGCCCAATACCAAGCTGAGCTTGAGGGTTGAAATGACGCTCGAACAGGCATACCCCCCGGAATACCAGAGGGTGCAATGTGCGTTCAAAGATTCGATGACTCAC
Otu832	129	0	0	0	0	0	0	0	0	0	0	0	0	0	0	0	0	0	0	7	0	0	0	0	0	0	0	0	0	0	0	0	0	18	1	0	0	1	47	55	0	0	0	GTCCTCCGCTTATTGATATGCTTAAGTTCAGCGGGTATCCCTACCTGATCCGAGGTCAATCGTAGATATATGTAATTTGTCCGGTTAGGCGAGGTTAGAGTCTTCTGAAGCGGAACCGATAAAGTTTTATTCGCTCGAGGACCAACCAAGTGACCGCTAAATTTCGAGGGCGCCCCGAGGGACGGCCCTCAAGACCGAGCTGAGCTCGAGGGGTGTAATGACGCTCGAACAGGCATGCCCCCCGGAATACCAGAGGGCGCAATGTGCGTTCAAAGATTCGATGATTCAC
Otu833	116	13	0	0	0	0	0	0	0	0	66	0	23	0	0	0	0	0	0	0	0	0	0	0	0	0	0	0	2	0	0	5	7	0	0	0	0	0	0	0	0	0	0	TCCTCCGCTTATTGATATGCTTAAGTTCAGCGGGTATTCCTACCTGATCTGAGGTCGACCTTGTAAAAGTTGGGGGGTTTTACGGCGGGCCGCACCGCTCTCCGCCTGCGAGGTGGTTTTAGTACTACGCAGGGGAGGCTACAGCGTGGTCGCCACTGGATTTAGGGGACGGCCGCCCAGTAAAGGGTGTGGCCGATCCCCAACACCGCCCCCGACAGAAGCCGGGCGCGAGGGTCGAAACGACGCTCAGACAGGCATGCCCGCCAGAATACTGGCGGGCGCAATGTGCGTTCAAAGATTCGATGATTCAC
Otu834	77	0	1	0	0	0	2	22	11	0	0	7	0	0	0	0	0	0	0	0	0	0	0	0	0	17	0	6	9	0	0	1	0	0	1	0	0	0	0	0	0	0	0	TCCTCCGCTTATTGATATGCTTAAGTTCAGCGGGTATTCCTACCTGATCCGAGGTCAACCATAGATATTTGGGGGGTTTTACGGCCGGAGAGAGCCGCGGTTCCAGAACGAGGTAGTGCTACTGCGTTCGGTTCCACGGCTGACCCGCCGCTGTCTTTGGGGGCCTGCCGCTGGGCGGCAGCGCCCCAACACCAGGCAGGGCCTGAGGGTTGAAATGACGCTCGAACAGGCATGCCCGCCAGAGTGCTGGCGGGCGCAATGTGCGTTCAAAGATTCGATGACTCAC
Otu835	179	102	0	0	0	0	16	0	0	0	0	0	0	0	5	0	0	0	0	3	0	0	0	0	0	0	10	25	0	2	0	0	0	0	0	0	0	4	1	11	0	0	0	AGTGGTCCTCCGCTTATTGATATGCTTAAGTTCAGCGGGTATCCCTACCTGATCCGAGGTCAACCTGTAAAATTGGGGGGTTCTGGCAGGTATCCAGGGGAACTCCATCGCGAGAAGAATTACTACGCGTAGAGCCACACCGGCACCGCCACTGATTTTAGGGGCTGCGGAACCGCACACCCCAAGACCAAGCCAGGCTTGAGTGGTTGTAATGACGCTCGAACAGGCATGCCCTGCGGAATACCACAGGGCGCAATGTGCGTTCAAAGATTCGATGATTCAC
Otu836	92	0	0	0	0	0	0	0	0	0	71	0	1	0	0	1	2	0	2	0	0	0	0	0	0	0	2	0	0	0	5	0	0	0	0	0	0	6	1	1	0	0	0	CTCCTCCGCTTATTGATATGCTTAAGTTCAGCGGGTATCCCTACCTGATCCGAGGTCAACCTGGTAAAATAGTTTGAGGTTTGACGGCAAAAGACGCGCCGGGCCCGTAAGACGTTTTGAAGATTCTACTACGCCCAAAGCCGGTGTGACTTCGCCGAAGGTTTTGAGGCACGCCCACCCTCTCGGGGGACGAAGGCCTAATACCAAGCATTGCTTGATTGGTGTAATGACGCTCGAACAGGCATGCCCCCCGGAATACCAAGGGGCGCAATGTGCGTTCAAAGATTCGATGATTCACTGG
Otu837	109	0	0	0	0	0	0	0	0	0	109	0	0	0	0	0	0	0	0	0	0	0	0	0	0	0	0	0	0	0	0	0	0	0	0	0	0	0	0	0	0	0	0	TCCTCCGCTTATTGATATGCTTAAGTTCAGCGGGTATCCCTACCTGATCCGAGGTCAACCATAGAAAGTTGGGGGTTTTGGCGCGGACCCTCCAGACTCTATAGCGAGAAAAGTTACTACGCTTAGAGCTGAAGAGCACTGCCACTGATTTTAAGAGCTGCTATAGATAGCATGCTCCAACACCAAGCTAGGCTTGAGGGTTATAATGACGCTCGAACAGGCATGCCCCCCGGAATACCAAGGGGCGCAATGTGCGTTCAAAGATTCGATGATTCAC
Otu838	107	0	0	0	0	0	0	0	0	0	100	0	1	0	0	0	0	0	0	0	0	0	0	0	0	0	0	0	0	0	2	4	0	0	0	0	0	0	0	0	0	0	0	TCCTCCGCTTATTGATATGCTTAAGTTCAGCGGGTATCCCTACCTGATCCGAGGTCAAACCATCAAGAGATAGGTTCGACGGCTGGTCTTCGCCGGGACCCGATGCGAGGTGCTTTACTACTACGCAGGGGGCGCCGCGGCGGGACCGCCACTTCATTTGAGGGCCTGCGGGCGCTGTGGCCCGCAGTGCCCCAACACCGGGCGGCGGCCGGCCCGCTAGGGGCCAACCGCGCTCGAGGGGAGAAATGACGCTCGGACAGGCATGCCCGGCAGATTGCTGCCGGGCGCAATGTGCGTTCAAAGATTCGATGATTCAC
Otu839	117	0	0	0	0	0	28	4	0	0	25	0	0	0	0	0	0	0	0	0	0	0	0	0	0	21	3	32	1	0	2	1	0	0	0	0	0	0	0	0	0	0	0	TCCTCCGCTTATTGATATGCTTAAGTTCAGCGGGTTTTCCTACCTGATTTGAGACCAAGTGTTCAGAGGGGGTCCTTTAAGGGACCCCGCCTGGAATAATGGTTGGATCACCGAAATCAAAAGCCTTAAAAACCAGAACGATAATACAAGACGTACTCAAGAGAATAAACCCTCTCATGCGCTTGAAACCGGACGGGTGTCCAATGATTCCATGACATTGAATTTCAGGCCATTGCGCCAGGCGCAAAGCGGCCCATATCCGATCACGGCAGGCATGAAACCCAACCGCGGTCGATGAATTTACTGATTCTCAAACAGGCATGCTCCCCGGAATACCAAGGAGCGCAATGTGCGTTCAAAGATTCGATGATTCAC
Otu840	185	0	1	0	0	0	6	0	0	0	0	0	0	0	0	0	0	0	0	0	0	3	0	1	0	0	0	0	0	0	1	1	1	0	0	0	0	8	66	97	0	0	0	AGTGGTCCTCCGCTTATTGATATGCTTAAGTTCAGCGGGTGTTCTTGCCTGAACTCAGGTCGAAAAGGGTGTTCGCACGGCCGCCCCGCTAAGGGCGACCGACGATTCCTGCCGGCTTCCAGCAAGGCTCCGGGCGAACAGCGGCATGCGCCCTTGCGGGTCACCTACCAGACTGTTTTCCCATGCGGGTCCTTGCTCGAGCCTCTGGTCTTCAGCGGACCCGGTCGTTGCCGACCGGGACTGCCAGGTCCACGCCTCCCGATTGGGAGGGTGAGGGTAAAGCCGACGCTGAGGCAGACATACTCTTGGCCGGAGCCTCGAGTGCAATTTGCGTTCAAAGATTCGATGATTCAC
Otu841	118	0	0	0	0	0	0	0	0	0	11	71	0	0	0	0	0	0	0	0	0	0	0	0	0	0	0	0	0	0	8	13	3	0	12	0	0	0	0	0	0	0	0	TCCTCCGCTTATTGATATGCTTAAGTTCAGCGGGTAGTCCTACCTGATTTGAGGTTAAGCTTAAATGTTATACCAAGTAAATGGCAGTCCGAAGACAGTTATAAGCCAAACAGCACAGTTCACAGCGACAGCATAGATAGGATTATCAAACTGAAGCCGGTACTGCATAGAGTTCCGCTAATATATTTAAGAGGAGCTGACCAGTAATAGCCTGCAAAACCTCCAAAGTCCACATCTTGAAACCTAATAAAAGACTTCAAGAGTGAGATATTAATAACACTCAAACAGGCATGCCCTTCGGAATACCAAAGGGCGCAAGGTGCGTTCAAAGATTCGATGATTCAC
Otu842	98	0	0	0	0	0	0	86	0	0	0	0	0	0	0	0	0	0	0	0	0	0	0	0	0	0	0	0	0	0	4	0	8	0	0	0	0	0	0	0	0	0	0	AGTGGTCCTCCGCTTATTGATATGCTTAAGTTCAGCGGGTATCCCTACCTGATCCGAGGTCAAACTGAGAAGGTGTGGTGTTCGCCGGCAAAAGACCCCCGGGGCTCGTAGGACGTTTTGAAGATTCTACTACGCCCAAAGCCCTGGGGACTCCGCCGAAAGATTTGGGGCACGCCCCCCCGCGAAGGGGGGACGACCGCCCAATGCCAAGCTGTGCTTGATTGGTGTAATGACGCTCGAACAGGCATGCCCCTCGGAATACCAAGGGGCGCAATGTGCGTTCAAAGATTCGATGATTCAC
Otu843	142	0	0	0	0	0	0	0	0	0	0	0	0	0	0	1	0	17	0	6	0	0	0	0	0	0	0	0	0	0	0	0	0	0	0	0	11	28	41	38	0	0	0	TCCTCCGCTTATTGATATGCTTAAGTTCAGCGGGTATCCCTACTTGATCCGAGGTCAACCTTTGAAAATTGGGGGTTTAATAGCGGGATACCAGACCTAACTGGATTTACACTATCCACGAGCAGGTTCTGTAGCGAGGAGAAATTACTACGCTTAGGACCCACAGGTGACGCTACTGGACTCTAGGGCTGCGAGATTCGCAATCCCCAACACCAAGACAGGCTTGAGTGGTTATAATGACGCTCGAACAGGCATACCCGGCGGAATACCACCGGGTGCAATGTGCGTTCAAAGATTCGATGATTCAC
Otu844	104	0	0	2	0	0	0	0	0	0	0	0	0	0	0	0	13	22	0	0	0	0	0	0	0	4	0	0	0	0	0	0	1	0	0	0	30	8	3	21	0	0	0	AGTGGTCCTCCGCTTATTGATATGCTTAAGTTCAGCGGGTATCCCTACCTGATCCGAGGTCAACCTAGAAGTTGGGGGAGTTTTGGAGGAGACCACCCGGACACCATAGCGAGAAAGTTACTACGCTTAGAGCCGGGCGGCACCGCCACTGATTTTAAGGGCCGCGAAACCGCGAACCCCAATACCAAGCTGGGCTTGATTGGTCATAATGACGCTCGAACAGGCATGCCCCTCGGAATACCAAGGGGCGCAATGTGCGTTCAAAGATTCGATGATTCAC
Otu845	190	0	0	0	0	0	0	5	0	0	0	9	57	57	0	0	0	0	0	0	0	0	0	32	3	0	1	0	2	0	4	13	5	0	2	0	0	0	0	0	0	0	0	TCCTCCGCTTATTGATATGCTTAAGTTCAGCGGGTATCCCTACCTGATCCGAGGTCAACCTTGTAAAGATTTAACGGCCGCGACGACTCGAACTCCTCTGCGAATAGTTGCCACAACGCTGGGAGACGAACCGCTCAGCCGGAGACTTTGAGGCGCGCGAGGGACTCGCGGACGCCCAATACCAAGCGAGGCTTGAGTGGTGAAATGACGCTCGAACAGGCATGCCCCCCGGAATACCAGGGGGCGCAATGTGCGTTCAAAGATTCGATGATTCAC
Otu846	932	128	0	0	0	0	0	0	0	0	0	0	0	0	0	9	50	118	0	17	17	0	3	0	7	0	0	0	0	0	0	0	0	0	0	2	25	116	92	348	0	0	0	AGTGGTCCTCCGCTTATTGATATGCTTAAGTTCAGCGGGTATCCCTACCTGATCCGAGGTCAACCATAGAAAATTGGGGGTTACTGGCCAGCATCCACCGGGACCCTATAGCGAGAGAATTACTGCGCTCAGGGCCCGACGGCACCGCCACTGATTTTAAGACCCGCCGGGTTAGCGGCGAAGCCCAAGACCAAGCTGTGCTTGAGGGTTGAAATGACGCTCGAACAGGCATGCCCCTCGGAATACCAAGGGGCGCAATGTGCGTTCAAAGATTCGATGATTCAC
Otu847	108	0	0	0	0	0	0	0	0	0	0	0	0	0	0	0	0	0	0	2	0	0	0	0	0	0	0	0	0	0	0	0	0	0	0	0	0	8	66	32	0	0	0	CTCCTCCGCTTATTGATATGCTTAAGTTCAGCGGGTATCCCTACCTGATCCGAGGTCAAACGTGAGATGGTAGACTTACTGGACGCCGACATCCATGGTGCAAAGTGCAAATTGTGCTGCGCTCTAACACCAGATTGCCGGCTGCCAATTAATTTAAGGCGAGTCCGCTTCAGCAGCGGACAAACGCCCAACACCAAGCAAAGCTTGAAGGTACAAATGACGCTCGAACAGGCATGCCCCATGGAATACCAAGGGGCGCAATGTGCGTTCAAAGATTCGATGATTCAC
Otu848	98	0	0	0	0	0	0	0	0	0	0	0	24	0	0	0	0	0	0	1	0	0	0	0	0	4	0	0	0	0	0	15	0	0	54	0	0	0	0	0	0	0	0	GTCCTCCGCTTATTGATATGCTTAAGTTCAGCGGGTAGTCCTACCTGATTTGAGGTCAGATTTCAAAATGTTTTTGACCGCCACCCTTCAGAGGCAGGTCGTGGAGGGGCACGGGAGGGGAGGCATCTCGAGGGAGCGAGGATGGTACAACGCCCTTTCGAGTTCGACCCACAGGCCCAACCGACGCATTTTAGGGGAGCAGCCTCGCGGCAGCACACCCCACGTCCAACCGTCGGCCGCAGTAAAACGGCGTGGGTTGATGACTTCAAGACACTCAAACAGGCATGCTCCTCGGAATACCAAGGAGCGCAAGGTGCGTTCAAAGATTCGATGATTCAC
Otu849	85	0	0	0	0	0	2	3	0	0	0	0	0	0	0	0	0	0	0	0	0	0	0	2	0	0	0	0	5	0	23	13	25	0	12	0	0	0	0	0	0	0	0	TCCTCCGCTTATTGATATGCTTAAGTTCAGCGGGTATCCCTACCTGATCCGAGGTCAAGACTTGTGGTTGTGTCTTGTGGAGCGCCCATCCCCTGCGGTCTGCTCGCGCGTCTTTGCTGCGCTCGCGGCTTTCGGGGTGCGGCTGCCAATTCATTTGGGGCGAGTCCTCGCGCGGAGGCGGGACAGCGCCCAACACCAAGCGGGGCTTGAAGGTTGAAATGACGCTCGAACAGGCATGCCCTAAGGAATAACCGAAGGGCGCAATGTGCGTTCAAAGATTCGATGATTCAC
Otu850	46	0	0	0	0	0	0	0	0	0	0	0	0	0	0	0	0	0	0	0	0	0	0	0	43	0	0	0	0	0	0	0	2	0	0	0	0	0	0	1	0	0	0	GTCCTCCGCTTATTGATATGCTTAAGTTCAGCGGGTATCCCTACCTGATCCGAGGTCAACCTTGAGGTGATGGGTTCTCGAGGCCGAGCGGCGTCTCACCTAGAAAGCTGGAGATTTACTACGCTTGAGGTTCAACACCACCGCCGATTACTTTAGGGCGCGTCCACAGCAGGGACGGCACCCAATGCCAAGCAGGGCTTGATGGTTGATAATGACGCTCGAACAGGCATGCTCCCCGGAATACCAGGGAGCGCAATGTGCGTTCAAAGATTCGATGATTCAC
Otu851	918	0	14	26	0	4	118	80	0	0	0	0	16	0	0	0	0	0	0	0	0	4	42	2	23	508	2	1	8	2	0	0	11	23	34	0	0	0	0	0	0	0	0	AGTGGTCCTCCGCTTATTGATATGCTTAAGTTCAGCGGGTATTCCTACCTGATCCGAGGTCAACCATTGTAAAGATGGGGGGTTTACCGGCCGGAGCGCGCCCTGGACCGCGAACGAGAGAGAGTCTACTACGTTCGGTGCCAGGCCACGCCCGCCGCTGTCTTTAGGGGGCTGCGACGCGCAGGCCCCCAACACCAAGCCGCGGGGGCTTGAGGGTTGAAATGACGCTCGAACAGGCATGCCCGCCAGGATGCTGGCGGGCGCAATGTGCGTTCAAAGATTCGATGACTCACTGG
Otu852	115	0	0	0	0	0	0	16	0	2	1	0	13	0	39	0	0	0	0	0	1	0	0	8	0	11	9	4	4	2	0	0	5	0	0	0	0	0	0	0	0	0	0	TCCTCCGCTTATTGATATGCTTAAGTTCAGCGGGTATCCCTACCTGATCCGAGGTCAAAAGTGGAAAAGACTTACTGGACGCGAGTATTCTAGGCTAGAGGCGCAAAATGTGCTGCGCTTCAATACCAAAACACTGGCTGCCAATTACTTTAAGGCGAGTCTACGGTAGTAGACAAACACCCAACACCAAGCAGAGCTTGAGGGTACAAATGACGCTCGAACAGGCATGCCCCATGGAATACCAAGGGGCGCAATGTGCGTTCAAAGATTCGATGATTCAC
Otu853	84	0	0	0	0	0	0	0	0	0	0	0	0	0	0	0	0	0	10	0	0	0	0	0	0	0	0	0	0	0	0	0	0	0	0	0	61	0	0	13	0	0	0	TCCTCCGCTTATTGATATGCTTAAGTTCAGCGGGTATCCCTACCTGATCCGAGGTCAACCTTTGATAAATTAGAGGTTCTAGCAATTAGACACTTCACTCCAAAGCAAGAAATTTACTACACTAGAAGCTGAATGCTACTGCCAATACTTTTGAGATGCACCACAATGGTGACACCCAATACCAAGCAAGTGCTTGAGGGTTGTAATGACGCTCGAACAGGCATACCCCCTGGAATACCAGAGGGTGCAATGTGCGTTCAAAGATTCGATGATTCAC
Otu854	149	0	0	1	0	0	0	0	0	0	0	0	0	81	0	0	0	0	0	0	0	5	0	0	0	0	0	0	0	0	0	12	36	0	14	0	0	0	0	0	0	0	0	TCCTCCGCTTATTGATATGCTTAAGTTCAGCGGGTAATCCTACCTGATTTGAGGCCAAAGTGTTAAGTAAGTTGTCCACAAGGGACGATTAGAAGCTACACATATAGAACAGGCCTAAGGCGACGGCGCAGATAATTATCACACCATGCCGAGCACTGTAAAAAGCGCAAGCTAATGCATTTCAGGATGAGCCAATTACGGCACAATCCAAATCCACCACAAGATGACTGTAACATCACTTGGGTGAGGGTTTACGTGACACTCAAACAGGCATGCTCCATGGAATACCAAGGAGCGCAAGTTGCGTTCAAAGATTCGATGACTCAC
Otu855	1000	0	8	0	0	22	0	9	8	11	6	12	225	54	41	0	22	0	0	1	0	0	33	7	2	21	5	0	9	0	26	24	280	22	61	1	10	10	63	7	0	0	0	AGTGGTCCTCCGCTTATTGATATGCTTAAGTTCAGCGGGTATCCCTACCTGATCCGAGGTCAACCTGTAAAAAATAAAGGTTTCAGTCGGCAGAAGTCCTCTCCATTGACAGACGTTCGAATAAATTCTACTACGCCTAAAGCCGGTGAGGCCTCGCCGAGGTCTTTAAGGCGCGCCCAACTAAGGACGACGCCCAATACCAAGCATAGCTTGAGTGGTGTAATGACGCTCGAACAGGCATGCCCCTCGGAATACCAAGGGGCGCAATGTGCGTTCAAAGATTCGATGACTCAC
Otu856	120	0	0	0	0	0	0	0	0	0	101	0	10	0	0	0	0	0	0	0	0	0	0	0	0	0	0	0	0	0	5	4	0	0	0	0	0	0	0	0	0	0	0	TCCTCCGCTTATTGATATGCTTAAGTTCAGCGGGTAGTCTTACTTGATTTGAGATCGAGTTTACAAGTCCGAATAAACGAACAAGTTTTCCTGCAATCAGCGTTGGTAGTTCATTCGACCTTTATATTAGCTGAAGCAAAAGTAATAATCCGTTTGACGGGACTAAATAGATATGCTTTTAGCTCAGAAGAATGTCCAGCTGGTACCTGCATTTCAAGCGACCCTCCTCTTTCTGACGAAGGAGTCGGGATCGCTCAAATCCAATTCTCTCGACGCAAGCGAAGAGAGATTTGAGATGTTTACAGATACTCAAACAAGCATACTCTCCGGAATACCAGAGAGTGCAATGTGCGTTCAAAGATTCGATGACTCAC
Otu857	167	0	0	0	0	0	0	0	0	0	0	0	0	0	0	0	0	0	0	73	0	0	0	0	0	0	0	0	0	0	0	0	0	10	0	0	0	24	35	25	0	0	0	TCCTCCGCTTATTGATATGCTTAAGTTCAGCGGGTATCCCTACCTGATCCGAGGTCCATCAGAAATAAATGTGGAAAATCCACGATGGGCTACGGGGTCGGCCGGCCTCCAAGCGGGTGACAAAGCCCCATACGCTTTAAGGACGGGACGCGACGCCGCCACTGCCTTTCGGGTCACCGTCCAGAGGGACGGTAGGCCCAATACACAAGCCGGGCTTGAGGTATAGCAATGACGCTCGGACAGGCATGCCCTCCGGAATACCAGAGGGCGCAATGTGCGTTCAAAGATTCGATGATTCAC
Otu858	94	0	0	0	0	0	0	0	0	0	56	11	0	0	0	0	0	0	0	0	0	0	0	0	0	0	0	0	0	0	12	10	5	0	0	0	0	0	0	0	0	0	0	TCCTCCGCTTATTGATATGCTTAAGTTCAGCGGGTATTCCTACCTGATCCGAGGTCAACTCTAAAAAAGTTGGGCGTTTTACGGCAGTGGCCGCGTCGCGCTCCTGTTGCGAGGTTGTGCTACTACGCAGAGGAGGCCGCGACGAGGCCGCCAATTCATTTCGGGGGCGGCGGACGCTTGCACCAGGTGCAGGCGAGGTCGCCGGTCCCCAACACCAAGCCACTGGGGCTTGAGGGTTGAAATGACGCTCGAACAGGCATGCCCGCCAGAATACTGGCGGGCGCAATGTGCGTTCAAAGATTCGATGATTCAC
Otu859	419	0	3	3	3	0	11	31	4	0	41	3	51	0	0	0	0	0	0	0	0	15	0	0	0	57	62	40	22	12	11	10	3	0	34	0	0	3	0	0	0	0	0	GTCCTCCGCTTATTGATATGCTTAAGTTCAGCGGGTATTCCTACCTGATCCGAGGTCAACGTTCAGAAAGTTGGGGGTTTTACGGCGTGGCCACGTCGGGGTTCCGGTGCGAGGTTGGATTACTACGCAGAGGTCGCCGCGGACGGGCCGCCACTCCATTTCGGGGCCGGCGGTATATTGCCGGTCCCCAACGCCGACTTCCCCAAGGGGAGGTCGAGGGTTGAAATGACGCTCGAACAGGCATGCCCGCCAGAATGCTGGCGGGCGCAATGTGCGTTCAAAGATTCGATGATTCAC
Otu860	488	0	0	0	0	0	0	0	0	0	23	82	21	0	25	0	0	0	0	0	0	0	0	0	0	0	0	0	0	0	14	7	182	0	134	0	0	0	0	0	0	0	0	AGTGGTCCTCCGCTTATTGATATGCTTAAGTTCAGCGGGTATCCCTACCTGATCCGAGGTCAACCATAAAAAAATTTGGGGGTTGCTGGCGGGCGCTCACCGAGACTCCAGCGCGAGATAAAATTACTACGCGTAGAGCTCCATGGCACCGCCACTGATTTTAAGGCAAGCCGAGTGACCGGCAGAGCCCAAGACCCAGCAGAGCTGGAGGGTTGAAATGACGCTCGAACAGGCATGCCCCCCGGAATACCGAGGGGCGCAATGTGCGTTCAAAGATTCGATGACTCACTGG
Otu861	169	0	0	0	0	0	2	0	0	0	0	0	0	0	0	2	2	0	0	2	14	0	0	0	5	2	1	36	0	0	0	0	0	0	0	0	0	1	2	100	0	0	0	TCCTCCGCTTATTGATATGCTTAAGTTCAGCGGGTATCCCTACCTGATCCGAGGTCAAACTTAGAAAGTTGGGGGTTGATGGCCAGCGTCCACCGGGTCCCTGTAGCGAGGATATTTACTGCGCTCAGGGCCCGACGGCACCGCCACTGATTTTAAGGCCCGCCGCGTGAGCAGCGGAGCCCAACGCCAAGCAATGCTTGAGGGGTGTAATGACGCTCGAACAGGCATGCCCCCCGGAATACCAAGGGGCGCAATGTGCGTTCAAAGATTCGATGATTCAC
Otu862	54	0	1	0	0	0	3	2	0	0	0	0	0	0	13	0	0	0	0	0	2	0	0	6	21	2	0	0	0	0	0	0	1	0	0	0	0	0	0	3	0	0	0	AGTGGTCCTCCGCTTATTGATATGCTTAAGTTCAGCGGGTATCCCTACCCGATCCGAGGTCAACCTTTAGATATGATATGTTTAACGGCGATGGACCACCCTTTCCCAAAGCGAATTTGATTCACAACGCTGAGTTCGGAGTTTTCCAGCCGCGAGACATTGAGGTCGGGATCGCCTCCCTGACCCAATACCAAGCCTGGCTTGATTGGTGAAATGACGCTCGAACGGGCATGCCCCTCGGAATACCAAAGGGCGCAATGTGCGTTCAAAGATTCGATGATTCAC
Otu863	100	0	0	0	0	0	0	0	0	0	0	0	1	0	79	0	0	0	0	0	0	0	0	0	0	0	0	0	3	0	7	8	0	0	2	0	0	0	0	0	0	0	0	AGTGGTCCTCCGCTTATTGATATGCTTAAGTTCAGCGGGTATCCCTACCTGATCCGAGGTCAACCTGAAAATGATTGGGGGGTTGCTGGCAAGACACCGTCCGGACCCTGTCGCGAGGAGTATTACTACGCGTAGAGCCGACCGGCACCGCCACTGATTTTAGGGGCCGCGAGACCGCGAGCCCCAAGACCAAGCAAAGGCTTGAGTGGTTGTAATGACGCTCGAACAGGCATGCCCTTCGGAATACCAAAGGGCGCAATGTGCGTTCAAAGATTCGATGATTCACTGG
Otu864	74	66	0	0	0	0	0	0	0	0	0	0	0	0	0	0	0	0	0	0	0	1	0	1	4	0	0	0	0	0	0	0	2	0	0	0	0	0	0	0	0	0	0	TCCTCCGCTTATTGATATGCTTAAGTTCAGCGGGTATCCCTACCTGATCCGAGGTCAAGTCATAAAAGAGCTTACTGGACGCTGATCCACCAAACTTCAAGAAACGCAAATGTGCTGCGCGAGAAGCTGGCACGACCGCTGCCAATGACTTTGGGGCGAGTCCACGCGTAAAGCGGGACAGACGCCCAACACCAAGCAGAGCTTGAGGGTGTAAATGACGCTCGAACAGGCATGCCCCACGGAATACCGAGGGGCGCAATGTGCGTTCAAAGATTCGATGATTCACT
Otu865	73	0	0	1	0	0	4	6	0	0	0	0	0	0	0	0	0	0	0	0	0	0	1	0	0	3	11	31	13	1	0	1	0	0	0	0	0	0	0	1	0	0	0	AGTGGTCCTCCGCTTATTGATATGCTTAAGTTCAGCGGGTATCCCTACCTGATCCGAGGTCAACCTTAGAAAGATATTTTTTTCCCACCGCCCCCGGGAGGGAGGGGGGAAAAGGAGACCGTGTCCCGAGAACCCTCATTCCGATACGTGCTCAGTTAAGAAGCTCAGTGTACCGGGGGTCCTGCGAGGCCGCCGTCATTGTCTTTAGGAGGGGTCAGTCGCCTAACCAGACCGTCCAAAGCCAAGCCACAGGGGGCTCGAGGGGTGATAATGACGCTCGAACAGGCATGCCCTTCGGAATACCAAAGGGCGCAATGTGCGTTCAAAGATTCGATGATTCAC
Otu866	62	0	0	0	0	0	5	0	0	20	0	0	0	0	0	0	0	0	0	0	0	0	0	0	0	2	0	31	3	0	0	0	1	0	0	0	0	0	0	0	0	0	0	TCCTCCGCTTATTGATATGCTTAAGTTCAGCGGGTATCCCTACCTGATCCGAGGTTAACCATAAAAGTAAATATTAATGGCAAATACTCACTAGAGCCTATAGCGAGAAAAATTACTACGCTTAGAGCCTAAAGGTACCGCCACTGATTTTAAGGACTGCTATATAGCATGCCCCAACACCAAGCTAGGCTTGAGGGGTTTAAATAACGCTCGAACAGGCATGCCCCCCGGAATACCAAGGGGCGCAATGTGCGTTCAAAGATTCGATGATTCAC
Otu867	96	0	1	0	3	17	12	0	0	0	0	0	0	0	0	0	0	0	0	0	3	22	1	8	25	1	0	0	0	0	3	0	0	0	0	0	0	0	0	0	0	0	0	AGTGGTCCTCCGCTTATTGATATGCTTAAGTTCAGCGGGTTTTCTTGCTCGATTTCAGACCAAGTTTCAAAGCTGATTGCAAGACTTGCATTCAGCCCTGTTACAGGAAGAGGGCGCGCATGCCGGATACGCAGTCAGCCAAACAAAGTGTTCCATTATCTGTTGCACTGAGTTTGAACCGATTGCTGTAAATCGACGTACACACACAATCATTTTGAAGCGATTGCCCTTCCCATCGAAATGAAAAAGGCAAGATCGCACACATCCACTCTCCAAGATATGCCCGAGGGCACATCCGGATTGTGAGATTTAAATGATTCTGAAACGAGCATGCTCCCCGGAATACCAGGAAGCGCAATGTGCGTTCAAAGATTCGATGATTCAC
Otu868	62	0	0	0	0	0	0	23	0	15	0	0	0	0	0	0	0	0	0	0	0	0	0	0	0	19	0	5	0	0	0	0	0	0	0	0	0	0	0	0	0	0	0	TCCTCCGCTTATTGATATGCTTAAGTTCAGCGGGTAGTCCTACCTGATTTGAGGCCAAAGCTTTATGTCAGTTGTCCGCGAGGGACCATTGGAAGCAGCGTCACTGGAAGTGGCCTAAGGCGAGCCGAGGAAATTATCACGGCAGCACCGAGCACACTAATGGGCGCACAGCTAATGCATTTCAAGACGAGCCGGCTACGGCAGCGTCCAAATCCATTCATGCGGCTTTGACACCACATGGATGAGGGTTAACGTGACACTCAAACAGGCATGCCCCGCGGAATACCACGGGGCGCAAGATGCGTTCAAAGATTCGATGACTCAC
Otu869	105	0	0	0	0	0	0	0	0	0	0	0	0	0	0	0	0	0	99	0	0	0	0	0	0	0	0	0	0	0	0	0	0	0	0	0	0	4	0	2	0	0	0	CTCCTCCGCTTATTGATATGCTTAAGTTCAGCGGGTATTCCTACCTGATCCGAGGTCAACCATTAAAAATTGGGGGGTTTAACGGCTAGAATTATGGTATCTGCCAAAGCGTGATAAAAATTACTGCGCTCAGAGATGACTATAACTCCGCCGTTGGATTTGAGGAACTACAGGGTAGCTACAGGGTAGGCCCGCCCGTCTTACAGGGTAGGTACCGGGTAGCACCGCTCGTGGTAGATTCCCAACACTAAGCTGAGCTTAAGGGTTGAAATGACGCTCGAACAGGCATGCCCAATAGAATACTAATGGGCGCAATGTGCGTTCAAAGATTCGATGACTCAC
Otu870	80	0	0	0	0	0	4	37	36	0	0	0	0	0	0	0	0	0	0	0	0	0	0	0	0	0	1	1	1	0	0	0	0	0	0	0	0	0	0	0	0	0	0	TCCTCCGCTTATTGATATGCTTAAGTTCAGCGGGTATCCCTACCTGATTCGAGGTCAACCTGAGCAATTAAGGAGTTTTGGCAAGTCCCGCTGCTTCTCTGTCGCGAGATGTATTACTACGCGGAGAGTTACATGGGCCCGCCACTGCTTTTGAGGACCACCACCGAGGCAGCGAGTCCCAATACCAAGCCAGGCTTGAGAGGTTGTTACGGACGCTCGAACAGGCATGCCCCTGGGAATTCCCAGGGGCGCAATGTGCGTTCAAAGATTCGATGATTCACA
Otu871	127	0	0	0	0	0	0	0	0	0	0	0	0	0	0	0	28	0	0	3	7	0	0	0	0	0	0	1	0	0	0	0	0	28	0	0	0	6	11	43	0	0	0	AGTGGTCCTCCGCTTATTGATATGCTTAAGTTCAGCGGGTATTCCTACCTGATCCGAGGTCAACCTGAGAAAAAAGGGGATTTGGGGCGGGGCTGCCGACCACACCGATGCGTGCTGTTCAAAAGAGCTCGTTGCATCGGGGGCCACCAGACGCCCGTCCATTATCTTTCGGACCGGTCTCGACGACCAGAGGTCCAACGACAAGCCAGGCTTGATGGTTGATAATGACGCTCGAACAGGCATGCCCTTCGGAATACCAAAGGGCGCAATATGCGTTCAAAGATTCGATGATTCAC
Otu872	2613	5	1	11	23	0	7	11	17	0	232	41	32	38	49	0	0	0	0	0	2	4	6	1	18	27	29	45	24	4	1669	271	22	0	22	0	2	0	0	0	0	0	0	AGTGGTCCTCCGCTTATTGATATGCTTAAGTTCAGCGGGTATCCCTACCTGATCCGAGGTCAACCTGAAAAAAATTGGGGGTTGCTGGCGAGCACACGACCAGACCTCCGGAGCGAGAAGAATTACTACGCTCGGAGCCGGACGGCACCGCCACTGACTTTAGGGCCCGCCGGGTCGGCGGGGCCCAATACCAAGCTGAGCTTGAGGGTTGTAATGACGCTCGGACAGGCATGCCCCCCGGAATACCAGGGGGCGCAATGTGCGTTCAAAGATTCGATGATTCAC
Otu873	81	0	0	0	0	0	0	0	0	0	11	0	28	0	0	0	0	0	0	0	0	0	0	2	0	0	0	0	0	0	7	8	19	0	6	0	0	0	0	0	0	0	0	AGTGGTCCTCCGCTTATTGATATGCTTAAGTTCAGCGGGTAGCCCTACCTGATTTGAGACCAGAGTTCAAGAATTGTCCGAAGACGATTAGAAGCGTACTTCTCAAGCCGACACCAGCGAAACTTATTACGCCAGATAGACAAGTTAAACACGCTAACTCTTTTAAGGCGAGCCAGGCGACTGGCAACACCCAATTCCAAGCCATTAAGAAACCCTAATGGTTGAGATTTCATGATACTCAAACAGGCATGCTCTCCGGAATACCAGAGAGCGCAAGTTGCGTTCAAAGATTCGATGACTCAC
Otu874	102	0	0	0	0	0	0	8	0	0	0	0	2	0	0	10	28	0	0	33	0	0	0	1	0	0	2	3	0	0	0	0	0	0	5	0	0	2	3	5	0	0	0	TCCTCCGCTTATTGATATGCTTAAGTTCAGCGGGTATCCCTACCTGATCCGAGGTCAACCTGAAAAAATTAGGGGTTGTTGGCTAGCATCTCCCAGGACCCTATAGCGAGAAATTTACTACGCGTAGAGCATGAGAGCACCGCCACTAGTTTTAAGGCCCGCTGACCGCGAGGCCCAAGACCCAGCCAGGCTGGATTGGTTATAATGACGCTCGAACAGGCATGCCCCCCGGAATACCAAGGGGCGCAATGTGCGTTCAAAGATTCGATGACTCAC
Otu875	74	68	0	0	0	0	0	0	0	0	0	0	0	0	0	0	1	0	0	1	0	0	0	0	0	0	0	0	0	0	0	0	0	0	0	0	0	0	3	1	0	0	0	TCCTCCGCTTATTGATATGCTTAAGTTCAGCGGGTAGTCCTACCTGATTTGAGGTCAAAATCATCAAATGAGGTTTGTTAGAAGCAGTATATTCAGAGAAACATAGATGTATTGATAATTTACAACACCTAACAAGTTTCTAAATGCACCACTTATGTATTTAAGGTGAGCCTGCAATAAAAAAAAGCTGGCAACACCCAACTATCCAAGCCACAACAAAAAGTCATGGTTTGAGAATTTAATGACACTCAAACAGGCATGCTCCTCGGAATACCAAGGAGCGCAAGATGCGTTCAAAGATTCGATGATTCACA
Otu876	74	0	0	0	0	0	0	0	0	0	68	0	0	0	0	0	0	0	0	0	0	0	0	0	0	0	0	0	0	0	6	0	0	0	0	0	0	0	0	0	0	0	0	AGTGGTCCTCCGCTTATTGATATGCTTAAGTTCAGCGGGTATCCCTACCTGATCCGAGGTCAACCATAGAAGGTGGGGGGTTCTGGCCGGCGCCCGCCCGGGCCCTGTAGCGAGATGATGTACTACGCTTAGGGCCAGGCGGCACCGCCACTGGCTTTAGGGGCTGCCCCGGGGCAGGCCCCAACACCAAGCTGGGCTTGAGGGTTGAAATGACGCTCGAACAGGCATGCCCTCCGGAATGCCAGAGGGCGCAATGTGCGTTCAAAGATTCGATGATTCAC
Otu877	173	0	0	0	0	0	0	6	0	0	16	0	0	0	0	28	19	0	0	1	4	1	1	0	0	0	0	0	0	0	0	5	0	5	6	0	0	19	13	49	0	0	0	TCCTCCGCTTATTGATATGCTTAAGTTCAGCGGGTATCCCTACCTGATCCGAGGTCAAACTTAGAAGTTGGGGGTTGCTGGCCAGCATCCACCGGGACCCAGAAGCGAGGAGTATTACTACGCTTAGAGCCAGATGGCGCCGCCACTGATTTTAAAGCCGGCCCTTGCGGACGCGGCTCAATACCAAGCTGAGCTTGAGTGTTGTACTGACGCTCGAACAGGCATGCCCTGCGGAATACCACAGGGCGCAATGTGCGTTCAAAGATTCGATGATTCAC
Otu878	97	0	0	0	0	0	0	0	0	0	53	0	21	0	0	0	0	0	0	0	0	0	0	0	0	0	0	0	0	0	16	3	4	0	0	0	0	0	0	0	0	0	0	AGTGGTCCTCCGCTTATTGATATGCTTAAGTTCAGCGGGTATTCCTACCTGATCCGAGGTCAACTCTAAAAAAGTTGGGCGTTTTACGGCAGTGGCCGCGTCGCGCTCCCGTTGCGAGGTTGTGCTACTACGCAGGGGAGGCCGCGACGAGGCCGCCAATTCATTTCGGGGGCGGCGGACGCTGGGCCCCGGAGGGCTTTCAGCGAGGTCGCCGGTCCCCAACACCAAGCCGCTGGGGCTTGAGGGTTGAAATGACGCTCGAACAGGCATGCCCGCCAGAATACTGGCGGGCGCAATGTGCGTTCAAAGATTCGATGATTCACT
Otu879	114	0	2	0	0	0	1	0	0	0	0	0	0	0	0	0	0	5	0	5	0	0	0	0	0	0	1	1	0	0	0	0	0	14	0	0	1	8	39	37	0	0	0	AGTGGTCCTCCGCTTATTGATATGCTTAAGTTCAGCGGGTAGTCCTACCTGATCCGAGGTCAACCTGAGAAAAAGGGGGGTTTGGGGCGGGGCGGACGACCACATCGATGCGTGCTGTTTGAAAGAGCTCGTTGCATCGGGGGCCACCAGACGCCCGTCCATTATCTTTCGGACCGGTCCCGACGACCAAAGGTCCAACGACAAGCCAGGCTTGATGGTTGATAATGACGCTCGGACAGGCATGCCCTTCGGAATACCAAAGGGCGCAATATGCGTTCAAAGATTCGATGACTCAC
Otu880	97	0	12	0	0	71	0	0	0	0	0	0	0	0	0	0	0	0	0	0	0	0	0	2	0	0	0	12	0	0	0	0	0	0	0	0	0	0	0	0	0	0	0	AGTGGTCCTCCGCTTATTGATATGCTTAAGTTCAGCGGGTATCCCTACCTGATCCGAGGTCAAGCGGTGGGGGGGTTCCCGGGCGAGGGCCGCACGGCACCGGAGCGAGGGACGAATCTTGCTACGCTCGGAGCCGGGCGGTCCCGCCCAACGGGTTCCAGGCGGGCCCTGCCGGACCGCGCCCAACATCAAGCGGAGCTTGAGGGCTTAAATGACGCTCGAACAGGCATGCCCTTCGGAATACCAAAGGGCGCAATGTGCGTTCAAAGATTCGATGACTCAC
Otu881	165	0	0	0	0	13	0	8	0	2	54	1	6	0	3	0	0	0	0	0	0	0	1	0	1	1	19	3	0	0	0	5	42	0	6	0	0	0	0	0	0	0	0	CTCCTCCGCTTATTGATATGCTTAAGTTCAGCGGGTATCCCTACCTGATCCGAGGTCAAAAGTTAAAAAAGGCTTATGGACGCAAGTATTTGGGCTAGAATCGCAAAATGTGCTGCGCTTCAATACCAAAACACTGGCTGCCAATTGCTTTAAGGCGAGTCCAAACGCGGGGAGAGGACAACCACCCAACACCAAGCAGAGCTTGAGGGTACAAATGACGCTCGAACAGGCATGCCCCATGGAATACCAAGGGGCGCAATGTGCGTTCAAAGATTCGATGACTCAC
Otu882	54	0	0	0	0	0	0	0	0	0	53	0	0	0	0	0	0	0	0	0	0	0	0	0	0	0	0	0	0	0	0	0	1	0	0	0	0	0	0	0	0	0	0	TCCTCCGCTTATTGATATGCTTAAGTTCAGCGGGTATCCCTACCTGATCCGAGGTCAACCATAGAAAATTAGGGGTTCTGGCTAGACACCTCCGGGACTCTATAGCGAGAAAAGTTACTACGCTTAGAACCAGAAGGCACCGCCACTGATTTTAAGAGCTGTCCAGAGACAGGCTCCAACACCAAGCTAGGCTTGAGGGTTATAATGACGCTCGAACAGGCATGCCCCCCGGAATACCAAGGGGCGCAATGTGCGTTCAAAGATTCGATGACTCAC
Otu883	79	0	0	0	0	0	0	0	0	0	3	0	4	0	0	0	0	0	0	0	0	0	0	0	0	0	0	0	0	0	1	8	58	0	5	0	0	0	0	0	0	0	0	TCCTCCGCTTATTGATATGCTTAAGTTCAGCGGGTATCCCTACCTGATCCGAGGTCAAACGAATGAATGGCTTAATGGGAGTTGGTAGGCTGGAGCCGCTGCGCAATGTGCTGCGCACGAAGCCAAATCTACTAGCTGCCAATGAATTTGAGGCGAGTCCACGCACAGAGGCGGGACAATCACCCAACACCAAGCTTAGCTTGAAGGATTTCTAATGACGCTCGAACAGGCATGCCCAACGGAATACCGAAGGGCGCAATGTGCGTTCAAAGATTCGATGATTCAC
Otu884	158	2	1	0	19	26	0	0	0	0	0	0	0	0	0	0	0	0	0	0	0	0	87	17	3	0	0	3	0	0	0	0	0	0	0	0	0	0	0	0	0	0	0	GTCCTCCGCTTATTGATATGCTTAAGTTCAGCGGGTTTTCCTACCCGATTTGAGACCAAGTTAACAGGGACCGCGACCAAGGTCACAGTCCGAGTGTACAATCAGTTATGATTATGCACGGCATCACAACGCGTTAGAAGCAAGCCAGGAGTGGTACAGAGATAAACCAAAGGTTCAGTTCCAGCACTCAGGCCAACGCTTCCACATACGGTGGAACCGCGGACATTGCATTTCAGGTCATTGTTCCATGTTACCCCCCTTGAACAAATGGACCCAAGTCCAGGTTTCCCGCCACCTTGTTAGGGCATTGGGAGCCTGATGTTTTCACTGATTCTCAAACGGGCATGCTTCCGGGAATACCCAGAAGCGCAATGTGCGTTCAAAGATTCGATGACTCAC
Otu885	75	0	0	0	0	0	33	13	0	0	0	0	0	0	0	0	0	0	0	0	0	0	0	0	0	1	6	16	4	0	0	2	0	0	0	0	0	0	0	0	0	0	0	TCCTCCGCTTATTGATATGCTTAAGTTCAGCGGGTAATCCTACCTGATTTGAGGTCAAATGGTTCAAAATTGTCCAAGTTAATGGACTGTTTGAAGCAGCTACTTTTAAATACTAACCAACCCTTGGAGTAGATATTATCACACCAGGATATGGTCAATCAGTAACCACTAATACATTTAAGGAGAGCAGACTTCTGAGAAGCCTGCAACCCCCACATCCAAAGTCTCAAATCAGAAAACTGATTGAGATTTGAGAATTTAATGACACTCAAACAGGCATACTCCTCGGAATACCAAGGAGTGCAAGGTGCGTTCAAAGATTCGATGATTCACT
Otu886	139	0	0	0	3	0	3	2	0	0	0	0	0	0	0	7	5	0	0	15	0	4	0	0	0	4	0	25	0	0	0	0	0	0	0	1	31	10	1	28	0	0	0	GTCCTCCGCTTATTGATATGCTTAAGTTCAGCGGGTATCCCTACCTGATCCGAGGTCAACCTAGAAAAATTTGGGGTTGCTGGCCAGCATCTCCCCAGACCCTATAGCGAGAAAATTACTACGCGTAGAGCTGAAGAGCACCGCCACTAGTTTTAAGGCCCGCCAGCTGGCGAAGCCCAACACCTAGCCAGGCTAGATTGGTATAAATGACGCTCGAACAGGCATGCCCCCCGGAATACCAAGGGGCGCAATGTGCGTTCAAAGATTCGATGACTCACA
Otu887	174	0	0	0	0	0	0	14	0	0	50	4	52	0	0	0	0	0	0	0	0	0	0	0	0	5	0	0	0	0	11	13	13	0	12	0	0	0	0	0	0	0	0	CTCCTCCGCTTATTGATATGCTTAAGTTCAGCGGGTAATCCTACATGATTCGAGGTCGAACGTTAAAATGTAAAAGGTTTATCGGCAACATGAGTACTCGAACTTGTCCAGTTTATTGGGTTCGTCACGAGCCACGTGCGCCTATGATTTTCAACGTTCCAACTTCCGTCGGAAAACGTCAGCACAAGACATAAGTCTCAGATTTAAACGACGCTCGAACATGTATACCTCATGGAATACCAAAAGGTGCAATGTGCGTTCAAAGATTCGATGATTCACTGG
Otu888	91	5	7	7	18	2	0	0	0	0	0	0	0	0	0	0	0	0	0	0	0	3	3	1	13	2	1	1	28	0	0	0	0	0	0	0	0	0	0	0	0	0	0	TCCTCCGCTTATTGATATGCTTAAGTTCAGCGGGTATTCCTACCTGATCCGAGGTCAAACTCTGAGAGTCGGGGGTTTTACGGCGTGGCCGAGCCGCGCTCCGGTGCGAGGTGTGCTACTACGCAGGGGAGGCAGCGGCGGGGCCGCCACTGGATTTGGGGGGCGGCGCCCCACGGGGGGGTCGTGCCGGTCCCCAACGCCGCAGCCCGGATGGGCGCGAGGGTTGAAATGACGCTCGGACAGGCATGCCCGCCAGAATACTGGCGGGCGCAATGTGCGTTCAAAGATTCGATGATTCAC
Otu889	67	0	0	0	0	0	0	0	0	0	49	6	0	0	0	0	0	0	0	0	0	0	0	0	0	0	0	6	0	1	1	4	0	0	0	0	0	0	0	0	0	0	0	CTCCTCCGCTTATTGATATGCTTAAGTTCAGCGGGTATCCCTACCTGATCCGAGGTCAAACGTAGAAAGTTGGGGGTTGCTGGCCAGCGTCCACCGGGTCCCTATAGCGAGGAGATTTACTGCGCTCAGGGCCACGGCGGCACCGCCACTGATTTTAGGGCCCGCCGGGTTAGTGGCGAGGCCCAAGACCAAGCTGGGCTTGAGGGTTGTAATGACGCTCGAACAGGCATGCCCCTCGGAATACCAAGGGGCGCAATGTGCGTTCAAAGATTCGATGACTCAC
Otu890	116	0	1	0	0	0	93	5	0	0	0	0	0	0	0	0	0	0	0	0	0	1	0	0	0	0	14	2	0	0	0	0	0	0	0	0	0	0	0	0	0	0	0	AGTGGTCCTCCGCTTATTGATATGCTTAAGTTCAGCGGGTAGTCCTACCTGATTTGAGGCCAAATAATAAAAGTCATGTCTACTAGAGAACATAGGTTGGAGAGCAGACAATTGTTGAGCAGATTGGCCATCCCGAAAGATGTCCTTAGCGAAATACTTATTACGCCAAGTCAAACCAGTTTGCAAAAACGAGTCCAGCTAATATATTTAAGATGAGCCATCAGAAATGATGGCAAACACCCAGGTCCAAGCCAAACTAAAGGAGTTACCCAATGTCAGGTTGATTGTTTTCATGACACTCAAACAGGCATGCTCTACGGAATACCATAGAGCGCAAGGTGCGTTCAAAGATTCGATGACTCAC
Otu891	88	2	5	0	0	0	0	0	0	0	0	0	0	0	0	0	0	0	0	0	0	0	0	0	0	0	0	0	0	0	0	0	0	0	0	0	0	0	74	7	0	0	0	TCCTCCGCTTATTGATATGCTTAAGTTCAGCGGGTATTCCTACCTGATCCGAGGTCAACCTTAGAAATTGGTTAAAAAAGACCGGGTCAAAAGGCTTTACTAAAATGCGTGCTAATGAAAGCTCGTTGCATCTAGGGTCCAGTTGACGCCGTCATTATCTTTGGGGCCCGTCTTTTAACGACAAGAGGTCCAATAGCAAGCCGGGCTTGATTAGTGATAATGACGCTCGAACAGGCATGCCCTTCAGAATACTAAAGGGCGCAATGTGCGTTCAAAGATTCGATGACTCAC
Otu892	110	0	0	0	0	0	5	8	0	0	0	25	5	0	0	0	0	0	0	0	0	35	0	0	0	0	0	0	0	0	0	20	12	0	0	0	0	0	0	0	0	0	0	CTCCTCCGCTTATTGATATGCTTAAGTTCAGCGGGTTTTCTTGCTCGATTTCAGACCAAGTTATCAAGACCATAATGCGTAAAACGCGCTACGGTCTCGTGGTTTGGAAGATGTGTCAAGTTGCCTGCAGCTACGGATGAGTTCAAAGTGATTCATTGCTGTTGCACTGAGAGTCATCTGTAAGTTGTAGTTGGGTTGCGTGTAAAAGGTGACTTTCACACACAACCACCAGACTATATGACGCACACAATCATTTTAAAGCGATTGTCAACAAAGCTGACAAAGGAAACGCTCACATGCAATCAATATTTCTGAGCCGAAGCCACAAAAACACAATTGAAAGTTTTAATGATTCTGAAACGAGCATGCTCCCCGGAATACCAGGAAGCGCAATGTGCG…
Otu893	254	0	0	0	0	0	0	0	0	0	5	91	72	0	0	0	0	0	0	0	0	0	0	0	0	0	0	0	0	0	15	34	21	0	16	0	0	0	0	0	0	0	0	TCCTCCGCTTATTGATATGCTTAAGTTCAGCGGGTATCCCTACCTGATCCGAGGTCAACCTTTGAAAAATTGGGGTTATGGCAAGTAGACCACTGGGACCCTATAGCGAGAAGAATTACTACGCTTAGAGCCCAACGGCACCGCCACTGGTTTTAGGGGACGCGGAAACCGCGAGCCCCAAGACCACGCACAGGGCGTGATTGGTTATAATGACGCTCGAACAGGCATGCCCCTCGGAATACCAAGGGGCGCAATGTGCGTTCAAAGATTCGATGATTCACA
Otu894	131	1	0	0	0	0	0	0	0	0	0	0	0	0	0	0	15	0	0	9	0	0	0	0	0	0	0	0	0	0	0	0	0	1	0	0	0	0	34	71	0	0	0	AGTGGTCCTCCGCTTATTGATATGCTTAAGTTCAGCGGGTATTCCTACCTGATCCGAGGTCAACCTTAGAAAATGGGGTTTGAGGGCAAGGCCGCCAACCTTTCAATGCGTGCTGTGAAAGCTCGTTGCATCTAGGGCCGACAGGTCCCGTCCATTATCTTTCGGACCGGTCTTTTTAACGACCAGGGTCCAACGACAAGCCAGGCTTGATGGTTGATAATGACGCTCGAACAGGCATGCCCTTCGGAATACCAAAGGGCGCAATATGCGTTCAAAGATTCGATGATTCACTGG
Otu895	93	13	7	0	0	0	0	8	0	12	0	0	0	0	0	0	0	0	0	0	1	1	7	3	5	6	4	6	2	4	0	0	0	0	0	0	0	0	7	7	0	0	0	AGTGGTCCTCCGCTTATTGATATGCTTAAGTTCAGCGGGTATTCCTACCTGATTCGAGGTCAACTCTAAAAAAGTTTGGGGTGTTTTACGGCAGTGGCCACCGACGGGCTCCTGTTGCGAGGTGTATGCTACTACGCAGAGGAGGGCCGCGACGGGGCCGCCAATTCATTTAGGGGGCGGCGACAGGTGATTGTCGCCGGTCCCCAACACCAAGTCCACAGGGGGCTTGAGGGTTGAAATGACGCTCGAACAGGCATGCCCGCCAGAATACTGGCGGGCGCAATGTGCGTTCAAAGATTCGATGATTCAC
Otu896	70	0	0	0	4	0	0	0	66	0	0	0	0	0	0	0	0	0	0	0	0	0	0	0	0	0	0	0	0	0	0	0	0	0	0	0	0	0	0	0	0	0	0	AGTGATCCTCCGCTTATTGATATGCTTAAGTTCAGCGGGTAGCCCTACCTGATTTGAGGTCAGAGTCAAAAAATATGTGGTTCTGAGCAGACATCACGCCGGACCAGACGAAACTTATTACGTCAAAGTCATGGGCGCTTATCCCACTAAGTCATTTGAGGCGAGCCATCGCTGGCAGACGCCCATGTCCAATACCGACCAAGGGTCTCATTACAAAACCCAAGGGGATTGAGATTTCATGACACTCAAACAGGCATGCCTTTCGGAATACCAAAAGGCGCAAGGTGCGTTCAAAGATTCGATGACTCAC
Otu897	60	0	0	0	0	0	0	0	0	0	0	0	27	0	5	0	0	0	0	0	0	0	0	0	0	0	0	0	0	0	0	6	4	0	18	0	0	0	0	0	0	0	0	AGTGGTCCTCCGCTTATTGATATGCTTAAGTTCAGCGGGTATCCCTACCTGATCCGAGGTCAAAAGTGAAAAAAGGCTTTATGGATGCCACAATCTAAGGACTAAGACGCAAAATGTGCTGCGCTTACTACCAAAAACACTGGCTGCCAATAACTTTAAGGCGAGTCTTATCAAAGACAAAACGCCCAACACCAAGCAGAGCTTGAGGGTACAAATGACGCTCGAACAGGCATGCCCCATGGAATACCAAGGGGCGCAATGTGCGTTCAAAGATTCGATGACTCAC
Otu898	239	0	0	0	0	0	0	0	0	0	48	64	40	0	26	0	0	0	0	0	0	0	1	1	0	0	0	0	0	0	5	5	20	0	29	0	0	0	0	0	0	0	0	AGTAGTCCTCCGCTTATTGATATGCTTAAGTTCAGCGGGTATCCTCACCTGATCCGAGGTCAAGTCATAAAAAGTAGCTTGCTGGATGCTGATCCGCCGGGCCTCCGAGAAGCGCAAATGTGCTGCGCGAGGAGCCGGCACGACCGCCGCCAATGACTTTGAGGCGAGTCCGCGCAACGAATGCGGGACAGACGCCCAACACCAAGCTAGGCTTGAGGGTGTAAATGACGCTCGAACAGGCGTGCCCCACGGAATACCGAGGGGCGCAATGTGCGTTCAAAGATTCGATGATTCACA
Otu899	87	0	0	0	0	0	0	0	0	0	0	0	0	0	0	10	0	0	0	0	0	0	0	0	0	0	0	0	0	0	0	0	0	19	0	1	56	1	0	0	0	0	0	CTCCTCCGCTTATTGATATGCTTAAGTTCAGCGGGTATCCCTACCTGATCCGAGGTCAACCATAGAAAATTGGGGGTTGATGGCAGGCACCACCAGGACCCTGTAGCGAGAAAGATTACTACGCTTAGGGCCTGACAGCACCGCCACTGATTTTAAGGCCGGCCGTTGCCGGCGGGGCCCAATACCAAGCAGAGCTTGAGGGTTGTAATGACGCTCGAACAGGCATGCCCCGCGGAATACCACGGGGCGCAATGTGCGTTCAAAGATTCGATGATTCAC
Otu900	151	0	0	0	0	0	0	0	0	0	0	0	15	0	68	0	0	0	0	0	0	0	0	0	0	0	3	1	0	2	29	10	4	0	19	0	0	0	0	0	0	0	0	AGTGGTCCTCCGCTTATTGATATGCTTAAGTTCAGCGGGTATTCCTACCTGATCCGAGGTCAACCTTGTTTGGGTCGGTCCGTGAGGACCTATTTTTACGGCCGGTTAATCTCCACCGCGACAATCCTAAGCGAGAATTTTACTACTGCGCTCGGAGCCGCGGCGGGTCCGCCACTGTCTCTGAGGGCCTCCCGCGAGGGAGAGCCCCGACGCCAGGCACCAGGGCCTGAGGGGTTGAAATGACGCTCGAACAGGCATGCCCGCCAGAATGCTGGCGGGCGCAATGTGCGTTCAAAGATTCGATGACTCAC
Otu901	82	0	0	0	0	0	0	0	0	0	0	26	5	0	0	0	0	0	0	0	0	0	0	0	0	0	0	0	0	0	19	19	12	0	1	0	0	0	0	0	0	0	0	AGTGGTCCTCCGCTTATTGATATGCTTAAGTTCAGCGGGTAATCCTACATGATTCGAGGTCGAACGTTAATGTAAAAGTTTTATCGGCAGCATGAAAACTCGAACTTATCCAGATTGTTGGGTTCGTCACGAGTCACGTGCGCCTATAATTTTCAACGTTCCAACATCCGTCGGAATACGTCAACACAAGACGTGAGTCTCAGATTTAAACGACGCTCGAACATGTATACCTCATGGAATACCAAAAGGTGCAATGTGCGTTCAAAGATTCGATGATTCAC
Otu902	64	0	0	2	0	0	4	1	0	0	0	0	0	0	0	0	0	0	0	0	0	3	1	3	3	0	0	6	38	3	0	0	0	0	0	0	0	0	0	0	0	0	0	TCCTCCGCTTATTGATATGCTTAAGTTCAGCGGGTTTTCTTACCCGATTTCAGACCAAGTTAAACAGATGCAGCTCAAAAAGAACTACAGCTGGTATAATTGTATGATGCCTACCGAGCAGCACTGCTAACCATTACCGTGGTCAAGCGAATAGAAAAATCTGTTGCACTTGATTGACCAGCAATAGAGCCGAACTGCAGCACGCAAATGAATTCCAGGCGATTTTGGCAACACAGACACCCGAAAGTGCTCATGCAAACAAAAAAAACACCCATATCCACCTGCCCAAATTGCTTCTGTTACAAAGCAAAGAGAGCTTGTGAGAATTTAATGGTACTGAAACGGGCATGCTCCCCGGAATACCAGGGAGCGCAAGGTGCGTTCAAAGATTCGATGATT…
Otu903	101	0	0	0	0	0	4	0	0	0	55	11	0	0	0	0	0	0	0	0	0	0	0	4	1	15	0	4	0	0	2	1	4	0	0	0	0	0	0	0	0	0	0	TCCTCCGCTTATTGATATGCTTAAGTTCAGCGGGTAGCCTTGCCTGATCTCAGGTCGAAAAGGTGAGAATTTCCTGCGGGCTCATGCCGCGTGCCCAAAGCATCAGCCGGAGTAGTAAACTACCTACCTTGCTGCTGCCATACAGGCCCGAGCGGGAGCCTCCGAATTTCAGCCAGCCCAGCCGCAAGGGCTGAGGAGGCCAGATCCACTCCACCCGTGAGGGGGGGTGAGGGTTCACACCGACGCTGAGGCAGACATGGTCTTGGCCGAAGCCTCGACCGCAATATGCGTTCAAAGATTCGATGATTCAC
Otu904	979	6	0	0	0	0	4	0	0	0	583	61	72	0	5	0	0	0	0	0	0	1	5	2	7	3	4	14	82	30	38	45	8	0	9	0	0	0	0	0	0	0	0	TCCTCCGCTTATTGATATGCTTAAGTTCAGCGGGTATCCCTACCTGATCCGAGGTCAAACTTAGAAAGTTGAGGTTGCTGGCTAGCGTCCACCAGGACTCAATAGCGAGGAGTATTACTACGCTTAGAGCCAAGTGGCACCGCCACTAATTTTAAAGCCCACCGTGACCGGCTAGGCTCAAGACCAAGCTGAGCTTGAGTGTTGTACTGACGCTCGAACAGGCATGCCCTGCGGAATACCACAGGGCGCAATGTGCGTTCAAAGATTCGATGATTCAC
Otu905	356	340	0	1	0	0	0	0	0	0	0	0	0	0	0	0	0	0	0	0	4	6	0	0	5	0	0	0	0	0	0	0	0	0	0	0	0	0	0	0	0	0	0	AGTGGTCCTCCGCTTATTGATATGCTTAAGTTCAGCGGGTATCCCTACCTGATCCGAGGTCAACCTTGAGAAGTTGGGGGTTATGGCAAGCATCCACCGGGACCCTATAGCGAGGATAATTACTACGCTTAGAGCCAGATGGCACCGCCACTAATTTTAAGGGTCGCCAAGAGATGGCGAACCCCAACACCAAGCAGAGCTTGAGTGGTCGTAATGACGCTCGAACAGGCATGCCCCTCGGAATACCAAAGGGCGCAATGTGCGTTCAAAGATTCGATGACTCACT
Otu906	87	0	0	0	0	0	0	0	0	0	0	8	40	0	0	0	0	0	0	0	0	0	0	0	0	0	0	0	0	0	0	0	39	0	0	0	0	0	0	0	0	0	0	AGTGGTCCTCCGCTTATTGATATGCTTAAGTTCAGCGGGTAGTCCTACCCGATTTGAGGTCAAGTTGTCAAATAAGCCGAAGCTTAGTCCACGAGGGACGATTAGAAGCACAGAGCTTAACGTTCGAACACCTCCGTGAGGAGAGCCAGCGAAGATACTTATCACGCTGTACTATGTCCAACCGAAAGTTGCACTAATGCATTTAAGACGAGCCGCTTAACGCAGCAGCGTCCAAGTCCACCGCCCTTCGAATAAATCTAGGGGTGTGAGATTACAATGACACTCAAACGGGCATACCCTTCGGAATACCAAAGGGTGCAAGGTGCGTTCAAAGATTCGATGATTCACA
Otu907	363	0	0	0	0	0	0	0	0	7	0	0	44	223	0	0	0	0	0	0	0	0	0	3	0	0	0	0	2	0	30	2	39	0	12	0	0	0	1	0	0	0	0	GTCCTCCGCTTATTGATATGCTTAAGTTCAGCGGGTATCCCTACCTGATCCGAGGTCAAGTCATGAAATTGCTTGCTGGACGCTGATCCGCCGGGGCTCCAAGAAGCGCAAATGTGCTGCGCGAGAAGCCGACGAGACCGCTGCCAATGACTTTGAGGCGAGTCCGCGCACGGAGGCGGGACAGACGCCCAACACCAAGCAGAGCTTGAGGGTGTAAATGACGCTCGAACAGGCATGCCCCACGGAATACCGAGGGGCGCAATGTGCGTTCAAAGATTCGATGATTCACT
Otu908	53	40	0	0	0	0	0	0	0	0	0	0	0	0	0	0	1	0	0	2	0	0	0	0	0	0	0	0	0	0	0	0	0	0	0	0	0	0	2	8	0	0	0	TCCTCCGCTTATTGATATGCTTAAGTTCAGCGGGTATCCCTACCCGATCCGAGGTCAACCATAGAAAATTAGGGGTTGATGGCAAGCATCCACCGGGACCCTGTAGCGAGAAGTATTACTACGCTTAGAGCCAGATGGCACCGCCACTGATTTTAAGGGCTGCCGGTAACAGCAGGCCCCAACACCAAGCTAGGCTTGAAGGGTTATAATGACGCTCGAACGGGCATGCCCCTCGGAATACCAAGGGGCGCAATGTGCGTTCAAAGATTCGATGACTCAC
Otu909	85	0	0	0	0	22	3	5	0	0	0	0	0	0	0	0	0	0	0	0	0	0	9	14	28	0	0	0	1	0	0	0	3	0	0	0	0	0	0	0	0	0	0	AGTGGTCCTCCGCTTATTGATATGCTTAAGTTCAGCGGGTAATCCTACCTGATTTGAGGTCTAAATCAAAGATGACTAGAGGGATTAGAAGCTTCTCTTGTATTGATCACGGCCACCAAAGTATTGCTACTAAAGTGTCCTCAGCGAATAGTCTATTACACTGAGTCAATCCGAGTTCGAATTAAAGATGCTAATGTATTACGAACGAGCTACGCCCACAAGGGGCCAGCAACATTCAAAATCCAAACTTCCACACAATCTACAAGAAATTGGGGAGTTGAAGAGTTCATGACACTCAAACAGGCATGCTCCCCGGAATACCAGGGAGCGCAAGGTGCGTTCAAAGATTCGATGATTCACA
Otu910	94	0	0	0	0	0	0	0	0	0	0	0	0	0	81	0	0	0	0	0	0	0	0	0	0	0	0	0	0	0	2	3	0	0	8	0	0	0	0	0	0	0	0	TCCTCCGCTTATTGATATGCTTAAGTTCAGCGGGTATCCCTACCTGATCCGAGGTCAACCGAGGGGGGGTCTTCTGGGAGCCGCCACTTAGGTGCCGGGCGCGAATGTGCTGCGCTCGAAGCCAGGGTGACGGCTGCCAATGTTTTTAAGGCGAGTCCGCGCCAGAAAGGCGGGACAAACGCCCAACACCAAGCAGAGCTTGAGGAGGTTGAATGACGCTCGAACAGGCATGCCCTGCGGAATGCCACAGGGCGCAATGTGCGTTCAAAGATTCGATGACTCAC
Otu911	211	0	6	4	23	42	0	0	0	0	0	0	0	0	0	0	0	0	0	0	10	33	37	23	22	1	0	0	0	0	5	2	2	0	1	0	0	0	0	0	0	0	0	TCCTCCGCTTATTGATATGCTTAAGTTCAGCGGGTATCCCTACCCGATCCGAGGTCAACCTGTGATGAGAGTTTAACGGCGACGTCCGGTCGTCCTCGCCAGCGATTTGATGAAACCACAACGCTGAGATTCGAACCGTCCAGCCGATGAATTGAAGGCGCGGGGAGGTCCCGTCGCCCAATACCAAGCCAGGCTTGAGTGGTGTAATGACGCTCGAACGGGCATGCCCTTCGGAATGCCAAAGGGCGCAATGTGCGTTCAAAGATTCGATGATTCAC
Otu912	37	0	0	0	0	0	0	0	0	0	0	36	0	0	0	0	0	0	0	0	1	0	0	0	0	0	0	0	0	0	0	0	0	0	0	0	0	0	0	0	0	0	0	TCCTCCGCTTATTGATATGCTTAAGTTCAGCGGGTATTCCTACCTGATCCGAGGTCAAACAGTTAAAAACATTGGTTGTTTAACGGCAAGCGACCGCTGTCGTTCCCAACGAGAAAAATTACTACGCTGAGAGCTAGGCGGCTCCGCCACTTTCTTTCAGGGCCCGCTGATGATCGCGGGGCCCCAACACCGGGACAAGCCCGAGGGTTGAAATGACGCTCGAACAGGCATGCCCGCCAGAATACCGGCGGGCGCAATGTGCGTTCAAAGATTCGATGATTCAC
Otu913	90	0	0	0	0	0	3	0	0	0	2	67	0	0	0	0	0	0	0	0	0	0	0	0	0	1	12	0	1	1	0	0	0	0	3	0	0	0	0	0	0	0	0	CTCCTCCGCTTATTGATATGCTTAAGTTCAGCGGGTATTCCTACCTGATCTGAGGTCAACCTGAGAAGTTGGGGTTTTACGGCAGGGGCTCGCCGCTCTCCAATGCGAAATATCACTACTACGCAGAGTGAGGCTACAGCGAGTCCGCCAATAGATTTAGGGGACGGCCCGGGCGGGCCGATCCCCAACACCACACCGCTGGGGCATGAGGGTTGAAATGACGCTCAGACAGGCATGCCCGCCAGAATACTGGCGGGCGCAATGTGCGTTCAAAGATTCGATGATTCAC
Otu914	215	0	0	0	0	0	0	0	0	0	0	0	0	0	0	16	40	0	0	40	0	0	0	0	0	0	0	0	0	0	0	0	0	0	0	0	0	36	54	29	0	0	0	TCCTCCGCTTATTGATATGCTTAAGTTCAGCGGGTATCCCTACCTGATCCGAGGTCAACCTTAAAAAAATTGGGGGTTGCTGGCAGGCACACACCCGAGCTCCAGAAGCGAGAAGAATTACTACGCTTGAAGCCGAATGGCACCGCCACTGATTTTAAGGCACACCACGAGTGGTGACGCCCAATACCAAGCAGAGCTTGAGGGTTGTAATGACGCTCGAACAGGCATGCCCCCCGGAATACCAGAGGGCGCAATGTGCGTTCAAAGATTCGATGATTCAC
Otu915	93	0	0	0	0	0	0	0	0	0	77	14	0	0	0	0	0	0	0	0	0	0	0	0	0	0	0	0	0	0	1	1	0	0	0	0	0	0	0	0	0	0	0	TCCTCCGCTTATTGATATGCTTAAGTTCAGCGGGTTTTCCTACCTGATTTGAGACCAAGTTTTCGATGTAAGATCTAAAATATCGATCTTGCAAGGATGTAATGGTTGGGTCAAACGGTCATTCCCCAGATATCAGGAACGCTTTGCAAGAGTGAAGTCTAGGTTAATTAAAACAGTTCATGCACTCAAAAGCGAATCCCCATCTGGAAAAAAGCTGCAGACATTGAATTTTAAGTCATTGTGACCGTGAGGTCGCAAAGGACTCAAATCCACCTCCAGGTACCGGCCCAGGAAAAACCAAGACAGACAACTGGCGGTGAGAGATTTATTGATTCTCAAACAGGCATGCTCCCCGGAATACCAAGGAGCGCAATGTGCGTTCAAAGATTCGATGATTCAC
Otu916	247	0	0	0	0	0	0	0	0	0	219	0	0	0	0	0	0	0	0	0	0	0	0	0	0	0	0	0	0	0	18	9	0	0	1	0	0	0	0	0	0	0	0	TCCTCCGCTTATTGATATGCTTAAGTTCAGCGGGTAGTCCTACCTGATTTGAGGTCTAATGGGGGGGGTGTGAAGGGCGGCCCAGTCGAGACTGGGGGGGTCCGCCCCTCCGAGTTGTAAGCAGTCTGCCGGGGTCTCCCCTTTCCAAAGAAAGCCAAGCGAAATAGATATCACGCTTGTAGGGATTCCGTCGTCAGAACCACTCCTCCATTTAAAGCGAGCCGCGCACAAGGCTCGGCAGCGCTCACGACCGACGGCCACGTCCCGCCTCGGCAAAGAGGCAAGGAATAGGCATCGAGGGTGTAAAGACACTCAAACAGGCATACCCTCTGGAATACCAAAGGGTGCAAGGTGCGTTCAAAGATTCGATGACTCAC
Otu917	130	0	0	0	0	0	18	0	0	0	26	0	0	0	0	0	0	0	0	0	0	0	0	0	0	3	0	2	0	0	51	24	0	0	6	0	0	0	0	0	0	0	0	TCCTCCGCTTATTGATATGCTTAAGTTCAGCGGGTAGTCTTACTTGATTTGAGATCGAGTTTAACAGTTTACAAACGAAACCGATAAATTCCTGCATCAGTCAGCATTTGATCATTCAACCTTTATGTTAGCTGCAGCAAAAGTAATAATCCGTAAACTCGAGAGTCGACAGGACTAAATAAATATGCTTTTAGCTCAGAAGAATGTTCAGCTGCACCTGCATTTCAAGTGACCTGCCAAGTTAGACATAAAATGCCTTTCTCGTTAGGATTACTCAAATCCAAACCCCAAAGAAAAAAATCTAGGGATTTGAGGTGTTTACTGATACTCAAACAAGCATGCTCTCCGGAATACCAGAGAGCGCAATATGCGTTCAAAGATTCGATGATTCACTGG
Otu918	27	20	0	0	0	0	0	0	0	0	0	0	0	0	0	0	0	0	0	0	0	0	0	7	0	0	0	0	0	0	0	0	0	0	0	0	0	0	0	0	0	0	0	AGTGGTCCTCCGCTTATTGATATGCTTAAGTTCAGCGGGTATTCCTACCTGATCCGAGGTCAACACTTAGGTTTAAAAAAAGTATAGACCGCCGCCCACAGGTCATACCGGCACATGCTCTGGTTAAAAAGCTCCTCGTACCGGTTCCCTCTGGGGACGGCGTCACTATCTTTGAGACCAGCCGTGGGTGAGACCACGCCTAAATCCAACACCAAGCCGGGAGCTTGAGGGGTGATAATGACGCTCGAACAGGCATGCCCCCCGGAATACCAAGGGGCGCAATATGCGTTCAAAGATTCGATGACTCAC
Otu919	78	0	0	0	2	0	5	9	0	0	0	0	0	0	0	0	0	0	0	0	11	2	0	2	8	1	4	8	23	3	0	0	0	0	0	0	0	0	0	0	0	0	0	GTCCTCCGCTTATTGATATGCTTAAGTTCAGCGGGTATCCCTACCTGATCCGAGGTCAACTACAGGAGTGGGGGGTTCTGGCAGGCCACCGCCGGACCCTGGAGCGAGAGATGTACTACGCTGAGGGCCAGGCGGCGCCGCCACTGTCTTTGGGGCCAGCCGCTACGGCAGGGCCCAACACCAAGCGAGGCTTGAGGGTTGAAATGACGCTCGAACAGGCATGCCCTGCGGAATACCACAGGGCGCAATGTGCGTTCAAAGATTCGATGATTCAC
Otu920	48	0	0	0	0	0	0	0	0	0	0	0	25	0	0	0	0	0	0	0	0	0	0	0	0	0	0	0	0	0	4	0	15	0	4	0	0	0	0	0	0	0	0	TCCTCCGCTTATTGATATGCTTAAGTTCAGCGGGTAGTCCTACCTGATTTGAGGTCAGAGATAAAAGTGTATTAGAGTGGAGGGAGCGAAAACTTATTACGCATTCCACTTAGACATTTAAGACGAGCCAAAGCATGGCAGACGTCCAAAGCACCCAACTCGGAAACCCGAGAGGATGAGTCTATATGACACTCAAACAGGCATGCTCTTCGGAATACCAAAGAGCGCAATGTGCGTTCAAAGATTCGATGATTCAC
Otu921	22	0	0	0	0	2	1	3	0	5	0	0	1	0	0	0	0	0	0	0	0	0	0	0	0	0	0	0	0	0	0	2	6	0	2	0	0	0	0	0	0	0	0	CTCCTCCGCTTATTGATATGCTTAAGTTCAGCGGGTATCCCTACCTGATCCGAGGTCAACCTTAGAAATGGGGTTGTTTTACGGCGTAGCCTCCCGAACACCCTTTAGCGAATAGTTTCCACAACGCTTAGGGGACAGAAGACCCAGCCGGTCGATTTGAGGCACGCGGCGGACCGCGTTGCCCAATACCAAGCGAGGCTTGAGTGGTGAAATGACGCTCGAACAGGCATGCCCCCCGGAATACCAGGGGGCGCAATGTGCGTTCTTCATCGATGCAT
Otu922	77	0	0	0	0	0	0	1	0	0	0	0	5	0	0	7	0	0	0	0	0	0	0	0	0	1	0	0	0	0	8	0	0	0	0	0	0	0	44	11	0	0	0	TCCTCCGCTTATTGATATGCTTAAGTTCAGCGGGTATCCCTACCTGATCCGAGGTCAACCTTGTTAAAAAAGGCTTAACGGCGCGAGTCCCCTCAACTCGAGAGCGAAAATGATTCTTCTACGCTCGGAGATCGGGTGCTCGGCCGGTGAAATTGAGGCGCGCGTCGACCGCGGCGCCCAATACCAAGCGAGGCTTGAGTGGTGTAATGACGCTCGAACAGGCATGCCCTCCGGAATACCAGAGGGCGCAATGTGCGTTCAAAGATTCGATGATTCAC
Otu923	41	0	0	0	0	0	0	0	0	0	0	5	35	0	0	0	0	0	0	0	0	0	0	1	0	0	0	0	0	0	0	0	0	0	0	0	0	0	0	0	0	0	0	TCCTCCGCTTATTGATATGCTTAAGTTCAGCGGGTATCCCTACCTGATCCGAGGTCAATTTGTGGGGTTTGCTTACTGGAGAGCCCGTCCGCCCGACGCTCAACGCAAATCTGCTGCGTTTAGAGCCGAGGAACAAGCTGCCAACTGCATTTGAGGCGAGTCCACGCGCAAAGGCGGGACACACGCCCATCACCAAGCTGAGCTTGAATTTGTAAATGACGCTCGAACAGGCATGCCCTAAGGAATACCAAAGGGCGCAATGTGCGTTCAAAGATTCGATGATTCAC
Otu924	71	0	0	30	19	0	0	0	0	0	0	0	0	0	0	0	0	0	0	0	2	1	18	0	1	0	0	0	0	0	0	0	0	0	0	0	0	0	0	0	0	0	0	AGTGGTCCTCCGCTTATTGATATGCTTAAGTTCAGCGGGTAGCCCTACCTGATTTGAGGTCAATGTCAAAAGATATGGGTTGTTGTGAGCAGGCCACAGGACCAGCCGAGACGAAACTTATTACGTCAGGCATGGGTCAAGCAGTTCCCACTGAGTCATTTAAGGTGAGCCTTGGTAGGCAGACACCCAATTCCAAGTCCACCAAGGGTCAAGAAACCCTCGGGGATTGATATTTCATGACACTCAAACAGGCATGCCTCTCGGAATACCAAGAGGCGCAAGGTGCGTTCAAAGATTCGATGATTCAC
Otu925	46	0	0	0	0	0	0	0	0	0	0	0	0	0	0	0	20	0	0	0	0	0	0	0	0	0	0	0	0	0	0	0	0	0	0	0	0	10	16	0	0	0	0	TCCTCCGCTTATTGATATGCTTAAGTTCAGCGGGTATCCCTACCTGATCCGAGGTCAACCATGGAAAGTTGGGGTTGCTGGCCAGCGTCCCTCCGGCGCCTGTAACGAGAGATGTACTACGTTCAGGGCCATCGGGCGCCGCCACTCGCTTTAGGGCCCGCCGTCGCCGGCGGGGCCCAACACCACGCGGAGCGTGAGGGTTGAAATGACGCTCGAACAGGCATGCCCCCCGGAATACCAAGGGGCGCAATGTGCGTTCAAAGATTCGATGATTCAC
Otu926	96	0	0	0	0	0	0	0	0	0	0	0	0	0	0	3	0	0	0	3	0	0	0	0	0	0	0	0	0	0	0	0	0	0	0	0	0	8	76	6	0	0	0	AGTGGTCCTCCGCTTATTGATATGCTTAAGTTCAGCGGGTATCCCTACCTGATCCGAGGTCAAACTTAAAAGTTGGGGGTTAATGGCCAGCGGCCGACGGGTCCCTATAGCGAGGATATTTACTACGCTCAGGGCCTCGACGGCACCGCCACTGATTTTAAGACCCGCCAGGTGAGTGGCGAGGCCCAATACCAAGCTAGGCTTGAGGGTTGTAATGACGCTCGAACAGGCATGCCCCTCGGAATACCAAGGGGCGCAATGTGCGTTCAAAGATTCGATGATTCAC
Otu927	272	0	0	0	176	0	0	0	0	0	46	15	2	0	0	0	0	0	0	0	7	10	3	0	2	0	0	1	0	0	4	6	0	0	0	0	0	0	0	0	0	0	0	TCCTCCGCTTATTGATATGCTTAAGTTCAGCGGGTAGTCCTACCTGATTTGAGGTCAAGCATTCAGAAAAATTGTCCTGAGACGATTGGAAGCTGAACAACAGAGAGCAATCCCCTCGCCAGTGTAGATAATTTATCACACTTGTGGCAGATCGCAAACGGTTCCGCTAATGCATTTCAGAGGAGCTGACCCCAGCAAGTGGCCAGCAAGCCTCCACAATCCAAGCCCTCTTCTACAACACAGTATAAGAGAGTTGAGAATTTAATGACACTCAAACAGGCATGCTCCTCGGAATACCAAGGAGCGCAAGATGCGTTCAAAGATTCGATGATTCAC
Otu928	75	0	0	0	0	0	0	0	0	0	0	0	0	0	0	2	0	0	0	3	0	0	0	0	0	0	0	0	0	0	0	0	0	0	0	0	0	6	23	41	0	0	0	TCCTCCGCTTATTGATATGCTTAAGTTCAGCGGGTATCCCTACCTGATCCGAGGTCAACCTTAAAAAATGGGGGGTTTTTGGCAAGTAACCACCCGGACCCTGTAGCGAGAAAAATTACTACGCTTAGAGCCAGATGGCACCGCCACTGATTTTAAGGGCCGAGAAACCTCGAACCCCAATACCAAGCCGAGGCTTGAGTGGTTATAATGACGCTCGAACAGGCATGCCCCTCGGAATACCAAGGGGCGCAATGTGCGTTCAAAGATTCGATGATTCAC
Otu929	85	0	0	0	0	0	0	0	0	0	0	0	0	0	0	0	0	0	0	0	0	0	0	0	0	0	0	0	0	0	0	0	0	4	0	0	0	4	75	2	0	0	0	TCCTCCGCTTATTGATATGCTTAAGTTCAGCGGGTATCCCTACCTGATCCGAGGTCAACTGTGAAGATTGGGGTTGCTGGCAAGCATCCACCGGGACTCTATAGCGAGGAGTATTACTACGCTTAGAGCCAGATGGCGCCGCCACTGATTTTAAGGGCCGCGGAACCGCGGACCCCAACACCAAGCCAGGCTTGAGTGGTCATAATGACGCTCGAACAGGCATGCCCCTCGGAATACCAAGGGGCGCAATGTGCGTTCAAAGATTCGATGACTCAC
Otu930	71	0	0	0	0	0	4	0	0	0	0	0	0	0	0	0	0	0	0	0	0	6	47	5	9	0	0	0	0	0	0	0	0	0	0	0	0	0	0	0	0	0	0	TCCTCCGCTTATTGATATGCTTAAGTTCAGCGGGTTTTCTTGCCCGATTTCAGACCAAGTTTTTGAGGAGTCATCTCCAAGGAGAAGGTCAACCTCGTTGCCCGAGCCGTTAAGCCGAAAGGGCGTTGCGGAGATGCACGAGAGGTTTTCAGTGCAAAGAGTAGTTTCCAAACCAATGAAGGCTTTTGTTGCTGCTTTGCAAAGGTCCGTCTACCGTCGAAAAAGATAGTAAACGGCAACCCCGGCATTTCCCATCGGTTTGGGACGAGTCTCCTTCGAAAGAAAGCGACACAACGTCCAAAGTCCACCACGTTCGAGGGGTTAACCTCAAAGGCTGGTGAGGATTATAGCTGATTCTGAAACGGGCATGCTCACCGGAGTACCGGAGAGCGCAATGTG…
Otu931	82	0	0	0	0	0	0	1	0	33	0	0	0	0	0	1	0	0	0	1	0	0	0	0	0	0	27	2	0	6	0	0	0	0	0	0	0	2	2	7	0	0	0	TCCTCCGCTTATTGATATGCTTAAGTTCAGCGGGTATCCCTACCTGATCCGAGGTCAAAAACATGAAGTTTTGGTGTTCTGCAAGCTTCACCTGAGGCCTAAGCGGTTATAAAATTATCACTACGCTTCCGCACTCAGGCTTCACTGCCTCTGATTTTCAGGCATGCCTTAGCTGGCATTGCCCATCACCAAGCCTAGGGCTTGAGGTATAAATGACGCTCGAACAGGCATACCCCTCGGAATGCCAAAGGGTGCAATGTGCGTTCAAAGATTCGATGACTCAC
Otu932	58	0	0	0	0	0	0	2	0	0	0	0	19	0	18	0	0	0	0	0	0	0	0	0	0	0	0	0	0	0	5	4	7	0	3	0	0	0	0	0	0	0	0	TCCTCCGCTTATTGATATGCTTAAGTTCAGCGGGTAGTCCTGCCTGATTTGAGGTCTAAAGCTTAAAGGTTTTGGGTAAAACGCATTGGAAGCACCTCTAACTTTAAAGAAGACGTCCTTAGCGAAATAATTATTACGCCAAGTCAAACCGTCTATTTCAAATGGGTTGCTCGTGTATTTCAGCCGAGCCGACTTTACGCCGACAGACAGCCATAATCCAAGCCCGCGCCTATCTCATTACAAAATAAGGGGGTTGAGAGTTTCATGACACTCAAACAGACATACTCTTCGGAATACCAAAGAGTGCAAGGTGCGTTCAAAGATTCGATGATTCAC
Otu933	117	0	0	0	0	0	0	0	0	0	0	0	0	0	0	0	0	0	0	0	0	0	0	0	0	0	0	0	0	0	0	107	10	0	0	0	0	0	0	0	0	0	0	TCCTCCGCTTATTGATATGCTTAAGTTCAGCGGGTATCCCTACCTGATCCGAGGTCAATCATAGAAAATATGGGGGTTACGGCAGAAGATTTCTCGCTTCCTTCAGTGACATAAGTTATTACTACACTTGGGAGAGCAAGGGTCTTCGCCATTGAATTTCGAAGAGGATTCCAATAAATTGGCTTCCATCTCCAAGACCAAGCAATAGGTAAACCTAAGCTTGAGTGATTTTAATGACGCTCGAACAGGCATGCCTCCCGGAATACCAGGAGGCGCAATGTGCGTTCAAAGATTCGATGATTCAC
Otu934	242	0	0	0	0	0	0	0	0	0	144	6	54	0	15	0	0	0	0	0	0	0	0	0	0	0	0	0	0	0	12	2	3	0	6	0	0	0	0	0	0	0	0	TCCTCCGCTTATTGATATGCTTAAGTTCAGCGGGTATCCCTACCTGATCCGAGGTCAACCATAGAAATTAGGGTTCTGGCAAGCCACCGCAGGACCCTAGAGCGAGAGATGTACTACGCTTAGAGCCAGACGGCACCGCCACTGACTTTGGGGCCGGCCACGGGGGCAGAGCCCAACACCAAGCAGAGCTTGAGGGTTGAAATGACGCTCGAACAGGCATGCCCTGCGGTATTCCGCAGGGCGCAATGTGCGTTCAAAGATTCGATGATTCAC
Otu935	90	0	0	0	0	0	0	0	0	0	0	0	0	0	0	4	0	0	0	2	0	0	0	0	0	0	1	0	0	0	0	0	0	0	0	0	0	15	12	56	0	0	0	AGTGGTCCTCCGCTTATTGATATGCTTAAGTTCAGCGGGTATCCCTACCTGATCCGAGGTCAACCCTTGAAGAGTTGGGGGTTCTGGCGGGTGGACGCCTAACGCTATAGCGAGAAAAAATTACTACGCTTAGAGCTAGACGGCACCGCCACTGATTTTAAGGACCGCTGGTACAGCGTGTCCCAAAGCCAAGCAGAGCTTGATTGGTCAAAATGACGCTCGAACAGGCATGCCCGCCGGAGTACCAGCGGGCGCAATGTGCGTTCAAAGATTCGATGATTCAC
Otu936	46	0	0	0	0	0	0	5	0	0	2	9	8	0	0	0	0	0	0	0	0	1	0	0	0	2	0	1	2	0	0	0	9	0	7	0	0	0	0	0	0	0	0	TCCTCCGCTTATTGATATGCTTAAGTTCAGCGGGTATCCCTACCTGATTCGAGGTCAAACTAAAGATGTCTTTGTGGTTGCAGACTACTACCAGCTCCTTCTACCGCAATGTGCTGCGCAAGAAGCTAGAGGTGCTGCCGCCAATCCATTTAAGGTGAGTCTGCGCAAATGCAGACAAACACCCAACACCAAGCAGTGCTTGAGAGTGTAAATGACGCTCGAACAGGCATGCCCAGTGGAATACCAAAGGGCGCAATGTGCGTTCAAAGATTCGATGATTCAC
Otu937	74	0	0	0	0	0	0	0	0	0	0	0	7	22	0	0	0	0	0	0	0	0	0	0	0	0	0	0	0	0	9	0	35	0	1	0	0	0	0	0	0	0	0	CTCCTCCGCTTATTGATATGCTTAAGTTCAGCGGGTATCCCTACCTGATCCGAGGTCAAGAGTTAAATTGTAAGCTTCATGGATGCTAACACTTGTGACAAGAGGCGCAAATTGTGCTGCGCTCCAGGCCATAATGCCGGCTGCCAATATCTTTAAGGCGAGTCTACGCATAAAGCGAGACAAACACCCAACACCAAGCAGAGCTTGAAGGTACAAATGACGCTCGAACAGGCATGCCCCATGGAATACCAAGGGGCGCAATGTGCGTTCAAAGATTCGATGATTCAC
Otu938	47	0	0	0	0	0	0	0	0	0	0	0	4	43	0	0	0	0	0	0	0	0	0	0	0	0	0	0	0	0	0	0	0	0	0	0	0	0	0	0	0	0	0	TCCTCCGCTTATTGATATGCTTAAGTTCAGCGGGTAGTCCTACTTGATTTGAGGCCATTTGTTTAAAAATTGGTTATTTATGGTAAGCCCATTCCGTCCAGCGTCCCCATTGAATTTTTAAGTTACGACAACGGGTCAAGCCGCCTTCTGGATACAGCTCATTGCAATTCAACGCAGTCGGTATATTGAAATACACCGACACGCATCACGATCCAACCCTGGCGGCCCGCTGTTACACGGGCGGGGTTGAGAGGGTAAGCGACACTCAAACAAGCATGCTCCTAGGAATAACCCAAGAGCGCAAGGTGCGTTCAAAGATTCGATGATTCAC
Otu939	21	0	0	0	0	0	1	0	0	0	12	0	1	0	0	0	0	0	0	0	0	0	0	0	0	0	0	4	0	0	0	0	1	0	2	0	0	0	0	0	0	0	0	CTCCTCCGCTTATTGATATGCTTAAGTTCAGCGGGTGGTCTTGCCTGACCTCAGGTCTAAATTGAAGGTGTTCCCTGCTTGGCAGCACATGGGTCCACGAGCTACAGCGGCATGCTTTGCCCCCTTGCGGGGAGAAGGCCTACCAAGCTGAAGCCCGCATAAAGCGGTCCCGTGCACGCCACTGGTTTTCGGCCAAGTGCCTGAGCAGCACAGGGCCACATCCTCCCCCTGTGGAAGGGGGGAGAGGGGTGGAAAAGACGCTGAGGCAGACATGCCCTTGCCCGAAGGCGACAGGCGCAATATGCGTTCAAAGATTCGATGATTCAC
Otu940	94	0	0	0	0	0	0	0	0	0	0	0	0	0	0	1	8	0	0	4	0	0	0	0	0	0	0	0	0	0	0	0	0	0	0	1	9	2	18	51	0	0	0	TCCTCCGCTTATTGATATGCTTAAGTTCAGCGGGTATTCCTACCTGATCCGAGGTCAACCTGAGAATAAAAAGGGTTCAGAGCGGGCCTGCCAACCACTAAATGCGTGCTATCAAAAGCTCGTTGCATGTAGGGTCACCATGACACCGTTCACTATCTTTTAGACCTGTTGCCTCACGGGAAAAAGGTCCAACGACAAGCCAGGCTTGATGGTTGATAATGACGCTCGAACAGGCATGCCCTTCGGAATACCAAAGGGCGCAATATGCGTTCAAAGATTCGATGATTCAC
Otu941	93	0	2	0	0	0	0	0	0	0	0	0	0	0	0	4	37	1	0	7	0	0	0	0	0	0	0	0	0	0	0	0	0	0	0	0	0	12	20	10	0	0	0	TCCTCCGCTTATTGATATGCTTAAGTTCAGCGGGTAGTCCTACCTGATTTGAGGTCACATTAATGAAAAATTGTCCAAGTCAATGGACTGTTAGAAGCTGAACCTGTTTCACGTCAAAAGCGTAGATATTATCACACCAATGAACGGGTCAACAAATTGTTCCGCTAATGCATTTTAGGGGAGCCGACCTCAAAGAGACCAGCAAAAGAAACCCCCACATCCAAACACTCGACAAGTAAAAACCTGAGGAGGTTGATATATTAATGACACTCAAACAGGCATGCTCCTCGGAATACCAAGGAGCGCAAGGTGCGTTCAAAGATTCGATGATTCAC
Otu942	105	0	1	0	0	0	0	0	0	0	19	0	0	0	0	0	0	0	0	0	0	0	0	0	0	0	4	0	2	0	0	28	26	0	25	0	0	0	0	0	0	0	0	TCCTCCGCTTATTGATATGCTTAAGTTCAGCGGGTTTTCTTACCCGATTTCAGACCAAGTTAAACAGATGCAGCTCCAAAAGAACTACCGCTGGTATAATTGTATTCTGCATGCCGAGCAGCACTGCTACAATTGCCGTTCTCAAGGGAATAGAAAAATCTGTTGCACTTGATTGACCGACAAAAGAGCCGAACTGCAGCACGCAAATGAATTCCAGGCGATTTGCAACACACACCCGAAAGTGTCATGCAAAAGCCGCCCATATCCACCTGCTCAAATTGCGTCATTACAAAGCAAAGAGAGCTTGTGAGAATTTAATGGTACTGAAACGGGCATGCTCCCCGGAATACCAGGGAGCGCAAGGTGCGTTCAAAGATTCGATGATTCAC
Otu943	201	12	3	0	0	0	14	11	5	28	46	25	14	0	0	0	0	0	0	0	0	2	0	0	0	19	9	2	4	1	1	5	0	0	0	0	0	0	0	0	0	0	0	CTCCTCCGCTTATTGATATGCTTAAGTTCAGCGGGTAGTCTTACTTGATTTGAGATCGAGTTGAACAGAGAACAAAAGTCCTCTGACAATTCCTGCATCAGTCGGGCAATAAGGACAATCAACCTTTAATATTTTAGCTGCAGCAATAGTAATAGTCCGTCTGACGGGACTAAATAAGTAATGCTTTTAGCTCAGAAGATGTGTCCTGCCGCACCTGCATTTTAAGCAACCCGCCGACAGTAGAACGAGTCTTCTGACGTTGGGACCGCTCAAGTCCAGTCCCTAACTCTCAAAAGAGAATAGGAACTGAGGGTGTTTACTGATACTCAAACAAGCATGCTCTCCGGAATACCAGAGAGCGCAATGTGCGTTCAAAGATTCGATGACTCAC
Otu944	90	0	0	0	0	0	0	0	0	0	0	7	6	0	0	0	0	0	0	0	0	0	0	0	0	0	0	0	0	0	6	0	65	0	6	0	0	0	0	0	0	0	0	GTCCTCCGCTTATTGATATGCTTAAGTTCAGCGGGTATCCCTACCTGATCCGAGGTCAACCTTAAAAAATTTGGGGTTGTTGGCAAGCATCCACAAGACTTCCATAGCGAGAGATGTACTACGCTTAGAGCCAGATGGCACCGCCACTGATTTTAGAGCACACCAGAACTGGTGACGCCCAATACCAAGCAGAGCTTGAGGGTTGTAATGACGCTCGAACAGGCATGCCCTCCGGAATACCAGAGGGCGCAATGTGCGTTCAAAGATTCGATGATTCAC
Otu945	39	0	0	7	0	0	3	0	0	0	0	8	0	0	0	0	0	0	0	1	0	0	0	0	0	0	0	0	0	0	0	0	20	0	0	0	0	0	0	0	0	0	0	AGTGGTCCTCCGCTTATTGATATGCTTAAGTTCAGCGGGTATTCCTACCTGATTCGAGGTCAACCATAAAAAAGTTGGGGGTTTTACGGCGTGGCCAGGCCAGGCTTCCACAGGCGAGGTGATTTACTACGCGAGGGAGTCCAGAGCGAGACCGCCACTGTATTTAAGGGCCAGCAGGCAGGGGGCCAGGCCCCGCGCACGCGCTGATCCCCAGCACCAGCTCCCCCCCGAAAGGGGGATCTGAGGGTTGAAATGACGCTCGAACAGGCATGCCCGCCAGAATACTAGCGGGCGCAATGTGCGTTCAAAGATTCGATGATTCAC
Otu946	393	32	5	34	11	2	4	12	0	0	0	0	0	0	0	0	0	0	0	0	55	30	48	52	40	13	8	32	12	2	0	0	1	0	0	0	0	0	0	0	0	0	0	AGTGGTCCTCCGCTTATTGATATGCTTAAGTTCAGCGGGTATTCCTACCCGATCCGAGGTCAACCTAATCGAATTTCGATTGAAATTCATGGATTTTAACGGCGTAGTCCGCTCCCATCGCTAGCGAGAAGTGTGTCACAACGCTAAGACGGGCGACGGCCAGCCGGTGAAATTTGGGCGCGGGGAAGTCCCGCCGCCCAATACCAAGCCAGGCTTGATTGGATTTAATGACGCTCGAACGGGCATGCCCCCCGGAATGCCAGAGGGCGCAATGTGCGTTCAAAGATTCGATGACTCAC
Otu947	60	0	0	0	0	0	6	2	4	0	0	0	0	0	0	0	0	0	0	0	0	0	0	0	0	6	1	25	15	1	0	0	0	0	0	0	0	0	0	0	0	0	0	TCCTCCGCTTATTGATATGCTTAAGTTCAGCGGGTATCCCTACCTGATCCGAGGTCAAACAAGAAGTTTTCAGTGTTTACCTATCCACCTTCGCAGAGATTACTATGCGTGATTGATAGTTACCACCAAGGGTTTTAGACAAGGCGTAAGCCACTGTCAATACTCCGAAGAATAGTGTAATGACGCTCGAACAGGCATGCCCTTCGGAATACCAAAGGGCGCAATGTGCGTTCAAAGATTCGATGATTCAC
Otu948	101	0	0	0	0	0	0	0	0	0	0	0	0	0	0	1	8	0	0	5	2	0	0	0	0	1	0	5	11	0	0	0	0	15	0	0	7	1	30	15	0	0	0	TCCTCCGCTTATTGATATGCTTAAGTTCAGCGGGTATCCCTACCTGATCCGAGGTCAACCTTTGATAAATTAGGGGTTGATGGCAAGCACACATCCAAACCTCCAAAGCGAAAGAATTACTACGCTTGAAGCCAGACGGCACCGCCACTAATTTTGAGGTACACCATTGTCTGGTGACACCCAATACCAAGCTGAGCTTGAGGGTTGAAATGACGCTCGAACAGGCATACCCCCCGGAATACCAGAGGGTGCAATGTGCGTTCAAAGATTCGATGACTCAC
Otu949	63	0	0	0	0	0	0	0	0	0	0	0	0	0	0	0	0	0	0	1	0	0	3	0	3	0	0	0	0	0	0	0	54	0	0	0	0	0	1	1	0	0	0	TCCTCCGCTTATTGATATGCTTAAGTTCAGCGGGTATCCCTACCTGATCCGAGGTCAACCTGTAAAAATTGGGGGTTCTGGCAAGTAACCAGGGGAACTCCATCGCGAGAAGAATTACTACGCGTAGAGCCACACCGGCACCGCCACTGATTTTAGAAGCTGCGGAACCGCAAACTCCAATACCAAGCCAGGCTTGAGTGGTTATAATGACGCTCGAACAGGCATGCCCTGCGGAATACCACAGGGCGCAATGTGCGTTCAAAGATTCGATGATTCAC
Otu950	113	0	0	0	0	0	0	0	0	0	0	0	0	0	0	4	72	0	0	0	0	0	0	0	0	0	0	0	0	0	0	0	0	0	0	0	0	6	2	29	0	0	0	TCCTCCGCTTATTGATATGCTTAAGTTCAGCGGGTATTCCTACCTGATCCGAGGTCAACCTGAGAAAATTGGTTAAAGACCGGGTCAAAAGGCTTCTAACATGCGTGCTAATGAAAGCTCGTTGCATCTAGGGTCCAATTGACGCCGTCATTATCTTTGGAACCTGTCTGTTAACGACAAGAGGTCCAACAGCAAGCCAGGCTTGATTAGTGATAATGACGCTCGAACAGGCATGCCCTTCAGAATACTAAAGGGCGCAATGTGCGTTCAAAGATTCGATGATTCAC
Otu951	104	37	2	0	0	0	3	0	0	0	0	0	0	0	0	1	0	0	0	2	1	1	3	2	1	0	4	6	2	0	0	3	1	3	0	0	0	1	15	16	0	0	0	TCCTCCGCTTATTGATATGCTTAAGTTCAGCGGGTATCCCTACCTGATCCGAGGTCAACCTTGAGAAAAGATTGGGGGTAGACAGGCCCCGGCCGGACCTCACAGAGCGAGTGACAAAGCCCCATACGCTCGAGGACCGGACGCGACGCCGCCACTGCCTTTCAGGCCTGTCCCCGGGGGGACAGCGCCCAACACACAAGCCGCGCTTGAGGGTAGCAATGACGCTCGGACAGGCATGCCCCCCGGAATGCCAGGGGGCGCAATGTGCGTTCAAAGATTCGATGATTCAC
Otu952	2409	0	0	0	0	0	0	0	0	15	138	510	384	440	2	0	0	0	0	0	0	0	0	0	0	0	0	0	0	0	331	471	92	0	26	0	0	0	0	0	0	0	0	TCCTCGCTTATTGATATGCTTAAGTTCAGCGGGTATTCCTACCTGATCCGAGGTCAACCTTGGTGCCGCCGGAGCGGGCTTGTGGGGGGTTTAGAGGCAGGACGCCGAGGGATCCCAATGCGAGGCTGATGCTACTGCGCAAAGGAGAGGGCCTTCGGGTCCGCCACTGGTTTTAGGGGACTGCCGTGGCAGATCCCCAACGCCGGGCCACGGGGGCTCGAGGGTTGAAACGACGCTCGGACAGGCATGCCTCCCAGGATACTGGAAGGCGCCATGTGCGTTCAAAGATTCGATGATTCAC
Otu953	47	0	0	0	0	0	0	0	0	0	16	22	0	0	0	0	0	0	0	0	0	0	0	0	0	0	0	0	0	0	4	1	4	0	0	0	0	0	0	0	0	0	0	GTCCTCCGCTTATTGATATGCTTAAGTTCAGCGGGTATCCCTACCTGATCCGAGGTCAACCTTTGAAAATAAGGGGTTGGTTGGCAAGCCACCACCGAGGACCCTATAGCGAGAAGATGTACTACGCTCAGAGCTAGGTGGCGCCGCCACTGATTTTAAGGCCCGCCCAGAGGCGGAGCCCAAGACCCAGCAGGCTGGATTGGTTTAAATGACGCTCGAACAGGCATGCCCCGCAGGATACTGCGGGGCGCAATGTGCGTTCAAAGATTCGATGATTCAC
Otu954	101	0	0	0	0	0	0	0	0	0	0	0	0	0	0	2	19	0	0	15	0	0	0	0	0	0	0	0	0	0	0	0	0	0	1	0	0	0	42	22	0	0	0	TCCTCCGCTTATTGATATGCTTAAGTTCAGCGGGTATCCTTATCTGATCTGAGGTCAAACTCAAAAAGGTTTGTTCAGGCAAAGCCTCCACAAGATTTCATCGAGCGTTTAGTTTACTACGTTGACATCTGTGTGGGAGCCCGCAAGCGTGCTACGTTAGGGGCACCCGTCTTTCGAAAGGTGCGCCCACGACCTGCTCAGCAAAGCTGAAACAGAGGTGCGTACTGACGCTCAAACAGACATGCCCGCCGGAATACCAGGGGGCGCAATGTGCGTTCAAAGATTCGATGATTCAC
Otu955	51	0	0	0	0	0	0	0	0	0	0	0	0	0	0	0	49	0	0	0	0	0	0	0	0	0	0	0	0	0	0	0	0	0	0	0	0	1	0	1	0	0	0	TCCTCCGCTTATTGATATGCTTAAGTTCAGCGGGTAATCCCACCAGATTTCAGGACAGATGTAGAAGTATTGCTCCAGAGAGCGATTGTGAGCAGACGGTTGCAAGGGTCGGCCACCGCCGAAGCGGATGTCCTCAGCGAAATACTTATTACGCCAAGTAGAACCGATCCAAAACAAGTCCAGCTAATACATTTGAGGCGAGCCGACCGTGAGGTCTGCAAACGCCCAGATCCAAGCCGAGCCGATGGAACAAACCAAAGGCAAGGTTGATTGTTTTCATGACACTGAAACTGGCGTGCTCTACGGAATACCATAGGGCGCAAGGTGCGTTCAAAGATTCGATGATTCAC
Otu956	53	0	0	0	0	0	0	0	0	0	0	18	25	0	0	0	0	0	0	0	0	0	0	0	0	0	0	0	0	0	0	0	4	0	6	0	0	0	0	0	0	0	0	TCCTCCGCTTATTGATATGCTTAAGTTCAGCGGGTATCCCTACCTGATCCGAGGTCAAAACTAAGAAAATAAAAGGCTTTCTTAGGCGGGTTATAACCAAAGCCTCCAGAGCGAAAGAAAAAATAACTACGCAAAGAAGTTGATTAGAACCGCCTATGAGTTTCAGGCACATCCTCTTTGAAAAAAAAGTGGATGAAAAGCCCAATACCAAGCAGAAGCTTGAGGGTTGAAATGACGCTCGAACAGGCATGCCCCTCGGAATACCAAAGGGCGCAATGTGCGTTCAAAGATTCGATGATTCACA
Otu957	81	0	0	0	0	0	0	0	0	0	0	0	0	0	0	0	0	0	0	0	0	0	0	0	0	0	0	0	0	0	0	0	0	0	0	0	0	2	5	74	0	0	0	AGTGGTCCTCCGCTTATTGATATGCTTAAGTTCAGCGGGTATCCCTACCTGATCCGAGGTCAACCATTGAAAAAATTTGATCCACGAGTGGACCGTTTGTCCGGCAGGTACAGACGGACTCCGTTCAGCGAGGTTTTTTGAAAAATTACTGCGCTGGGAAATCCGGCTGCACCGCCGCTGATTTTCGGGGGCACCTCAACCGAGGCGGGCCGCCCAATACCAAGCTGAGCTTGAGTGGTGTAATGACGCTCGAACAGGCATGCCCCCCGGAATACCAGAGGGCGCAATGTGCGTTCAAAGATTCGATGACTCAC
Otu958	144	0	0	1	0	41	0	3	0	0	0	0	0	0	20	0	0	0	0	0	0	1	13	6	23	2	0	34	0	0	0	0	0	0	0	0	0	0	0	0	0	0	0	CTCCTCCGCTTATTGATATGCTTAAGTTCAGCGGGTTTTCTTGCTCGATTTCAGACCAAATTATCAGAACAGCCATGCCAGAAGCAAAAGCCAGAACTGTGTAAATTGTGGTATTTGCACGTCGCAAAACGAGGAAATTTTAGTAGCAGTAAAGCGTAAACGAGTTGTAAGCGCTTCAAAGCCACCAGGTTATCCCTGTCATGTGGGCACAAACTCATTTTAAAGTGACTGTCAGCCCGGAAGGATTGACAAATACACCCAACATGCACCAATGCTTCAGGTTTAACCCCGACGCAAAAATAACCACCTTGCTTGCACTAAGGCGATTATTCGGCTAAAATAATAAATCATTTCTTAAGCCTGGTTTGCAGATTTTTAATGATTCTGAAACGAGCATGC…
Otu959	167	0	2	0	25	11	0	6	8	0	0	0	0	0	0	1	2	4	0	1	3	5	4	8	10	30	11	16	2	0	1	0	0	1	1	0	4	0	9	2	0	0	0	TCCTCCGCTTATTGATATGCTTAAGTTCAGCGGGTATCCCTGCCTGATCCGAGGTCAAACTGTAGTAAAAACTATGCGGTAAACAAGACCCAGCAGCTTTTAAAGCGAAAATGTTTTACTGCTACGCTCTAAGCTGGGGAATTGTTGCCGTCTACATTTAAAGCACGTTAAAATTTTCATAACGATGCCCAATACCAAGTTAAACTTGAGTGGTAGAAATGACGCTCGAACAGGCATGCCCCCCGGGATACCGAGGGGCGCAATGTGCGTTCAAAGATTCGATGATTCAC
Otu960	81	0	0	0	0	0	0	11	0	0	0	29	2	0	0	0	0	0	0	0	0	0	0	0	0	0	0	0	0	0	3	34	0	0	2	0	0	0	0	0	0	0	0	TCCTCCGCTTATTGATATGCTTAAGTTCAGCGGGTAATCTTGCTTGATCCGAGGTCGACGTAAAAGATATTGAACTCTCCGAAGAGAAATACAACAAACAAGGCAATCATCTCATCGGCTTTCAGTCACATATCGCTGTGCTTTGGCCAACTTCAGACGCCGACAGGTTTGAAGACTCCGGCAGCCCGAAAGGCCAAACCGACGTCCCATCACAAGGCAAAGCCTTAATGTCGTAAACGACGCTCGAACAAGCATGCCTCCAGGAATACCCGGAGGCGCAATGTGCGTTCAAAGATTCGATGACTCAC
Otu961	57	20	2	0	4	0	0	0	0	0	0	0	0	0	0	0	0	0	0	0	2	7	14	1	7	0	0	0	0	0	0	0	0	0	0	0	0	0	0	0	0	0	0	AGTGGTCCTCCGCTTATTGATATGCTTAAGTTCAGCGGGTAGTCCTACCTGATTTGAGGCCAGATGTCAAAAGAGTTGGTTTGTCCGTGAGGACGGTTAGAAGCCAGTCGAGGAAGCCTCGCAGCCGCCGTCCTAAGACGGCGAACATTGACGCAGATAACACTATCACGCCAATTGACCGCGGAAGCGACCTACCCAGCTAATGCATTTCAAGGGGAGCAGAGGGCTGAGCCCTCGGCAAGCCCCCAAAGTCCAACCCGAGGCCTTTCTGATGAGAAAAAAGCGAGGGGCTGAGAGCTTCATGACACTCAAACAGGCATGCTCCTTGGAATACCAAGAAGCGCAAGGTGCGTTCAAAGATTCGATGATTCAC
[truncated: 1,451 more rows]
